# Supplementary material for: Histone H2A Lys130 acetylation epigenetically regulates androgen production in prostate cancer
Source: Nat Commun. 2023 Jun 9;14:3357. doi: 10.1038/s41467-023-38887-7 (PMC10256812; doi:10.1038/s41467-023-38887-7)
Supplement: Supplementary file 4 — Supplementary Data 1 [file 41467_2023_38887_MOESM4_ESM.xlsx]

## Sheet: vcap_Romi_minus_input_peaks
GeneChr	start	end	width	strand	length	abs_summit	pileup	X.log10.pvalue.	fold_enrichment	X.log10.qvalue.	name	annotation	geneChr	geneStart	geneEnd	geneLength	geneStrand	geneId	transcriptId	distanceToTSS	symbol
chr17	17715927	17716175	249	*	250	17716063	77	113.587	37.8944	104.697	vcap_romi_minus_vcap_input_peak_468	Promoter (1-2kb)	17	17717150	17717245	96	2	693120	uc021trh.1	1070	MIR33B/SREBF1
chr17	17718139	17718267	129	*	130	17718200	76	109.182	35.9306	101.222	vcap_romi_minus_vcap_input_peak_473	Promoter (<=1kb)	17	17717150	17717245	96	2	693120	uc021trh.1	-894	MIR33B/SREBF1
chr17	17726821	17726940	120	*	121	17726882	65	97.1697	35.3347	90.1822	vcap_romi_minus_vcap_input_peak_486	Promoter (<=1kb)	17	17720862	17726921	6060	2	6720	uc010cpp.1	0	SREBF1
chr17	17718523	17718661	139	*	140	17718587	71	100.905	34.0685	93.6545	vcap_romi_minus_vcap_input_peak_474	Promoter (1-2kb)	17	17717150	17717245	96	2	693120	uc021trh.1	-1278	MIR33B/SREBF1
chr17	17721562	17721699	138	*	139	17721634	72	101.902	34.064	94.578	vcap_romi_minus_vcap_input_peak_481	Promoter (<=1kb)	17	17714663	17721688	7026	2	6720	uc002grp.2	0	SREBF1
chr17	17719759	17720048	290	*	291	17719834	72	100.767	33.4042	93.5262	vcap_romi_minus_vcap_input_peak_477	Promoter (1-2kb)	17	17714663	17721688	7026	2	6720	uc002grp.2	1640	SREBF1
chr17	17720557	17720781	225	*	226	17720626	72	100.767	33.4042	93.5262	vcap_romi_minus_vcap_input_peak_479a	Promoter (<=1kb)	17	17714663	17721688	7026	2	6720	uc002grp.2	907	SREBF1
chr17	17722630	17722782	153	*	154	17722711	81	107.368	31.9518	99.5755	vcap_romi_minus_vcap_input_peak_483	Promoter (<=1kb)	17	17714663	17721688	7026	2	6720	uc002grp.2	-942	SREBF1
chr17	17720557	17720781	225	*	226	17720710	71	96.8564	31.7177	89.873	vcap_romi_minus_vcap_input_peak_479b	Promoter (<=1kb)	17	17714663	17721688	7026	2	6720	uc002grp.2	907	SREBF1
chr17	17720997	17721243	247	*	248	17721081	68	93.8563	31.6966	86.983	vcap_romi_minus_vcap_input_peak_480	Promoter (<=1kb)	17	17714663	17721688	7026	2	6720	uc002grp.2	445	SREBF1
chr17	17719162	17719354	193	*	194	17719242	74	91.6645	27.1353	84.8739	vcap_romi_minus_vcap_input_peak_475	Promoter (1-2kb)	17	17717150	17717245	96	2	693120	uc021trh.1	-1917	MIR33B
chr17	17740028	17740133	106	*	107	17740082	60	77.0649	26.38	70.7326	vcap_romi_minus_vcap_input_peak_487	Promoter (<=1kb)	17	17714663	17740325	25663	2	6720	uc002grt.2	192	SREBF1
chr17	17717542	17717736	195	*	196	17717627	78	84.703	21.6683	78.1557	vcap_romi_minus_vcap_input_peak_471	Promoter (<=1kb)	17	17717150	17717245	96	2	693120	uc021trh.1	-297	MIR33B/SREBF1
chr17	17716672	17716807	136	*	137	17716740	74	78.8355	20.5711	72.4365	vcap_romi_minus_vcap_input_peak_469	Promoter (<=1kb)	17	17717150	17717245	96	2	693120	uc021trh.1	438	MIR33B/SREBF1
chr17	17722313	17722559	247	*	248	17722460	72	75.9359	20.0226	69.6119	vcap_romi_minus_vcap_input_peak_482	Promoter (<=1kb)	17	17714663	17721688	7026	2	6720	uc002grp.2	-625	SREBF1
chr17	17722839	17723055	217	*	218	17722919	71	74.495	19.7483	68.2004	vcap_romi_minus_vcap_input_peak_484	Promoter (1-2kb)	17	17714663	17724178	9516	2	6720	uc002grq.2	1123	SREBF1
chr17	17723390	17723847	458	*	459	17723470	71	74.495	19.7483	68.2004	vcap_romi_minus_vcap_input_peak_485a	Promoter (<=1kb)	17	17714663	17724178	9516	2	6720	uc002grq.2	331	SREBF1
chr17	17717917	17718069	153	*	154	17717989	70	73.06	19.474	66.7914	vcap_romi_minus_vcap_input_peak_472	Promoter (<=1kb)	17	17717150	17717245	96	2	693120	uc021trh.1	-672	MIR33B/SREBF1
chr17	17719510	17719698	189	*	190	17719588	66	67.3816	18.3769	61.206	vcap_romi_minus_vcap_input_peak_476	Promoter (1-2kb)	17	17714663	17721688	7026	2	6720	uc002grp.2	1990	SREBF1
chr17	17720261	17720462	202	*	203	17720326	73	68.515	16.3433	62.3327	vcap_romi_minus_vcap_input_peak_478	Promoter (1-2kb)	17	17714663	17721688	7026	2	6720	uc002grp.2	1226	SREBF1
chr17	17716868	17717101	234	*	235	17716946	81	71.7261	15.1577	65.4852	vcap_romi_minus_vcap_input_peak_470	Promoter (<=1kb)	17	17717150	17717245	96	2	693120	uc021trh.1	144	MIR33B/SREBF1
chr17	17723390	17723847	458	*	459	17723780	73	61.7213	13.6789	55.6029	vcap_romi_minus_vcap_input_peak_485b	Promoter (<=1kb)	17	17714663	17724178	9516	2	6720	uc002grq.2	331	SREBF1
chr20	20318065	20318113	49	*	50	20318086	13	12.0609	7.43905	6.14144	vcap_romi_minus_vcap_input_peak_742	Intron (uc002wru.3/26074, intron 25 of 26)	20	20348765	20351592	2828	1	3642	uc002wrx.3	-30652	INSM1
chr22	21602470	21602520	51	*	52	21602494	9	9.97342	6.77619	4.09795	vcap_romi_minus_vcap_input_peak_811	Distal Intergenic	22	21636714	21652015	15302	1	29797	uc010gtd.3	-34194	POM121L8P
chr19	27822429	27822475	47	*	48	27822450	8	8.64886	6.09857	2.8423	vcap_romi_minus_vcap_input_peak_572	Distal Intergenic	19	28281401	28284848	3448	2	148189	uc002nrx.3	462373	LINC00662
chr7	61828205	61828273	69	*	70	61828238	8	8.59561	6.07038	2.80647	vcap_romi_minus_vcap_input_peak_1203	Distal Intergenic	7	62751670	62764434	12765	2	643955	uc011kdj.2	936161	ZNF733P
chr13	50144858	50144908	51	*	52	50144885	8	8.40501	5.96813	2.63953	vcap_romi_minus_vcap_input_peak_344	Intron (uc001vde.1/55213, intron 11 of 12)	13	50106082	50159719	53638	2	55213	uc001vde.1	14811	RCBTB1
chr12	133364166	133364212	47	*	48	133364189	9	8.41778	5.90221	2.65025	vcap_romi_minus_vcap_input_peak_330	Intron (uc001ukz.1/2802, intron 11 of 23)	12	133302254	133338451	36198	2	23141	uc001ukx.2	-25715	ANKLE2
chr13	58066773	58066819	47	*	48	58066810	10	8.55129	5.84496	2.76516	vcap_romi_minus_vcap_input_peak_349	Distal Intergenic	13	58205789	58303065	97277	1	27253	uc001vhq.1	-138970	PCDH17
chr3	69847757	69847804	48	*	49	69847794	8	7.83541	5.65086	2.11281	vcap_romi_minus_vcap_input_peak_912	Intron (uc003dnz.3/4286, intron 1 of 9)	3	69812962	70017488	204527	1	4286	uc003doa.3	34795	MITF
chr7	42781429	42781475	47	*	48	42781449	8	7.63137	5.5332	1.929	vcap_romi_minus_vcap_input_peak_1186	Distal Intergenic	7	42948872	42952151	3280	2	79020	uc003thx.4	170676	C7orf25
chr2	62986236	62986282	47	*	48	62986258	8	7.58219	5.50455	1.88278	vcap_romi_minus_vcap_input_peak_634	Intron (uc010fcp.3/23301, intron 3 of 22)	2	62934032	62999243	65212	1	23301	uc002sca.3	52204	EHBP1
chr20	44021811	44021857	47	*	48	44021833	8	7.58219	5.50455	1.88278	vcap_romi_minus_vcap_input_peak_756	Intron (uc002xnx.3/767557, intron 3 of 5)	20	44034633	44039250	4618	1	55861	uc021wei.1	-12776	DBNDD2
chr4	190883873	190883920	48	*	49	190883895	8	7.58219	5.50455	1.88278	vcap_romi_minus_vcap_input_peak_1035	Intron (uc003izs.3/2483, intron 8 of 8)	4	190861974	190884359	22386	1	2483	uc003izs.3	21899	FRG1
chr11	120546059	120546107	49	*	50	120546084	8	7.50972	5.46212	1.81823	vcap_romi_minus_vcap_input_peak_228	Intron (uc001pxn.2/2900, intron 3 of 20)	11	120530978	120856969	325992	1	2900	uc009zax.1	15081	GRIK4
chr1	53920594	53920640	47	*	48	53920627	7	7.36962	5.42095	1.70851	vcap_romi_minus_vcap_input_peak_47	Distal Intergenic	1	53925072	53933158	8087	1	63948	uc001cvq.1	-4432	DMRTB1
chr1	100137728	100137794	67	*	68	100137753	7	7.36962	5.42095	1.70851	vcap_romi_minus_vcap_input_peak_63	Intron (uc001dsg.3/54873, intron 3 of 7)	1	100111431	100160097	48667	1	54873	uc001dsg.3	26297	PALMD
chr10	77023980	77024026	47	*	48	77024004	7	7.36962	5.42095	1.70851	vcap_romi_minus_vcap_input_peak_152	Distal Intergenic	10	76993729	76995770	2042	2	118881	uc001jxb.3	-28210	COMTD1
chr14	63886595	63886641	47	*	48	63886621	7	7.36962	5.42095	1.70851	vcap_romi_minus_vcap_input_peak_382	Intron (uc010tsf.1/5529, intron 10 of 12)	14	63841355	63974955	133601	2	5529	uc010tsf.1	88314	PPP2R5E
chr14	96657342	96657388	47	*	48	96657368	7	7.36962	5.42095	1.70851	vcap_romi_minus_vcap_input_peak_393	Distal Intergenic	14	96671135	96710503	39369	1	624	uc010avl.2	-13747	BDKRB2
chr2	19034962	19035023	62	*	63	19034985	7	7.36962	5.42095	1.70851	vcap_romi_minus_vcap_input_peak_620	Distal Intergenic	2	18735989	18770846	34858	2	100526794	uc002rcy.3	-264116	NT5C1B-RDH14
chr2	136318483	136318535	53	*	54	136318508	7	7.36962	5.42095	1.70851	vcap_romi_minus_vcap_input_peak_663	Intron (uc002tuo.3/23518, intron 1 of 25)	2	136343922	136482839	138918	1	23518	uc002tup.3	-25387	R3HDM1
chr2	228361172	228361218	47	*	48	228361206	7	7.36962	5.42095	1.70851	vcap_romi_minus_vcap_input_peak_715	Intron (uc002vpc.2/3267, intron 2 of 12)	2	228336888	228425938	89051	1	3267	uc002vpc.2	24284	AGFG1
chr6	154930985	154931031	47	*	48	154931005	7	7.36962	5.42095	1.70851	vcap_romi_minus_vcap_input_peak_1155	Distal Intergenic	6	154726433	154831753	105321	2	154043	uc003qpy.3	-99232	CNKSR3
chr9	68456189	68456240	52	*	53	68456214	7	7.36962	5.42095	1.70851	vcap_romi_minus_vcap_input_peak_1365	Promoter (1-2kb)	9	68427783	68454375	26593	2	642236	uc022bht.1	-1814	FRG1JP
chr12	9382719	9382773	55	*	56	9382745	7	7.18154	5.31994	1.58382	vcap_romi_minus_vcap_input_peak_244	Intron (uc021qum.1/3, intron 2 of 8)	12	9381129	9386803	5675	2	3	uc021qum.1	4030	A2MP1
chr16	33986971	33987017	47	*	48	33986998	9	7.45227	5.3136	1.76544	vcap_romi_minus_vcap_input_peak_456	Distal Intergenic	16	33961052	33962503	1452	2	649159	uc021thl.1	-24468	LINC00273
chr19	48427169	48427217	49	*	50	48427193	9	7.45227	5.3136	1.76544	vcap_romi_minus_vcap_input_peak_599	Promoter (<=1kb)	19	48427036	48427156	121	1	100169951	uc010xyy.1	133	SNAR-A3
chr9	127605753	127605801	49	*	50	127605781	7	7.07317	5.2607	1.49344	vcap_romi_minus_vcap_input_peak_1407	Distal Intergenic	9	127615696	127620170	4475	1	401551	uc004box.4	-9895	WDR38
chr11	75823256	75823302	47	*	48	75823276	8	7.12585	5.23353	1.54039	vcap_romi_minus_vcap_input_peak_203	Intron (uc001oxc.3/7405, intron 13 of 14)	11	75826944	75855282	28339	1	7405	uc010rry.2	-3642	UVRAG
chr1	23081406	23081456	51	*	52	23081432	7	7.02038	5.23157	1.44436	vcap_romi_minus_vcap_input_peak_26	Intron (uc009vqj.1/2048, intron 1 of 16)	1	23046010	23046091	82	1	100616391	uc021oib.1	35396	MIR4684
chr1	9165085	9165131	47	*	48	9165109	7	6.99432	5.21713	1.42009	vcap_romi_minus_vcap_input_peak_11	Intron (uc001apq.1/80045, intron 1 of 3)	1	9117507	9148510	31004	2	6518	uc021ofv.1	-16575	SLC2A5
chr11	47079496	47079552	57	*	58	47079522	7	6.99432	5.21713	1.42009	vcap_romi_minus_vcap_input_peak_187	Intron (uc001ndp.4/79096, intron 3 of 8)	11	47185849	47195391	9543	2	84364	uc010rha.2	115839	ARFGAP2
chr2	197995111	197995157	47	*	48	197995149	7	6.96848	5.20276	1.40124	vcap_romi_minus_vcap_input_peak_691	Intron (uc021vuj.1/91526, intron 24 of 27)	2	197831741	197987516	155776	2	91526	uc002utz.4	-7595	ANKRD44
chr13	100360611	100360666	56	*	57	100360638	7	6.94285	5.18848	1.37737	vcap_romi_minus_vcap_input_peak_354	Intron (uc010tix.2/171425, intron 1 of 5)	13	100295313	100295403	91	1	100422861	uc021rmc.1	65298	MIR4306
chr4	37854626	37854678	53	*	54	37854652	7	6.94285	5.18848	1.37737	vcap_romi_minus_vcap_input_peak_975	Intron (uc011byb.1/55276, intron 12 of 13)	4	37828282	37849099	20818	1	55276	uc011bya.1	26344	PGM2
chr11	121295192	121295238	47	*	48	121295214	9	7.21695	5.1664	1.6155	vcap_romi_minus_vcap_input_peak_230	Distal Intergenic	11	121322912	121504471	181560	1	6653	uc001pxx.3	-27674	SORL1
chr2	536670	536716	47	*	48	536697	7	6.89223	5.16014	1.33187	vcap_romi_minus_vcap_input_peak_612	Distal Intergenic	2	667973	676158	8186	2	129787	uc002qwk.3	139442	TMEM18
chr5	10933675	10933721	47	*	48	10933711	7	6.89223	5.16014	1.33187	vcap_romi_minus_vcap_input_peak_1040	Distal Intergenic	5	10679342	10761387	82046	2	1611	uc003jez.4	-172288	DAP
chr11	111986357	111986403	47	*	48	111986389	7	6.79344	5.10439	1.2522	vcap_romi_minus_vcap_input_peak_219	Distal Intergenic	11	111957548	111966525	8978	1	6392	uc001pmz.4	28809	SDHD
chr18	77912411	77912457	47	*	48	77912440	7	6.79344	5.10439	1.2522	vcap_romi_minus_vcap_input_peak_563	Intron (uc002lnx.2/100130522, intron 1 of 2)	18	77905807	77929616	23810	1	100130522	uc002lnx.2	6604	PARD6G-AS1
chr7	94087262	94087308	47	*	48	94087283	7	6.79344	5.10439	1.2522	vcap_romi_minus_vcap_input_peak_1220	Distal Intergenic	7	94047036	94053755	6720	1	1278	uc010lfi.1	40226	COL1A2
chr12	130944756	130944802	47	*	48	130944778	8	6.89886	5.09555	1.33824	vcap_romi_minus_vcap_input_peak_327	Intron (uc001uil.2/23504, intron 16 of 18)	12	130880681	131002462	121782	2	23504	uc001uil.2	57660	RIMBP2
chr8	101615249	101615307	59	*	60	101615271	7	6.76923	5.09064	1.2323	vcap_romi_minus_vcap_input_peak_1312	Intron (uc011lha.2/169166, intron 6 of 7)	8	101585112	101624322	39211	2	169166	uc011lha.2	9015	SNX31
chr17	1336368	1336423	56	*	57	1336399	7	6.72138	5.06336	1.19016	vcap_romi_minus_vcap_input_peak_460	Intron (uc002fsl.3/1398, intron 1 of 2)	17	1324647	1359561	34915	2	1398	uc002fsl.3	23138	CRK
chr1	113787298	113787344	47	*	48	113787320	7	6.69774	5.04983	1.16765	vcap_romi_minus_vcap_input_peak_69	Distal Intergenic	1	113739404	113748875	9472	2	643441	uc001edg.2	-38423	LOC643441
chr3	19588151	19588197	47	*	48	19588191	7	6.69774	5.04983	1.16765	vcap_romi_minus_vcap_input_peak_857	Distal Intergenic	3	19431973	19492896	60924	1	131096	uc011awf.1	156178	KCNH8
chr4	83569553	83569599	47	*	48	83569575	7	6.69774	5.04983	1.16765	vcap_romi_minus_vcap_input_peak_1007	Intron (uc003hna.2/79966, intron 2 of 4)	4	83534266	83542590	8325	2	439934	uc010ijs.2	-26963	LINC00575
chr10	97420961	97421010	50	*	51	97420984	7	6.67427	5.03637	1.15177	vcap_romi_minus_vcap_input_peak_157	Downstream (2-3kb)	10	97365686	97416567	50882	2	5832	uc001kky.3	-4394	ALDH18A1
chr15	77007477	77007523	47	*	48	77007499	7	6.67427	5.03637	1.15177	vcap_romi_minus_vcap_input_peak_430	Intron (uc010bkr.3/49855, intron 14 of 14)	15	76640527	77021078	380552	2	49855	uc010bkr.3	13555	SCAPER
chr12	122702572	122702636	65	*	66	122702609	7	6.65099	5.02299	1.13077	vcap_romi_minus_vcap_input_peak_321	Intron (uc010taa.2/56616, intron 3 of 6)	12	122692209	122712068	19860	2	56616	uc010taa.2	9432	DIABLO
chr14	35431894	35431940	47	*	48	35431928	7	6.65099	5.02299	1.13077	vcap_romi_minus_vcap_input_peak_372	Distal Intergenic	14	35452104	35498773	46670	1	6729	uc001wso.3	-20164	SRP54
chr4	90597066	90597112	47	*	48	90597101	7	6.62789	5.00967	1.11794	vcap_romi_minus_vcap_input_peak_1012	Distal Intergenic	4	90645250	90757364	112115	2	6622	uc010ikt.4	160252	SNCA
chrY	10064464	10064510	47	*	48	10064486	7	6.58219	4.98325	1.07604	vcap_romi_minus_vcap_input_peak_1438	Distal Intergenic	24	9748407	9749571	1165	1	252955	uc004fso.1	316057	TTTY23
chr10	1708490	1708539	50	*	51	1708510	7	6.55961	4.97014	1.05663	vcap_romi_minus_vcap_input_peak_115	Intron (uc009xhq.3/105, intron 9 of 9)	10	1223253	1779670	556418	2	105	uc009xhq.3	71131	ADARB2
chr3	48927271	48927325	55	*	56	48927296	7	6.53718	4.9571	1.03674	vcap_romi_minus_vcap_input_peak_886	Intron (uc003cva.4/788, intron 7 of 8)	3	48894356	48936426	42071	2	788	uc003cva.4	9101	SLC25A20
chr19	42475809	42475860	52	*	53	42475831	7	6.4709	4.9184	0.97763	vcap_romi_minus_vcap_input_peak_594	Intron (uc010xwf.2/478, intron 7 of 22)	19	42460833	42463528	2696	2	10567	uc002osf.3	-12281	RABAC1
chr3	23219035	23219081	47	*	48	23219066	7	6.4709	4.9184	0.97763	vcap_romi_minus_vcap_input_peak_859	Distal Intergenic	3	23244653	23632296	387644	1	7325	uc010hfc.2	-25572	UBE2E2
chr2	68873346	68873392	47	*	48	68873371	8	6.57589	4.89605	1.07081	vcap_romi_minus_vcap_input_peak_639	Promoter (<=1kb)	2	68872794	68882708	9915	1	10887	uc010yqj.2	552	PROKR1
chr15	61079460	61079506	47	*	48	61079485	7	6.42751	4.89293	0.93819	vcap_romi_minus_vcap_input_peak_413	Intron (uc002agx.3/6095, intron 10 of 10)	15	60780483	60919729	139247	2	6095	uc002agv.3	-159731	RORA
chr15	77142215	77142268	54	*	55	77142239	7	6.42751	4.89293	0.93819	vcap_romi_minus_vcap_input_peak_431	Intron (uc002bbx.3/49855, intron 29 of 31)	15	76640527	77154285	513759	2	49855	uc002bbx.3	12017	SCAPER
chr18	12152508	12152554	47	*	48	12152531	7	6.42751	4.89293	0.93819	vcap_romi_minus_vcap_input_peak_540	Distal Intergenic	18	12200778	12224709	23932	1	497259	uc031rhl.1	-48224	C18orf61
chr1	1943373	1943419	47	*	48	1943397	7	6.40605	4.88029	0.93658	vcap_romi_minus_vcap_input_peak_2	Distal Intergenic	1	1950768	1962192	11425	1	2563	uc001aip.2	-7349	GABRD
chr12	11942230	11942276	47	*	48	11942256	8	6.53989	4.8736	1.0382	vcap_romi_minus_vcap_input_peak_245	Intron (uc001qzz.3/2120, intron 2 of 7)	12	12022358	12268261	245904	1	2120	uc001raa.1	-80082	ETV6
chr8	77777399	77777448	50	*	51	77777437	8	6.53989	4.8736	1.0382	vcap_romi_minus_vcap_input_peak_1290	3' UTR	8	77892494	77912524	20031	2	5828	uc003yax.3	135076	PEX2
chr12	63484273	63484319	47	*	48	63484290	7	6.38474	4.86772	0.92611	vcap_romi_minus_vcap_input_peak_278	Distal Intergenic	12	63536539	63546590	10052	2	552	uc001sro.2	62271	AVPR1A
chr9	124218019	124218065	47	*	48	124218045	7	6.38474	4.86772	0.92611	vcap_romi_minus_vcap_input_peak_1403	3' UTR	9	124207269	124262306	55038	2	2681	uc004blj.1	44241	GGTA1P
chr17	30933368	30933414	47	*	48	30933395	8	6.52204	4.86246	1.02482	vcap_romi_minus_vcap_input_peak_493	Intron (uc002hho.1/4642, intron 2 of 21)	17	30814105	30818271	4167	1	8851	uc002hhn.3	119263	CDK5R1
chr8	74082074	74082138	65	*	66	74082110	9	6.72955	4.85825	1.19551	vcap_romi_minus_vcap_input_peak_1288	Distal Intergenic	8	73976778	74005507	28730	2	157869	uc003xzf.3	-76567	SBSPON
chr7	61796857	61796904	48	*	49	61796879	11	7.22266	4.8354	1.6197	vcap_romi_minus_vcap_input_peak_1202	Distal Intergenic	7	62751670	62764434	12765	2	643955	uc011kdj.2	967530	ZNF733P
chr15	83748824	83748886	63	*	64	83748847	7	6.2804	4.80583	0.85589	vcap_romi_minus_vcap_input_peak_434	Distal Intergenic	15	83685181	83736106	50926	2	53339	uc002bjn.3	-12718	BTBD1
chr15	85323811	85323862	52	*	53	85323845	8	6.41691	4.79663	0.93819	vcap_romi_minus_vcap_input_peak_439	Promoter (2-3kb)	15	85321414	85349663	28250	1	9640	uc010upb.2	2397	ZNF592
chr8	54963512	54963560	49	*	50	54963534	7	6.25996	4.79363	0.83698	vcap_romi_minus_vcap_input_peak_1274	Intron (uc003xry.3/10434, intron 1 of 8)	8	54879116	54935008	55893	2	6917	uc003xru.3	-28504	TCEA1
chr10	103124589	103124684	96	*	97	103124606	8	6.39401	4.78224	0.92611	vcap_romi_minus_vcap_input_peak_162	Intron (uc001ksz.2/8945, intron 1 of 1)	10	103113790	103239214	125425	1	8945	uc001ksz.2	10799	BTRC
chr10	134924985	134925044	60	*	61	134925016	8	6.39401	4.78224	0.92611	vcap_romi_minus_vcap_input_peak_167	Intron (uc001llw.3/84435, intron 14 of 15)	10	134901409	134945179	43771	1	84435	uc001llx.4	23576	ADGRA1
chr12	125258873	125258919	47	*	48	125258903	8	6.39401	4.78224	0.92611	vcap_romi_minus_vcap_input_peak_326	Distal Intergenic	12	125262174	125348519	86346	2	949	uc001ugm.4	89600	SCARB1
chr17	30868240	30868286	47	*	48	30868251	8	6.39401	4.78224	0.92611	vcap_romi_minus_vcap_input_peak_492	Intron (uc002hho.1/4642, intron 1 of 21)	17	30814105	30818271	4167	1	8851	uc002hhn.3	54135	CDK5R1
chr17	37756242	37756289	48	*	49	37756269	8	6.39401	4.78224	0.92611	vcap_romi_minus_vcap_input_peak_501	Distal Intergenic	17	37760021	37764175	4155	2	4761	uc002hry.3	7886	NEUROD2
chr19	13745085	13745131	47	*	48	13745104	8	6.39401	4.78224	0.92611	vcap_romi_minus_vcap_input_peak_567	Distal Intergenic	19	13842574	13869932	27359	1	81576	uc010xnf.2	-97443	CCDC130
chr20	19440445	19440491	47	*	48	19440466	8	6.39401	4.78224	0.92611	vcap_romi_minus_vcap_input_peak_738	Intron (uc002wrl.3/57419, intron 2 of 16)	20	19222946	19265240	42295	2	100130264	uc010zsd.1	-175205	LOC100130264
chr22	18868609	18868655	47	*	48	18868633	8	6.39401	4.78224	0.92611	vcap_romi_minus_vcap_input_peak_804	Distal Intergenic	22	18893541	18899601	6061	1	8214	uc002zog.3	-24886	DGCR6
chr4	78593034	78593080	47	*	48	78593055	8	6.39401	4.78224	0.92611	vcap_romi_minus_vcap_input_peak_1005	Distal Intergenic	4	78647159	78678105	30947	2	246175	uc003hkt.1	85025	CNOT6L
chr6	77762301	77762347	47	*	48	77762325	8	6.39401	4.78224	0.92611	vcap_romi_minus_vcap_input_peak_1121	Distal Intergenic	6	78171948	78173120	1173	2	3351	uc003pil.1	410773	HTR1B
chr1	144854135	144854181	47	*	48	144854157	7	6.2195	4.76944	0.79937	vcap_romi_minus_vcap_input_peak_76	Exon (uc001elv.4/9659, exon 23 of 24)	1	144862708	144868172	5465	2	9659	uc001ema.3	13991	PDE4DIP
chr5	76216385	76216431	47	*	48	76216418	7	6.2195	4.76944	0.79937	vcap_romi_minus_vcap_input_peak_1058	Intron (uc003keq.4/170591, intron 4 of 4)	5	76248680	76254847	6168	1	1393	uc010izx.3	-32249	CRHBP
chr9	37932630	37932676	47	*	48	37932643	7	6.17958	4.74548	0.77213	vcap_romi_minus_vcap_input_peak_1361	Intron (uc004aax.3/6461, intron 1 of 5)	9	37877572	37904350	26779	2	92014	uc004aaq.1	-28280	SLC25A51
chr1	94590383	94590448	66	*	67	94590402	6	6.14092	4.74333	0.7386	vcap_romi_minus_vcap_input_peak_60	Distal Intergenic	1	94458394	94586705	128312	2	24	uc001dqh.3	-3678	ABCA4
chr1	98479546	98479592	47	*	48	98479573	6	6.14092	4.74333	0.7386	vcap_romi_minus_vcap_input_peak_62	Intron (uc001drx.2/400765, intron 2 of 4)	1	98510799	98510907	109	2	100616452	uc021oqj.1	31315	MIR2682
chr1	108404614	108404660	47	*	48	108404627	6	6.14092	4.74333	0.7386	vcap_romi_minus_vcap_input_peak_65	Intron (uc001dvk.1/10451, intron 25 of 26)	1	108211463	108506218	294756	2	10451	uc001dvl.1	101558	VAV3
chr1	147225341	147225425	85	*	86	147225387	6	6.14092	4.74333	0.7386	vcap_romi_minus_vcap_input_peak_77	Downstream (2-3kb)	1	147228332	147232714	4383	2	2702	uc001eps.1	7289	GJA5
chr1	154042893	154042951	59	*	60	154042924	6	6.14092	4.74333	0.7386	vcap_romi_minus_vcap_input_peak_81	5' UTR	1	153965168	154108448	143281	2	91181	uc009woq.3	65497	NUP210L
chr1	182981398	182981456	59	*	60	182981436	6	6.14092	4.74333	0.7386	vcap_romi_minus_vcap_input_peak_91	Distal Intergenic	1	182992595	183074191	81597	1	3915	uc001gpx.3	-11139	LAMC1
chr10	101224814	101224860	47	*	48	101224847	6	6.14092	4.74333	0.7386	vcap_romi_minus_vcap_input_peak_159	Distal Intergenic	10	101156627	101190530	33904	2	2805	uc001kpr.3	-34284	GOT1
chr11	61031272	61031318	47	*	48	61031293	6	6.14092	4.74333	0.7386	vcap_romi_minus_vcap_input_peak_193	Intron (uc001nra.3/220001, intron 1 of 19)	11	61008644	61018929	10286	1	5222	uc001nqz.3	22628	PGA5
chr11	85319893	85319939	47	*	48	85319924	6	6.14092	4.74333	0.7386	vcap_romi_minus_vcap_input_peak_208	Intron (uc001pak.2/1740, intron 26 of 27)	11	83166056	85338314	2172259	2	1740	uc001pak.2	18375	DLG2
chr12	31235781	31235827	47	*	48	31235818	6	6.14092	4.74333	0.7386	vcap_romi_minus_vcap_input_peak_258	Intron (uc010sjw.1/1663, intron 2 of 6)	12	31240819	31246654	5836	1	1663	uc001rjx.1	-4992	DDX11
chr12	56934999	56935046	48	*	49	56935022	6	6.14092	4.74333	0.7386	vcap_romi_minus_vcap_input_peak_269	Intron (uc001sln.2/5939, intron 1 of 13)	12	56915609	56989980	74372	1	5939	uc001sln.2	19390	RBMS2
chr12	108493558	108493627	70	*	71	108493584	6	6.14092	4.74333	0.7386	vcap_romi_minus_vcap_input_peak_311	Distal Intergenic	12	108523511	108644313	120803	1	9671	uc001tms.3	-29884	WSCD2
chr13	53000136	53000182	47	*	48	53000157	6	6.14092	4.74333	0.7386	vcap_romi_minus_vcap_input_peak_348	Exon (uc001vgq.3/51028, exon 9 of 14)	13	52951303	52980629	29327	2	55901	uc001vgo.3	-19507	THSD1
chr13	63206732	63206778	47	*	48	63206764	6	6.14092	4.74333	0.7386	vcap_romi_minus_vcap_input_peak_350	Distal Intergenic	13	64311568	64316701	5134	1	283491	uc001vif.1	-1104790	OR7E156P
chr13	90697325	90697378	54	*	55	90697347	6	6.14092	4.74333	0.7386	vcap_romi_minus_vcap_input_peak_353	Distal Intergenic	13	90712501	90771971	59471	2	100874187	uc031qmr.1	74593	LINC00559
chr14	22923240	22923302	63	*	64	22923259	6	6.14092	4.74333	0.7386	vcap_romi_minus_vcap_input_peak_366	Intron (uc001wbw.2/uc001wbw.2, intron 2 of 5)	14	23033807	23058143	24337	2	1603	uc001wgl.2	134841	DAD1
chr15	38605205	38605251	47	*	48	38605236	6	6.14092	4.74333	0.7386	vcap_romi_minus_vcap_input_peak_405	Intron (uc001zka.4/161742, intron 2 of 6)	15	38545052	38649450	104399	1	161742	uc001zka.4	60153	SPRED1
chr15	75568124	75568188	65	*	66	75568157	6	6.14092	4.74333	0.7386	vcap_romi_minus_vcap_input_peak_428	Distal Intergenic	15	75575182	75588148	12967	1	653643	uc010uma.2	-6994	GOLGA6D
chr16	624240	624286	47	*	48	624275	6	6.14092	4.74333	0.7386	vcap_romi_minus_vcap_input_peak_450	Promoter (1-2kb)	16	622506	634136	11631	1	9091	uc010uui.2	1734	PIGQ
chr16	1226838	1226886	49	*	50	1226883	6	6.14092	4.74333	0.7386	vcap_romi_minus_vcap_input_peak_451	Intron (uc002cks.3/8912, intron 2 of 34)	16	1203241	1271772	68532	1	8912	uc002cks.3	23597	CACNA1H
chr17	17285458	17285527	70	*	71	17285480	6	6.14092	4.74333	0.7386	vcap_romi_minus_vcap_input_peak_467	Distal Intergenic	17	17322658	17326728	4071	1	140776	uc021trf.1	-37131	NA
chr17	32605131	32605177	47	*	48	32605155	6	6.14092	4.74333	0.7386	vcap_romi_minus_vcap_input_peak_495	Distal Intergenic	17	32612687	32615199	2513	1	6356	uc002hia.1	-7510	CCL11
chr18	43136683	43136729	47	*	48	43136709	6	6.14092	4.74333	0.7386	vcap_romi_minus_vcap_input_peak_551	Intron (uc002lbb.3/8170, intron 5 of 13)	18	43194766	43263060	68295	1	8170	uc002lbe.3	-58037	SLC14A2
chr19	36809761	36809807	47	*	48	36809781	6	6.14092	4.74333	0.7386	vcap_romi_minus_vcap_input_peak_583	Intron (uc021utg.1/100506930, intron 2 of 5)	19	36802245	36803570	1326	1	100134317	uc021utf.1	7516	LOC100134317
chr2	18802610	18802656	47	*	48	18802631	6	6.14092	4.74333	0.7386	vcap_romi_minus_vcap_input_peak_619	Distal Intergenic	2	18735989	18770846	34858	2	100526794	uc002rcy.3	-31764	NT5C1B-RDH14
chr2	28515040	28515090	51	*	52	28515073	6	6.14092	4.74333	0.7386	vcap_romi_minus_vcap_input_peak_625	Intron (uc002rlp.2/9577, intron 10 of 11)	2	28530558	28533326	2769	2	100505716	uc002rly.3	18236	LOC100505716
chr2	68653138	68653184	47	*	48	68653175	6	6.14092	4.74333	0.7386	vcap_romi_minus_vcap_input_peak_638	Distal Intergenic	2	68689505	68694390	4886	2	554251	uc002seo.3	41206	FBXO48
chr2	163567755	163567801	47	*	48	163567778	6	6.14092	4.74333	0.7386	vcap_romi_minus_vcap_input_peak_670	Intron (uc002uch.2/90134, intron 14 of 15)	2	163227917	163695257	467341	2	90134	uc002uch.2	127456	KCNH7
chr2	173737635	173737683	49	*	50	173737677	6	6.14092	4.74333	0.7386	vcap_romi_minus_vcap_input_peak_678	Intron (uc002uhu.2/11069, intron 4 of 11)	2	173724803	173866072	141270	1	11069	uc010zec.1	12832	RAPGEF4
chr2	221583097	221583143	47	*	48	221583124	6	6.14092	4.74333	0.7386	vcap_romi_minus_vcap_input_peak_705	Distal Intergenic	2	220771223	220771286	64	2	100422959	uc021vxd.1	-811811	MIR4268
chr20	50438135	50438181	47	*	48	50438152	6	6.14092	4.74333	0.7386	vcap_romi_minus_vcap_input_peak_766	Distal Intergenic	20	50400583	50419048	18466	2	57167	uc002xwh.4	-19087	SALL4
chr22	33954218	33954264	47	*	48	33954230	6	6.14092	4.74333	0.7386	vcap_romi_minus_vcap_input_peak_818	Intron (uc011amd.2/9215, intron 9 of 10)	22	33669062	33968248	299187	2	9215	uc011amd.2	13984	LARGE1
chr22	50065960	50066006	47	*	48	50065982	6	6.14092	4.74333	0.7386	vcap_romi_minus_vcap_input_peak_832	Distal Intergenic	22	50013290	50051190	37901	2	348645	uc003bit.3	-14770	C22orf34
chr3	104769813	104769859	47	*	48	104769831	6	6.14092	4.74333	0.7386	vcap_romi_minus_vcap_input_peak_921	Distal Intergenic	3	105085557	105244230	158674	1	214	uc003dvv.3	-315698	ALCAM
chr3	134931384	134931430	47	*	48	134931413	6	6.14092	4.74333	0.7386	vcap_romi_minus_vcap_input_peak_937	Intron (uc003eqt.3/2047, intron 12 of 15)	3	134786374	134979307	192934	1	2047	uc003equ.3	145010	EPHB1
chr3	179007153	179007210	58	*	59	179007190	6	6.14092	4.74333	0.7386	vcap_romi_minus_vcap_input_peak_948	Distal Intergenic	3	178957537	178984838	27302	2	27094	uc011bqc.1	-22315	KCNMB3
chr4	13940120	13940166	47	*	48	13940141	6	6.14092	4.74333	0.7386	vcap_romi_minus_vcap_input_peak_964	Distal Intergenic	4	14113592	14141676	28085	1	152742	uc003gnb.3	-173426	LINC01085
chr4	30582246	30582292	47	*	48	30582281	6	6.14092	4.74333	0.7386	vcap_romi_minus_vcap_input_peak_971	Distal Intergenic	4	30722030	30726957	4928	1	5099	uc021xnc.1	-139738	PCDH7
chr4	63936429	63936475	47	*	48	63936465	6	6.14092	4.74333	0.7386	vcap_romi_minus_vcap_input_peak_990	Distal Intergenic	4	62775278	62938168	162891	1	23284	uc003hct.3	1161151	ADGRL3
chr5	171179277	171179323	47	*	48	171179306	6	6.14092	4.74333	0.7386	vcap_romi_minus_vcap_input_peak_1092	Distal Intergenic	5	171288556	171423991	135436	2	23291	uc011dey.1	244668	FBXW11
chr5	172581047	172581093	47	*	48	172581076	6	6.14092	4.74333	0.7386	vcap_romi_minus_vcap_input_peak_1094	Intron (uc003mci.4/662, intron 3 of 6)	5	172573861	172591390	17530	1	662	uc021yhw.1	7186	BNIP1
chr6	131654936	131654982	47	*	48	131654960	6	6.14092	4.74333	0.7386	vcap_romi_minus_vcap_input_peak_1139	Distal Intergenic	6	131571299	131604675	33377	1	9465	uc003qcm.2	83637	AKAP7
chr7	72804704	72804750	47	*	48	72804740	6	6.14092	4.74333	0.7386	vcap_romi_minus_vcap_input_peak_1207	Distal Intergenic	7	72848109	72850450	2342	1	8326	uc003tyb.3	-43359	FZD9
chr7	99823888	99823934	47	*	48	99823910	6	6.14092	4.74333	0.7386	vcap_romi_minus_vcap_input_peak_1223	Promoter (2-3kb)	7	99809017	99821321	12305	2	352954	uc011kjl.2	-2567	CASTOR3
chr8	60878707	60878755	49	*	50	60878730	6	6.14092	4.74333	0.7386	vcap_romi_minus_vcap_input_peak_1278	Distal Intergenic	8	61101423	61193954	92532	2	767	uc003xtz.1	315199	CA8
chr9	3803517	3803563	47	*	48	3803542	6	6.14092	4.74333	0.7386	vcap_romi_minus_vcap_input_peak_1342	Distal Intergenic	9	3898646	3901248	2603	1	84850	uc003zia.3	-95083	GLIS3-AS1
chr9	15985397	15985443	47	*	48	15985423	6	6.14092	4.74333	0.7386	vcap_romi_minus_vcap_input_peak_1351	Distal Intergenic	9	15744271	15876081	131811	1	203238	uc003zmf.1	241126	CCDC171
chr9	31704605	31704651	47	*	48	31704633	6	6.14092	4.74333	0.7386	vcap_romi_minus_vcap_input_peak_1358	Distal Intergenic	9	32384601	32436395	51795	1	48	uc010mjh.1	-679950	ACO1
chr9	88198222	88198268	47	*	48	88198244	6	6.14092	4.74333	0.7386	vcap_romi_minus_vcap_input_peak_1380	Intron (uc004aod.4/23287, intron 3 of 13)	9	88161454	88258258	96805	2	23287	uc004aod.4	59990	AGTPBP1
chr9	105836354	105836400	47	*	48	105836383	6	6.14092	4.74333	0.7386	vcap_romi_minus_vcap_input_peak_1389	Distal Intergenic	9	105757593	105780770	23178	1	1539	uc004bbs.2	78761	CYLC2
chrX	47819832	47819878	47	*	48	47819869	6	6.14092	4.74333	0.7386	vcap_romi_minus_vcap_input_peak_1430	Distal Intergenic	23	47834250	47863377	29128	2	7569	uc004dir.3	43499	ZNF182
chrX	149425339	149425387	49	*	50	149425370	6	6.14092	4.74333	0.7386	vcap_romi_minus_vcap_input_peak_1436	Distal Intergenic	23	149396239	149396318	80	1	100313839	uc022cgr.1	29100	MIR2114
chrY	20809200	20809246	47	*	48	20809231	6	6.14092	4.74333	0.7386	vcap_romi_minus_vcap_input_peak_1440	Distal Intergenic	24	20743092	20752407	9316	2	425057	uc004fts.1	-56793	TTTY9B
chr1	87579739	87579785	47	*	48	87579759	6	6.10003	4.72141	0.7386	vcap_romi_minus_vcap_input_peak_59	Intron (uc001dme.2/339524, intron 6 of 7)	1	87595448	87602352	6905	1	339524	uc010osl.2	-15663	LINC01140
chr17	15898119	15898165	47	*	48	15898138	6	6.10003	4.72141	0.7386	vcap_romi_minus_vcap_input_peak_466	Intron (uc002gpe.3/125150, intron 5 of 5)	17	15902694	15932723	30030	1	54902	uc002gph.3	-4529	TTC19
chr9	130463226	130463272	47	*	48	130463262	7	6.12069	4.71	0.7386	vcap_romi_minus_vcap_input_peak_1411	Intron (uc004brm.3/uc004brm.3, intron 2 of 2)	9	130469271	130476303	7033	1	286207	uc004brn.1	-5999	CFAP157
chr1	42588401	42588447	47	*	48	42588437	6	6.07507	4.70796	0.7386	vcap_romi_minus_vcap_input_peak_39	Distal Intergenic	1	42619092	42621495	2404	1	2981	uc001chc.1	-30645	GUCA2B
chr1	16902209	16902261	53	*	54	16902245	12	7.2982	4.70346	1.68501	vcap_romi_minus_vcap_input_peak_18	Intron (uc001ayw.4/55672, intron 10 of 28)	1	16892903	16913756	20854	2	55672	uc001ayz.1	11495	NBPF1
chr20	19905089	19905155	67	*	68	19905127	12	7.2982	4.70346	1.68501	vcap_romi_minus_vcap_input_peak_741	Intron (uc002wro.2/54453, intron 2 of 11)	20	19915743	19983103	67361	1	54453	uc010gcv.2	-10588	RIN2
chr4_gl000193_random	79513	79562	50	*	51	79552	12	7.2982	4.70346	1.68501	vcap_romi_minus_vcap_input_peak_1037	Intron (uc003izx.3/441058, intron 5 of 5)	29	73408	85550	12143	2	441058	uc003izy.3	5988	LINC01667
chr11	9726853	9726899	47	*	48	9726880	6	6.05035	4.6946	0.7386	vcap_romi_minus_vcap_input_peak_171	Intron (uc001mhv.3/23075, intron 2 of 8)	11	9685628	9763487	77860	1	23075	uc001mhv.3	41225	SWAP70
chr14	94580619	94580665	47	*	48	94580641	6	6.05035	4.6946	0.7386	vcap_romi_minus_vcap_input_peak_391	Intron (uc001ycm.1/3429, intron 2 of 2)	14	94577079	94581226	4148	1	3429	uc001ycm.1	3540	IFI27
chr15	67176679	67176725	47	*	48	67176700	6	6.05035	4.6946	0.7386	vcap_romi_minus_vcap_input_peak_421	Distal Intergenic	15	67000930	67074337	73408	1	4091	uc002aqg.3	175749	SMAD6
chr2	225278466	225278512	47	*	48	225278488	6	6.05035	4.6946	0.7386	vcap_romi_minus_vcap_input_peak_709	Distal Intergenic	2	225243415	225266711	23297	2	79843	uc002vnw.3	-11755	FAM124B
chr21	40294344	40294392	49	*	50	40294364	7	6.08207	4.68664	0.7386	vcap_romi_minus_vcap_input_peak_795	Distal Intergenic	21	40177755	40196878	19124	1	2114	uc002yxg.4	116589	ETS2
chr9	127612451	127612505	55	*	56	127612477	7	6.08207	4.68664	0.7386	vcap_romi_minus_vcap_input_peak_1408	Distal Intergenic	9	127615696	127620170	4475	1	401551	uc004box.4	-3191	WDR38
chr19	34561055	34561101	47	*	48	34561086	6	6.02585	4.6813	0.7386	vcap_romi_minus_vcap_input_peak_581	Distal Intergenic	19	34663352	34720420	57069	1	26065	uc002nva.4	-102251	LSM14A
chr20	2167143	2167189	47	*	48	2167175	6	6.02585	4.6813	0.7386	vcap_romi_minus_vcap_input_peak_725	Distal Intergenic	20	2083414	2129198	45785	1	140901	uc010zpu.2	83729	STK35
chr19	33710371	33710425	55	*	56	33710380	7	6.06295	4.67504	0.7386	vcap_romi_minus_vcap_input_peak_579	Intron (uc002num.2/56301, intron 10 of 10)	19	33699570	33716756	17187	2	56301	uc002num.2	6331	SLC7A10
chr21	38215114	38215160	47	*	48	38215136	8	6.21633	4.67019	0.79937	vcap_romi_minus_vcap_input_peak_794	Intron (uc010gnb.3/3141, intron 5 of 11)	21	38123189	38338956	215768	2	3141	uc010gnb.3	123796	HLCS
chr18	75932199	75932245	47	*	48	75932240	6	6.00157	4.66809	0.7386	vcap_romi_minus_vcap_input_peak_560	Distal Intergenic	18	76740275	76758969	18695	1	27164	uc002lmt.3	-808030	SALL3
chr7	22865876	22865934	59	*	60	22865914	6	6.00157	4.66809	0.7386	vcap_romi_minus_vcap_input_peak_1169	Distal Intergenic	7	22852251	22862471	10221	2	54543	uc003svk.4	-3405	TOMM7
chr9	96033029	96033075	47	*	48	96033049	6	6.00157	4.66809	0.7386	vcap_romi_minus_vcap_input_peak_1385	Intron (uc004ati.1/65268, intron 19 of 29)	9	96051070	96061543	10474	1	65268	uc004atl.1	-17995	WNK2
chr1	225415740	225415786	47	*	48	225415760	6	5.97752	4.65495	0.7386	vcap_romi_minus_vcap_input_peak_106	Intron (uc001how.2/127602, intron 40 of 83)	1	225428295	225585747	157453	1	127602	uc001hox.2	-12509	DNAH14
chr2	38769983	38770029	47	*	48	38770005	6	5.97752	4.65495	0.7386	vcap_romi_minus_vcap_input_peak_627	Distal Intergenic	2	38790328	38809310	18983	2	92906	uc002rqv.3	39281	HNRNPLL
chr9	780230	780276	47	*	48	780253	6	5.97752	4.65495	0.7386	vcap_romi_minus_vcap_input_peak_1340	Distal Intergenic	9	734748	746104	11357	1	23189	uc003zgt.1	45482	KANK1
chr12	26478024	26478070	47	*	48	26478054	7	6.02508	4.65203	0.7386	vcap_romi_minus_vcap_input_peak_251	Distal Intergenic	12	26348506	26387708	39203	1	8082	uc001rhe.3	129518	SSPN
chr4	170559395	170559441	47	*	48	170559414	7	6.02508	4.65203	0.7386	vcap_romi_minus_vcap_input_peak_1028	Intron (uc003ish.3/1182, intron 2 of 13)	4	170541672	170644338	102667	1	1182	uc003ish.3	17723	CLCN3
chr1	8898772	8898818	47	*	48	8898794	6	5.95367	4.64188	0.72897	vcap_romi_minus_vcap_input_peak_10	Distal Intergenic	1	8412464	8877699	465236	2	473	uc001ape.3	-21073	RERE
chr1	116392068	116392133	66	*	67	116392090	6	5.95367	4.64188	0.72897	vcap_romi_minus_vcap_input_peak_73	Distal Intergenic	1	116378999	116383747	4749	2	4808	uc001efy.3	-8321	NHLH2
chr10	129711547	129711593	47	*	48	129711567	6	5.95367	4.64188	0.72897	vcap_romi_minus_vcap_input_peak_165	Intron (uc001lkb.3/5791, intron 1 of 20)	10	129705325	129884164	178840	1	5791	uc001lkb.3	6222	PTPRE
chr12	71623972	71624030	59	*	60	71623996	6	5.95367	4.64188	0.72897	vcap_romi_minus_vcap_input_peak_285	Intron (uc001swk.1/7103, intron 8 of 11)	12	71518877	71551779	32903	2	7103	uc001swj.1	-72193	TSPAN8
chr2	72588279	72588325	47	*	48	72588305	6	5.95367	4.64188	0.72897	vcap_romi_minus_vcap_input_peak_642	Intron (uc010fep.3/23233, intron 3 of 21)	2	72356367	72374991	18625	2	56603	uc002sih.2	-213288	CYP26B1
chr2	236051521	236051567	47	*	48	236051542	6	5.95367	4.64188	0.72897	vcap_romi_minus_vcap_input_peak_718	Distal Intergenic	2	235887347	235964358	77012	1	23677	uc002vvq.3	164174	SH3BP4
chr3	188403579	188403625	47	*	48	188403599	6	5.95367	4.64188	0.72897	vcap_romi_minus_vcap_input_peak_952	Intron (uc011bsg.2/4026, intron 5 of 9)	3	188286786	188608460	321675	1	4026	uc011bsj.2	116793	LPP
chr7	35669267	35669313	47	*	48	35669304	6	5.95367	4.64188	0.72897	vcap_romi_minus_vcap_input_peak_1175	Downstream (2-3kb)	7	35672270	35734745	62476	2	64224	uc003tet.3	65432	HERPUD2
chr7	102018701	102018747	47	*	48	102018728	6	5.95367	4.64188	0.72897	vcap_romi_minus_vcap_input_peak_1226	Promoter (2-3kb)	7	102016659	102067129	50471	1	100630923	uc011kkq.1	2042	LOC100630923
chr7	150261719	150261765	47	*	48	150261733	6	5.95367	4.64188	0.72897	vcap_romi_minus_vcap_input_peak_1256	Promoter (2-3kb)	7	150264458	150270308	5851	1	55303	uc011kuu.2	-2693	GIMAP4
chr8	137810590	137810636	47	*	48	137810612	6	5.95367	4.64188	0.72897	vcap_romi_minus_vcap_input_peak_1328	Distal Intergenic	8	136594121	136659848	65728	1	10656	uc010mek.4	1216469	KHDRBS3
chr9	22528849	22528895	47	*	48	22528878	6	5.95367	4.64188	0.72897	vcap_romi_minus_vcap_input_peak_1356	Distal Intergenic	9	22446840	22452472	5633	1	63951	uc003zpp.1	82009	DMRTA1
chr11	42650051	42650097	47	*	48	42650085	6	5.93004	4.62888	0.72823	vcap_romi_minus_vcap_input_peak_182	Distal Intergenic	11	42209293	42275240	65948	2	100507205	uc021qgh.1	-374811	LINC02740
chr14	74204356	74204402	47	*	48	74204381	6	5.93004	4.62888	0.72823	vcap_romi_minus_vcap_input_peak_386	Promoter (2-3kb)	14	74185549	74206958	21410	2	91748	uc010tud.1	2556	MIDEAS
chr3	18659025	18659071	47	*	48	18659045	6	5.93004	4.62888	0.72823	vcap_romi_minus_vcap_input_peak_855	Distal Intergenic	3	18389133	18480265	91133	2	6304	uc003cbj.3	-178760	SATB1
chr3	125966016	125966071	56	*	57	125966041	6	5.93004	4.62888	0.72823	vcap_romi_minus_vcap_input_peak_927	Distal Intergenic	3	125822404	125900029	77626	2	10840	uc031sbp.1	-65987	ALDH1L1
chr12	73052560	73052606	47	*	48	73052580	6	5.90662	4.61596	0.71034	vcap_romi_minus_vcap_input_peak_286	Intron (uc001sxa.3/29953, intron 18 of 18)	12	72656327	72667289	10963	2	283392	uc010stv.2	-385271	TRHDE-AS1
chr17	47055839	47055890	52	*	53	47055881	6	5.90662	4.61596	0.71034	vcap_romi_minus_vcap_input_peak_505	Distal Intergenic	17	47035918	47045955	10038	2	2695	uc002iol.1	-9884	GIP
chr14	96346081	96346127	47	*	48	96346106	6	5.8834	4.60311	0.69405	vcap_romi_minus_vcap_input_peak_392	Promoter (2-3kb)	14	96343109	96391908	48800	1	100507043	uc001yfe.3	2972	TUNAR
chr19	959411	959457	47	*	48	959435	6	5.8834	4.60311	0.69405	vcap_romi_minus_vcap_input_peak_564	Intron (uc002lql.3/1820, intron 3 of 8)	19	984328	994569	10242	1	57418	uc002lqm.1	-24871	WDR18
chr5	68684861	68684908	48	*	49	68684884	6	5.8834	4.60311	0.69405	vcap_romi_minus_vcap_input_peak_1056	Exon (uc003jwg.3/5884, exon 11 of 18)	5	68667281	68710630	43350	1	5884	uc003jwo.3	17580	RAD17
chr12	39670700	39670746	47	*	48	39670722	6	5.86038	4.59033	0.67846	vcap_romi_minus_vcap_input_peak_263	Distal Intergenic	12	39687030	39706628	19599	2	55605	uc001rlt.3	35882	KIF21A
chr2	223186323	223186369	47	*	48	223186343	6	5.86038	4.59033	0.67846	vcap_romi_minus_vcap_input_peak_708	Exon (uc002vnc.3/uc002vnc.3, exon 2 of 2)	2	223064606	223163715	99110	2	5077	uc002vmt.2	-22608	PAX3
chr4	91735396	91735457	62	*	63	91735426	6	5.86038	4.59033	0.67846	vcap_romi_minus_vcap_input_peak_1014	Intron (uc010ikv.2/401145, intron 8 of 9)	4	91570671	92051163	480493	1	401145	uc003hsx.3	164725	CCSER1
chr7	148756568	148756626	59	*	60	148756589	6	5.86038	4.59033	0.67846	vcap_romi_minus_vcap_input_peak_1255	Distal Intergenic	7	148700154	148725782	25629	2	9601	uc003wff.2	-30786	PDIA4
chr1	109241999	109242050	52	*	53	109242023	6	5.83756	4.57763	0.66303	vcap_romi_minus_vcap_input_peak_66	Exon (uc001dvv.4/55119, exon 6 of 6)	1	109234932	109244422	9491	1	55119	uc001dvv.4	7067	PRPF38B
chr7	38136652	38136698	47	*	48	38136688	6	5.83756	4.57763	0.66303	vcap_romi_minus_vcap_input_peak_1178	Distal Intergenic	7	38217808	38270272	52465	1	83930	uc003tfr.3	-81110	STARD3NL
chr8	97028202	97028248	47	*	48	97028234	6	5.83756	4.57763	0.66303	vcap_romi_minus_vcap_input_peak_1303	Distal Intergenic	8	96959213	96960576	1364	2	100500773	uc022ayw.1	-67626	LOC100500773
chr15	66719015	66719061	47	*	48	66719043	6	5.81493	4.56499	0.64654	vcap_romi_minus_vcap_input_peak_420	Intron (uc010bhq.3/5604, intron 1 of 10)	15	66694220	66783882	89663	1	5604	uc010ujp.2	24795	MAP2K1
chr19	35092738	35092784	47	*	48	35092760	6	5.81493	4.56499	0.64654	vcap_romi_minus_vcap_input_peak_582	Intron (uc002nvo.1/uc002nvo.1, intron 1 of 1)	19	35084346	35085490	1145	2	284402	uc002nvn.3	-7248	SCGB2B2
chr20	55788083	55788129	47	*	48	55788105	6	5.81493	4.56499	0.64654	vcap_romi_minus_vcap_input_peak_772	Intron (uc010gip.1/655, intron 5 of 6)	20	55743809	55841707	97899	2	655	uc010gip.1	53578	BMP7
chr7	42546182	42546228	47	*	48	42546203	6	5.81493	4.56499	0.64654	vcap_romi_minus_vcap_input_peak_1184	Distal Intergenic	7	42000548	42276618	276071	2	2737	uc011kbh.2	-269564	GLI3
chr8	85561238	85561284	47	*	48	85561260	6	5.79249	4.55242	0.62944	vcap_romi_minus_vcap_input_peak_1297	Intron (uc003ycq.4/138046, intron 3 of 9)	8	85618162	85834078	215917	1	138046	uc003ycu.4	-56878	RALYL
chr3	12255267	12255313	47	*	48	12255287	6	5.77025	4.53992	0.61147	vcap_romi_minus_vcap_input_peak_844	Distal Intergenic	3	12194568	12200851	6284	2	7079	uc003bwo.3	-54416	TIMP4
chr1	8839782	8839828	47	*	48	8839813	6	5.74818	4.52749	0.59485	vcap_romi_minus_vcap_input_peak_9	Intron (uc001ape.3/473, intron 22 of 23)	1	8525030	8813897	288868	2	473	uc001aph.1	-25885	RERE
chr11	33833279	33833325	47	*	48	33833312	6	5.74818	4.52749	0.59485	vcap_romi_minus_vcap_input_peak_178	Distal Intergenic	11	33762490	33796071	33582	2	26273	uc001muz.3	-37208	FBXO3
chr10	64008303	64008349	47	*	48	64008324	6	5.7263	4.51513	0.57712	vcap_romi_minus_vcap_input_peak_143	Intron (uc001jlw.3/219790, intron 10 of 11)	10	64018916	64162217	143302	1	22891	uc001jly.4	-10567	ZNF365
chr10	85964690	85964736	47	*	48	85964713	6	5.7263	4.51513	0.57712	vcap_romi_minus_vcap_input_peak_155	Intron (uc001kcv.3/92211, intron 9 of 16)	10	85961563	85977121	15559	1	92211	uc009xst.3	3127	CDHR1
chr13	50091426	50091508	83	*	84	50091453	6	5.7263	4.51513	0.57712	vcap_romi_minus_vcap_input_peak_343	Intron (uc010tgl.2/51131, intron 3 of 3)	13	50070528	50103117	32590	1	51131	uc001vdc.3	20898	PHF11
chr16	25288764	25288810	47	*	48	25288802	6	5.7263	4.51513	0.57712	vcap_romi_minus_vcap_input_peak_453	Distal Intergenic	16	25247322	25268855	21534	2	342357	uc002dod.4	-19909	ZKSCAN2
chr19	57258898	57258944	47	*	48	57258917	6	5.7263	4.51513	0.57712	vcap_romi_minus_vcap_input_peak_609	Intron (uc010ygp.1/uc010ygp.1, intron 1 of 2)	19	57323848	57325161	1314	1	100169890	uc010ets.2	-64904	PEG3-AS1
chr2	97294401	97294447	47	*	48	97294435	6	5.7263	4.51513	0.57712	vcap_romi_minus_vcap_input_peak_650	Promoter (2-3kb)	2	97258892	97297219	38328	2	55683	uc002swh.5	2772	KANSL3
chr2	214185370	214185416	47	*	48	214185389	6	5.7263	4.51513	0.57712	vcap_romi_minus_vcap_input_peak_704	Intron (uc010fuz.3/79582, intron 3 of 13)	2	214149140	214230140	81001	1	79582	uc002ves.1	36230	SPAG16
chr22	37839300	37839349	50	*	51	37839324	6	5.7263	4.51513	0.57712	vcap_romi_minus_vcap_input_peak_822	Distal Intergenic	22	37764000	37823505	59506	2	114794	uc003asq.4	-15795	ELFN2
chr3	56463049	56463095	47	*	48	56463085	6	5.7263	4.51513	0.57712	vcap_romi_minus_vcap_input_peak_893	Intron (uc003dhr.1/26059, intron 15 of 16)	3	55717822	56469175	751354	2	26059	uc021wzo.1	6080	ERC2
chr3	72960101	72960147	47	*	48	72960110	6	5.7263	4.51513	0.57712	vcap_romi_minus_vcap_input_peak_914	Intron (uc003dpg.3/727936, intron 2 of 6)	3	72937385	73024522	87138	1	727936	uc003dpg.3	22716	GXYLT2
chr4	78386724	78386801	78	*	79	78386774	6	5.7263	4.51513	0.57712	vcap_romi_minus_vcap_input_peak_1004	Distal Intergenic	4	78432907	78532988	100082	1	10563	uc003hkr.3	-46106	CXCL13
chr7	21146262	21146308	47	*	48	21146284	6	5.7263	4.51513	0.57712	vcap_romi_minus_vcap_input_peak_1168	Distal Intergenic	7	20866917	20867439	523	1	222901	uc011jyj.1	279345	RPL23P8
chr7	118418895	118418941	47	*	48	118418920	6	5.7263	4.51513	0.57712	vcap_romi_minus_vcap_input_peak_1236	Distal Intergenic	7	117864712	117882784	18073	1	56311	uc003vji.3	554183	ANKRD7
chr8	111605574	111605620	47	*	48	111605595	6	5.7263	4.51513	0.57712	vcap_romi_minus_vcap_input_peak_1317	Distal Intergenic	8	110979233	110988076	8844	2	27012	uc010mcw.3	-617498	KCNV1
chr9	71876725	71876771	47	*	48	71876744	6	5.7263	4.51513	0.57712	vcap_romi_minus_vcap_input_peak_1367	Distal Intergenic	9	71861370	71870118	8749	1	9414	uc010mom.1	15355	TJP2
chr9	74069904	74069950	47	*	48	74069927	6	5.7263	4.51513	0.57712	vcap_romi_minus_vcap_input_peak_1368	Distal Intergenic	9	73439360	74061820	622461	2	80036	uc004aii.3	-8084	TRPM3
chrX	55754871	55754917	47	*	48	55754886	6	5.7263	4.51513	0.57712	vcap_romi_minus_vcap_input_peak_1431	Intron (uc004dup.3/10325, intron 4 of 10)	23	55744110	55785207	41098	1	10325	uc004dup.3	10761	RRAGB
chr1	77931346	77931392	47	*	48	77931365	6	5.68308	4.4906	0.55944	vcap_romi_minus_vcap_input_peak_58	Intron (uc001dhn.3/26289, intron 8 of 13)	1	78030190	78099090	68901	2	26009	uc001dhp.3	167698	ZZZ3
chr1	108290038	108290084	47	*	48	108290061	6	5.68308	4.4906	0.55944	vcap_romi_minus_vcap_input_peak_64	Intron (uc001dvk.1/10451, intron 12 of 26)	1	108113782	108231126	117345	2	10451	uc001dvj.1	-58912	VAV3
chr10	21962192	21962238	47	*	48	21962214	6	5.68308	4.4906	0.55944	vcap_romi_minus_vcap_input_peak_126	Promoter (<=1kb)	10	21962570	22032559	69990	1	8028	uc001irb.3	-332	MLLT10
chr2	8874148	8874194	47	*	48	8874169	6	5.68308	4.4906	0.55944	vcap_romi_minus_vcap_input_peak_614	Intron (uc010yiv.1/57498, intron 3 of 24)	2	8868987	8890465	21479	2	57498	uc002qzb.2	16271	KIDINS220
chr2	191816882	191816928	47	*	48	191816900	6	5.68308	4.4906	0.55944	vcap_romi_minus_vcap_input_peak_687	Intron (uc002usf.3/2744, intron 14 of 17)	2	191792416	191830270	37855	1	2744	uc010zgj.2	24466	GLS
chr3	2720791	2720837	47	*	48	2720819	6	5.68308	4.4906	0.55944	vcap_romi_minus_vcap_input_peak_836	Intron (uc003bpb.1/152330, intron 4 of 20)	3	2553273	3079360	526088	1	152330	uc003bpd.1	167518	CNTN4
chr3	58276428	58276479	52	*	53	58276449	6	5.68308	4.4906	0.55944	vcap_romi_minus_vcap_input_peak_897	Intron (uc003djs.4/57406, intron 8 of 8)	3	58291972	58305920	13949	1	11102	uc003dju.5	-15493	RPP14
chr4	26355183	26355229	47	*	48	26355223	6	5.68308	4.4906	0.55944	vcap_romi_minus_vcap_input_peak_970	Intron (uc003grx.2/3516, intron 2 of 11)	4	26322429	26436752	114324	1	3516	uc003gsa.2	32754	RBPJ
chr6	45625427	45625473	47	*	48	45625449	6	5.66173	4.47844	0.54572	vcap_romi_minus_vcap_input_peak_1116	Distal Intergenic	6	45389914	45518819	128906	1	860	uc003oxt.3	235513	RUNX2
chr9	3792996	3793045	50	*	51	3793019	6	5.66173	4.47844	0.54572	vcap_romi_minus_vcap_input_peak_1341	Distal Intergenic	9	3898646	3901248	2603	1	84850	uc003zia.3	-105601	GLIS3-AS1
chr4	2676120	2676166	47	*	48	2676146	6	5.64056	4.46634	0.53038	vcap_romi_minus_vcap_input_peak_959	Intron (uc010ick.3/8603, intron 12 of 19)	4	2656148	2702271	46124	1	8603	uc003gfe.2	19972	FAM193A
chr4	70208183	70208229	47	*	48	70208205	6	5.64056	4.46634	0.53038	vcap_romi_minus_vcap_input_peak_996	Distal Intergenic	4	70146217	70160768	14552	1	54490	uc003hej.3	61966	UGT2B28
chr8	127670939	127670990	52	*	53	127670960	6	5.64056	4.46634	0.53038	vcap_romi_minus_vcap_input_peak_1323	Distal Intergenic	8	127564683	127570711	6029	2	157638	uc003yrz.2	-100228	LRATD2
chr12	102078161	102078207	47	*	48	102078184	6	5.61955	4.45431	0.51239	vcap_romi_minus_vcap_input_peak_305	3' UTR	12	102091417	102122846	31430	1	56994	uc001tin.3	-13210	CHPT1
chr7	77118108	77118169	62	*	63	77118126	6	5.61955	4.45431	0.51239	vcap_romi_minus_vcap_input_peak_1211	Distal Intergenic	7	77166773	77269388	102616	1	5782	uc003ugh.2	-48604	PTPN12
chr14	38379093	38379168	76	*	77	38379125	6	5.59871	4.44234	0.4958	vcap_romi_minus_vcap_input_peak_374	Intron (uc001wug.3/uc001wug.3, intron 12 of 18)	14	38677204	38682268	5065	1	6751	uc001wul.1	-298036	SSTR1
chr22	21076089	21076135	47	*	48	21076110	6	5.59871	4.44234	0.4958	vcap_romi_minus_vcap_input_peak_810	Intron (uc002zsy.4/5297, intron 13 of 22)	22	21061979	21088955	26977	2	5297	uc002zsy.4	12820	PI4KA
chr4	187581424	187581470	47	*	48	187581441	6	5.59871	4.44234	0.4958	vcap_romi_minus_vcap_input_peak_1033	Intron (uc003izf.3/2195, intron 24 of 26)	4	187508937	187644987	136051	2	2195	uc003izf.3	63517	FAT1
chr2	198039046	198039092	47	*	48	198039069	7	5.67103	4.43373	0.55158	vcap_romi_minus_vcap_input_peak_693	Intron (uc021vuj.1/91526, intron 26 of 27)	2	197859250	198062762	203513	2	91526	uc021vuk.2	23670	ANKRD44
chr9	124992379	124992425	47	*	48	124992403	7	5.67103	4.43373	0.55158	vcap_romi_minus_vcap_input_peak_1404	Promoter (1-2kb)	9	124964856	124991091	26236	2	26468	uc004blx.4	-1288	LHX6
chr2	237912740	237912790	51	*	52	237912781	6	5.57803	4.43044	0.48485	vcap_romi_minus_vcap_input_peak_719	Distal Intergenic	2	237994084	238004527	10444	1	10920	uc010fys.1	-81294	COPS8
chr7	120658935	120658991	57	*	58	120658968	7	5.65441	4.42335	0.54168	vcap_romi_minus_vcap_input_peak_1237	Intron (uc003vjq.4/79974, intron 3 of 22)	7	120629445	120901972	272528	1	79974	uc003vjs.4	29490	CPED1
chr12	57304094	57304140	47	*	48	57304114	6	5.55752	4.4186	0.46802	vcap_romi_minus_vcap_input_peak_270	Distal Intergenic	12	57316938	57328189	11252	2	121214	uc010sqw.2	24049	SDR9C7
chr12	118736291	118736352	62	*	63	118736324	6	5.55752	4.4186	0.46802	vcap_romi_minus_vcap_input_peak_317	Intron (uc001twx.3/51347, intron 20 of 20)	12	118587606	118677077	89472	2	51347	uc001tww.3	-59214	TAOK3
chr4	90501025	90501071	47	*	48	90501053	6	5.55752	4.4186	0.46802	vcap_romi_minus_vcap_input_peak_1011	Distal Intergenic	4	90645250	90757364	112115	2	6622	uc010ikt.4	256293	SNCA
chr13	110544460	110544506	47	*	48	110544480	13	7.09095	4.40809	1.50994	vcap_romi_minus_vcap_input_peak_362	Distal Intergenic	13	110406184	110438914	32731	2	8660	uc001vqv.3	-105546	IRS2
chr10	21180267	21180313	47	*	48	21180291	6	5.53716	4.40683	0.452	vcap_romi_minus_vcap_input_peak_125	Intron (uc001iqi.3/10529, intron 26 of 27)	10	21068903	21186531	117629	2	10529	uc001iqi.3	6218	NEBL
chr12	109857716	109857762	47	*	48	109857737	6	5.53716	4.40683	0.452	vcap_romi_minus_vcap_input_peak_313	Intron (uc010sxn.1/283446, intron 14 of 30)	12	109877342	109886176	8835	1	283446	uc010sxo.1	-19580	MYO1H
chr17	41022878	41022946	69	*	70	41022910	6	5.53716	4.40683	0.452	vcap_romi_minus_vcap_input_peak_502	Distal Intergenic	17	41019162	41021234	2073	1	90586	uc002ibw.1	3716	AOC4P
chr20	5152127	5152181	55	*	56	5152157	6	5.53716	4.40683	0.452	vcap_romi_minus_vcap_input_peak_728	Intron (uc002wlr.2/8760, intron 2 of 10)	20	5156748	5178533	21786	1	8760	uc002wlv.3	-4567	CDS2
chr3	141091044	141091090	47	*	48	141091073	6	5.53716	4.40683	0.452	vcap_romi_minus_vcap_input_peak_938	Intron (uc003etw.3/253461, intron 3 of 7)	3	141106489	141168632	62144	1	253461	uc010hun.3	-15399	ZBTB38
chr4	77317639	77317738	100	*	101	77317658	6	5.53716	4.40683	0.452	vcap_romi_minus_vcap_input_peak_1003	Exon (uc003hkb.4/339965, exon 3 of 24)	4	77234192	77328458	94267	2	339965	uc003hkb.4	10720	CCDC158
chr1	53986667	53986713	47	*	48	53986686	6	5.51696	4.39511	0.43693	vcap_romi_minus_vcap_input_peak_48	Intron (uc001cvr.1/148979, intron 5 of 9)	1	53925072	53933158	8087	1	63948	uc001cvq.1	61595	DMRTB1
chr1	150473266	150473354	89	*	90	150473296	6	5.51696	4.39511	0.43693	vcap_romi_minus_vcap_input_peak_79	Intron (uc001euq.4/80222, intron 13 of 17)	1	150480487	150482057	1571	1	1893	uc021oyd.1	-7133	ECM1
chr1	226797347	226797393	47	*	48	226797377	6	5.51696	4.39511	0.43693	vcap_romi_minus_vcap_input_peak_107	Distal Intergenic	1	226736501	226796915	60415	1	375057	uc021pjw.1	60846	STUM
chr1	234953585	234953631	47	*	48	234953602	6	5.51696	4.39511	0.43693	vcap_romi_minus_vcap_input_peak_109	Distal Intergenic	1	234859789	234867390	7602	1	100506810	uc001hwj.2	93796	LINC01132
chr11	110061995	110062041	47	*	48	110062037	6	5.51696	4.39511	0.43693	vcap_romi_minus_vcap_input_peak_216	Intron (uc009yxx.1/5962, intron 2 of 16)	11	110100166	110107396	7231	2	5962	uc001pks.3	45355	RDX
chr12	12609834	12609880	47	*	48	12609857	6	5.51696	4.39511	0.43693	vcap_romi_minus_vcap_input_peak_247	Intron (uc001ral.2/118426, intron 3 of 3)	12	12626216	12674397	48182	2	80824	uc001ran.2	64517	DUSP16
chr12	77793182	77793228	47	*	48	77793203	6	5.51696	4.39511	0.43693	vcap_romi_minus_vcap_input_peak_290	Distal Intergenic	12	77415026	77459360	44335	2	144455	uc001sym.4	-333822	E2F7
chr12	119476591	119476637	47	*	48	119476613	6	5.51696	4.39511	0.43693	vcap_romi_minus_vcap_input_peak_319	Intron (uc001txa.2/84530, intron 1 of 12)	12	119419300	119600856	181557	1	84530	uc001txa.2	57291	SRRM4
chr18	41369531	41369577	47	*	48	41369561	6	5.51696	4.39511	0.43693	vcap_romi_minus_vcap_input_peak_549	Distal Intergenic	18	40847857	40857615	9759	2	6860	uc002law.3	-511916	SYT4
chr2	172704947	172705002	56	*	57	172704972	6	5.51696	4.39511	0.43693	vcap_romi_minus_vcap_input_peak_676	Intron (uc002uhh.3/8604, intron 14 of 17)	2	172639915	172750816	110902	2	8604	uc002uhh.3	45814	SLC25A12
chr20	17825801	17825847	47	*	48	17825832	6	5.51696	4.39511	0.43693	vcap_romi_minus_vcap_input_peak_736	Distal Intergenic	20	17922244	17942638	20395	2	27131	uc002wqb.3	116791	SNX5
chr21	42665374	42665420	47	*	48	42665395	6	5.51696	4.39511	0.43693	vcap_romi_minus_vcap_input_peak_797	Distal Intergenic	21	42676177	42718276	42100	1	54097	uc011aeq.2	-10757	FAM3B
chr3	61013971	61014034	64	*	65	61013994	6	5.51696	4.39511	0.43693	vcap_romi_minus_vcap_input_peak_902	Intron (uc003dkx.4/2272, intron 7 of 9)	3	59735036	61237133	1502098	2	2272	uc003dkx.4	223099	FHIT
chr3	100095478	100095526	49	*	50	100095510	6	5.51696	4.39511	0.43693	vcap_romi_minus_vcap_input_peak_919	Intron (uc003dtw.3/9868, intron 6 of 11)	3	100120037	100175170	55134	1	348801	uc003dtx.4	-24511	LNP1
chr3	112956025	112956071	47	*	48	112956049	6	5.51696	4.39511	0.43693	vcap_romi_minus_vcap_input_peak_923	Intron (uc003dzw.1/91653, intron 2 of 3)	3	112935198	112970852	35655	1	91653	uc003eaa.1	20827	BOC
chr3	192090109	192090155	47	*	48	192090143	6	5.51696	4.39511	0.43693	vcap_romi_minus_vcap_input_peak_953	Intron (uc003fsx.3/2257, intron 4 of 4)	3	191857182	192126838	269657	2	2257	uc003fsx.3	36683	FGF12
chr4	17787430	17787477	48	*	49	17787452	6	5.51696	4.39511	0.43693	vcap_romi_minus_vcap_input_peak_966	Distal Intergenic	4	17633709	17783135	149427	2	27146	uc003gpm.4	-4295	FAM184B
chr1	8604801	8604875	75	*	76	8604835	6	5.49692	4.38346	0.43693	vcap_romi_minus_vcap_input_peak_8	Intron (uc001ape.3/473, intron 17 of 23)	1	8420172	8585844	165673	2	473	uc010nzx.1	-18957	RERE
chr17	47187696	47187742	47	*	48	47187718	6	5.49692	4.38346	0.43693	vcap_romi_minus_vcap_input_peak_506	Distal Intergenic	17	47209822	47247351	37530	1	124872	uc010wlt.1	-22080	B4GALNT2
chr9	81742911	81742957	47	*	48	81742947	6	5.49692	4.38346	0.43693	vcap_romi_minus_vcap_input_peak_1376	Distal Intergenic	9	82186878	82341656	154779	1	7091	uc004alc.3	-443921	TLE4
chr3	184535260	184535306	47	*	48	184535292	6	5.47703	4.37187	0.43	vcap_romi_minus_vcap_input_peak_950	Intron (uc003fpb.1/23355, intron 1 of 46)	3	184529931	184770402	240472	1	23355	uc003fpb.1	5329	VPS8
chr4	187190615	187190661	47	*	48	187190640	6	5.47703	4.37187	0.43	vcap_romi_minus_vcap_input_peak_1032	Intron (uc003iyz.3/2160, intron 2 of 4)	4	187187118	187196051	8934	1	2160	uc003iyz.3	3497	F11
chr5	154218256	154218302	47	*	48	154218278	6	5.47703	4.37187	0.43	vcap_romi_minus_vcap_input_peak_1088	Intron (uc003lvs.4/10826, intron 8 of 8)	5	154198052	154230213	32162	2	10826	uc003lvs.4	11911	FAXDC2
chr12	81916918	81916964	47	*	48	81916940	6	5.45729	4.36034	0.41521	vcap_romi_minus_vcap_input_peak_294	Intron (uc031qik.1/8499, intron 28 of 28)	12	81652045	81906170	254126	2	8499	uc010sug.2	-10748	PPFIA2
chr7	151318559	151318605	47	*	48	151318591	6	5.45729	4.36034	0.41521	vcap_romi_minus_vcap_input_peak_1259	Intron (uc003wki.3/51422, intron 11 of 11)	7	151253201	151329344	76144	2	51422	uc003wki.3	10739	PRKAG2
chr8	79672622	79672668	47	*	48	79672658	6	5.4377	4.34887	0.39796	vcap_romi_minus_vcap_input_peak_1292	Intron (uc003ybg.3/3574, intron 4 of 5)	8	79635083	79636609	1527	2	101241902	uc031tbn.1	-36013	LOC101241902
chr1	17061934	17061992	59	*	60	17061970	11	6.42605	4.34165	0.93819	vcap_romi_minus_vcap_input_peak_21	Distal Intergenic	1	17066768	17267729	200962	1	9696	uc009voy.1	-4776	CROCC
chr5	34191686	34191732	47	*	48	34191712	11	6.42605	4.34165	0.93819	vcap_romi_minus_vcap_input_peak_1044	Distal Intergenic	5	34017963	34043371	25409	2	114899	uc003jin.3	-148315	C1QTNF3
chr15	89055477	89055529	53	*	54	89055503	6	5.41826	4.33747	0.38342	vcap_romi_minus_vcap_input_peak_443	Intron (uc002bmp.4/55070, intron 1 of 6)	15	89054786	89089912	35127	2	55070	uc002bmp.4	34383	DET1
chr20	48414277	48414323	47	*	48	48414299	6	5.41826	4.33747	0.38342	vcap_romi_minus_vcap_input_peak_763	Distal Intergenic	20	48429250	48508779	79530	1	23315	uc002xuv.2	-14927	SLC9A8
chr11	131695804	131695850	47	*	48	131695816	7	5.50901	4.33209	0.43693	vcap_romi_minus_vcap_input_peak_234	Intron (uc001qgm.3/50863, intron 1 of 7)	11	131779500	132206716	427217	1	50863	uc010scj.2	-83650	NTM
chr12	59086282	59086328	47	*	48	59086304	6	5.39896	4.32612	0.3674	vcap_romi_minus_vcap_input_peak_277	Intron (uc001sqq.1/uc001sqq.1, intron 7 of 7)	12	59265937	59313327	47391	2	121227	uc009zqh.3	226999	LRIG3
chr17	68138129	68138175	47	*	48	68138161	6	5.39896	4.32612	0.3674	vcap_romi_minus_vcap_input_peak_524	Distal Intergenic	17	68124167	68131746	7580	1	3773	uc002jiq.3	13962	KCNJ16
chr8	102470185	102470231	47	*	48	102470222	7	5.49329	4.32218	0.43693	vcap_romi_minus_vcap_input_peak_1315	Distal Intergenic	8	102504668	102556298	51631	1	79977	uc010mbt.1	-34437	GRHL2
chr11	4203631	4203689	59	*	60	4203670	6	5.3798	4.31483	0.35286	vcap_romi_minus_vcap_input_peak_170	Intron (uc009yej.3/6240, intron 14 of 14)	11	4208382	4223883	15502	1	100506082	uc031pyq.1	-4693	LINC02749
chr12	124136610	124136664	55	*	56	124136634	6	5.3798	4.31483	0.35286	vcap_romi_minus_vcap_input_peak_324	Intron (uc001ufo.2/2967, intron 5 of 12)	12	124105570	124118323	12754	2	1967	uc001ufm.3	-18287	EIF2B1
chr5	14038728	14038774	47	*	48	14038762	6	5.3798	4.31483	0.35286	vcap_romi_minus_vcap_input_peak_1043	Distal Intergenic	5	13690437	13944589	254153	2	1767	uc003jfd.2	-94139	DNAH5
chr6	22907365	22907428	64	*	65	22907388	6	5.3798	4.31483	0.35286	vcap_romi_minus_vcap_input_peak_1104	Distal Intergenic	6	22569678	22570750	1073	1	154150	uc003nds.3	337687	HDGFL1
chr1	26077252	26077298	47	*	48	26077274	6	5.36079	4.3036	0.35286	vcap_romi_minus_vcap_input_peak_29	Intron (uc001bkm.2/57134, intron 4 of 11)	1	26126667	26144713	18047	1	57190	uc021ojk.1	-49369	SELENON
chr11	132816141	132816187	47	*	48	132816154	6	5.36079	4.3036	0.35286	vcap_romi_minus_vcap_input_peak_237	Promoter (2-3kb)	11	132284875	132813663	528789	2	4978	uc010scl.2	-2478	OPCML
chr20	32017462	32017513	52	*	53	32017488	6	5.36079	4.3036	0.35286	vcap_romi_minus_vcap_input_peak_749	Intron (uc002wzd.1/6640, intron 6 of 7)	20	31995763	32031698	35936	2	6640	uc002wzd.1	14185	SNTA1
chr7	55643499	55643550	52	*	53	55643521	6	5.36079	4.3036	0.35286	vcap_romi_minus_vcap_input_peak_1200	Distal Intergenic	7	55538306	55640200	101895	2	81552	uc003tqs.3	-3299	VOPP1
chr8	97389754	97389800	47	*	48	97389791	6	5.36079	4.3036	0.35286	vcap_romi_minus_vcap_input_peak_1304	Distal Intergenic	8	97274167	97346774	72608	1	9791	uc003yht.1	115587	PTDSS1
chr4	91272372	91272418	47	*	48	91272391	6	5.34191	4.29243	0.35286	vcap_romi_minus_vcap_input_peak_1013	Intron (uc010ikv.2/401145, intron 3 of 9)	4	91156182	91703154	546973	1	401145	uc003hsw.3	116190	CCSER1
chr1	31639435	31639481	47	*	48	31639466	6	5.32317	4.28131	0.35286	vcap_romi_minus_vcap_input_peak_32	Distal Intergenic	1	31652592	31661034	8443	2	79570	uc010ogc.2	21553	NKAIN1
chr11	57192391	57192455	65	*	66	57192445	6	5.32317	4.28131	0.35286	vcap_romi_minus_vcap_input_peak_188	Promoter (<=1kb)	11	57154834	57191532	36699	2	5553	uc001nke.3	-859	PRG2
chr11	101752165	101752211	47	*	48	101752175	6	5.32317	4.28131	0.35286	vcap_romi_minus_vcap_input_peak_213	Distal Intergenic	11	101785746	101871793	86048	1	57562	uc001pgm.3	-33535	CEP126
chr2	67641933	67641979	47	*	48	67641953	6	5.32317	4.28131	0.35286	vcap_romi_minus_vcap_input_peak_637	Distal Intergenic	2	67624442	67637533	13092	1	54465	uc002sdz.1	17491	ETAA1
chr5	178736167	178736250	84	*	85	178736213	6	5.32317	4.28131	0.35286	vcap_romi_minus_vcap_input_peak_1099	Intron (uc003mjw.3/9509, intron 20 of 21)	5	178537852	178772431	234580	2	9509	uc003mjw.3	36181	ADAMTS2
chr7	77983715	77983761	47	*	48	77983737	6	5.32317	4.28131	0.35286	vcap_romi_minus_vcap_input_peak_1212	Intron (uc010ldz.3/399670, intron 5 of 5)	7	77976559	77988770	12212	1	399670	uc010ldz.3	7156	RPL13AP17
chr7	96693721	96693767	47	*	48	96693743	6	5.32317	4.28131	0.35286	vcap_romi_minus_vcap_input_peak_1221	Distal Intergenic	7	96649702	96654143	4442	2	1749	uc003uon.3	-39578	DLX5
chr10	982401	982451	51	*	52	982438	7	5.38065	4.25088	0.35286	vcap_romi_minus_vcap_input_peak_114	Distal Intergenic	10	852854	977645	124792	2	23185	uc031ptb.1	-4756	LARP4B
chr10	28898554	28898608	55	*	56	28898596	7	5.38065	4.25088	0.35286	vcap_romi_minus_vcap_input_peak_129	Intron (uc001iud.3/51322, intron 8 of 13)	10	28835325	28835346	22	1	100847088	uc031ptp.1	63229	MIR5586
chr10	80340859	80340905	47	*	48	80340880	7	5.38065	4.25088	0.35286	vcap_romi_minus_vcap_input_peak_154	Distal Intergenic	10	80027085	80039970	12886	1	414243	uc031pwb.1	313774	LINC00595
chr11	62837660	62837713	54	*	55	62837687	7	5.38065	4.25088	0.35286	vcap_romi_minus_vcap_input_peak_196	Distal Intergenic	11	62760296	62783317	23022	2	9376	uc001nwo.3	-54343	SLC22A8
chr11	112155513	112155559	47	*	48	112155555	7	5.38065	4.25088	0.35286	vcap_romi_minus_vcap_input_peak_220	Distal Intergenic	11	112118876	112131583	12708	2	349633	uc009yyp.2	-23930	PLET1
chr12	1175241	1175287	47	*	48	1175265	7	5.38065	4.25088	0.35286	vcap_romi_minus_vcap_input_peak_239	Intron (uc001qiz.2/23085, intron 2 of 19)	12	1192307	1553916	361610	1	23085	uc010sdv.1	-17020	ERC1
chr12	31681134	31681180	47	*	48	31681171	7	5.38065	4.25088	0.35286	vcap_romi_minus_vcap_input_peak_260	Intron (uc001rkh.1/160518, intron 22 of 22)	12	31604636	31648853	44218	2	160518	uc001rkk.1	-32281	DENND5B
chr12	38000911	38000957	47	*	48	38000931	7	5.38065	4.25088	0.35286	vcap_romi_minus_vcap_input_peak_261	Distal Intergenic	12	38710557	38723528	12972	1	144245	uc001rln.4	-709600	ALG10B
chr15	84799562	84799608	47	*	48	84799602	7	5.38065	4.25088	0.35286	vcap_romi_minus_vcap_input_peak_437	Distal Intergenic	15	84841242	84850985	9744	1	100505679	uc021stj.1	-41634	UBE2Q2L
chr15	94944519	94944565	47	*	48	94944546	7	5.38065	4.25088	0.35286	vcap_romi_minus_vcap_input_peak_447	Intron (uc010boj.3/55784, intron 17 of 23)	15	94899366	95027181	127816	1	55784	uc002btl.3	45153	MCTP2
chr17	34434733	34434779	47	*	48	34434748	7	5.38065	4.25088	0.35286	vcap_romi_minus_vcap_input_peak_498	Distal Intergenic	17	34431220	34433014	1795	1	6351	uc002hkw.1	3513	CCL4
chr19	17070301	17070361	61	*	62	17070326	7	5.38065	4.25088	0.35286	vcap_romi_minus_vcap_input_peak_569	Intron (uc002nfb.3/27151, intron 24 of 41)	19	17003769	17014433	10665	2	27151	uc002nfd.1	-55868	CPAMD8
chr19	27899990	27900036	47	*	48	27900003	7	5.38065	4.25088	0.35286	vcap_romi_minus_vcap_input_peak_574	Distal Intergenic	19	28281401	28284848	3448	2	148189	uc002nrx.3	384812	LINC00662
chr19	33102810	33102856	47	*	48	33102836	7	5.38065	4.25088	0.35286	vcap_romi_minus_vcap_input_peak_577	Intron (uc002ntn.1/84079, intron 7 of 28)	19	33072094	33077449	5356	1	9141	uc002ntl.3	30716	PDCD5
chr19	55789740	55789786	47	*	48	55789769	7	5.38065	4.25088	0.35286	vcap_romi_minus_vcap_input_peak_607	Promoter (1-2kb)	19	55773591	55791224	17634	2	23640	uc002qjx.3	1438	HSPBP1
chr20	21826959	21827005	47	*	48	21826997	7	5.38065	4.25088	0.35286	vcap_romi_minus_vcap_input_peak_745	Distal Intergenic	20	21686861	21699124	12264	1	5075	uc010zsm.3	140098	PAX1
chr21	37781388	37781434	47	*	48	37781419	7	5.38065	4.25088	0.35286	vcap_romi_minus_vcap_input_peak_793	Intron (uc002yvj.3/8208, intron 9 of 13)	21	37757689	37789125	31437	1	8208	uc002yvj.3	23699	CHAF1B
chr3	41862271	41862378	108	*	109	41862280	7	5.38065	4.25088	0.35286	vcap_romi_minus_vcap_input_peak_876	Intron (uc003ckv.4/54986, intron 19 of 36)	3	41923642	42003461	79820	2	54986	uc003ckx.1	141083	ULK4
chr3	57319584	57319653	70	*	71	57319616	7	5.38065	4.25088	0.35286	vcap_romi_minus_vcap_input_peak_894	Intron (uc003diq.3/142686, intron 6 of 10)	3	57310556	57326132	15577	2	142686	uc021wzs.1	6479	ASB14
chr3	83081874	83081920	47	*	48	83081897	7	5.38065	4.25088	0.35286	vcap_romi_minus_vcap_input_peak_917	Distal Intergenic	3	81538850	81810950	272101	2	2632	uc021xav.1	-1270924	GBE1
chr3	107436470	107436543	74	*	75	107436509	7	5.38065	4.25088	0.35286	vcap_romi_minus_vcap_input_peak_922	Intron (uc003dwk.5/56987, intron 5 of 16)	3	107493566	107530176	36611	1	56987	uc003dwo.5	-57023	BBX
chr5	96034471	96034517	47	*	48	96034490	7	5.38065	4.25088	0.35286	vcap_romi_minus_vcap_input_peak_1064	Promoter (2-3kb)	5	96031489	96108591	77103	1	831	uc003klz.1	2982	CAST
chr6	44449657	44449703	47	*	48	44449678	7	5.38065	4.25088	0.35286	vcap_romi_minus_vcap_input_peak_1115	Distal Intergenic	6	44403378	44403459	82	1	100616352	uc021zaa.1	46279	MIR4642
chr7	57996668	57996714	47	*	48	57996710	7	5.38065	4.25088	0.35286	vcap_romi_minus_vcap_input_peak_1201	Distal Intergenic	7	57509883	57533265	23383	1	441234	uc011kdi.1	486785	ZNF716
chr7	105719353	105719425	73	*	74	105719394	7	5.38065	4.25088	0.35286	vcap_romi_minus_vcap_input_peak_1230	Distal Intergenic	7	105730814	105752791	21978	2	6856	uc003vdo.4	33366	SYPL1
chr8	73953971	73954024	54	*	55	73953995	7	5.38065	4.25088	0.35286	vcap_romi_minus_vcap_input_peak_1287	Intron (uc003xzd.2/7013, intron 9 of 9)	8	73921097	73933040	11944	1	7013	uc003xzc.2	32874	TERF1
chr8	141931927	141931973	47	*	48	141931953	7	5.38065	4.25088	0.35286	vcap_romi_minus_vcap_input_peak_1333	Intron (uc003yvt.3/5747, intron 30 of 31)	8	141668481	141900868	232388	2	5747	uc003yvs.3	-31059	PTK2
chr9	6001342	6001401	60	*	61	6001357	7	5.38065	4.25088	0.35286	vcap_romi_minus_vcap_input_peak_1344	Intron (uc003zjq.4/158358, intron 7 of 7)	9	6007826	6007904	79	1	100616288	uc022bde.1	-6425	MIR4665
chr9	66561715	66561761	47	*	48	66561739	7	5.38065	4.25088	0.35286	vcap_romi_minus_vcap_input_peak_1363	Distal Intergenic	9	66496470	66503027	6558	1	442421	uc004aed.1	65245	PTGER4P2-CDK2AP2P2
chrY	5505957	5506003	47	*	48	5505978	7	5.38065	4.25088	0.35286	vcap_romi_minus_vcap_input_peak_1437	Intron (uc004fqo.3/83259, intron 4 of 4)	24	4924131	4973485	49355	1	83259	uc004fqn.1	581826	PCDH11Y
chr2	173167164	173167210	47	*	48	173167186	6	5.26775	4.24831	0.33089	vcap_romi_minus_vcap_input_peak_677	Distal Intergenic	2	173292082	173339850	47769	1	3655	uc010fqk.1	-124872	ITGA6
chr12	27025771	27025817	47	*	48	27025789	7	5.35567	4.23501	0.35286	vcap_romi_minus_vcap_input_peak_253	Distal Intergenic	12	26488285	26986131	497847	2	3709	uc001rhg.3	-39640	ITPR2
chr15	83664282	83664328	47	*	48	83664305	7	5.35567	4.23501	0.35286	vcap_romi_minus_vcap_input_peak_433	Intron (uc010uon.2/123207, intron 1 of 3)	15	83654955	83659809	4855	1	83640	uc002bjl.2	9327	RAMAC
chr21	47443087	47443147	61	*	62	47443105	7	5.35567	4.23501	0.35286	vcap_romi_minus_vcap_input_peak_801	Distal Intergenic	21	47421111	47424963	3853	1	1291	uc002zhv.1	21976	COL6A1
chr8	121869635	121869695	61	*	62	121869660	7	5.35567	4.23501	0.35286	vcap_romi_minus_vcap_input_peak_1321	Distal Intergenic	8	121547985	121824309	276325	2	6641	uc010mdg.3	-45326	SNTB1
chr1	6720646	6720726	81	*	82	6720697	6	5.21349	4.21582	0.28679	vcap_romi_minus_vcap_input_peak_5	Intron (uc001aof.2/55735, intron 12 of 15)	1	6685210	6693642	8433	1	90326	uc001aod.3	35436	THAP3
chr12	109826317	109826368	52	*	53	109826340	7	5.31123	4.20672	0.35286	vcap_romi_minus_vcap_input_peak_312	Promoter (<=1kb)	12	109826524	109886176	59653	1	283446	uc010sxn.1	-156	MYO1H
chr9	133453541	133453587	47	*	48	133453560	7	5.282	4.18808	0.3446	vcap_romi_minus_vcap_input_peak_1413	Promoter (1-2kb)	9	133452737	133454881	2145	2	100272217	uc011mby.2	1294	LOC100272217
chr2	198026131	198026177	47	*	48	198026133	6	5.16037	4.18382	0.24855	vcap_romi_minus_vcap_input_peak_692	Intron (uc021vuj.1/91526, intron 26 of 27)	2	197859250	198062762	203513	2	91526	uc021vuk.2	36585	ANKRD44
chr7	68890330	68890376	47	*	48	68890370	7	5.26749	4.17882	0.33089	vcap_romi_minus_vcap_input_peak_1206	Distal Intergenic	7	69063905	69755607	691703	1	26053	uc003tvv.4	-173529	AUTS2
chr3	65696468	65696522	55	*	56	65696498	6	5.1429	4.17326	0.23459	vcap_romi_minus_vcap_input_peak_907	Intron (uc003dmm.3/9223, intron 24 of 24)	3	65879491	65910972	31482	1	100873983	uc031san.1	-182969	MAGI1-AS1
chr12	132856491	132856537	47	*	48	132856517	7	5.22442	4.15128	0.29726	vcap_romi_minus_vcap_input_peak_329	Exon (uc010tbp.1/100130238, exon 4 of 4)	12	132851977	132857486	5510	1	100130238	uc010tbp.1	4514	LOC100130238
chr11	112178893	112178940	48	*	49	112178908	7	5.2102	4.14218	0.28649	vcap_romi_minus_vcap_input_peak_222	Distal Intergenic	11	112118876	112131583	12708	2	349633	uc009yyp.2	-47310	PLET1
chr15	73902237	73902343	107	*	108	73902255	7	5.2102	4.14218	0.28649	vcap_romi_minus_vcap_input_peak_426	Intron (uc002avr.3/27020, intron 7 of 7)	15	73852344	73925753	73410	2	27020	uc002avr.3	23410	NPTN
chr20	44679877	44679923	47	*	48	44679913	7	5.2102	4.14218	0.28649	vcap_romi_minus_vcap_input_peak_758	Intron (uc010zxl.1/57468, intron 17 of 25)	20	44689626	44699175	9550	2	57727	uc002xrc.3	19252	NCOA5
chr7	42728397	42728443	47	*	48	42728419	7	5.19606	4.13312	0.2776	vcap_romi_minus_vcap_input_peak_1185	Distal Intergenic	7	42948872	42952151	3280	2	79020	uc003thx.4	223708	C7orf25
chr9	126779507	126779556	50	*	51	126779524	6	5.05731	4.12125	0.18227	vcap_romi_minus_vcap_input_peak_1405	Intron (uc004boe.1/9355, intron 3 of 4)	9	126773889	126795442	21554	1	9355	uc004boe.1	5618	LHX2
chr12	57612535	57612581	47	*	48	57612564	7	5.168	4.11512	0.2553	vcap_romi_minus_vcap_input_peak_273	Promoter (1-2kb)	12	57610578	57620232	9655	1	11247	uc009zpj.4	1957	NXPH4
chr9	110233577	110233623	47	*	48	110233599	7	5.15407	4.10617	0.24509	vcap_romi_minus_vcap_input_peak_1392	Distal Intergenic	9	110247133	110250728	3596	2	9314	uc004bdf.2	17105	KLF4
chr19	38875109	38875155	47	*	48	38875143	7	5.14021	4.09727	0.23459	vcap_romi_minus_vcap_input_peak_587	Exon (uc002oij.1/199720, exon 4 of 4)	19	38874992	38878668	3677	2	199720	uc002oij.1	3513	GGN
chr5	137110248	137110294	47	*	48	137110272	7	5.14021	4.09727	0.23459	vcap_romi_minus_vcap_input_peak_1080	Intron (uc011cye.2/9499, intron 1 of 9)	5	137087073	137090039	2967	2	10949	uc003lbt.3	-20209	HNRNPA0
chr19	12951133	12951197	65	*	66	12951164	6	5.00731	4.09066	0.14042	vcap_romi_minus_vcap_input_peak_566	Promoter (<=1kb)	19	12951260	12969735	18476	1	22983	uc021upp.1	-63	MAST1
chr5	137717504	137717572	69	*	70	137717548	7	5.12641	4.08841	0.23372	vcap_romi_minus_vcap_input_peak_1081	Intron (uc003lcy.1/51780, intron 6 of 23)	5	137721978	137772716	50739	1	51780	uc011cys.1	-4406	KDM3B
chr19	42871179	42871225	47	*	48	42871184	6	4.99086	4.08057	0.12895	vcap_romi_minus_vcap_input_peak_595	Promoter (2-3kb)	19	42873683	42882921	9239	1	1954	uc002otn.4	-2458	MEGF8
chr3	52938233	52938279	47	*	48	52938252	6	4.97452	4.07052	0.11509	vcap_romi_minus_vcap_input_peak_890	3' UTR	3	52867131	52931597	64467	2	100526772	uc003dgc.4	-6636	STIMATE-MUSTN1
chr3	158748087	158748133	47	*	48	158748109	6	4.97452	4.07052	0.11509	vcap_romi_minus_vcap_input_peak_942	Distal Intergenic	3	158787041	159615155	828115	1	100505385	uc003fcq.2	-38908	IQCJ-SCHIP1
chr1	5603060	5603149	90	*	91	5603103	5	4.96936	4.06571	0.11509	vcap_romi_minus_vcap_input_peak_4	Distal Intergenic	1	5624131	5624203	73	1	100616489	uc021ofm.1	-20982	NA
chr1	12634766	12634812	47	*	48	12634796	5	4.96936	4.06571	0.11509	vcap_romi_minus_vcap_input_peak_16	Intron (uc001aub.3/9249, intron 2 of 5)	1	12640551	12656106	15556	2	9249	uc001aue.1	21294	DHRS3
chr1	28178074	28178129	56	*	57	28178096	5	4.96936	4.06571	0.11509	vcap_romi_minus_vcap_input_peak_31	3' UTR	1	28167525	28178179	10655	1	5511	uc021ojy.1	10549	PPP1R8
chr1	35120044	35120090	47	*	48	35120056	5	4.96936	4.06571	0.11509	vcap_romi_minus_vcap_input_peak_35	Distal Intergenic	1	35220648	35224113	3466	1	2709	uc001bxu.4	-100558	GJB5
chr1	149285781	149285827	47	*	48	149285816	5	4.96936	4.06571	0.11509	vcap_romi_minus_vcap_input_peak_78	3' UTR	1	149279476	149291742	12267	1	388692	uc010pbf.2	6305	LINC02591
chr1	178331740	178331796	57	*	58	178331770	5	4.96936	4.06571	0.11509	vcap_romi_minus_vcap_input_peak_88	Intron (uc009wxb.2/9462, intron 3 of 4)	1	178310606	178448648	138043	1	9462	uc001glr.3	21134	RASAL2
chr1	201895352	201895398	47	*	48	201895380	5	4.96936	4.06571	0.11509	vcap_romi_minus_vcap_input_peak_100	Intron (uc010ppu.2/25802, intron 3 of 3)	1	201865584	201915716	50133	2	25802	uc010ppu.2	20318	LMOD1
chr1	204729093	204729139	47	*	48	204729097	5	4.96936	4.06571	0.11509	vcap_romi_minus_vcap_input_peak_102	Distal Intergenic	1	204797782	204946274	148493	1	23114	uc001hbh.3	-68643	NFASC
chr10	19807806	19807871	66	*	67	19807846	5	4.96936	4.06571	0.11509	vcap_romi_minus_vcap_input_peak_124	Intron (uc010qcq.1/uc010qcq.1, intron 3 of 6)	10	20105372	20569115	463744	1	84898	uc001iqg.1	-297501	PLXDC2
chr10	35312862	35312908	47	*	48	35312895	5	4.96936	4.06571	0.11509	vcap_romi_minus_vcap_input_peak_132	Intron (uc009xma.3/8453, intron 4 of 21)	10	35297479	35363258	65780	2	8453	uc009xma.3	50350	CUL2
chr10	50445225	50445271	47	*	48	50445254	5	4.96936	4.06571	0.11509	vcap_romi_minus_vcap_input_peak_137	Distal Intergenic	10	50363891	50396407	32517	2	170371	uc001jhn.4	-48818	TMEM273
chr10	54337739	54337785	47	*	48	54337759	5	4.96936	4.06571	0.11509	vcap_romi_minus_vcap_input_peak_139	Distal Intergenic	10	54525140	54531460	6321	2	4153	uc001jjt.3	193675	MBL2
chr10	66489980	66490070	91	*	92	66489985	5	4.96936	4.06571	0.11509	vcap_romi_minus_vcap_input_peak_145	Distal Intergenic	10	66585285	66586634	1350	1	305	uc009xpm.2	-95215	ANXA2P3
chr10	72032546	72032592	47	*	48	72032583	5	4.96936	4.06571	0.11509	vcap_romi_minus_vcap_input_peak_147	Intron (uc021psj.1/64106, intron 3 of 3)	10	72014713	72043450	28738	2	64106	uc021psj.1	10858	NPFFR1
chr10	76499155	76499201	47	*	48	76499167	5	4.96936	4.06571	0.11509	vcap_romi_minus_vcap_input_peak_149	Distal Intergenic	10	76586171	76792380	206210	1	23522	uc001jwm.2	-86970	KAT6B
chr10	76689961	76690007	47	*	48	76690003	5	4.96936	4.06571	0.11509	vcap_romi_minus_vcap_input_peak_151	Intron (uc001jwm.2/23522, intron 3 of 17)	10	76586171	76792380	206210	1	23522	uc001jwm.2	103790	KAT6B
chr11	12610976	12611029	54	*	55	12611017	5	4.96936	4.06571	0.11509	vcap_romi_minus_vcap_input_peak_172	Distal Intergenic	11	12695969	12966284	270316	1	7003	uc021qdx.1	-84940	TEAD1
chr11	43648274	43648320	47	*	48	43648306	5	4.96936	4.06571	0.11509	vcap_romi_minus_vcap_input_peak_183	Distal Intergenic	11	43602944	43603033	90	1	406918	uc001mxo.1	45330	MIR129-2
chr11	99493871	99493917	47	*	48	99493895	5	4.96936	4.06571	0.11509	vcap_romi_minus_vcap_input_peak_212	Intron (uc009ywv.2/53942, intron 3 of 15)	11	99426876	100229616	802741	1	53942	uc021qpc.1	66995	CNTN5
chr12	19714463	19714509	47	*	48	19714489	5	4.96936	4.06571	0.11509	vcap_romi_minus_vcap_input_peak_249	Distal Intergenic	12	19593515	19675173	81659	1	121536	uc001reg.2	120948	AEBP2
chr12	21780908	21780955	48	*	49	21780925	5	4.96936	4.06571	0.11509	vcap_romi_minus_vcap_input_peak_250	Distal Intergenic	12	21689123	21757781	68659	2	2998	uc001rfb.3	-23127	GYS2
chr12	47121100	47121146	47	*	48	47121122	5	4.96936	4.06571	0.11509	vcap_romi_minus_vcap_input_peak_267	Distal Intergenic	12	47158544	47219780	61237	2	55089	uc001rpi.2	98634	SLC38A4
chr13	20893300	20893381	82	*	83	20893337	5	4.96936	4.06571	0.11509	vcap_romi_minus_vcap_input_peak_332	Distal Intergenic	13	20796101	20806534	10434	2	10804	uc001una.4	-86766	GJB6
chr13	27769298	27769344	47	*	48	27769334	5	4.96936	4.06571	0.11509	vcap_romi_minus_vcap_input_peak_335	Distal Intergenic	13	27640287	27746033	105747	2	219333	uc001uqy.3	-23265	USP12
chr14	90404793	90404839	47	*	48	90404816	5	4.96936	4.06571	0.11509	vcap_romi_minus_vcap_input_peak_390	Intron (uc001xxs.3/90141, intron 3 of 5)	14	90263469	90420867	157399	2	90141	uc001xxs.3	16028	EFCAB11
chr15	33150078	33150124	47	*	48	33150099	5	4.96936	4.06571	0.11509	vcap_romi_minus_vcap_input_peak_401	Intron (uc001zhf.5/342184, intron 5 of 16)	15	33010205	33026870	16666	1	26585	uc001zhd.2	139873	GREM1
chr15	50880937	50880983	47	*	48	50880957	5	4.96936	4.06571	0.11509	vcap_romi_minus_vcap_input_peak_411	Intron (uc001zyt.4/54822, intron 12 of 38)	15	50849352	50874666	25315	2	54822	uc001zyr.3	-6271	TRPM7
chr15	60408802	60408848	47	*	48	60408819	5	4.96936	4.06571	0.11509	vcap_romi_minus_vcap_input_peak_412	Distal Intergenic	15	60296421	60298142	1722	1	27023	uc002agj.1	112381	FOXB1
chr16	33914524	33914570	47	*	48	33914536	5	4.96936	4.06571	0.11509	vcap_romi_minus_vcap_input_peak_454	Distal Intergenic	16	33961052	33962503	1452	2	649159	uc021thl.1	47933	LINC00273
chr17	47230684	47230730	47	*	48	47230721	5	4.96936	4.06571	0.11509	vcap_romi_minus_vcap_input_peak_507	Intron (uc010wlt.1/124872, intron 4 of 10)	17	47210329	47247351	37023	1	124872	uc002ion.2	20355	B4GALNT2
chr17	58423772	58423818	47	*	48	58423809	5	4.96936	4.06571	0.11509	vcap_romi_minus_vcap_input_peak_516	Intron (uc002iyo.1/84669, intron 33 of 33)	17	58254691	58469586	214896	2	84669	uc002iyo.1	45768	USP32
chr17	61177986	61178035	50	*	51	61178007	5	4.96936	4.06571	0.11509	vcap_romi_minus_vcap_input_peak_517	Intron (uc002jal.4/26115, intron 3 of 24)	17	61086898	61505067	418170	1	26115	uc002jal.4	91088	TANC2
chr17	64145216	64145262	47	*	48	64145223	5	4.96936	4.06571	0.11509	vcap_romi_minus_vcap_input_peak_521	Intron (uc002jfl.3/201134, intron 23 of 26)	17	63631658	64187987	556330	2	201134	uc002jfl.3	42725	CEP112
chr17	67196411	67196457	47	*	48	67196445	5	4.96936	4.06571	0.11509	vcap_romi_minus_vcap_input_peak_523	Intron (uc010wqt.1/10349, intron 28 of 35)	17	67178294	67210992	32699	2	10349	uc010dfb.1	14535	ABCA10
chr18	11388507	11388575	69	*	70	11388549	5	4.96936	4.06571	0.11509	vcap_romi_minus_vcap_input_peak_539	Distal Intergenic	18	10670244	11148761	478518	2	63895	uc002kos.2	-239746	PIEZO2
chr18	31546395	31546441	47	*	48	31546424	5	4.96936	4.06571	0.11509	vcap_romi_minus_vcap_input_peak_546	Intron (uc010xbs.2/8715, intron 5 of 6)	18	31523029	31603560	80532	2	8715	uc010xbv.1	57119	NOL4
chr18	60521275	60521321	47	*	48	60521305	5	4.96936	4.06571	0.11509	vcap_romi_minus_vcap_input_peak_556	Intron (uc021ule.1/23239, intron 3 of 16)	18	60382672	60647676	265005	1	23239	uc021ule.1	138603	PHLPP1
chr19	34056408	34056454	47	*	48	34056410	5	4.96936	4.06571	0.11509	vcap_romi_minus_vcap_input_peak_580	Distal Intergenic	19	33877855	34012799	134945	2	5184	uc002nur.4	-43609	PEPD
chr2	25179406	25179452	47	*	48	25179437	5	4.96936	4.06571	0.11509	vcap_romi_minus_vcap_input_peak_622	Intron (uc010ykn.1/51277, intron 2 of 6)	2	25166505	25194485	27981	2	51277	uc010ykn.1	15033	DNAJC27
chr2	51198436	51198482	47	*	48	51198463	5	4.96936	4.06571	0.11509	vcap_romi_minus_vcap_input_peak_630	Intron (uc021vhg.1/9378, intron 21 of 22)	2	50145643	51256332	1110690	2	9378	uc021vhg.1	57850	NRXN1
chr2	72480287	72480358	72	*	73	72480334	5	4.96936	4.06571	0.11509	vcap_romi_minus_vcap_input_peak_641	Intron (uc010fep.3/23233, intron 2 of 21)	2	72356367	72374991	18625	2	56603	uc002sih.2	-105296	CYP26B1
chr2	86107094	86107140	47	*	48	86107125	5	4.96936	4.06571	0.11509	vcap_romi_minus_vcap_input_peak_648	Intron (uc002sqq.1/8869, intron 6 of 6)	2	86066271	86116157	49887	2	8869	uc002sqq.1	9017	ST3GAL5
chr2	107121460	107121506	47	*	48	107121481	5	4.96936	4.06571	0.11509	vcap_romi_minus_vcap_input_peak_654	Distal Intergenic	2	107021136	107084801	63666	2	653489	uc010ywi.1	-36659	RGPD3
chr2	139228229	139228294	66	*	67	139228262	5	4.96936	4.06571	0.11509	vcap_romi_minus_vcap_input_peak_664	Distal Intergenic	2	139259350	139330805	71456	1	339745	uc002tvh.3	-31056	SPOPL
chr2	159960404	159960450	47	*	48	159960413	5	4.96936	4.06571	0.11509	vcap_romi_minus_vcap_input_peak_668	Intron (uc010fol.1/85461, intron 4 of 11)	2	159992705	160007288	14584	1	85461	uc002uah.1	-32255	TANC1
chr2	160716484	160716530	47	*	48	160716503	5	4.96936	4.06571	0.11509	vcap_romi_minus_vcap_input_peak_669	Intron (uc002ubb.4/100526664, intron 24 of 38)	2	160625139	160761267	136129	2	100526664	uc002ubb.4	44737	LY75-CD302
chr2	171472107	171472153	47	*	48	171472128	5	4.96936	4.06571	0.11509	vcap_romi_minus_vcap_input_peak_673	Intron (uc002ufw.3/140469, intron 32 of 35)	2	171568949	171571077	2129	2	440925	uc002ugd.2	98924	LINC01124
chr2	201249608	201249654	47	*	48	201249611	5	4.96936	4.06571	0.11509	vcap_romi_minus_vcap_input_peak_696	Intron (uc002uvn.4/26010, intron 2 of 12)	2	201173673	201346986	173314	1	26010	uc010zhc.2	75935	SPATS2L
chr2	203337994	203338066	73	*	74	203338022	5	4.96936	4.06571	0.11509	vcap_romi_minus_vcap_input_peak_699	Intron (uc002uzf.4/659, intron 3 of 12)	2	203241050	203335067	94018	1	659	uc002uze.3	96944	BMPR2
chr2	204006780	204006826	47	*	48	204006799	5	4.96936	4.06571	0.11509	vcap_romi_minus_vcap_input_peak_700	Intron (uc002uzt.3/65065, intron 30 of 54)	2	204000400	204082073	81674	1	65065	uc021vvj.1	6380	NBEAL1
chr2	204646027	204646073	47	*	48	204646048	5	4.96936	4.06571	0.11509	vcap_romi_minus_vcap_input_peak_702	Distal Intergenic	2	204571198	204594495	23298	1	940	uc002vag.1	74829	CD28
chr2	226175640	226175699	60	*	61	226175698	5	4.96936	4.06571	0.11509	vcap_romi_minus_vcap_input_peak_712	Distal Intergenic	2	226265602	226518734	253133	1	57624	uc002voe.2	-89903	NYAP2
chr2	227769302	227769348	47	*	48	227769323	5	4.96936	4.06571	0.11509	vcap_romi_minus_vcap_input_peak_714	Promoter (2-3kb)	2	227771466	227863923	92458	1	84236	uc002voj.3	-2118	RHBDD1
chr2	234715992	234716047	56	*	57	234716014	5	4.96936	4.06571	0.11509	vcap_romi_minus_vcap_input_peak_717	Distal Intergenic	2	234668919	234680261	11343	1	54658	uc010znc.1	47073	UGT1A1
chr20	47173360	47173427	68	*	69	47173385	5	4.96936	4.06571	0.11509	vcap_romi_minus_vcap_input_peak_762	Distal Intergenic	20	47240793	47273118	32326	2	57580	uc002xtv.1	99691	PREX1
chr21	36858416	36858462	47	*	48	36858444	5	4.96936	4.06571	0.11509	vcap_romi_minus_vcap_input_peak_791	Intron (uc002yut.1/861, intron 5 of 10)	21	36744805	36953227	208423	2	100506403	uc031rvg.1	94765	LOC100506403
chr22	27947139	27947187	49	*	50	27947159	5	4.96936	4.06571	0.11509	vcap_romi_minus_vcap_input_peak_814	Distal Intergenic	22	28144265	28187871	43607	2	4330	uc010gvg.4	240684	MN1
chr22	42922993	42923039	47	*	48	42923034	5	4.96936	4.06571	0.11509	vcap_romi_minus_vcap_input_peak_827	Distal Intergenic	22	42904341	42915829	11489	2	27341	uc003bcq.3	-7164	RRP7A
chr3	5819686	5819743	58	*	59	5819708	5	4.96936	4.06571	0.11509	vcap_romi_minus_vcap_input_peak_839	Distal Intergenic	3	5291862	5291940	79	2	100616334	uc021wsm.1	-527746	MIR4790
chr3	24764083	24764129	47	*	48	24764112	5	4.96936	4.06571	0.11509	vcap_romi_minus_vcap_input_peak_861	Distal Intergenic	3	24562853	24562926	74	2	100616448	uc021wue.1	-201157	NA
chr3	39600014	39600060	47	*	48	39600033	5	4.96936	4.06571	0.11509	vcap_romi_minus_vcap_input_peak_875	Distal Intergenic	3	39563761	39570988	7228	1	4336	uc003cjz.4	36253	MOBP
chr3	68088861	68088936	76	*	77	68088905	5	4.96936	4.06571	0.11509	vcap_romi_minus_vcap_input_peak_910	Intron (uc003dnd.3/407738, intron 2 of 4)	3	68055373	68594771	539399	1	407738	uc003dng.3	33488	TAFA1
chr3	68333218	68333264	47	*	48	68333249	5	4.96936	4.06571	0.11509	vcap_romi_minus_vcap_input_peak_911	Intron (uc003dnd.3/407738, intron 2 of 4)	3	68055373	68594771	539399	1	407738	uc003dng.3	277845	TAFA1
chr3	133625078	133625124	47	*	48	133625107	5	4.96936	4.06571	0.11509	vcap_romi_minus_vcap_input_peak_936	Distal Intergenic	3	133543080	133614691	71612	2	51560	uc003epy.3	-10387	RAB6B
chr3	181893529	181893575	47	*	48	181893550	5	4.96936	4.06571	0.11509	vcap_romi_minus_vcap_input_peak_949	Distal Intergenic	3	182164758	182204150	39393	2	401103	uc021xib.2	310575	LINC01994
chr4	62488459	62488505	47	*	48	62488477	5	4.96936	4.06571	0.11509	vcap_romi_minus_vcap_input_peak_989	Intron (uc010ihg.1/23284, intron 5 of 7)	4	62598472	62800741	202270	1	23284	uc003hcs.1	-109967	ADGRL3
chr4	63969189	63969235	47	*	48	63969214	5	4.96936	4.06571	0.11509	vcap_romi_minus_vcap_input_peak_991	Distal Intergenic	4	65144177	65147277	3101	2	253017	uc010ihi.3	1178042	TECRL
chr4	101559466	101559541	76	*	77	101559498	5	4.96936	4.06571	0.11509	vcap_romi_minus_vcap_input_peak_1016	Distal Intergenic	4	101581436	101596270	14835	2	100874275	uc031sgr.1	36729	LINC01216
chr4	116671707	116671753	47	*	48	116671729	5	4.96936	4.06571	0.11509	vcap_romi_minus_vcap_input_peak_1019	Distal Intergenic	4	117220881	117220924	44	1	100302290	uc021xqy.1	-549128	MIR1973
chr4	130965663	130965772	110	*	111	130965675	5	4.96936	4.06571	0.11509	vcap_romi_minus_vcap_input_peak_1021	Distal Intergenic	4	130017282	130033843	16562	1	132321	uc010iod.3	948381	C4orf33
chr4	152575735	152575792	58	*	59	152575771	5	4.96936	4.06571	0.11509	vcap_romi_minus_vcap_input_peak_1026	Intron (uc003imj.2/729830, intron 11 of 13)	4	152591809	152597040	5232	2	5188	uc003imk.3	21248	GATB
chr4	189769078	189769147	70	*	71	189769106	5	4.96936	4.06571	0.11509	vcap_romi_minus_vcap_input_peak_1034	Distal Intergenic	4	189376732	189459706	82975	1	401164	uc003izp.2	392346	LINC01060
chr5	38145168	38145245	78	*	79	38145209	5	4.96936	4.06571	0.11509	vcap_romi_minus_vcap_input_peak_1047	Distal Intergenic	5	38258511	38465582	207072	1	133584	uc003jlb.2	-113266	EGFLAM
chr5	55830884	55830930	47	*	48	55830895	5	4.96936	4.06571	0.11509	vcap_romi_minus_vcap_input_peak_1051	Distal Intergenic	5	56110900	56191978	81079	1	4214	uc003jqw.4	-279970	MAP3K1
chr5	118489147	118489193	47	*	48	118489167	5	4.96936	4.06571	0.11509	vcap_romi_minus_vcap_input_peak_1069	Intron (uc003ksd.2/1657, intron 19 of 42)	5	118560404	118584822	24419	1	1657	uc010jcm.1	-71211	DMXL1
chr5	130337545	130337591	47	*	48	130337550	5	4.96936	4.06571	0.11509	vcap_romi_minus_vcap_input_peak_1074	Distal Intergenic	5	130494976	130501041	6066	2	3094	uc003kve.4	163450	HINT1
chr5	132530442	132530488	47	*	48	132530445	5	4.96936	4.06571	0.11509	vcap_romi_minus_vcap_input_peak_1075	Downstream (1-2kb)	5	132532152	132561617	29466	2	23105	uc003kym.1	31129	FSTL4
chr5	133721022	133721071	50	*	51	133721043	5	4.96936	4.06571	0.11509	vcap_romi_minus_vcap_input_peak_1077	Intron (uc003kzh.3/7320, intron 4 of 5)	5	133706870	133727799	20930	1	7320	uc003kzh.3	14152	UBE2B
chr5	140101901	140101947	47	*	48	140101930	5	4.96936	4.06571	0.11509	vcap_romi_minus_vcap_input_peak_1084	Distal Intergenic	5	140098511	140098598	88	1	56663	uc011czw.1	3390	VTRNA1-2
chr5	158220253	158220319	67	*	68	158220292	5	4.96936	4.06571	0.11509	vcap_romi_minus_vcap_input_peak_1089	Intron (uc011ddw.2/1879, intron 7 of 13)	5	158122923	158523614	400692	2	1879	uc011ddw.2	303295	EBF1
chr5	164767187	164767233	47	*	48	164767214	5	4.96936	4.06571	0.11509	vcap_romi_minus_vcap_input_peak_1091	Distal Intergenic	5	162944463	162946359	1897	1	27430	uc003lzm.4	1822724	MAT2B
chr5	176482679	176482725	47	*	48	176482711	5	4.96936	4.06571	0.11509	vcap_romi_minus_vcap_input_peak_1096	Intron (uc003mfi.3/23567, intron 5 of 6)	5	176513921	176525126	11206	1	2264	uc003mfl.3	-31196	FGFR4
chr5	177065879	177065925	47	*	48	177065901	5	4.96936	4.06571	0.11509	vcap_romi_minus_vcap_input_peak_1097	Intron (uc011dgb.1/202181, intron 5 of 5)	5	177045501	177099278	53778	2	202181	uc011dgb.1	33353	LOC202181
chr6	32969281	32969327	47	*	48	32969285	5	4.96936	4.06571	0.11509	vcap_romi_minus_vcap_input_peak_1111	Downstream (2-3kb)	6	32971960	32977389	5430	2	3111	uc003ocr.3	8062	HLA-DOA
chr6	110322310	110322356	47	*	48	110322337	5	4.96936	4.06571	0.11509	vcap_romi_minus_vcap_input_peak_1132	Distal Intergenic	6	110300316	110301404	1089	1	2830	uc021zds.1	21994	GPR6
chr6	146590075	146590121	47	*	48	146590108	5	4.96936	4.06571	0.11509	vcap_romi_minus_vcap_input_peak_1150	Intron (uc010khv.2/2911, intron 3 of 9)	6	146350334	146758734	408401	1	2911	uc011edz.2	239741	GRM1
chr7	1818114	1818160	47	*	48	1818125	5	4.96936	4.06571	0.11509	vcap_romi_minus_vcap_input_peak_1161	Distal Intergenic	7	1883816	1883889	74	2	100616160	uc021zyt.1	65729	MIR4655
chr7	86547394	86547452	59	*	60	86547427	5	4.96936	4.06571	0.11509	vcap_romi_minus_vcap_input_peak_1215	Intron (uc003uie.3/222223, intron 10 of 20)	7	86506223	86595291	89069	2	222223	uc003uie.3	47839	KIAA1324L
chr7	87377752	87377798	47	*	48	87377789	5	4.96936	4.06571	0.11509	vcap_romi_minus_vcap_input_peak_1217	Intron (uc011khd.1/154661, intron 6 of 9)	7	87133179	87342639	209461	2	5243	uc003uiz.2	-35113	ABCB1
chr7	103858353	103858399	47	*	48	103858385	5	4.96936	4.06571	0.11509	vcap_romi_minus_vcap_input_peak_1228	Distal Intergenic	7	103766788	103848495	81708	2	5001	uc003vcb.3	-9858	ORC5
chr7	115377358	115377404	47	*	48	115377384	5	4.96936	4.06571	0.11509	vcap_romi_minus_vcap_input_peak_1235	Distal Intergenic	7	115575202	115608367	33166	2	22797	uc003vhm.2	230963	TFEC
chr7	142373968	142374046	79	*	80	142374001	5	4.96936	4.06571	0.11509	vcap_romi_minus_vcap_input_peak_1253	Promoter (<=1kb)	7	142374131	142375525	1395	1	100463482	uc003vzz.2	-85	MTRNR2L6
chr7	154116602	154116648	47	*	48	154116636	5	4.96936	4.06571	0.11509	vcap_romi_minus_vcap_input_peak_1261	Intron (uc003wli.3/1804, intron 1 of 25)	7	154002347	154172998	170652	1	1804	uc010lqh.1	114255	DPP6
chr8	762536	762582	47	*	48	762552	5	4.96936	4.06571	0.11509	vcap_romi_minus_vcap_input_peak_1263	Intron (uc003wpj.2/619343, intron 1 of 3)	8	833198	982931	149734	1	619343	uc003wpk.3	-70616	DLGAP2
chr8	41771260	41771306	47	*	48	41771301	5	4.96936	4.06571	0.11509	vcap_romi_minus_vcap_input_peak_1267	Distal Intergenic	8	41510744	41754280	243537	2	286	uc003xom.3	-16980	ANK1
chr8	93045632	93045678	47	*	48	93045654	5	4.96936	4.06571	0.11509	vcap_romi_minus_vcap_input_peak_1299	Intron (uc003yfc.2/862, intron 10 of 10)	8	92967195	93029908	62714	2	862	uc003yfb.2	-15724	RUNX1T1
chr8	136158377	136158423	47	*	48	136158398	5	4.96936	4.06571	0.11509	vcap_romi_minus_vcap_input_peak_1327	Distal Intergenic	8	136246374	136308995	62622	1	286094	uc011ljn.2	-87951	LINC01591
chr9	12573542	12573588	47	*	48	12573579	5	4.96936	4.06571	0.11509	vcap_romi_minus_vcap_input_peak_1347	Distal Intergenic	9	12693386	12710266	16881	1	7306	uc003zkv.4	-119798	TYRP1
chr9	74608064	74608110	47	*	48	74608088	5	4.96936	4.06571	0.11509	vcap_romi_minus_vcap_input_peak_1369	Distal Intergenic	9	74666297	74675521	9225	2	138240	uc004aip.3	67411	C9orf57
chr9	77540799	77540845	47	*	48	77540816	5	4.96936	4.06571	0.11509	vcap_romi_minus_vcap_input_peak_1371	Distal Intergenic	9	77561499	77567802	6304	2	55071	uc004ajo.4	26957	C9orf40
chr9	83963393	83963441	49	*	50	83963426	5	4.96936	4.06571	0.11509	vcap_romi_minus_vcap_input_peak_1378	Distal Intergenic	9	84198598	84303596	104999	2	7088	uc004aly.3	340155	TLE1
chr9	87389019	87389065	47	*	48	87389026	5	4.96936	4.06571	0.11509	vcap_romi_minus_vcap_input_peak_1379	Intron (uc004anv.1/4915, intron 14 of 14)	9	87366894	87492813	125920	1	4915	uc004aoc.3	22125	NTRK2
chr9	90394210	90394256	47	*	48	90394215	5	4.96936	4.06571	0.11509	vcap_romi_minus_vcap_input_peak_1383	Intron (uc004apm.1/392360, intron 3 of 4)	9	90387830	90401799	13970	1	392360	uc004apm.1	6380	CTSL3P
chr9	105545110	105545156	47	*	48	105545117	5	4.96936	4.06571	0.11509	vcap_romi_minus_vcap_input_peak_1388	Distal Intergenic	9	105757593	105780770	23178	1	1539	uc004bbs.2	-212437	CYLC2
chr2	242996680	242996732	53	*	54	242996721	5	4.95601	4.05851	0.11509	vcap_romi_minus_vcap_input_peak_723	Distal Intergenic	2	243030844	243102469	71626	1	728323	uc010zpd.1	-34112	LINC01881
chr3	33498446	33498492	47	*	48	33498454	5	4.95601	4.05851	0.11509	vcap_romi_minus_vcap_input_peak_870	Distal Intergenic	3	33429829	33481897	52069	2	7342	uc010hga.3	-16549	UBP1
chr15	91361275	91361354	80	*	81	91361292	7	5.07192	4.05333	0.1916	vcap_romi_minus_vcap_input_peak_445	Distal Intergenic	15	91411885	91426687	14803	1	5045	uc002bpu.1	-50531	FURIN
chr12	81878032	81878078	47	*	48	81878055	5	4.93462	4.04692	0.11509	vcap_romi_minus_vcap_input_peak_293	Intron (uc010sug.2/8499, intron 29 of 29)	12	81652045	81906170	254126	2	8499	uc010sug.2	28092	PPFIA2
chr22	28497045	28497153	109	*	110	28497141	5	4.93462	4.04692	0.11509	vcap_romi_minus_vcap_input_peak_815	Intron (uc003adp.4/23331, intron 14 of 22)	22	28388916	28404267	15352	1	284900	uc003adq.1	108129	TTC28-AS1
chr9	78039020	78039083	64	*	65	78039049	5	4.93462	4.04692	0.11509	vcap_romi_minus_vcap_input_peak_1372	Distal Intergenic	9	78118512	78338744	220233	2	100302287	uc022bie.1	299661	MIR548H3
chr11	123360170	123360216	47	*	48	123360200	5	4.91342	4.0354	0.11509	vcap_romi_minus_vcap_input_peak_232	Distal Intergenic	11	123396528	123493518	96991	1	57476	uc001pyw.2	-36312	GRAMD1B
chr12	27199757	27199803	47	*	48	27199778	5	4.91342	4.0354	0.11509	vcap_romi_minus_vcap_input_peak_254	Distal Intergenic	12	27175455	27183606	8152	1	9412	uc001rhp.2	24302	MED21
chr13	20217100	20217146	47	*	48	20217117	5	4.91342	4.0354	0.11509	vcap_romi_minus_vcap_input_peak_331	Intron (uc001umg.3/54737, intron 2 of 12)	13	20220583	20224422	3840	1	54737	uc001umi.3	-3437	MPHOSPH8
chr13	37146057	37146103	47	*	48	37146089	5	4.91342	4.0354	0.11509	vcap_romi_minus_vcap_input_peak_340	Distal Intergenic	13	37248049	37271975	23927	1	400120	uc001uvt.4	-101946	SERTM1
chr4	86296381	86296427	47	*	48	86296419	5	4.91342	4.0354	0.11509	vcap_romi_minus_vcap_input_peak_1008	Distal Intergenic	4	86396284	86643538	247255	1	83478	uc003hpi.1	-99857	ARHGAP24
chr5	13603038	13603084	47	*	48	13603067	5	4.91342	4.0354	0.11509	vcap_romi_minus_vcap_input_peak_1042	Distal Intergenic	5	13690437	13769252	78816	2	1767	uc003jfc.2	166168	DNAH5
chr12	101501954	101502000	47	*	48	101501961	5	4.89242	4.02394	0.11509	vcap_romi_minus_vcap_input_peak_304	Intron (uc001thw.2/121601, intron 21 of 26)	12	101441766	101522419	80654	1	121601	uc001thy.2	60188	ANO4
chr12	83772303	83772351	49	*	50	83772323	5	4.87161	4.01255	0.11509	vcap_romi_minus_vcap_input_peak_295	Distal Intergenic	12	83080934	83359746	278813	1	160335	uc001szr.1	691369	TMTC2
chr3	194384524	194384570	47	*	48	194384548	5	4.87161	4.01255	0.11509	vcap_romi_minus_vcap_input_peak_955	Intron (uc003fui.3/55341, intron 9 of 13)	3	194361517	194393206	31690	2	55341	uc003fui.3	8636	LSG1
chr7	80266109	80266155	47	*	48	80266118	5	4.87161	4.01255	0.11509	vcap_romi_minus_vcap_input_peak_1213	Promoter (1-2kb)	7	80267832	80303734	35903	1	948	uc003uhe.4	-1677	CD36
chr7	112773836	112773914	79	*	80	112773881	5	4.87161	4.01255	0.11509	vcap_romi_minus_vcap_input_peak_1234	Distal Intergenic	7	112756773	112758637	1865	2	401397	uc003vgr.4	-15199	SMIM30
chr22	20256322	20256368	47	*	48	20256362	6	4.87862	4.01127	0.11509	vcap_romi_minus_vcap_input_peak_809	Promoter (<=1kb)	22	20228938	20255816	26879	2	65078	uc002zrv.3	-506	RTN4R
chr1	10167117	10167163	47	*	48	10167157	5	4.851	4.00122	0.11509	vcap_romi_minus_vcap_input_peak_13	Intron (uc001aqr.4/10277, intron 6 of 26)	1	10231014	10241296	10283	1	10277	uc001aqu.3	-63851	UBE4B
chr18	43849800	43849846	47	*	48	43849822	5	4.851	4.00122	0.11509	vcap_romi_minus_vcap_input_peak_552	Distal Intergenic	18	43906773	44040783	134011	1	494470	uc002lby.1	-56927	RNF165
chr19	43870938	43870984	47	*	48	43870972	5	4.851	4.00122	0.11509	vcap_romi_minus_vcap_input_peak_596	Distal Intergenic	19	43857825	43858677	853	1	57126	uc021uvf.1	13113	CD177
chr2	75083336	75083382	47	*	48	75083362	5	4.851	4.00122	0.11509	vcap_romi_minus_vcap_input_peak_645	Intron (uc002snd.3/3099, intron 2 of 17)	2	75059782	75120481	60700	1	3099	uc002snd.3	23554	HK2
chr3	60262571	60262617	47	*	48	60262594	5	4.851	4.00122	0.11509	vcap_romi_minus_vcap_input_peak_901	Intron (uc003dkx.4/2272, intron 5 of 9)	3	59735036	61237133	1502098	2	2272	uc003dkx.4	974516	FHIT
chr4	54730593	54730641	49	*	50	54730621	5	4.851	4.00122	0.11509	vcap_romi_minus_vcap_input_peak_987	Intron (uc003haa.3/5156, intron 12 of 23)	4	54851666	54853449	1784	2	402176	uc011bzv.3	122808	RPL21P44
chr7	82700014	82700060	47	*	48	82700024	5	4.851	4.00122	0.11509	vcap_romi_minus_vcap_input_peak_1214	Intron (uc003uhx.2/27445, intron 22 of 24)	7	82383321	82792197	408877	2	27445	uc003uhx.2	92137	PCLO
chr17	27854285	27854331	47	*	48	27854309	6	4.84745	3.99191	0.11509	vcap_romi_minus_vcap_input_peak_488	Intron (uc002hdz.2/57551, intron 17 of 19)	17	27887689	27894042	6354	2	116236	uc002hed.2	39711	ABHD15
chr1	181100961	181101007	47	*	48	181100980	5	4.83057	3.98995	0.11509	vcap_romi_minus_vcap_input_peak_90	Distal Intergenic	1	181057638	181059979	2342	1	51278	uc001got.4	43323	IER5
chr6	29732604	29732650	47	*	48	29732646	5	4.83057	3.98995	0.11509	vcap_romi_minus_vcap_input_peak_1110	Distal Intergenic	6	29718584	29718925	342	2	340198	uc003nnr.3	-13679	IFITM4P
chr6	152087531	152087577	47	*	48	152087552	5	4.83057	3.98995	0.11509	vcap_romi_minus_vcap_input_peak_1153	Intron (uc031spz.1/2099, intron 3 of 3)	6	152126808	152424408	297601	1	2099	uc010kin.3	-39231	ESR1
chr1	57381853	57381899	47	*	48	57381879	5	4.81033	3.97875	0.11509	vcap_romi_minus_vcap_input_peak_51	Intron (uc001cyo.2/731, intron 10 of 10)	1	57394883	57431688	36806	2	732	uc001cyp.3	49789	C8B
chr1	223808109	223808155	47	*	48	223808142	5	4.81033	3.97875	0.11509	vcap_romi_minus_vcap_input_peak_105	Intron (uc009xee.2/388743, intron 11 of 17)	1	223714972	223853436	138465	2	388743	uc009xee.2	45281	CAPN8
chr11	124407476	124407522	47	*	48	124407502	5	4.81033	3.97875	0.11509	vcap_romi_minus_vcap_input_peak_233	Distal Intergenic	11	124412618	124413550	933	2	219858	uc010sam.2	6028	OR8B12
chr13	27300906	27300952	47	*	48	27300926	5	4.81033	3.97875	0.11509	vcap_romi_minus_vcap_input_peak_334	Distal Intergenic	13	27329339	27334922	5584	2	2835	uc010aal.3	33970	GPR12
chr15	37052146	37052193	48	*	49	37052169	5	4.81033	3.97875	0.11509	vcap_romi_minus_vcap_input_peak_403	Intron (uc001zje.4/84529, intron 10 of 11)	15	37091301	37110707	19407	2	161635	uc001zjg.4	58514	CSNK1A1P1
chr18	56860443	56860508	66	*	67	56860470	5	4.81033	3.97875	0.11509	vcap_romi_minus_vcap_input_peak_555	Distal Intergenic	18	56887400	56898002	10603	1	2922	uc002lhu.3	-26892	GRP
chr18	77191441	77191487	47	*	48	77191460	5	4.81033	3.97875	0.11509	vcap_romi_minus_vcap_input_peak_562	Intron (uc002lnc.1/4772, intron 2 of 7)	18	77160326	77228177	67852	1	4772	uc010xfi.1	31115	NFATC1
chr2	165995354	165995400	47	*	48	165995371	5	4.81033	3.97875	0.11509	vcap_romi_minus_vcap_input_peak_672	Intron (uc002ucx.3/6328, intron 14 of 27)	2	165953755	166025335	71581	2	6328	uc002uda.1	29935	SCN3A
chr21	48101337	48101383	47	*	48	48101346	5	4.81033	3.97875	0.11509	vcap_romi_minus_vcap_input_peak_803	Distal Intergenic	21	48063198	48081848	18651	1	3275	uc002zjz.1	38139	PRMT2
chr22	38836904	38836950	47	*	48	38836926	5	4.81033	3.97875	0.11509	vcap_romi_minus_vcap_input_peak_824	Intron (uc003avs.1/3761, intron 1 of 1)	22	38822333	38840033	17701	2	3761	uc003avs.1	3083	KCNJ4
chr3	33233587	33233633	47	*	48	33233626	5	4.81033	3.97875	0.11509	vcap_romi_minus_vcap_input_peak_869	Intron (uc003cfo.1/26032, intron 2 of 4)	3	33191537	33260707	69171	2	26032	uc003cfo.1	27074	SUSD5
chr3	129452539	129452585	47	*	48	129452563	5	4.81033	3.97875	0.11509	vcap_romi_minus_vcap_input_peak_933	Intron (uc011blc.2/23023, intron 3 of 3)	3	129366635	129407575	40941	2	23023	uc003emy.4	-44964	TMCC1
chr4	86952326	86952372	47	*	48	86952350	5	4.81033	3.97875	0.11509	vcap_romi_minus_vcap_input_peak_1009	Intron (uc003hpn.3/5602, intron 2 of 5)	4	86936276	87020430	84155	2	5602	uc003hpn.3	68058	MAPK10
chr5	6555925	6555980	56	*	57	6555947	5	4.81033	3.97875	0.11509	vcap_romi_minus_vcap_input_peak_1039	Distal Intergenic	5	6582287	6588613	6327	1	255167	uc003jdq.3	-26307	LINC01018
chr6	35041705	35041751	47	*	48	35041727	5	4.81033	3.97875	0.11509	vcap_romi_minus_vcap_input_peak_1112	Intron (uc003ojx.4/23294, intron 13 of 23)	6	35085849	35108619	22771	2	6954	uc003ojz.1	66868	TCP11
chr6	93523510	93523556	47	*	48	93523515	5	4.81033	3.97875	0.11509	vcap_romi_minus_vcap_input_peak_1126	Distal Intergenic	6	93949740	94129300	179561	2	2045	uc003poe.3	605744	EPHA7
chr6	110494511	110494557	47	*	48	110494520	5	4.81033	3.97875	0.11509	vcap_romi_minus_vcap_input_peak_1133	Intron (uc003ptv.1/8936, intron 9 of 10)	6	110421022	110501207	80186	2	8936	uc003ptv.1	6650	WASF1
chr9	137762641	137762687	47	*	48	137762642	5	4.81033	3.97875	0.11509	vcap_romi_minus_vcap_input_peak_1417	Promoter (1-2kb)	9	137711261	137764464	53204	2	101448202	uc004cff.3	1777	LOC101448202
chr20	61967940	61967986	47	*	48	61967961	6	4.81667	3.97272	0.11509	vcap_romi_minus_vcap_input_peak_776	Distal Intergenic	20	61977803	61991051	13249	2	1137	uc010gke.1	23065	CHRNA4
chr6	135879452	135879498	47	*	48	135879460	6	4.81667	3.97272	0.11509	vcap_romi_minus_vcap_input_peak_1143	Intron (uc003qgn.3/100131814, intron 2 of 5)	6	135819542	136011976	192435	1	100131814	uc010kgo.3	59910	LINC00271
chr8	85397470	85397550	81	*	82	85397512	6	4.81667	3.97272	0.11509	vcap_romi_minus_vcap_input_peak_1296	Intron (uc003ycq.4/138046, intron 2 of 9)	8	85618162	85834078	215917	1	138046	uc003ycu.4	-220612	RALYL
chr8	99512009	99512087	79	*	80	99512059	6	4.81667	3.97272	0.11509	vcap_romi_minus_vcap_input_peak_1306	Intron (uc003yip.4/6788, intron 1 of 10)	8	99439250	99443023	3774	1	3788	uc003yin.3	72759	KCNS2
chr8	100441833	100441879	47	*	48	100441870	6	4.81667	3.97272	0.11509	vcap_romi_minus_vcap_input_peak_1310	Intron (uc003yiu.1/157680, intron 21 of 28)	8	100548864	100548958	95	2	693184	uc022azd.1	107079	MIR599
chr3	126613419	126613465	47	*	48	126613426	5	4.79026	3.96762	0.11509	vcap_romi_minus_vcap_input_peak_928	Intron (uc010hsj.2/84303, intron 5 of 6)	3	126707437	126756235	48799	1	5361	uc003ejg.3	-93972	PLXNA1
chr6	56661855	56661901	47	*	48	56661888	5	4.79026	3.96762	0.11509	vcap_romi_minus_vcap_input_peak_1117	Intron (uc021zaz.2/667, intron 93 of 93)	6	56322785	56708463	385679	2	667	uc021zaz.2	46562	DST
chr22	42962162	42962208	47	*	48	42962183	5	4.77038	3.95654	0.11509	vcap_romi_minus_vcap_input_peak_828	Intron (uc011apn.1/253190, intron 8 of 9)	22	42949925	42967907	17983	1	253190	uc011apn.1	12237	SERHL2
chr1	52512157	52512203	47	*	48	52512185	5	4.75066	3.94552	0.11509	vcap_romi_minus_vcap_input_peak_45	Intron (uc001cti.4/51060, intron 6 of 6)	1	52485804	52521843	36040	2	51060	uc001cti.4	9640	TXNDC12
chr3	2457205	2457251	47	*	48	2457227	5	4.75066	3.94552	0.11509	vcap_romi_minus_vcap_input_peak_835	Intron (uc003bpb.1/152330, intron 3 of 20)	3	2553273	3079360	526088	1	152330	uc003bpd.1	-96022	CNTN4
chr3	57590278	57590324	47	*	48	57590307	5	4.75066	3.94552	0.11509	vcap_romi_minus_vcap_input_peak_895	Distal Intergenic	3	57557090	57583215	26126	2	378	uc003dix.4	-7063	ARF4
chr4	25829230	25829325	96	*	97	25829244	5	4.75066	3.94552	0.11509	vcap_romi_minus_vcap_input_peak_969	Intron (uc003gru.4/23231, intron 18 of 23)	4	25759121	25806374	47254	2	23231	uc003grv.3	-22856	SEL1L3
chr9	17587630	17587676	47	*	48	17587652	5	4.75066	3.94552	0.11509	vcap_romi_minus_vcap_input_peak_1353	Intron (uc003zna.3/6456, intron 1 of 8)	9	17578953	17797122	218170	1	6456	uc003zna.3	8677	SH3GL2
chr3	194707624	194707670	47	*	48	194707632	6	4.75621	3.93491	0.11509	vcap_romi_minus_vcap_input_peak_956	Distal Intergenic	3	194789013	194842924	53912	2	152002	uc003fuk.3	135254	XXYLT1
chr10	73619186	73619247	62	*	63	73619200	5	4.73113	3.93457	0.11509	vcap_romi_minus_vcap_input_peak_148	Promoter (1-2kb)	10	73621147	73995618	374472	1	119504	uc021psn.1	-1900	ANAPC16
chr11	12897219	12897284	66	*	67	12897241	5	4.73113	3.93457	0.11509	vcap_romi_minus_vcap_input_peak_173	Intron (uc021qdx.1/7003, intron 5 of 12)	11	12900990	12966284	65295	1	7003	uc001mkk.4	-3706	TEAD1
chr2	225688878	225688924	47	*	48	225688907	5	4.73113	3.93457	0.11509	vcap_romi_minus_vcap_input_peak_710	Intron (uc002vob.2/55619, intron 29 of 55)	2	225651739	225681430	29692	2	55619	uc002voc.2	-7448	DOCK10
chr20	18055452	18055498	47	*	48	18055486	5	4.73113	3.93457	0.11509	vcap_romi_minus_vcap_input_peak_737	Distal Intergenic	20	18004796	18038521	33726	2	58495	uc002wqi.1	-16931	OVOL2
chr3	44134038	44134084	47	*	48	44134045	5	4.73113	3.93457	0.11509	vcap_romi_minus_vcap_input_peak_881	Distal Intergenic	3	44155704	44155802	99	1	406929	uc011azu.1	-21620	MIR138-1
chr3	124623930	124623976	47	*	48	124623943	5	4.73113	3.93457	0.11509	vcap_romi_minus_vcap_input_peak_925	Downstream (<1kb)	3	124481795	124606144	124350	2	3693	uc003eho.3	-17786	ITGB5
chr6	158798356	158798402	47	*	48	158798402	5	4.73113	3.93457	0.11509	vcap_romi_minus_vcap_input_peak_1156	Intron (uc011efo.2/56995, intron 1 of 7)	6	158733692	158902570	168879	1	56995	uc011efo.2	64664	TULP4
chr1	34166838	34166884	47	*	48	34166859	5	4.71176	3.92368	0.11509	vcap_romi_minus_vcap_input_peak_33	Intron (uc001bxm.1/114784, intron 49 of 70)	1	34057407	34175104	117698	2	114784	uc001bxo.1	8220	CSMD2
chr1	208453095	208453161	67	*	68	208453117	5	4.71176	3.92368	0.11509	vcap_romi_minus_vcap_input_peak_104	Distal Intergenic	1	208195588	208417665	222078	2	5362	uc001hgz.3	-35430	PLXNA2
chr12	122658428	122658500	73	*	74	122658450	5	4.71176	3.92368	0.11509	vcap_romi_minus_vcap_input_peak_320	Promoter (<=1kb)	12	122656577	122658746	2170	2	386653	uc001ubv.3	246	IL31
chr3	125160540	125160586	47	*	48	125160578	5	4.71176	3.92368	0.11509	vcap_romi_minus_vcap_input_peak_926	Distal Intergenic	3	124944513	125094198	149686	2	7707	uc003ehx.4	-66342	ZNF148
chr12	38029810	38029897	88	*	89	38029815	5	4.69255	3.91285	0.11509	vcap_romi_minus_vcap_input_peak_262	Distal Intergenic	12	38710557	38723528	12972	1	144245	uc001rln.4	-680660	ALG10B
chr2	200678994	200679058	65	*	66	200679026	5	4.69255	3.91285	0.11509	vcap_romi_minus_vcap_input_peak_695	Intron (uc002uvg.4/348751, intron 1 of 3)	2	200625259	200715896	90638	2	348751	uc002uvg.4	36838	FTCDNL1
chr20	57782148	57782209	62	*	63	57782169	5	4.69255	3.91285	0.11509	vcap_romi_minus_vcap_input_peak_774	Intron (uc002yan.3/128611, intron 3 of 4)	20	57766075	57834167	68093	1	128611	uc002yan.3	16073	ZNF831
chr21	30802297	30802344	48	*	49	30802303	5	4.69255	3.91285	0.11509	vcap_romi_minus_vcap_input_peak_786	Distal Intergenic	21	30677560	30734217	56658	1	571	uc002ynl.2	124737	BACH1
chr14	69815346	69815401	56	*	57	69815369	5	4.67351	3.90207	0.11509	vcap_romi_minus_vcap_input_peak_384	3' UTR	14	69846840	69865021	18182	2	2079	uc001xlc.2	49620	ERH
chr21	30763772	30763818	47	*	48	30763793	5	4.67351	3.90207	0.11509	vcap_romi_minus_vcap_input_peak_785	Distal Intergenic	21	30677560	30734217	56658	1	571	uc002ynl.2	86212	BACH1
chr22	36867930	36867981	52	*	53	36867948	5	4.67351	3.90207	0.11509	vcap_romi_minus_vcap_input_peak_820	Intron (uc003apk.1/25828, intron 1 of 3)	22	36863093	36877687	14595	2	25828	uc003apk.1	9706	TXN2
chr6	29404556	29404602	47	*	48	29404588	5	4.67351	3.90207	0.11509	vcap_romi_minus_vcap_input_peak_1109	Intron (uc010jrh.1/uc010jrh.1, intron 4 of 4)	6	29407716	29408754	1039	1	442194	uc011dlp.2	-3114	OR10C1
chr7	43020453	43020516	64	*	65	43020484	5	4.67351	3.90207	0.11509	vcap_romi_minus_vcap_input_peak_1187	Distal Intergenic	7	42971939	42977453	5515	1	64983	uc003tia.3	48514	MRPL32
chr7	135153705	135153751	47	*	48	135153744	5	4.67351	3.90207	0.11509	vcap_romi_minus_vcap_input_peak_1248	Intron (uc003vss.3/4850, intron 10 of 10)	7	135046547	135194875	148329	2	4850	uc003vss.3	41124	CNOT4
chr9	89941333	89941456	124	*	125	89941345	5	4.67351	3.90207	0.11509	vcap_romi_minus_vcap_input_peak_1381	Distal Intergenic	9	90112658	90323549	210892	1	1612	uc004apc.3	-171202	DAPK1
chr15	75240640	75240729	90	*	91	75240648	6	4.69719	3.89781	0.11509	vcap_romi_minus_vcap_input_peak_427	Distal Intergenic	15	75247443	75249775	2333	2	54913	uc002azj.1	9046	RPP25
chr10	11627266	11627312	47	*	48	11627292	5	4.65464	3.89136	0.11509	vcap_romi_minus_vcap_input_peak_118	Intron (uc001ikt.3/9712, intron 13 of 14)	10	11502509	11653679	151171	2	9712	uc001ikt.3	26367	USP6NL
chr10	79428900	79428946	47	*	48	79428929	5	4.65464	3.89136	0.11509	vcap_romi_minus_vcap_input_peak_153	Distal Intergenic	10	78629359	79397577	768219	2	3778	uc001jxj.2	-31323	KCNMA1
chr17	41399925	41399979	55	*	56	41399957	20	7.99467	3.88184	2.26029	vcap_romi_minus_vcap_input_peak_503	Distal Intergenic	17	41373437	41381062	7626	2	100874261	uc031ras.1	-18863	CCDC200
chr1	9381656	9381708	53	*	54	9381677	5	4.63592	3.88071	0.11509	vcap_romi_minus_vcap_input_peak_12	Intron (uc010oae.2/80176, intron 1 of 2)	1	9352941	9429590	76650	1	80176	uc010oae.2	28715	SPSB1
chr1	56854014	56854060	47	*	48	56854034	5	4.63592	3.88071	0.11509	vcap_romi_minus_vcap_input_peak_49	Distal Intergenic	1	56960419	57045257	84839	2	8613	uc001cyj.2	191197	PLPP3
chr2	165592223	165592269	47	*	48	165592250	5	4.63592	3.88071	0.11509	vcap_romi_minus_vcap_input_peak_671	Intron (uc002ucp.3/22837, intron 12 of 13)	2	165541258	165581517	40260	2	22837	uc002uco.3	-10706	COBLL1
chr21	36808683	36808759	77	*	78	36808692	5	4.63592	3.88071	0.11509	vcap_romi_minus_vcap_input_peak_790	Intron (uc002yut.1/861, intron 4 of 10)	21	36744805	36953227	208423	2	100506403	uc031rvg.1	144468	LOC100506403
chr4	186254311	186254394	84	*	85	186254332	5	4.63592	3.88071	0.11509	vcap_romi_minus_vcap_input_peak_1031	Intron (uc003ixh.3/83891, intron 10 of 18)	4	186241887	186291339	49453	1	83891	uc003ixi.3	12424	SNX25
chr9	117636373	117636419	47	*	48	117636394	5	4.63592	3.88071	0.11509	vcap_romi_minus_vcap_input_peak_1397	Distal Intergenic	9	117655623	117692875	37253	2	944	uc022bmi.1	56456	TNFSF8
chr12	12225572	12225618	47	*	48	12225614	6	4.6682	3.87952	0.11509	vcap_romi_minus_vcap_input_peak_246	Promoter (1-2kb)	12	12224402	12252627	28226	1	79370	uc001rad.3	1170	BCL2L14
chr7	63861123	63861169	47	*	48	63861153	6	4.6682	3.87952	0.11509	vcap_romi_minus_vcap_input_peak_1205	Distal Intergenic	7	63894071	63895895	1825	1	649395	uc022afa.1	-32902	YWHAEP1
chr1	95855398	95855444	47	*	48	95855434	5	4.61736	3.87011	0.11509	vcap_romi_minus_vcap_input_peak_61	Distal Intergenic	1	95940293	95944912	4620	1	440594	uc021oqf.1	-84849	LINC01761
chr1	156270246	156270292	47	*	48	156270268	5	4.61736	3.87011	0.11509	vcap_romi_minus_vcap_input_peak_83	Promoter (<=1kb)	1	156268415	156269428	1014	2	391104	uc001fok.3	-818	VHLL
chr1	197034911	197034967	57	*	58	197034932	5	4.61736	3.87011	0.11509	vcap_romi_minus_vcap_input_peak_95	Promoter (1-2kb)	1	197008321	197036397	28077	2	2165	uc001gtt.1	1430	F13B
chr1	247375886	247375943	58	*	59	247375930	5	4.61736	3.87011	0.11509	vcap_romi_minus_vcap_input_peak_113	Distal Intergenic	1	247365269	247365362	94	2	100500849	uc021pma.1	-10524	MIR3916
chr10	23782226	23782272	47	*	48	23782255	5	4.61736	3.87011	0.11509	vcap_romi_minus_vcap_input_peak_128	Distal Intergenic	10	23728198	23731310	3113	1	220213	uc001irr.2	54028	OTUD1
chr10	76560407	76560481	75	*	76	76560441	5	4.61736	3.87011	0.11509	vcap_romi_minus_vcap_input_peak_150	Distal Intergenic	10	76586171	76792380	206210	1	23522	uc001jwm.2	-25690	KAT6B
chr11	35750257	35750303	47	*	48	35750279	5	4.61736	3.87011	0.11509	vcap_romi_minus_vcap_input_peak_180	Intron (uc001mwi.2/54765, intron 3 of 4)	11	35684353	35830930	146578	1	54765	uc001mwi.2	65904	TRIM44
chr12	30353928	30353974	47	*	48	30353950	5	4.61736	3.87011	0.11509	vcap_romi_minus_vcap_input_peak_257	Distal Intergenic	12	29653746	29937692	283947	2	83857	uc001rjb.3	-416236	TMTC1
chr12	69182338	69182413	76	*	77	69182351	5	4.61736	3.87011	0.11509	vcap_romi_minus_vcap_input_peak_283	Distal Intergenic	12	69198217	69199274	1058	2	100130075	uc031qid.1	16861	LOC100130075
chr14	60493610	60493656	47	*	48	60493616	5	4.61736	3.87011	0.11509	vcap_romi_minus_vcap_input_peak_380	Intron (uc001xep.1/341883, intron 27 of 32)	14	60558629	60601532	42904	1	64430	uc001xer.4	-64973	PCNX4
chr14	106785802	106785848	47	*	48	106785822	5	4.61736	3.87011	0.11509	vcap_romi_minus_vcap_input_peak_398	Intron (uc031qqx.1/uc031qqx.1, intron 4203 of 4910)	14	106744269	106744966	698	1	338004	uc021seu.1	41533	LINC00226
chr15	40748093	40748139	47	*	48	40748126	5	4.61736	3.87011	0.11509	vcap_romi_minus_vcap_input_peak_406	Promoter (2-3kb)	15	40750650	40760441	9792	1	22893	uc001zlv.2	-2511	BAHD1
chr19	57855611	57855657	47	*	48	57855647	5	4.61736	3.87011	0.11509	vcap_romi_minus_vcap_input_peak_610	Distal Intergenic	19	57862645	57871265	8621	1	57343	uc010etw.3	-6988	ZNF304
chr2	43735869	43735915	47	*	48	43735899	5	4.61736	3.87011	0.11509	vcap_romi_minus_vcap_input_peak_629	Exon (uc010far.3/63892, exon 10 of 23)	2	43457975	43797649	339675	2	63892	uc010far.3	61734	THADA
chr2	189134442	189134488	47	*	48	189134444	5	4.61736	3.87011	0.11509	vcap_romi_minus_vcap_input_peak_686	Distal Intergenic	2	189156396	189406839	250444	1	51454	uc002uqc.4	-21908	GULP1
chr22	19568173	19568236	64	*	65	19568219	5	4.61736	3.87011	0.11509	vcap_romi_minus_vcap_input_peak_808	Distal Intergenic	22	19553653	19554362	710	2	150185	uc011ahb.1	-13811	LINC00895
chr3	67069370	67069416	47	*	48	67069396	5	4.61736	3.87011	0.11509	vcap_romi_minus_vcap_input_peak_909	Distal Intergenic	3	67048727	67061632	12906	1	84541	uc003dmy.3	20643	KBTBD8
chr4	108961136	108961182	47	*	48	108961158	5	4.61736	3.87011	0.11509	vcap_romi_minus_vcap_input_peak_1018	Distal Intergenic	4	108925791	108956331	30541	1	3033	uc003hyr.3	35345	HADH
chr6	108958173	108958219	47	*	48	108958207	5	4.61736	3.87011	0.11509	vcap_romi_minus_vcap_input_peak_1131	Intron (uc003psk.2/2309, intron 2 of 3)	6	108977549	109005971	28423	1	2309	uc010kdj.1	-19330	FOXO3
chr6	160690275	160690331	57	*	58	160690297	5	4.61736	3.87011	0.11509	vcap_romi_minus_vcap_input_peak_1157	Distal Intergenic	6	160637794	160679963	42170	2	6582	uc003qtf.3	-10312	SLC22A2
chr7	13932348	13932394	47	*	48	13932354	5	4.61736	3.87011	0.11509	vcap_romi_minus_vcap_input_peak_1167	3' UTR	7	13945823	14025145	79323	2	2115	uc010ktv.3	92751	ETV1
chr7	137944144	137944190	47	*	48	137944159	5	4.61736	3.87011	0.11509	vcap_romi_minus_vcap_input_peak_1251	Distal Intergenic	7	137808504	137808567	64	1	100616226	uc022amk.1	135640	MIR4468
chr8	28625443	28625489	47	*	48	28625470	5	4.61736	3.87011	0.11509	vcap_romi_minus_vcap_input_peak_1265	3' UTR	8	28558990	28611207	52218	1	2137	uc003xgz.2	66453	EXTL3
chr9	35027225	35027289	65	*	66	35027262	5	4.61736	3.87011	0.11509	vcap_romi_minus_vcap_input_peak_1359	Distal Intergenic	9	35041102	35045988	4887	1	138724	uc003zvu.3	-13813	C9orf131
chr19	47805618	47805664	47	*	48	47805623	5	4.59895	3.85957	0.11509	vcap_romi_minus_vcap_input_peak_598	Distal Intergenic	19	47813104	47825327	12224	1	728	uc002pgj.1	-7440	C5AR1
chr13	112255908	112255954	47	*	48	112255929	11	5.61561	3.85022	0.51095	vcap_romi_minus_vcap_input_peak_365	Distal Intergenic	13	111973015	111996594	23580	1	121793	uc001vsa.3	282893	TEX29
chr12	16333134	16333180	47	*	48	16333171	5	4.58069	3.84909	0.11509	vcap_romi_minus_vcap_input_peak_248	Distal Intergenic	12	16341419	16430619	89201	2	729025	uc021qvs.1	97439	SLC15A5
chr2	122301758	122301804	47	*	48	122301788	5	4.58069	3.84909	0.11509	vcap_romi_minus_vcap_input_peak_658	Intron (uc010yyy.2/23332, intron 35 of 35)	2	122288456	122288585	130	1	100151683	uc010yzd.1	13302	RNU4ATAC
chr3	15590875	15590921	47	*	48	15590895	5	4.58069	3.84909	0.11509	vcap_romi_minus_vcap_input_peak_852	Intron (uc011avr.1/26061, intron 2 of 15)	3	15491640	15563258	71619	2	8292	uc003bzx.3	-27617	COLQ
chr7	103701996	103702042	47	*	48	103702024	5	4.58069	3.84909	0.11509	vcap_romi_minus_vcap_input_peak_1227	Distal Intergenic	7	103112231	103629963	517733	2	5649	uc010liz.3	-72033	RELN
chr17	48197	48244	48	*	49	48219	13	6.09041	3.83995	0.7386	vcap_romi_minus_vcap_input_peak_459	Distal Intergenic	17	6011	31420	25410	2	8447	uc010vpx.1	-16777	DOC2B
chr12	64562877	64562923	47	*	48	64562889	5	4.56259	3.83866	0.11509	vcap_romi_minus_vcap_input_peak_281	Distal Intergenic	12	64586419	64616076	29658	2	144577	uc001srw.4	53153	C12orf66
chr12	80249850	80249896	47	*	48	80249870	5	4.56259	3.83866	0.11509	vcap_romi_minus_vcap_input_peak_292	Intron (uc010suc.2/4659, intron 23 of 24)	12	80167343	80307691	140349	2	4659	uc010suc.2	57795	PPP1R12A
chr20	32570380	32570426	47	*	48	32570401	5	4.56259	3.83866	0.11509	vcap_romi_minus_vcap_input_peak_750	Distal Intergenic	20	32581458	32661841	80384	1	22913	uc010zui.2	-11032	RALY
chr4	41026805	41026851	47	*	48	41026838	5	4.56259	3.83866	0.11509	vcap_romi_minus_vcap_input_peak_980	Intron (uc003gvl.3/323, intron 13 of 17)	4	40892326	41016415	124090	2	323	uc011byt.1	-10390	APBB2
chr7	46577719	46577765	47	*	48	46577740	5	4.56259	3.83866	0.11509	vcap_romi_minus_vcap_input_peak_1195	Distal Intergenic	7	45951844	45960871	9028	2	3486	uc003tnr.3	-616848	IGFBP3
chr8	79583225	79583271	47	*	48	79583245	6	4.59718	3.83453	0.11509	vcap_romi_minus_vcap_input_peak_1291	Intron (uc003ybd.3/51101, intron 1 of 8)	8	79578282	79631997	53716	1	51101	uc003ybd.3	4943	ZC2HC1A
chr1	7239661	7239707	47	*	48	7239677	5	4.54463	3.82829	0.11509	vcap_romi_minus_vcap_input_peak_6	Intron (uc001aoi.3/23261, intron 4 of 22)	1	6845384	6932107	86724	1	23261	uc001aoh.3	394277	CAMTA1
chr10	35628815	35628919	105	*	106	35628849	5	4.54463	3.82829	0.11509	vcap_romi_minus_vcap_input_peak_133	Intron (uc001iyu.4/219771, intron 3 of 11)	10	35625802	35860847	235046	1	219771	uc001iyw.4	3013	CCNY
chr12	58347169	58347215	47	*	48	58347190	5	4.54463	3.82829	0.11509	vcap_romi_minus_vcap_input_peak_275	Intron (uc001sqp.3/91419, intron 4 of 5)	12	58335445	58351052	15608	1	91419	uc001sqp.3	11724	ATP23
chr21	16981718	16981768	51	*	52	16981740	5	4.54463	3.82829	0.11509	vcap_romi_minus_vcap_input_peak_779	Distal Intergenic	21	17102496	17252377	149882	1	29761	uc002yjy.1	-120728	USP25
chr3	12573979	12574025	47	*	48	12574011	5	4.54463	3.82829	0.11509	vcap_romi_minus_vcap_input_peak_846	Intron (uc003bwz.3/80746, intron 12 of 12)	3	12581280	12586963	5684	2	100129480	uc021wtc.1	12938	MKRN2OS
chr5	53872193	53872239	47	*	48	53872216	5	4.54463	3.82829	0.11509	vcap_romi_minus_vcap_input_peak_1050	Distal Intergenic	5	53813593	53816834	3242	1	112574	uc003jpj.4	58600	SNX18
chr6	152410187	152410246	60	*	61	152410213	5	4.54463	3.82829	0.11509	vcap_romi_minus_vcap_input_peak_1154	Intron (uc003qom.4/2099, intron 8 of 9)	6	152442819	152506513	63695	2	23345	uc011eez.2	96267	SYNE1
chr5	175786346	175786392	47	*	48	175786368	6	4.58322	3.82566	0.11509	vcap_romi_minus_vcap_input_peak_1095	Promoter (2-3kb)	5	175773066	175788809	15744	2	57179	uc003mdw.3	2417	KIAA1191
chr7	151037651	151037736	86	*	87	151037667	6	4.58322	3.82566	0.11509	vcap_romi_minus_vcap_input_peak_1257	Promoter (1-2kb)	7	151038847	151049229	10383	1	51667	uc022aqc.1	-1111	NUB1
chr12	77140575	77140654	80	*	81	77140598	5	4.52681	3.81798	0.11509	vcap_romi_minus_vcap_input_peak_288	Distal Intergenic	12	77157854	77216311	58458	1	23390	uc001syi.1	-17200	ZDHHC17
chr17	10635632	10635678	47	*	48	10635664	5	4.52681	3.81798	0.11509	vcap_romi_minus_vcap_input_peak_465	Promoter (1-2kb)	17	10616639	10633646	17008	2	388335	uc002gmx.3	-1986	TMEM220
chr3	129442384	129442430	47	*	48	129442404	5	4.52681	3.81798	0.11509	vcap_romi_minus_vcap_input_peak_932	Intron (uc011blc.2/23023, intron 3 of 3)	3	129366635	129407575	40941	2	23023	uc003emy.4	-34809	TMCC1
chr7	73545773	73545842	70	*	71	73545807	5	4.52681	3.81798	0.11509	vcap_romi_minus_vcap_input_peak_1208	Distal Intergenic	7	73511410	73525770	14361	1	3984	uc003uac.1	34363	LIMK1
chr9	110596952	110596998	47	*	48	110596974	7	4.69438	3.80828	0.11509	vcap_romi_minus_vcap_input_peak_1393	Distal Intergenic	9	110247133	110252047	4915	2	9314	uc004bdg.3	-344905	KLF4
chr3	14629230	14629276	47	*	48	14629262	6	4.55553	3.80804	0.11509	vcap_romi_minus_vcap_input_peak_851	Distal Intergenic	3	14530619	14583588	52970	2	80852	uc021wtn.1	-45642	GRIP2
chr11	1431674	1431721	48	*	49	1431703	5	4.50914	3.80772	0.11509	vcap_romi_minus_vcap_input_peak_168	Promoter (<=1kb)	11	1431673	1483919	52247	1	9024	uc031pyc.1	1	BRSK2
chr12	31579671	31579717	47	*	48	31579696	5	4.50914	3.80772	0.11509	vcap_romi_minus_vcap_input_peak_259	Intron (uc001rkh.1/160518, intron 13 of 22)	12	31604636	31648853	44218	2	160518	uc001rkk.1	69136	DENND5B
chr15	67279578	67279624	47	*	48	67279599	5	4.50914	3.80772	0.11509	vcap_romi_minus_vcap_input_peak_422	Distal Intergenic	15	67358195	67487533	129339	1	4088	uc002aqj.3	-78571	SMAD3
chr15	70838242	70838288	47	*	48	70838260	5	4.50914	3.80772	0.11509	vcap_romi_minus_vcap_input_peak_423	Distal Intergenic	15	70946893	70994620	47728	2	55075	uc002asq.3	156332	UACA
chr6	140640535	140640581	47	*	48	140640561	5	4.50914	3.80772	0.11509	vcap_romi_minus_vcap_input_peak_1146	Distal Intergenic	6	140526389	140526463	75	1	100500879	uc021zgd.1	114146	MIR3668
chr8	125416971	125417017	47	*	48	125416999	5	4.50914	3.80772	0.11509	vcap_romi_minus_vcap_input_peak_1322	Distal Intergenic	8	125323159	125384940	61782	2	157378	uc010mdl.3	-32031	TMEM65
chr9	35387679	35387725	47	*	48	35387700	5	4.50914	3.80772	0.11509	vcap_romi_minus_vcap_input_peak_1360	Intron (uc003zwq.3/10497, intron 23 of 38)	9	35406752	35451105	44354	1	158381	uc010mkn.2	-19027	ATP8B5P
chr12	46298853	46298899	47	*	48	46298874	5	4.49161	3.79752	0.11509	vcap_romi_minus_vcap_input_peak_265	3' UTR	12	46312914	46323748	10835	2	9169	uc001row.3	24849	SCAF11
chr12	104437542	104437588	47	*	48	104437570	5	4.49161	3.79752	0.11509	vcap_romi_minus_vcap_input_peak_307	Intron (uc001tkh.1/83468, intron 10 of 10)	12	104382765	104444066	61302	2	83468	uc001tkh.1	6478	GLT8D2
chr3	30680379	30680433	55	*	56	30680407	5	4.49161	3.79752	0.11509	vcap_romi_minus_vcap_input_peak_867	Intron (uc021wut.1/7048, intron 1 of 3)	3	30647994	30713929	65936	1	7048	uc021wut.1	32385	TGFBR2
chr3	37873422	37873494	73	*	74	37873452	5	4.49161	3.79752	0.11509	vcap_romi_minus_vcap_input_peak_874	Intron (uc003che.3/uc003che.3, intron 2 of 3)	3	37903669	38025960	122292	1	10217	uc003chg.3	-30175	CTDSPL
chr4	36359752	36359798	47	*	48	36359763	5	4.49161	3.79752	0.11509	vcap_romi_minus_vcap_input_peak_972	Distal Intergenic	4	36335118	36346407	11290	1	401124	uc003gsv.4	24634	DTHD1
chr8	69629243	69629289	47	*	48	69629262	5	4.49161	3.79752	0.11509	vcap_romi_minus_vcap_input_peak_1282	Intron (uc010lyz.3/116328, intron 9 of 13)	8	69350148	69731258	381111	1	116328	uc003xyb.3	279095	C8orf34
chr20	2819074	2819130	57	*	58	2819106	6	4.52816	3.79058	0.11509	vcap_romi_minus_vcap_input_peak_726	Promoter (2-3kb)	20	2815961	2821348	5388	2	64773	uc002wgz.2	2218	PCED1A
chr1	154100502	154100548	47	*	48	154100530	5	4.47422	3.78737	0.11509	vcap_romi_minus_vcap_input_peak_82	Intron (uc009woq.3/91181, intron 26 of 27)	1	153965168	154108448	143281	2	91181	uc009woq.3	7900	NUP210L
chr12	4660300	4660346	47	*	48	4660309	5	4.47422	3.78737	0.11509	vcap_romi_minus_vcap_input_peak_241	Promoter (<=1kb)	12	4659681	4669213	9533	1	10635	uc009zeg.3	619	RAD51AP1
chr12	47068441	47068529	89	*	90	47068449	5	4.47422	3.78737	0.11509	vcap_romi_minus_vcap_input_peak_266	Distal Intergenic	12	47158544	47219780	61237	2	55089	uc001rpi.2	151251	SLC38A4
chr15	64373643	64373708	66	*	67	64373665	5	4.47422	3.78737	0.11509	vcap_romi_minus_vcap_input_peak_417	Intron (uc002amt.1/84191, intron 3 of 4)	15	64364761	64386207	21447	2	84191	uc002amt.1	12499	CIAO2A
chr3	9329089	9329135	47	*	48	9329122	5	4.47422	3.78737	0.11509	vcap_romi_minus_vcap_input_peak_842	Distal Intergenic	3	9022276	9291369	269094	2	9901	uc003brf.2	-37720	SRGAP3
chr3	29251697	29251743	47	*	48	29251728	5	4.47422	3.78737	0.11509	vcap_romi_minus_vcap_input_peak_865	Distal Intergenic	3	29322803	30032809	710007	1	27303	uc003cek.3	-71060	RBMS3
chr9	17111737	17111798	62	*	63	17111777	5	4.47422	3.78737	0.11509	vcap_romi_minus_vcap_input_peak_1352	Distal Intergenic	9	17135038	17167372	32335	1	54875	uc003zmw.2	-23240	CNTLN
chr15	77176487	77176547	61	*	62	77176519	6	4.51458	3.78191	0.11509	vcap_romi_minus_vcap_input_peak_432	Promoter (<=1kb)	15	76640527	77176217	535691	2	49855	uc002bby.3	-270	SCAPER
chr17	29002290	29002336	47	*	48	29002324	5	4.45696	3.77728	0.11509	vcap_romi_minus_vcap_input_peak_490	Distal Intergenic	17	29036626	29097068	60443	1	440423	uc021tug.1	-34290	SUZ12P1
chr3	54215485	54215531	47	*	48	54215529	5	4.45696	3.77728	0.11509	vcap_romi_minus_vcap_input_peak_892	Intron (uc003dhf.3/55799, intron 2 of 37)	3	54231398	54919613	688216	1	55799	uc010hmv.1	-15867	CACNA2D3
chr3	57642691	57642737	47	*	48	57642713	5	4.45696	3.77728	0.11509	vcap_romi_minus_vcap_input_peak_896	Intron (uc003dja.3/201627, intron 11 of 19)	3	57611181	57678816	67636	2	201627	uc003dja.3	36079	DENND6A
chr4	147150586	147150632	47	*	48	147150608	5	4.45696	3.77728	0.11509	vcap_romi_minus_vcap_input_peak_1024	Distal Intergenic	4	147096881	147111213	14333	1	11157	uc003ikp.4	53705	LSM6
chr5	90478324	90478427	104	*	105	90478404	5	4.45696	3.77728	0.11509	vcap_romi_minus_vcap_input_peak_1063	Distal Intergenic	5	90676164	90716532	40369	1	100129716	uc003kka.4	-197737	ARRDC3-AS1
chr5	98350981	98351027	47	*	48	98351001	5	4.45696	3.77728	0.11509	vcap_romi_minus_vcap_input_peak_1065	Distal Intergenic	5	98264838	98266713	1876	1	100289230	uc021ybw.1	86143	LOC100289230
chr1	1747576	1747622	47	*	48	1747618	5	4.43984	3.76724	0.11509	vcap_romi_minus_vcap_input_peak_1	Intron (uc001aif.3/2782, intron 8 of 11)	1	1682671	1711508	28838	2	65220	uc001aie.3	-36068	NADK
chr1	44061882	44061952	71	*	72	44061906	5	4.43984	3.76724	0.11509	vcap_romi_minus_vcap_input_peak_41	Promoter (1-2kb)	1	44063745	44089343	25599	1	5792	uc001cjw.3	-1793	PTPRF
chr11	2597911	2597972	62	*	63	2597933	5	4.43984	3.76724	0.11509	vcap_romi_minus_vcap_input_peak_169	Intron (uc001lwn.3/3784, intron 6 of 15)	11	2482666	2799267	316602	1	3784	uc009ydp.2	115245	KCNQ1
chr11	73353747	73353793	47	*	48	73353786	5	4.43984	3.76724	0.11509	vcap_romi_minus_vcap_input_peak_201	Distal Intergenic	11	73357223	73373864	16642	1	58473	uc001oua.3	-3430	PLEKHB1
chr12	47442476	47442522	47	*	48	47442491	5	4.43984	3.76724	0.11509	vcap_romi_minus_vcap_input_peak_268	Distal Intergenic	12	47473386	47630443	157058	1	91523	uc001rpn.3	-30864	PCED1B
chr12	85954603	85954671	69	*	70	85954642	5	4.43984	3.76724	0.11509	vcap_romi_minus_vcap_input_peak_297	Distal Intergenic	12	86198331	86230318	31988	2	9182	uc001taf.1	275647	RASSF9
chr12	88843520	88843566	47	*	48	88843547	5	4.43984	3.76724	0.11509	vcap_romi_minus_vcap_input_peak_298	Distal Intergenic	12	88886570	88912644	26075	2	4254	uc009zsn.3	69078	KITLG
chr12	90236882	90236944	63	*	64	90236919	5	4.43984	3.76724	0.11509	vcap_romi_minus_vcap_input_peak_299	Distal Intergenic	12	90102732	90105729	2998	1	338758	uc001tbi.4	134150	ATP2B1-AS1
chr13	24467417	24467463	47	*	48	24467443	5	4.43984	3.76724	0.11509	vcap_romi_minus_vcap_input_peak_333	Intron (uc010tcv.1/387911, intron 2 of 4)	13	24465428	24471145	5718	2	387911	uc010tcw.2	3682	C1QTNF9B
chr14	32469461	32469540	80	*	81	32469507	5	4.43984	3.76724	0.11509	vcap_romi_minus_vcap_input_peak_370	Distal Intergenic	14	32544625	32545905	1281	2	84837	uc010amk.3	76365	ARHGAP5-AS1
chr14	57086778	57086824	47	*	48	57086810	5	4.43984	3.76724	0.11509	vcap_romi_minus_vcap_input_peak_379	Intron (uc001xcj.3/54916, intron 10 of 14)	14	57082169	57116232	34064	1	54916	uc001xco.3	4609	TMEM260
chr17	63015845	63015891	47	*	48	63015866	5	4.43984	3.76724	0.11509	vcap_romi_minus_vcap_input_peak_519	Intron (uc010wqh.2/10672, intron 2 of 3)	17	63005407	63051892	46486	2	10672	uc010wqh.2	36001	GNA13
chr18	10439922	10439985	64	*	65	10439944	5	4.43984	3.76724	0.11509	vcap_romi_minus_vcap_input_peak_538	Distal Intergenic	18	10454625	10488698	34074	1	147495	uc002kom.4	-14640	APCDD1
chr20	34624094	34624140	47	*	48	34624133	5	4.43984	3.76724	0.11509	vcap_romi_minus_vcap_input_peak_751	Distal Intergenic	20	34633540	34638882	5343	2	647979	uc002xet.3	14742	NORAD
chr22	45197186	45197232	47	*	48	45197209	5	4.43984	3.76724	0.11509	vcap_romi_minus_vcap_input_peak_830	Intron (uc003bfd.3/553158, intron 8 of 16)	22	45182337	45258664	76328	1	23779	uc003bfl.3	14849	ARHGAP8
chr3	12626773	12626819	47	*	48	12626812	5	4.43984	3.76724	0.11509	vcap_romi_minus_vcap_input_peak_847	Intron (uc011aut.2/5894, intron 3 of 12)	3	12625100	12650834	25735	2	5894	uc011aut.2	24015	RAF1
chr3	59417410	59417456	47	*	48	59417452	5	4.43984	3.76724	0.11509	vcap_romi_minus_vcap_input_peak_899	Distal Intergenic	3	58834758	59035758	201001	2	200844	uc003dkv.1	-381652	C3orf67
chr3	142162444	142162490	47	*	48	142162476	5	4.43984	3.76724	0.11509	vcap_romi_minus_vcap_input_peak_939	Intron (uc003eus.3/54464, intron 41 of 41)	3	142025449	142166853	141405	2	54464	uc003eus.3	4363	XRN1
chr3	170534988	170535034	47	*	48	170535009	5	4.43984	3.76724	0.11509	vcap_romi_minus_vcap_input_peak_945	Intron (uc011bpt.1/5010, intron 3 of 3)	3	170582665	170588045	5381	2	200916	uc003fhb.4	53011	RPL22L1
chr6	116840615	116840687	73	*	74	116840656	5	4.43984	3.76724	0.11509	vcap_romi_minus_vcap_input_peak_1136	Intron (uc011ebh.2/100128327, intron 2 of 4)	6	116817651	116833506	15856	2	100128327	uc003pwx.3	-7109	TRAPPC3L
chr6	132285576	132285622	47	*	48	132285594	5	4.43984	3.76724	0.11509	vcap_romi_minus_vcap_input_peak_1140	Distal Intergenic	6	132269317	132272518	3202	2	1490	uc003qcz.3	-13058	CCN2
chr7	8124811	8124880	70	*	71	8124856	5	4.43984	3.76724	0.11509	vcap_romi_minus_vcap_input_peak_1166	Intron (uc003srk.4/113263, intron 7 of 7)	7	8008374	8128709	120336	1	113263	uc003srk.4	116437	GLCCI1
chr7	43369797	43369843	47	*	48	43369809	5	4.43984	3.76724	0.11509	vcap_romi_minus_vcap_input_peak_1188	Intron (uc003tid.1/23072, intron 5 of 29)	7	43190494	43190593	100	1	100500829	uc022acf.1	179303	MIR3943
chr7	92431936	92431982	47	*	48	92431961	5	4.43984	3.76724	0.11509	vcap_romi_minus_vcap_input_peak_1219	Intron (uc011khw.2/1021, intron 6 of 7)	7	92234235	92463231	228997	2	1021	uc011khw.2	31249	CDK6
chr10	102594095	102594150	56	*	57	102594119	5	4.42285	3.75725	0.11509	vcap_romi_minus_vcap_input_peak_161	Distal Intergenic	10	102672326	102673643	1318	1	55719	uc001krq.4	-78176	SLF2
chr12	98945892	98945957	66	*	67	98945930	5	4.42285	3.75725	0.11509	vcap_romi_minus_vcap_input_peak_303	Distal Intergenic	12	98906751	98910004	3254	2	100128191	uc001tfg.3	-35888	TMPO-AS1
chr17	53444870	53444923	54	*	55	53444883	5	4.42285	3.75725	0.11509	vcap_romi_minus_vcap_input_peak_512	Distal Intergenic	17	53469974	53499341	29368	2	23531	uc002iui.3	54418	MMD
chr17	53908273	53908319	47	*	48	53908313	5	4.42285	3.75725	0.11509	vcap_romi_minus_vcap_input_peak_513	Distal Intergenic	17	53828466	53854748	26283	1	58488	uc002ium.4	79807	PCTP
chr20	46375008	46375054	47	*	48	46375023	5	4.42285	3.75725	0.11509	vcap_romi_minus_vcap_input_peak_761	Intron (uc002xto.3/55959, intron 19 of 20)	20	46286150	46414808	128659	2	55959	uc002xto.3	39754	SULF2
chr22	19195134	19195180	47	*	48	19195141	5	4.42285	3.75725	0.11509	vcap_romi_minus_vcap_input_peak_805	Promoter (<=1kb)	22	19166987	19195186	28200	2	8218	uc011agt.2	6	CLTCL1
chr6	139976434	139976504	71	*	72	139976470	5	4.42285	3.75725	0.11509	vcap_romi_minus_vcap_input_peak_1145	Distal Intergenic	6	140092210	140181608	89399	1	100132735	uc003qir.3	-115706	FILNC1
chr7	42478533	42478602	70	*	71	42478542	5	4.42285	3.75725	0.11509	vcap_romi_minus_vcap_input_peak_1183	Distal Intergenic	7	42000548	42276618	276071	2	2737	uc011kbh.2	-201915	GLI3
chr7	49226802	49226848	47	*	48	49226831	5	4.42285	3.75725	0.11509	vcap_romi_minus_vcap_input_peak_1197	Distal Intergenic	7	48964157	48967049	2893	1	168448	uc010kyv.1	262645	CDC14C
chr8	144724060	144724106	47	*	48	144724073	5	4.42285	3.75725	0.11509	vcap_romi_minus_vcap_input_peak_1335	Intron (uc011lkp.2/9831, intron 1 of 1)	8	144718332	144735900	17569	1	9831	uc003yzc.3	5728	ZNF623
chr15	85628348	85628394	47	*	48	85628360	6	4.47431	3.75614	0.11509	vcap_romi_minus_vcap_input_peak_440	Intron (uc021stv.1/5151, intron 6 of 21)	15	85605728	85682376	76649	1	5151	uc002blk.3	22620	PDE8A
chr8	59138086	59138141	56	*	57	59138108	6	4.46103	3.74762	0.11509	vcap_romi_minus_vcap_input_peak_1276	Distal Intergenic	8	59323823	59364060	40238	1	137886	uc003xtl.3	-185682	UBXN2B
chr1	53137468	53137514	47	*	48	53137496	5	4.40599	3.74732	0.11509	vcap_romi_minus_vcap_input_peak_46	Distal Intergenic	1	53152014	53164038	12025	2	65260	uc001cui.2	26524	COA7
chr1	64640356	64640402	47	*	48	64640378	5	4.40599	3.74732	0.11509	vcap_romi_minus_vcap_input_peak_56	Intron (uc001dbj.3/4919, intron 8 of 8)	1	64669490	64710027	40538	1	148581	uc001dbn.1	-29088	UBE2U
chr12	46214680	46214738	59	*	60	46214708	5	4.40599	3.74732	0.11509	vcap_romi_minus_vcap_input_peak_264	Intron (uc001ror.3/196528, intron 5 of 19)	12	46230524	46236017	5494	1	196528	uc001rot.1	-15786	ARID2
chr2	150983532	150983578	47	*	48	150983554	5	4.40599	3.74732	0.11509	vcap_romi_minus_vcap_input_peak_665	Distal Intergenic	2	151324707	151344209	19503	2	390	uc002txe.3	360631	RND3
chr3	52060034	52060080	47	*	48	52060069	5	4.40599	3.74732	0.11509	vcap_romi_minus_vcap_input_peak_889	Distal Intergenic	3	52027644	52029958	2315	2	6159	uc003dcs.3	-30076	RPL29
chr4	74461739	74461785	47	*	48	74461755	7	4.59065	3.74043	0.11509	vcap_romi_minus_vcap_input_peak_1001	Intron (uc003hhc.2/166824, intron 8 of 10)	4	74437267	74486287	49021	2	166824	uc003hhc.2	24502	RASSF6
chr12	131358616	131358679	64	*	65	131358650	6	4.44782	3.73915	0.11509	vcap_romi_minus_vcap_input_peak_328	Promoter (1-2kb)	12	131356783	131360826	4044	1	5901	uc001uis.3	1833	RAN
chr1	19339564	19339624	61	*	62	19339609	5	4.38927	3.73744	0.11509	vcap_romi_minus_vcap_input_peak_25	Distal Intergenic	1	19230774	19282826	52053	2	126917	uc001bbd.2	-56738	IFFO2
chr17	30253411	30253457	47	*	48	30253415	5	4.38927	3.73744	0.11509	vcap_romi_minus_vcap_input_peak_491	Distal Intergenic	17	30264044	30328057	64014	1	23512	uc002hgs.2	-10587	SUZ12
chr19	51884644	51884690	47	*	48	51884677	5	4.38927	3.73744	0.11509	vcap_romi_minus_vcap_input_peak_603	Intron (uc002pwl.2/3982, intron 2 of 4)	19	51883163	51891210	8048	2	3982	uc002pwl.2	6520	LIM2
chr2	111811451	111811497	47	*	48	111811477	5	4.38927	3.73744	0.11509	vcap_romi_minus_vcap_input_peak_655	Intron (uc010yxk.1/55289, intron 16 of 17)	2	111878491	111886423	7933	1	10018	uc002tgt.1	-66994	BCL2L11
chr2	192558624	192558670	47	*	48	192558659	5	4.38927	3.73744	0.11509	vcap_romi_minus_vcap_input_peak_689	Distal Intergenic	2	192548212	192553248	5037	1	64859	uc021vug.1	10412	NABP1
chr20	30373655	30373701	47	*	48	30373677	5	4.38927	3.73744	0.11509	vcap_romi_minus_vcap_input_peak_747	Intron (uc002wwp.1/22974, intron 12 of 17)	20	30407178	30422500	15323	1	85366	uc002wwq.2	-33477	MYLK2
chr3	194259900	194259946	47	*	48	194259921	5	4.38927	3.73744	0.11509	vcap_romi_minus_vcap_input_peak_954	Distal Intergenic	3	194304997	194311561	6565	1	100507297	uc003fug.4	-45051	TMEM44-AS1
chr7	40818431	40818546	116	*	117	40818450	5	4.38927	3.73744	0.11509	vcap_romi_minus_vcap_input_peak_1182	Intron (uc003thn.2/79783, intron 13 of 13)	7	40833056	40900366	67311	1	79783	uc003thp.2	-14510	SUGCT
chr9	14143899	14143945	47	*	48	14143928	5	4.38927	3.73744	0.11509	vcap_romi_minus_vcap_input_peak_1348	Intron (uc003zld.3/4781, intron 6 of 10)	9	14081842	14180797	98956	2	4781	uc003zld.3	36852	NFIB
chr13	63635012	63635058	47	*	48	63635034	5	4.37267	3.72761	0.11509	vcap_romi_minus_vcap_input_peak_351	Distal Intergenic	13	64311568	64316701	5134	1	283491	uc001vif.1	-676510	OR7E156P
chr15	63988432	63988478	47	*	48	63988448	5	4.37267	3.72761	0.11509	vcap_romi_minus_vcap_input_peak_416	Exon (uc002amp.3/8925, exon 27 of 78)	15	63879909	63893026	13118	2	100130855	uc002amj.3	-95406	USP3-AS1
chr20	846280	846353	74	*	75	846334	5	4.37267	3.72761	0.11509	vcap_romi_minus_vcap_input_peak_724	Distal Intergenic	20	825285	826922	1638	1	83541	uc002weh.1	20995	FAM110A
chr3	66045729	66045779	51	*	52	66045748	5	4.37267	3.72761	0.11509	vcap_romi_minus_vcap_input_peak_908	Distal Intergenic	3	65339906	66024509	684604	2	9223	uc003dmm.3	-21220	MAGI1
chr8	139520790	139520836	47	*	48	139520814	5	4.37267	3.72761	0.11509	vcap_romi_minus_vcap_input_peak_1329	Distal Intergenic	8	139142266	139509065	366800	2	51059	uc003yuy.3	-11725	FAM135B
chr9	128632765	128632816	52	*	53	128632773	5	4.37267	3.72761	0.11509	vcap_romi_minus_vcap_input_peak_1409	Intron (uc004bqb.3/5090, intron 2 of 8)	9	128605992	128729655	123664	1	5090	uc011lzx.2	26773	PBX3
chr1	11582724	11582787	64	*	65	11582742	6	4.41729	3.71952	0.11509	vcap_romi_minus_vcap_input_peak_15	Intron (uc001ash.4/57540, intron 10 of 20)	1	11561047	11586928	25882	1	57540	uc001asi.1	21677	DISP3
chr11	68178431	68178534	104	*	105	68178454	6	4.41729	3.71952	0.11509	vcap_romi_minus_vcap_input_peak_200	Intron (uc001ont.3/4041, intron 10 of 22)	11	68228186	68321725	93540	1	55291	uc010rqb.1	-49652	PPP6R3
chr11	113356834	113356880	47	*	48	113356863	6	4.41729	3.71952	0.11509	vcap_romi_minus_vcap_input_peak_223	Distal Intergenic	11	113284586	113346413	61828	2	1813	uc009yyr.1	-10421	DRD2
chr12	1732047	1732093	47	*	48	1732082	6	4.41729	3.71952	0.11509	vcap_romi_minus_vcap_input_peak_240	Intron (uc009zdq.3/81029, intron 1 of 4)	12	1726222	1756378	30157	1	81029	uc001qjj.3	5825	WNT5B
chr12	29830626	29830672	47	*	48	29830658	6	4.41729	3.71952	0.11509	vcap_romi_minus_vcap_input_peak_255	Intron (uc001rja.3/83857, intron 15 of 15)	12	29653746	29794171	140426	2	83857	uc001riz.3	-36455	TMTC1
chr12	58188373	58188419	47	*	48	58188407	6	4.41729	3.71952	0.11509	vcap_romi_minus_vcap_input_peak_274	Intron (uc001sqh.3/10102, intron 6 of 6)	12	58176528	58191370	14843	1	10102	uc001sqh.3	11845	TSFM
chr12	85946609	85946655	47	*	48	85946642	6	4.41729	3.71952	0.11509	vcap_romi_minus_vcap_input_peak_296	Distal Intergenic	12	85674036	85695561	21526	1	8092	uc001tae.4	272573	ALX1
chr12	118207267	118207362	96	*	97	118207338	6	4.41729	3.71952	0.11509	vcap_romi_minus_vcap_input_peak_316	Intron (uc001two.2/283455, intron 17 of 19)	12	117890817	118406028	515212	2	283455	uc001two.2	198666	KSR2
chr15	63103601	63103647	47	*	48	63103606	6	4.41729	3.71952	0.11509	vcap_romi_minus_vcap_input_peak_415	Intron (uc002alb.4/83660, intron 49 of 55)	15	63112685	63136829	24145	1	83660	uc010uic.2	-9038	TLN2
chr17	49117982	49118051	70	*	71	49118026	6	4.41729	3.71952	0.11509	vcap_romi_minus_vcap_input_peak_510	Intron (uc002ita.3/9043, intron 25 of 26)	17	49039535	49124329	84795	2	9043	uc002ita.3	6278	SPAG9
chr17	75492592	75492645	54	*	55	75492633	6	4.41729	3.71952	0.11509	vcap_romi_minus_vcap_input_peak_526	Intron (uc002jts.4/10801, intron 10 of 11)	17	75471325	75496678	25354	1	10801	uc010dhd.3	21267	SEPTIN9
chr17	76410115	76410178	64	*	65	76410119	6	4.41729	3.71952	0.11509	vcap_romi_minus_vcap_input_peak_529	Intron (uc002jvm.3/9489, intron 7 of 9)	17	76396816	76417992	21177	1	9489	uc002jvp.1	13299	PGS1
chr18	20260237	20260283	47	*	48	20260268	6	4.41729	3.71952	0.11509	vcap_romi_minus_vcap_input_peak_542	Distal Intergenic	18	20513295	20606449	93155	1	5932	uc002ktw.3	-253012	RBBP8
chr19	54447845	54447891	47	*	48	54447868	6	4.41729	3.71952	0.11509	vcap_romi_minus_vcap_input_peak_605	Distal Intergenic	19	54466290	54493469	27180	1	59283	uc002qcs.2	-18399	CACNG8
chr2	171847121	171847208	88	*	89	171847165	6	4.41729	3.71952	0.11509	vcap_romi_minus_vcap_input_peak_674	Downstream (<1kb)	2	171810981	171823643	12663	1	26003	uc002ugm.3	36140	GORASP2
chr2	198366906	198366952	47	*	48	198366928	6	4.41729	3.71952	0.11509	vcap_romi_minus_vcap_input_peak_694	Promoter (1-2kb)	2	198351308	198364998	13691	2	3329	uc002uuk.3	-1908	HSPD1
chr21	44333580	44333626	47	*	48	44333586	6	4.41729	3.71952	0.11509	vcap_romi_minus_vcap_input_peak_798	Distal Intergenic	21	44313378	44329773	16396	1	4731	uc002zcm.3	20202	NDUFV3
chr22	40863914	40863960	47	*	48	40863934	6	4.41729	3.71952	0.11509	vcap_romi_minus_vcap_input_peak_825	Intron (uc003ayw.1/57591, intron 12 of 14)	22	40806292	40859438	53147	2	57591	uc003ayv.1	-4476	MRTFA
chr3	1896608	1896681	74	*	75	1896654	6	4.41729	3.71952	0.11509	vcap_romi_minus_vcap_input_peak_834	Distal Intergenic	3	2140550	3084847	944298	1	152330	uc003bpb.1	-243869	CNTN4
chr3	43565332	43565442	111	*	112	43565420	6	4.41729	3.71952	0.11509	vcap_romi_minus_vcap_input_peak_879	Intron (uc003cmv.3/55129, intron 2 of 12)	3	43407818	43663560	255743	2	55129	uc003cmv.3	98118	ANO10
chr3	47797511	47797557	47	*	48	47797556	6	4.41729	3.71952	0.11509	vcap_romi_minus_vcap_input_peak_884	Intron (uc003crq.2/6599, intron 26 of 27)	3	47627378	47823405	196028	2	6599	uc003crq.2	25848	SMARCC1
chr4	10622881	10622927	47	*	48	10622900	6	4.41729	3.71952	0.11509	vcap_romi_minus_vcap_input_peak_963	Intron (uc003gmo.4/116449, intron 17 of 18)	4	10533039	10658185	125147	2	116449	uc003gmp.3	35258	CLNK
chr4	73260028	73260075	48	*	49	73260029	6	4.41729	3.71952	0.11509	vcap_romi_minus_vcap_input_peak_998	Intron (uc003hgk.2/9508, intron 18 of 21)	4	73163942	73177972	14031	2	9508	uc003hgl.3	-82056	ADAMTS3
chr4	76747094	76747140	47	*	48	76747129	6	4.41729	3.71952	0.11509	vcap_romi_minus_vcap_input_peak_1002	Distal Intergenic	4	76678650	76735366	56717	1	8615	uc003hiv.3	68444	USO1
chr4	83313761	83313834	74	*	75	83313789	6	4.41729	3.71952	0.11509	vcap_romi_minus_vcap_input_peak_1006	Distal Intergenic	4	83274467	83295149	20683	2	3184	uc003hmm.1	-18612	HNRNPD
chr4	190895893	190895946	54	*	55	190895911	6	4.41729	3.71952	0.11509	vcap_romi_minus_vcap_input_peak_1036	Distal Intergenic	4	190861974	190884359	22386	1	2483	uc003izs.3	33919	FRG1
chr5	11306710	11306756	47	*	48	11306735	6	4.41729	3.71952	0.11509	vcap_romi_minus_vcap_input_peak_1041	Intron (uc011cmx.1/1501, intron 14 of 16)	5	10971952	11385341	413390	2	1501	uc011cmx.1	78585	CTNND2
chr5	78466898	78466953	56	*	57	78466913	6	4.41729	3.71952	0.11509	vcap_romi_minus_vcap_input_peak_1060	Distal Intergenic	5	78407604	78428113	20510	1	635	uc003kfu.4	59294	BHMT
chr5	123060519	123060565	47	*	48	123060549	6	4.41729	3.71952	0.11509	vcap_romi_minus_vcap_input_peak_1072	Distal Intergenic	5	122881111	122952738	71628	1	1456	uc010jda.4	179408	CSNK1G3
chr5	133581234	133581280	47	*	48	133581255	6	4.41729	3.71952	0.11509	vcap_romi_minus_vcap_input_peak_1076	Intron (uc011cxm.1/51265, intron 1 of 9)	5	133532148	133561950	29803	2	5515	uc003kze.3	-19284	PPP2CA
chr5	160583246	160583292	47	*	48	160583264	6	4.41729	3.71952	0.11509	vcap_romi_minus_vcap_input_peak_1090	Distal Intergenic	5	160358786	160365633	6848	2	285629	uc003lyq.2	-217613	LINC02159
chr5	180522103	180522149	47	*	48	180522128	6	4.41729	3.71952	0.11509	vcap_romi_minus_vcap_input_peak_1100	Distal Intergenic	5	180551357	180552304	948	2	26693	uc031smg.1	30155	OR2V1
chr6	167202015	167202061	47	*	48	167202018	6	4.41729	3.71952	0.11509	vcap_romi_minus_vcap_input_peak_1158	Intron (uc003qvc.1/6196, intron 20 of 21)	6	166822854	167275771	452918	2	6196	uc003qvc.1	73710	RPS6KA2
chr7	44717837	44717890	54	*	55	44717870	6	4.41729	3.71952	0.11509	vcap_romi_minus_vcap_input_peak_1191	Intron (uc003tln.3/4967, intron 9 of 22)	7	44684926	44737096	52171	1	4967	uc003tlo.1	32911	OGDH
chr7	44861052	44861113	62	*	63	44861090	6	4.41729	3.71952	0.11509	vcap_romi_minus_vcap_input_peak_1192	Distal Intergenic	7	44836241	44842716	6476	1	5478	uc003tlw.3	24811	PPIA
chr7	132424787	132424836	50	*	51	132424789	6	4.41729	3.71952	0.11509	vcap_romi_minus_vcap_input_peak_1243	Distal Intergenic	7	132333553	132413528	79976	1	286023	uc003vrd.1	91234	FLJ40288
chr7	135363573	135363619	47	*	48	135363595	6	4.41729	3.71952	0.11509	vcap_romi_minus_vcap_input_peak_1249	Intron (uc003vsz.4/647087, intron 1 of 2)	7	135347221	135361160	13940	1	647087	uc003vsy.3	16352	STMP1
chr7	155127781	155127827	47	*	48	155127792	6	4.41729	3.71952	0.11509	vcap_romi_minus_vcap_input_peak_1262	Distal Intergenic	7	155089486	155101945	12460	1	3638	uc003wly.3	38295	INSIG1
chr8	93850966	93851043	78	*	79	93851013	6	4.41729	3.71952	0.11509	vcap_romi_minus_vcap_input_peak_1300	Distal Intergenic	8	93725190	93798288	73099	2	441369	uc031tbr.1	-52678	FLJ46284
chr8	98938551	98938597	47	*	48	98938575	6	4.41729	3.71952	0.11509	vcap_romi_minus_vcap_input_peak_1305	Intron (uc003yib.1/4147, intron 2 of 7)	8	98943181	99045887	102707	1	4147	uc010mbi.1	-4584	MATN2
chr9	118173462	118173542	81	*	82	118173504	6	4.41729	3.71952	0.11509	vcap_romi_minus_vcap_input_peak_1398	Distal Intergenic	9	117995455	118164923	169469	1	50514	uc004bjl.1	178007	DELEC1
chr9	133233650	133233705	56	*	57	133233674	6	4.41729	3.71952	0.11509	vcap_romi_minus_vcap_input_peak_1412	Distal Intergenic	9	133320094	133376661	56568	1	445	uc004bzm.3	-86389	ASS1
chr1	206199724	206199770	47	*	48	206199746	5	4.35619	3.71783	0.11509	vcap_romi_minus_vcap_input_peak_103	Distal Intergenic	1	206224283	206231482	7200	1	553	uc001hds.2	-24513	AVPR1B
chr13	100765457	100765503	47	*	48	100765479	5	4.35619	3.71783	0.11509	vcap_romi_minus_vcap_input_peak_355	Intron (uc001voo.3/5095, intron 4 of 23)	13	100741269	101182691	441423	1	5095	uc001voo.3	24188	PCCA
chr3	128503854	128503900	47	*	48	128503864	5	4.35619	3.71783	0.11509	vcap_romi_minus_vcap_input_peak_929	Intron (uc003eks.1/7879, intron 1 of 5)	3	128444979	128533641	88663	1	7879	uc003eks.1	58875	RAB7A
chr5	98542835	98542881	47	*	48	98542863	5	4.35619	3.71783	0.11509	vcap_romi_minus_vcap_input_peak_1066	Distal Intergenic	5	98264838	98266713	1876	1	100289230	uc021ybw.1	277997	LOC100289230
chr6	22296943	22296989	47	*	48	22296943	5	4.35619	3.71783	0.11509	vcap_romi_minus_vcap_input_peak_1103	Promoter (<=1kb)	6	22287473	22297308	9836	2	5617	uc003ndo.3	319	PRL
chr6	37294384	37294430	47	*	48	37294414	5	4.35619	3.71783	0.11509	vcap_romi_minus_vcap_input_peak_1113	Intron (uc003onn.3/55633, intron 12 of 12)	6	37273650	37292354	18705	1	55633	uc003ono.1	20734	TBC1D22B
chr7	100948218	100948264	47	*	48	100948247	5	4.35619	3.71783	0.11509	vcap_romi_minus_vcap_input_peak_1225	Distal Intergenic	7	100956648	100965093	8446	2	64792	uc003uyl.3	16829	IFT22
chr9	21887019	21887075	57	*	58	21887044	5	4.35619	3.71783	0.11509	vcap_romi_minus_vcap_input_peak_1355	Intron (uc031tcz.1/4507, intron 7 of 7)	9	21818024	21865969	47946	1	4507	uc011lnl.2	68995	MTAP
chr17	77754571	77754628	58	*	59	77754588	6	4.40863	3.71395	0.11509	vcap_romi_minus_vcap_input_peak_530	Promoter (2-3kb)	17	77751977	77756331	4355	1	84733	uc002jxb.2	2594	CBX2
chr3	14321529	14321575	47	*	48	14321557	6	4.40863	3.71395	0.11509	vcap_romi_minus_vcap_input_peak_849	Distal Intergenic	3	14220228	14239869	19642	1	27258	uc003byn.3	101301	LSM3
chr11	132331788	132331834	47	*	48	132331811	5	4.33984	3.7081	0.11509	vcap_romi_minus_vcap_input_peak_235	Intron (uc001qgs.3/4978, intron 4 of 6)	11	132284875	132813037	528163	2	4978	uc001qgs.3	481203	OPCML
chr11	132645938	132645984	47	*	48	132645940	5	4.33984	3.7081	0.11509	vcap_romi_minus_vcap_input_peak_236	Intron (uc001qgs.3/4978, intron 6 of 6)	11	132284875	132813037	528163	2	4978	uc001qgs.3	167053	OPCML
chr17	56003392	56003450	59	*	60	56003415	5	4.33984	3.7081	0.11509	vcap_romi_minus_vcap_input_peak_514	Intron (uc002ive.2/404093, intron 10 of 10)	17	55938604	55980750	42147	2	404093	uc002ivd.2	-22642	CUEDC1
chr2	226143403	226143449	47	*	48	226143425	5	4.33984	3.7081	0.11509	vcap_romi_minus_vcap_input_peak_711	Distal Intergenic	2	226265602	226518734	253133	1	57624	uc002voe.2	-122153	NYAP2
chr4	64017959	64018005	47	*	48	64017994	5	4.33984	3.7081	0.11509	vcap_romi_minus_vcap_input_peak_992	Distal Intergenic	4	65144177	65147277	3101	2	253017	uc010ihi.3	1129272	TECRL
chr7	43598241	43598296	56	*	57	43598257	5	4.33984	3.7081	0.11509	vcap_romi_minus_vcap_input_peak_1189	Intron (uc003tid.1/23072, intron 29 of 29)	7	43622692	43666978	44287	1	9263	uc003tih.3	-24396	STK17A
chr10	14993577	14993623	47	*	48	14993593	6	4.39571	3.70563	0.11509	vcap_romi_minus_vcap_input_peak_121	Promoter (2-3kb)	10	14940228	14996094	55867	2	64421	uc010qbx.2	2471	DCLRE1C
chr15	84114904	84114950	47	*	48	84114917	6	4.39571	3.70563	0.11509	vcap_romi_minus_vcap_input_peak_435	Promoter (1-2kb)	15	84116091	84234635	118545	1	6457	uc010bms.2	-1141	SH3GL3
chr17	35138305	35138364	60	*	61	35138333	6	4.39571	3.70563	0.11509	vcap_romi_minus_vcap_input_peak_499	Distal Intergenic	17	35294772	35301915	7144	1	3975	uc002hnh.2	-156408	LHX1
chr20	39292263	39292309	47	*	48	39292276	6	4.39571	3.70563	0.11509	vcap_romi_minus_vcap_input_peak_755	Distal Intergenic	20	39314517	39317876	3360	2	9935	uc002xji.3	25567	MAFB
chr3	27329850	27329896	47	*	48	27329868	6	4.39571	3.70563	0.11509	vcap_romi_minus_vcap_input_peak_864	Intron (uc003cds.1/152110, intron 12 of 13)	3	27203757	27333077	129321	2	152110	uc003cds.1	3181	NEK10
chr7	45181707	45181753	47	*	48	45181728	6	4.39571	3.70563	0.11509	vcap_romi_minus_vcap_input_peak_1194	Distal Intergenic	7	45197367	45223850	26484	1	10268	uc003tnb.3	-15614	RAMP3
chr8	54497906	54497980	75	*	76	54497951	6	4.39571	3.70563	0.11509	vcap_romi_minus_vcap_input_peak_1273	Distal Intergenic	8	54628103	54752521	124419	2	51606	uc003xrk.4	254541	ATP6V1H
chr8	119823998	119824044	47	*	48	119824035	6	4.39571	3.70563	0.11509	vcap_romi_minus_vcap_input_peak_1320	Distal Intergenic	8	119935796	119964383	28588	2	4982	uc003yon.4	140339	TNFRSF11B
chr11	92477494	92477540	47	*	48	92477515	5	4.32361	3.69842	0.11509	vcap_romi_minus_vcap_input_peak_211	Intron (uc001pdj.4/120114, intron 3 of 24)	11	92573728	92629635	55908	1	120114	uc001pdi.4	-96188	FAT3
chr11	110882423	110882469	47	*	48	110882443	5	4.32361	3.69842	0.11509	vcap_romi_minus_vcap_input_peak_218	Distal Intergenic	11	111126707	111156972	30266	1	341032	uc001plc.3	-244238	C11orf53
chr19	50659517	50659563	47	*	48	50659548	5	4.32361	3.69842	0.11509	vcap_romi_minus_vcap_input_peak_602	Intron (uc002prp.1/126123, intron 2 of 6)	19	50655805	50666538	10734	2	126123	uc002prp.1	6975	IZUMO2
chr3	53840291	53840340	50	*	51	53840311	5	4.32361	3.69842	0.11509	vcap_romi_minus_vcap_input_peak_891	Intron (uc003dgu.5/776, intron 46 of 48)	3	53830149	53846492	16344	1	776	uc011bes.2	10142	CACNA1D
chr4	53515146	53515192	47	*	48	53515150	5	4.32361	3.69842	0.11509	vcap_romi_minus_vcap_input_peak_985	Intron (uc003gzm.4/64854, intron 8 of 8)	4	53457127	53522759	65633	2	64854	uc003gzm.4	7567	USP46
chr4	88282160	88282229	70	*	71	88282180	5	4.32361	3.69842	0.11509	vcap_romi_minus_vcap_input_peak_1010	Intron (uc003hqp.2/51170, intron 3 of 6)	4	88257691	88312455	54765	2	51170	uc003hqp.2	30226	HSD17B11
chr5	67472710	67472756	47	*	48	67472732	5	4.32361	3.69842	0.11509	vcap_romi_minus_vcap_input_peak_1054	Distal Intergenic	5	67511584	67597649	86066	1	5295	uc003jva.3	-38828	PIK3R1
chr7	135106639	135106685	47	*	48	135106653	5	4.32361	3.69842	0.11509	vcap_romi_minus_vcap_input_peak_1247	Intron (uc003vss.3/4850, intron 8 of 10)	7	135046547	135194875	148329	2	4850	uc003vss.3	88190	CNOT4
chr7	43659737	43659783	47	*	48	43659742	6	4.38286	3.69734	0.11509	vcap_romi_minus_vcap_input_peak_1190	Intron (uc003tih.3/9263, intron 4 of 6)	7	43622692	43666978	44287	1	9263	uc003tih.3	37045	STK17A
chr8	58784686	58784741	56	*	57	58784710	6	4.38286	3.69734	0.11509	vcap_romi_minus_vcap_input_peak_1275	Distal Intergenic	8	58907113	59062277	155165	1	90362	uc003xtj.1	-122372	FAM110B
chr9	111284762	111284808	47	*	48	111284783	6	4.38286	3.69734	0.11509	vcap_romi_minus_vcap_input_peak_1394	Distal Intergenic	9	111616869	111618275	1407	2	10880	uc004bdi.3	333467	ACTL7B
chr1	151444054	151444100	47	*	48	151444079	5	4.3075	3.6888	0.11509	vcap_romi_minus_vcap_input_peak_80	Distal Intergenic	1	151375200	151431941	56742	2	23126	uc001eyd.2	-12113	POGZ
chr14	105068565	105068611	47	*	48	105068592	5	4.3075	3.6888	0.11509	vcap_romi_minus_vcap_input_peak_396	Promoter (2-3kb)	14	105060420	105071097	10678	2	388021	uc001yox.1	2486	TMEM179
chr19	47331330	47331416	87	*	88	47331374	5	4.3075	3.6888	0.11509	vcap_romi_minus_vcap_input_peak_597	Promoter (2-3kb)	19	47333842	47333961	120	2	100170220	uc010xyi.1	2545	SNAR-E
chr2	232172540	232172586	47	*	48	232172575	5	4.3075	3.6888	0.11509	vcap_romi_minus_vcap_input_peak_716	Intron (uc002vrp.5/80210, intron 19 of 20)	2	232227419	232227504	86	1	100616317	uc021vyb.1	-54833	MIR4777
chr21	15655935	15655982	48	*	49	15655956	5	4.3075	3.6888	0.11509	vcap_romi_minus_vcap_input_peak_778	Intron (uc002yjq.3/150000, intron 2 of 4)	21	15646120	15663706	17587	1	150000	uc002yjq.3	9815	ABCC13
chr21	29574946	29574999	54	*	55	29574958	5	4.3075	3.6888	0.11509	vcap_romi_minus_vcap_input_peak_784	Intron (uc002yml.3/uc002yml.3, intron 3 of 5)	21	29385682	29395528	9847	1	246705	uc002ymj.3	189264	LINC00314
chr3	12375402	12375448	47	*	48	12375424	5	4.3075	3.6888	0.11509	vcap_romi_minus_vcap_input_peak_845	Intron (uc031rym.1/5468, intron 2 of 7)	3	12393001	12448345	55345	1	5468	uc003bww.1	-17553	PPARG
chr3	17092321	17092367	47	*	48	17092363	5	4.3075	3.6888	0.11509	vcap_romi_minus_vcap_input_peak_853	Intron (uc011awc.2/23228, intron 5 of 6)	3	16974688	16974752	65	1	100500913	uc021wts.1	117633	MIR3714
chr7	133623063	133623109	47	*	48	133623085	5	4.3075	3.6888	0.11509	vcap_romi_minus_vcap_input_peak_1245	Intron (uc003vrk.3/60412, intron 14 of 17)	7	133615222	133750513	135292	1	60412	uc011kpq.2	7841	EXOC4
chr7	45175076	45175140	65	*	66	45175110	6	4.35735	3.68088	0.11509	vcap_romi_minus_vcap_input_peak_1193	Distal Intergenic	7	45197367	45223850	26484	1	10268	uc003tnb.3	-22227	RAMP3
chr8	71526178	71526228	51	*	52	71526216	6	4.35735	3.68088	0.11509	vcap_romi_minus_vcap_input_peak_1283	Intron (uc022avq.2/286190, intron 1 of 3)	8	71520812	71575513	54702	1	286190	uc022avq.2	5366	LACTB2-AS1
chr13	76384846	76384892	47	*	48	76384861	5	4.29151	3.67922	0.11509	vcap_romi_minus_vcap_input_peak_352	Intron (uc010thv.2/4008, intron 10 of 29)	13	76378425	76419515	41091	1	4008	uc001vjw.1	6421	LMO7
chr19	48929139	48929192	54	*	55	48929155	5	4.29151	3.67922	0.11509	vcap_romi_minus_vcap_input_peak_601	Intron (uc002pjc.4/2906, intron 10 of 12)	19	48922491	48948188	25698	1	2906	uc010elx.3	6648	GRIN2D
chr6	21516203	21516249	47	*	48	21516217	5	4.29151	3.67922	0.11509	vcap_romi_minus_vcap_input_peak_1101	Distal Intergenic	6	21593972	21598849	4878	1	6659	uc003ndi.3	-77723	SOX4
chr7	75804073	75804141	69	*	70	75804116	5	4.29151	3.67922	0.11509	vcap_romi_minus_vcap_input_peak_1210	Distal Intergenic	7	75831216	75916605	85390	1	222183	uc010ldi.2	-27075	SRRM3
chr19	40936461	40936580	120	*	121	40936536	6	4.3447	3.67271	0.11509	vcap_romi_minus_vcap_input_peak_591	Distal Intergenic	19	40928409	40931932	3524	2	29950	uc002ont.4	-4529	SERTAD1
chr11	77421829	77421907	79	*	80	77421840	5	4.27564	3.6697	0.11509	vcap_romi_minus_vcap_input_peak_205	Intron (uc001oyn.3/51773, intron 11 of 15)	11	77377274	77414578	37305	2	51773	uc001oym.3	-7251	RSF1
chr12	29915874	29915944	71	*	72	29915900	5	4.27564	3.6697	0.11509	vcap_romi_minus_vcap_input_peak_256	Intron (uc021qwi.1/83857, intron 16 of 17)	12	29653746	29897921	244176	2	83857	uc001rja.3	-17953	TMTC1
chr20	56672146	56672192	47	*	48	56672147	5	4.27564	3.6697	0.11509	vcap_romi_minus_vcap_input_peak_773	Distal Intergenic	20	56725983	56736183	10201	1	128602	uc002xyv.3	-53791	C20orf85
chr4	141398407	141398453	47	*	48	141398430	5	4.27564	3.6697	0.11509	vcap_romi_minus_vcap_input_peak_1022	Intron (uc031shc.1/152586, intron 8 of 10)	4	141364529	141419531	55003	2	152586	uc031shc.1	21078	MGAT4D
chr9	14828514	14828560	47	*	48	14828539	5	4.27564	3.6697	0.11509	vcap_romi_minus_vcap_input_peak_1349	Intron (uc003zlm.3/158326, intron 27 of 37)	9	14734664	14779531	44868	2	158326	uc003zll.3	-48983	FREM1
chr9	135654150	135654198	49	*	50	135654161	5	4.27564	3.6697	0.11509	vcap_romi_minus_vcap_input_peak_1414	Intron (uc004cbu.1/158067, intron 2 of 12)	9	135753750	135765421	11672	1	11092	uc004cbx.1	-99552	SPACA9
chr4	73744785	73744860	76	*	77	73744801	5	4.25988	3.66022	0.11509	vcap_romi_minus_vcap_input_peak_999	Distal Intergenic	4	73920416	73935472	15057	2	285521	uc003hgm.1	190612	COX18
chr17	28746935	28746981	47	*	48	28746952	6	4.31959	3.65646	0.11509	vcap_romi_minus_vcap_input_peak_489	Intron (uc002hfb.2/1362, intron 2 of 20)	17	28707496	28796675	89180	1	1362	uc010wbo.2	39439	CPD
chr12	57525515	57525561	47	*	48	57525555	6	4.28242	3.63237	0.11509	vcap_romi_minus_vcap_input_peak_272	Promoter (2-3kb)	12	57489187	57522883	33697	2	6778	uc009zpg.3	-2632	STAT6
chr12	117044156	117044202	47	*	48	117044158	6	4.27016	3.6244	0.11509	vcap_romi_minus_vcap_input_peak_315	Distal Intergenic	12	116997186	117014425	17240	1	643246	uc009zwk.1	46970	MAP1LC3B2
chr17	31001886	31001932	47	*	48	31001919	6	4.27016	3.6244	0.11509	vcap_romi_minus_vcap_input_peak_494	Intron (uc002hho.1/4642, intron 6 of 21)	17	30814105	30818271	4167	1	8851	uc002hhn.3	187781	CDK5R1
chr4	38988956	38989051	96	*	97	38988975	6	4.27016	3.6244	0.11509	vcap_romi_minus_vcap_input_peak_978	Intron (uc003gto.3/80008, intron 3 of 6)	4	38968441	39034041	65601	2	80008	uc003gto.3	44990	TMEM156
chr7	47463617	47463671	55	*	56	47463629	6	4.27016	3.6244	0.11509	vcap_romi_minus_vcap_input_peak_1196	Intron (uc003tnw.3/64759, intron 21 of 30)	7	47314752	47409218	94467	2	64759	uc022acn.1	-54399	TNS3
chr13	47242242	47242288	47	*	48	47242247	5	4.19798	3.6228	0.08239	vcap_romi_minus_vcap_input_peak_342	Intron (uc010acp.2/23143, intron 2 of 12)	13	47349523	47355750	6228	2	2098	uc001vbp.1	113462	ESD
chr11	36053431	36053486	56	*	57	36053462	5	4.18278	3.61356	0.07111	vcap_romi_minus_vcap_input_peak_181	Intron (uc001mwk.1/143458, intron 1 of 5)	11	36031648	36031754	107	1	100616311	uc021qga.1	21783	MIR3973
chr20	31392969	31393015	47	*	48	31392980	5	4.18278	3.61356	0.07111	vcap_romi_minus_vcap_input_peak_748	Intron (uc002wyc.3/1789, intron 20 of 22)	20	31388641	31397162	8522	1	1789	uc010geg.3	4328	DNMT3B
chr21	46889939	46889985	47	*	48	46889960	6	4.23374	3.60073	0.11016	vcap_romi_minus_vcap_input_peak_800	Intron (uc002zhg.3/80781, intron 3 of 41)	21	46875424	46933634	58211	1	80781	uc002zhi.3	14515	COL18A1
chr20	5689194	5689240	47	*	48	5689216	5	4.1527	3.59523	0.04754	vcap_romi_minus_vcap_input_peak_729	Distal Intergenic	20	5731043	5844559	113517	1	149840	uc002wmf.3	-41803	SHLD1
chr4	73119715	73119761	47	*	48	73119737	6	4.22172	3.5929	0.10211	vcap_romi_minus_vcap_input_peak_997	Distal Intergenic	4	73163942	73177972	14031	2	9508	uc003hgl.3	58211	ADAMTS3
chr13	111323516	111323562	47	*	48	111323538	8	4.54124	3.58981	0.11509	vcap_romi_minus_vcap_input_peak_363	Intron (uc001vrd.2/79587, intron 8 of 14)	13	111293757	111358480	64724	2	79587	uc001vrd.2	34918	CARS2
chr20	8449627	8449692	66	*	67	8449629	5	4.12303	3.57708	0.03005	vcap_romi_minus_vcap_input_peak_730	Intron (uc010zrb.1/23236, intron 3 of 27)	20	8581381	8769172	187792	1	23236	uc002wnc.1	-131689	PLCB1
chr21	45928538	45928585	48	*	49	45928546	7	4.30182	3.55068	0.11509	vcap_romi_minus_vcap_input_peak_799	Intron (uc002zfe.1/54084, intron 2 of 11)	21	45937098	45938860	1763	1	114043	uc002zff.4	-8513	TSPEAR-AS2
chr8	128011245	128011295	51	*	52	128011267	9	4.67151	3.54563	0.11509	vcap_romi_minus_vcap_input_peak_1324	Distal Intergenic	8	128025399	128033259	7861	1	100750225	uc022bbd.1	-14104	PCAT1
chr15	84663257	84663321	65	*	66	84663290	5	4.06491	3.54133	0.00447	vcap_romi_minus_vcap_input_peak_436	Intron (uc010bmt.1/57188, intron 23 of 26)	15	84748939	84795353	46415	1	648809	uc021stg.1	-85618	EFL1P1
chr13	52029424	52029470	47	*	48	52029456	5	4.05062	3.5325	0	vcap_romi_minus_vcap_input_peak_346	Promoter (2-3kb)	13	51935701	52027275	91575	2	26512	uc001vfj.3	-2149	INTS6
chr20	5111988	5112034	47	*	48	5111988	5	4.02234	3.51498	0	vcap_romi_minus_vcap_input_peak_727	Intron (uc002wlr.2/8760, intron 2 of 10)	20	5107407	5168525	61119	1	8760	uc002wlr.2	4581	CDS2
chr15	71644422	71644468	47	*	48	71644431	5	4.00834	3.50628	0	vcap_romi_minus_vcap_input_peak_424	Intron (uc002atb.1/79875, intron 5 of 16)	15	71534988	72026249	491262	1	79875	uc002atd.1	109434	THSD4
chr9	127171775	127171821	47	*	48	127171774	5	3.99443	3.49763	0	vcap_romi_minus_vcap_input_peak_1406	Intron (uc004boj.4/5695, intron 4 of 7)	9	127115744	127177752	62009	2	5695	uc004boj.4	5931	PSMB7
chrX	67041526	67041581	56	*	57	67041546	13	5.4521	3.49131	0.41178	vcap_romi_minus_vcap_input_peak_1434	Distal Intergenic	23	66788683	66950461	161779	1	367	uc004dwv.2	252843	AR
chr11	83015312	83015358	47	*	48	83015332	5	3.98061	3.48902	0	vcap_romi_minus_vcap_input_peak_207	Intron (uc001pag.3/uc001pag.3, intron 2 of 4)	11	82972502	82997414	24913	2	60492	uc001paf.3	-17898	CCDC90B
chr7	105482214	105482272	59	*	60	105482248	5	3.98061	3.48902	0	vcap_romi_minus_vcap_input_peak_1229	Intron (uc003vde.2/222255, intron 10 of 11)	7	105245221	105517031	271811	2	222255	uc003vde.2	34759	ATXN7L1
chr9	138756684	138756745	62	*	63	138756736	5	3.93969	3.46344	0	vcap_romi_minus_vcap_input_peak_1418	Intron (uc004cgq.4/157922, intron 13 of 16)	9	138700333	138774924	74592	2	157922	uc004cgq.4	18179	CAMSAP1
chr11	119997659	119997705	47	*	48	119997659	5	3.91284	3.4466	0	vcap_romi_minus_vcap_input_peak_227	Promoter (1-2kb)	11	119981994	119999561	17568	2	23650	uc010rzi.2	1856	TRIM29
chr7	39723939	39724030	92	*	93	39723993	5	3.91284	3.4466	0	vcap_romi_minus_vcap_input_peak_1180	Intron (uc003thd.3/5898, intron 1 of 4)	7	39773167	39834222	61056	1	349114	uc003thf.3	-49137	LINC00265
chr9	111832096	111832150	55	*	56	111832128	7	4.08813	3.40973	0.02336	vcap_romi_minus_vcap_input_peak_1395	Intron (uc022bln.1/23731, intron 9 of 11)	9	111777415	111849622	72208	2	23731	uc022bln.1	17472	TMEM245
chr12	26723716	26723762	47	*	48	26723722	5	3.8472	3.40519	0	vcap_romi_minus_vcap_input_peak_252	Intron (uc001rhg.3/3709, intron 23 of 56)	12	26540367	26647273	106907	2	3709	uc009zjg.1	-76443	ITPR2
chr2	73310143	73310189	47	*	48	73310176	5	3.8472	3.40519	0	vcap_romi_minus_vcap_input_peak_644	Promoter (2-3kb)	2	73300510	73307147	6638	2	26056	uc002sis.4	-2996	RAB11FIP5
chr3	27317658	27317704	47	*	48	27317680	5	3.8472	3.40519	0	vcap_romi_minus_vcap_input_peak_863	Intron (uc003cds.1/152110, intron 9 of 13)	3	27203757	27333077	129321	2	152110	uc003cds.1	15373	NEK10
chr3	50566976	50567022	47	*	48	50566982	5	3.8472	3.40519	0	vcap_romi_minus_vcap_input_peak_888	Distal Intergenic	3	50400231	50540892	140662	2	9254	uc003dap.3	-26084	CACNA2D2
chr7	148429060	148429132	73	*	74	148429094	5	3.8472	3.40519	0	vcap_romi_minus_vcap_input_peak_1254	Promoter (2-3kb)	7	148427054	148498202	71149	1	8454	uc003wez.3	2006	CUL1
chr3	13929077	13929123	47	*	48	13929099	5	3.83432	3.39703	0	vcap_romi_minus_vcap_input_peak_848	Distal Intergenic	3	13860082	13921618	61537	2	7476	uc003bye.1	-7459	WNT7A
chr13	111676341	111676387	47	*	48	111676345	9	4.42795	3.39285	0.11509	vcap_romi_minus_vcap_input_peak_364	Distal Intergenic	13	111767624	111947542	179919	1	8874	uc001vrr.2	-91237	ARHGEF7
chr1	34269591	34269637	47	*	48	34269590	4	3.86344	3.3881	0	vcap_romi_minus_vcap_input_peak_34	Intron (uc001bxm.1/114784, intron 61 of 70)	1	34326076	34330392	4317	1	127540	uc001bxp.3	-56439	HMGB4
chr1	52164442	52164493	52	*	53	52164464	4	3.86344	3.3881	0	vcap_romi_minus_vcap_input_peak_44	Intron (uc001css.4/114883, intron 6 of 25)	1	52195486	52254891	59406	1	114883	uc001csy.3	-30993	OSBPL9
chr1	62719778	62719824	47	*	48	62719780	4	3.86344	3.3881	0	vcap_romi_minus_vcap_input_peak_55	Intron (uc001daf.4/163782, intron 3 of 3)	1	62701837	62729096	27260	2	163782	uc001daf.4	9272	KANK4
chr1	114012958	114013004	47	*	48	114012970	4	3.86344	3.3881	0	vcap_romi_minus_vcap_input_peak_70	Intron (uc001edh.3/260425, intron 1 of 21)	1	113933475	114224924	291450	1	260425	uc001edh.3	79483	MAGI3
chr1	114191260	114191306	47	*	48	114191273	4	3.86344	3.3881	0	vcap_romi_minus_vcap_input_peak_71	Intron (uc001edh.3/260425, intron 13 of 21)	1	114223533	114228545	5013	1	260425	uc009wgo.3	-32227	MAGI3
chr1	116469308	116469354	47	*	48	116469330	4	3.86344	3.3881	0	vcap_romi_minus_vcap_input_peak_74	Distal Intergenic	1	116519119	116574511	55393	1	55356	uc001ega.2	-49765	SLC22A15
chr1	169779845	169779891	47	*	48	169779846	4	3.86344	3.3881	0	vcap_romi_minus_vcap_input_peak_87	Intron (uc001ggj.3/55732, intron 12 of 28)	1	169772296	169822229	49934	1	55732	uc010plv.2	7549	C1orf112
chr1	186277356	186277402	47	*	48	186277375	4	3.86344	3.3881	0	vcap_romi_minus_vcap_input_peak_94	Exon (uc001grt.4/10216, exon 6 of 12)	1	186198964	186281028	82065	2	100873775	uc031prj.1	3626	RNU6-72P
chr10	4283323	4283389	67	*	68	4283325	4	3.86344	3.3881	0	vcap_romi_minus_vcap_input_peak_116	Distal Intergenic	10	4698348	4704606	6259	1	338588	uc001ihg.3	-414959	LINC00705
chr10	16506706	16506752	47	*	48	16506707	4	3.86344	3.3881	0	vcap_romi_minus_vcap_input_peak_122	Intron (uc001iog.2/9317, intron 1 of 5)	10	16478942	16555744	76803	1	9317	uc001iog.2	27764	PTER
chr10	18731015	18731061	47	*	48	18731029	4	3.86344	3.3881	0	vcap_romi_minus_vcap_input_peak_123	Intron (uc001ipr.2/783, intron 3 of 13)	10	18689513	18809004	119492	1	783	uc010qcn.2	41502	CACNB2
chr10	29330791	29330837	47	*	48	29330790	4	3.86344	3.3881	0	vcap_romi_minus_vcap_input_peak_130	Distal Intergenic	10	29078240	29084979	6740	2	100507605	uc001iuk.2	-245812	LINC00837
chr10	61777888	61777934	47	*	48	61777900	4	3.86344	3.3881	0	vcap_romi_minus_vcap_input_peak_142	Distal Intergenic	10	61715188	61720671	5484	2	283025	uc021prf.1	-57217	LINC01553
chr10	66379061	66379107	47	*	48	66379072	4	3.86344	3.3881	0	vcap_romi_minus_vcap_input_peak_144	Distal Intergenic	10	66585285	66586634	1350	1	305	uc009xpm.2	-206178	ANXA2P3
chr10	100473531	100473577	47	*	48	100473552	4	3.86344	3.3881	0	vcap_romi_minus_vcap_input_peak_158	Intron (uc001kpn.2/60495, intron 7 of 11)	10	100175955	100206704	30750	2	3257	uc021pwv.1	-266827	HPS1
chr10	122648287	122648341	55	*	56	122648289	4	3.86344	3.3881	0	vcap_romi_minus_vcap_input_peak_164	Intron (uc010qte.2/55717, intron 9 of 20)	10	122612036	122666367	54332	1	55717	uc001lfd.1	36251	WDR11
chr10	130511616	130511677	62	*	63	130511644	4	3.86344	3.3881	0	vcap_romi_minus_vcap_input_peak_166	Distal Intergenic	10	129894925	129924468	29544	2	4288	uc001lke.3	-587148	MKI67
chr11	18380472	18380559	88	*	89	18380486	4	3.86344	3.3881	0	vcap_romi_minus_vcap_input_peak_174	Intron (uc001moh.2/2965, intron 13 of 14)	11	18415936	18429765	13830	1	3939	uc001mok.3	-35377	LDHA
chr11	26468202	26468248	47	*	48	26468202	4	3.86344	3.3881	0	vcap_romi_minus_vcap_input_peak_175	Intron (uc010rdr.2/63982, intron 4 of 27)	11	26484577	26684836	200260	1	63982	uc010rds.2	-16329	ANO3
chr11	77005912	77006000	89	*	90	77005955	4	3.86344	3.3881	0	vcap_romi_minus_vcap_input_peak_204	Distal Intergenic	11	76927603	76998463	70861	2	220032	uc001oyf.3	-7449	GDPD4
chr12	107552775	107552838	64	*	65	107552776	4	3.86344	3.3881	0	vcap_romi_minus_vcap_input_peak_310	Distal Intergenic	12	107385143	107487635	102493	2	1407	uc001tmi.4	-65140	CRY1
chr13	28505386	28505432	47	*	48	28505420	4	3.86344	3.3881	0	vcap_romi_minus_vcap_input_peak_336	Distal Intergenic	13	28494168	28500451	6284	1	3651	uc001urt.2	11218	PDX1
chr13	51894284	51894363	80	*	81	51894319	4	3.86344	3.3881	0	vcap_romi_minus_vcap_input_peak_345	Distal Intergenic	13	51915168	51936239	21072	1	647174	uc001vfh.2	-20805	SERPINE3
chr14	22993854	22993908	55	*	56	22993883	4	3.86344	3.3881	0	vcap_romi_minus_vcap_input_peak_367	Intron (uc001wbw.2/uc001wbw.2, intron 2 of 5)	14	23033807	23058143	24337	2	1603	uc001wgl.2	64235	DAD1
chr14	54310259	54310305	47	*	48	54310259	4	3.86344	3.3881	0	vcap_romi_minus_vcap_input_peak_375	Distal Intergenic	14	54415145	54415202	58	2	100847076	uc031qop.1	104897	MIR5580
chr14	60524054	60524100	47	*	48	60524058	4	3.86344	3.3881	0	vcap_romi_minus_vcap_input_peak_381	Intron (uc001xep.1/341883, intron 30 of 32)	14	60558629	60601532	42904	1	64430	uc001xer.4	-34529	PCNX4
chr14	72345093	72345139	47	*	48	72345129	4	3.86344	3.3881	0	vcap_romi_minus_vcap_input_peak_385	Distal Intergenic	14	72398817	73033238	634422	1	9628	uc021rvv.1	-53678	RGS6
chr14	76925841	76925887	47	*	48	76925869	4	3.86344	3.3881	0	vcap_romi_minus_vcap_input_peak_387	Intron (uc001xso.3/2103, intron 4 of 11)	14	76873886	76964854	90969	1	2103	uc001xsq.1	51955	ESRRB
chr14	105407545	105407591	47	*	48	105407568	4	3.86344	3.3881	0	vcap_romi_minus_vcap_input_peak_397	Exon (uc021sen.1/uc021sen.1, exon 1 of 1)	14	105391187	105399573	8387	1	122618	uc001ypu.1	16358	PLD4
chr15	23751344	23751390	47	*	48	23751346	4	3.86344	3.3881	0	vcap_romi_minus_vcap_input_peak_399	Distal Intergenic	15	23807209	23807278	70	2	100616275	uc021sfz.1	55888	MIR4508
chr15	33156095	33156141	47	*	48	33156104	4	3.86344	3.3881	0	vcap_romi_minus_vcap_input_peak_402	Intron (uc001zhf.5/342184, intron 5 of 16)	15	33010205	33026870	16666	1	26585	uc001zhd.2	145890	GREM1
chr15	43736709	43736755	47	*	48	43736709	4	3.86344	3.3881	0	vcap_romi_minus_vcap_input_peak_409	Intron (uc010udp.2/7158, intron 14 of 26)	15	43699412	43709414	10003	2	7158	uc001zrp.3	-27295	TP53BP1
chr15	49221634	49221680	47	*	48	49221646	4	3.86344	3.3881	0	vcap_romi_minus_vcap_input_peak_410	Intron (uc001zxb.1/399694, intron 11 of 11)	15	49115934	49255641	139708	2	399694	uc001zxb.1	33961	SHC4
chr15	97682664	97682710	47	*	48	97682694	4	3.86344	3.3881	0	vcap_romi_minus_vcap_input_peak_448	Distal Intergenic	15	97326679	97328845	2167	1	145946	uc002bue.3	355985	SPATA8
chr16	19446216	19446262	47	*	48	19446236	4	3.86344	3.3881	0	vcap_romi_minus_vcap_input_peak_452	Intron (uc010vaq.2/79838, intron 2 of 20)	16	19429018	19510434	81417	1	79838	uc010var.2	17198	TMC5
chr16	57233632	57233678	47	*	48	57233651	4	3.86344	3.3881	0	vcap_romi_minus_vcap_input_peak_457	Intron (uc002elb.3/89970, intron 1 of 14)	16	57220258	57239181	18924	1	89970	uc002ele.1	13374	RSPRY1
chr17	4537380	4537426	47	*	48	4537381	4	3.86344	3.3881	0	vcap_romi_minus_vcap_input_peak_463	Intron (uc002fyh.3/246, intron 6 of 13)	17	4534214	4544971	10758	2	246	uc002fyh.3	7545	ALOX15
chr17	47247172	47247218	47	*	48	47247187	4	3.86344	3.3881	0	vcap_romi_minus_vcap_input_peak_508	3' UTR	17	47210329	47247351	37023	1	124872	uc002ion.2	36843	B4GALNT2
chr17	56948718	56948764	47	*	48	56948751	4	3.86344	3.3881	0	vcap_romi_minus_vcap_input_peak_515	Intron (uc002iwx.4/22843, intron 1 of 6)	17	56833230	57062540	229311	1	22843	uc002iwx.4	115488	PPM1E
chr17	64315360	64315406	47	*	48	64315374	4	3.86344	3.3881	0	vcap_romi_minus_vcap_input_peak_522	Intron (uc002jfo.1/5578, intron 2 of 14)	17	64298926	64771238	472313	1	5578	uc002jfo.1	16434	PRKCA
chr18	3026707	3026753	47	*	48	3026715	4	3.86344	3.3881	0	vcap_romi_minus_vcap_input_peak_535	Distal Intergenic	18	2916992	3011945	94954	2	9663	uc002klo.3	-14762	LPIN2
chr18	9158643	9158694	52	*	53	9158653	4	3.86344	3.3881	0	vcap_romi_minus_vcap_input_peak_537	Intron (uc010wzn.2/23253, intron 1 of 8)	18	9137561	9285983	148423	1	23253	uc002knx.3	21082	ANKRD12
chr18	20568742	20568788	47	*	48	20568764	4	3.86344	3.3881	0	vcap_romi_minus_vcap_input_peak_543	Intron (uc002ktw.3/5932, intron 8 of 18)	18	20576330	20606449	30120	1	5932	uc010xap.2	-7542	RBBP8
chr18	40725833	40725879	47	*	48	40725851	4	3.86344	3.3881	0	vcap_romi_minus_vcap_input_peak_548	Distal Intergenic	18	40323183	40695657	372475	2	6014	uc002lav.4	-30176	RIT2
chr18	41860207	41860300	94	*	95	41860232	4	3.86344	3.3881	0	vcap_romi_minus_vcap_input_peak_550	Distal Intergenic	18	42260138	42457379	197242	1	26040	uc002lay.3	-399838	SETBP1
chr18	52356623	52356669	47	*	48	52356627	4	3.86344	3.3881	0	vcap_romi_minus_vcap_input_peak_553	Distal Intergenic	18	52258390	52266724	8335	1	284254	uc002lfq.1	98233	DYNAP
chr18	64454117	64454163	47	*	48	64454119	4	3.86344	3.3881	0	vcap_romi_minus_vcap_input_peak_557	Distal Intergenic	18	64168424	64271375	102952	2	28513	uc002lkc.2	-182742	CDH19
chr19	40550174	40550225	52	*	53	40550185	4	3.86344	3.3881	0	vcap_romi_minus_vcap_input_peak_590	Intron (uc002omv.3/163131, intron 1 of 5)	19	40534167	40562112	27946	2	163131	uc002omv.3	11887	ZNF780B
chr19	54875651	54875722	72	*	73	54875659	4	3.86344	3.3881	0	vcap_romi_minus_vcap_input_peak_606	Promoter (<=1kb)	19	54865235	54876721	11487	2	3903	uc002qfk.1	999	LAIR1
chr19	57038557	57038638	82	*	83	57038560	4	3.86344	3.3881	0	vcap_romi_minus_vcap_input_peak_608	3' UTR	19	57050317	57064504	14188	1	140612	uc002qni.3	-11679	ZFP28
chr19	58348371	58348449	79	*	80	58348400	4	3.86344	3.3881	0	vcap_romi_minus_vcap_input_peak_611	Intron (uc002qqb.2/84914, intron 4 of 5)	19	58341662	58357606	15945	1	100293516	uc021vcp.1	6709	ZNF587B
chr2	11454396	11454465	70	*	71	11454415	4	3.86344	3.3881	0	vcap_romi_minus_vcap_input_peak_615	Intron (uc002rbd.1/9475, intron 32 of 32)	2	11321778	11484711	162934	2	9475	uc002rbd.1	30246	ROCK2
chr2	16218391	16218437	47	*	48	16218393	4	3.86344	3.3881	0	vcap_romi_minus_vcap_input_peak_617	Distal Intergenic	2	16082046	16087129	5084	1	4613	uc010yjr.2	136345	MYCN
chr2	23081891	23081937	47	*	48	23081896	4	3.86344	3.3881	0	vcap_romi_minus_vcap_input_peak_621	Distal Intergenic	2	23608298	23931483	323186	1	114818	uc010ykg.2	-526361	KLHL29
chr2	28499824	28499870	47	*	48	28499845	4	3.86344	3.3881	0	vcap_romi_minus_vcap_input_peak_624	Intron (uc002rlp.2/9577, intron 10 of 11)	2	28530558	28533326	2769	2	100505716	uc002rly.3	33456	LOC100505716
chr2	28535880	28535926	47	*	48	28535891	4	3.86344	3.3881	0	vcap_romi_minus_vcap_input_peak_626	Promoter (2-3kb)	2	28530558	28533326	2769	2	100505716	uc002rly.3	-2554	LOC100505716
chr2	62462788	62462834	47	*	48	62462801	4	3.86344	3.3881	0	vcap_romi_minus_vcap_input_peak_633	Distal Intergenic	2	62432961	62433052	92	1	100847087	uc031rod.1	29827	MIR5192
chr2	73046066	73046112	47	*	48	73046088	4	3.86344	3.3881	0	vcap_romi_minus_vcap_input_peak_643	Intron (uc010fep.3/23233, intron 21 of 21)	2	72406444	73053177	646734	2	23233	uc010fep.3	7065	EXOC6B
chr2	83088044	83088090	47	*	48	83088061	4	3.86344	3.3881	0	vcap_romi_minus_vcap_input_peak_646	Distal Intergenic	2	83083927	83084893	967	1	1720	uc021vjv.2	4117	DHFRP3
chr2	96378293	96378339	47	*	48	96378326	4	3.86344	3.3881	0	vcap_romi_minus_vcap_input_peak_649	Distal Intergenic	2	96257766	96265469	7704	1	129868	uc002suv.3	120527	TRIM43
chr2	100334185	100334231	47	*	48	100334191	4	3.86344	3.3881	0	vcap_romi_minus_vcap_input_peak_652	Intron (uc002taf.3/3899, intron 14 of 23)	2	100016938	100106480	89543	2	51455	uc002tac.3	-227705	REV1
chr2	105771325	105771371	47	*	48	105771324	4	3.86344	3.3881	0	vcap_romi_minus_vcap_input_peak_653	Distal Intergenic	2	105858200	105859924	1725	1	11250	uc002tco.1	-86829	GPR45
chr2	122969916	122969962	47	*	48	122969938	4	3.86344	3.3881	0	vcap_romi_minus_vcap_input_peak_659	Distal Intergenic	2	122513121	122525428	12308	1	7247	uc002tnl.3	456795	TSN
chr2	124431892	124431938	47	*	48	124431906	4	3.86344	3.3881	0	vcap_romi_minus_vcap_input_peak_661	Distal Intergenic	2	124782864	125672863	890000	1	129684	uc002tno.3	-350926	CNTNAP5
chr2	154467174	154467240	67	*	68	154467176	4	3.86344	3.3881	0	vcap_romi_minus_vcap_input_peak_666	Distal Intergenic	2	154333852	154335322	1471	2	56475	uc002tyq.1	-131852	RPRM
chr2	159737681	159737727	47	*	48	159737701	4	3.86344	3.3881	0	vcap_romi_minus_vcap_input_peak_667	Distal Intergenic	2	159651829	159663852	12024	1	92196	uc031rpr.1	85852	DAPL1
chr2	172585589	172585635	47	*	48	172585595	4	3.86344	3.3881	0	vcap_romi_minus_vcap_input_peak_675	Promoter (2-3kb)	2	172583068	172606668	23601	1	1781	uc010zdu.2	2521	DYNC1I2
chr2	174756809	174756855	47	*	48	174756809	4	3.86344	3.3881	0	vcap_romi_minus_vcap_input_peak_680	Distal Intergenic	2	174771187	174828947	57761	2	6670	uc002uie.3	72092	SP3
chr2	175123492	175123538	47	*	48	175123503	4	3.86344	3.3881	0	vcap_romi_minus_vcap_input_peak_681	Distal Intergenic	2	174937175	175113365	176191	2	29789	uc002uih.3	-10127	OLA1
chr2	203090352	203090398	47	*	48	203090356	4	3.86344	3.3881	0	vcap_romi_minus_vcap_input_peak_697	Intron (uc002uyz.1/7341, intron 4 of 4)	2	203070903	203103322	32420	2	7341	uc002uyz.1	12924	SUMO1
chr2	204038612	204038658	47	*	48	204038617	4	3.86344	3.3881	0	vcap_romi_minus_vcap_input_peak_701	Intron (uc002uzt.3/65065, intron 40 of 54)	2	204073360	204091101	17742	1	65065	uc002uzu.3	-34702	NBEAL1
chr2	238011929	238011975	47	*	48	238011928	4	3.86344	3.3881	0	vcap_romi_minus_vcap_input_peak_720	Distal Intergenic	2	237994084	238004527	10444	1	10920	uc010fys.1	17845	COPS8
chr20	23798810	23798886	77	*	78	23798826	4	3.86344	3.3881	0	vcap_romi_minus_vcap_input_peak_746	Distal Intergenic	20	23804404	23807312	2909	2	1470	uc002wtq.1	8426	CST2
chr20	44338209	44338309	101	*	102	44338227	4	3.86344	3.3881	0	vcap_romi_minus_vcap_input_peak_757	Distal Intergenic	20	44313290	44333658	20369	2	280664	uc002xpb.3	-4551	WFDC10B
chr22	24678349	24678395	47	*	48	24678366	4	3.86344	3.3881	0	vcap_romi_minus_vcap_input_peak_813	Intron (uc002zzv.4/23384, intron 1 of 15)	22	24666790	24813708	146919	1	23384	uc002zzv.4	11559	SPECC1L
chr22	37623563	37623646	84	*	85	37623563	4	3.86344	3.3881	0	vcap_romi_minus_vcap_input_peak_821	Intron (uc003arc.3/5880, intron 2 of 6)	22	37602245	37608353	6109	2	6753	uc003arb.3	-15210	SSTR3
chr22	41017042	41017125	84	*	85	41017047	4	3.86344	3.3881	0	vcap_romi_minus_vcap_input_peak_826	Intron (uc003ayw.1/57591, intron 14 of 14)	22	40806292	41032690	226399	2	57591	uc003ayw.1	15565	MRTFA
chr3	8718915	8719010	96	*	97	8718945	4	3.86344	3.3881	0	vcap_romi_minus_vcap_input_peak_841	Promoter (<=1kb)	3	8661086	8719094	58009	2	51066	uc003bqx.4	84	SSUH2
chr3	19327391	19327437	47	*	48	19327404	4	3.86344	3.3881	0	vcap_romi_minus_vcap_input_peak_856	Intron (uc011awe.1/131096, intron 3 of 8)	3	19356340	19356423	84	2	100616291	uc021wtv.1	28986	MIR4791
chr3	129097041	129097087	47	*	48	129097052	4	3.86344	3.3881	0	vcap_romi_minus_vcap_input_peak_930	Distal Intergenic	3	129116053	129116191	139	2	677797	uc003emf.2	19104	SNORA7B
chr3	133329297	133329343	47	*	48	133329313	4	3.86344	3.3881	0	vcap_romi_minus_vcap_input_peak_935	Intron (uc003eps.3/11073, intron 3 of 27)	3	133336977	133347315	10339	2	11073	uc003ept.1	17972	TOPBP1
chr3	153326012	153326077	66	*	67	153326012	4	3.86344	3.3881	0	vcap_romi_minus_vcap_input_peak_940	Distal Intergenic	3	153202284	153220486	18203	1	152118	uc003ezt.3	123728	LINC02877
chr3	153362118	153362164	47	*	48	153362118	4	3.86344	3.3881	0	vcap_romi_minus_vcap_input_peak_941	Distal Intergenic	3	153202284	153220486	18203	1	152118	uc003ezt.3	159834	LINC02877
chr3	168395010	168395056	47	*	48	168395011	4	3.86344	3.3881	0	vcap_romi_minus_vcap_input_peak_943	Intron (uc011bph.2/93556, intron 5 of 15)	3	168269642	168269737	96	1	693136	uc021xha.1	125368	MIR551B
chr3	168694837	168694883	47	*	48	168694841	4	3.86344	3.3881	0	vcap_romi_minus_vcap_input_peak_944	Distal Intergenic	3	168801287	168851758	50472	2	2122	uc010hwk.1	156875	MECOM
chr3	172286878	172286924	47	*	48	172286892	4	3.86344	3.3881	0	vcap_romi_minus_vcap_input_peak_947	Distal Intergenic	3	172223298	172241297	18000	2	8743	uc003fid.3	-45581	TNFSF10
chr3	196287500	196287546	47	*	48	196287512	4	3.86344	3.3881	0	vcap_romi_minus_vcap_input_peak_957	Intron (uc003fwt.3/348793, intron 1 of 3)	3	196281059	196295413	14355	2	348793	uc003fwt.3	7867	WDR53
chr4	18489354	18489424	71	*	72	18489373	4	3.86344	3.3881	0	vcap_romi_minus_vcap_input_peak_967	Distal Intergenic	4	17844839	18023483	178645	2	254251	uc003gpq.3	-465871	LCORL
chr4	66037104	66037150	47	*	48	66037111	4	3.86344	3.3881	0	vcap_romi_minus_vcap_input_peak_993	Distal Intergenic	4	65779999	65870218	90220	2	401134	uc021xos.1	-166886	LINC02232
chr4	97006919	97007007	89	*	90	97006930	4	3.86344	3.3881	0	vcap_romi_minus_vcap_input_peak_1015	Distal Intergenic	4	96761239	96762625	1387	1	5161	uc003htr.4	245680	PDHA2
chr4	104919366	104919412	47	*	48	104919387	4	3.86344	3.3881	0	vcap_romi_minus_vcap_input_peak_1017	Distal Intergenic	4	104510625	104640973	130349	2	6870	uc003hxe.1	-278393	TACR3
chr5	56185269	56185315	47	*	48	56185302	4	3.86344	3.3881	0	vcap_romi_minus_vcap_input_peak_1052	Intron (uc003jqw.4/4214, intron 19 of 19)	5	56205087	56213165	8079	1	133383	uc003jqx.3	-19772	SETD9
chr5	74777999	74778045	47	*	48	74778003	4	3.86344	3.3881	0	vcap_romi_minus_vcap_input_peak_1057	Intron (uc003kds.3/10087, intron 15 of 16)	5	74666928	74807454	140527	2	10087	uc003kds.3	29409	CERT1
chr5	79513461	79513507	47	*	48	79513482	4	3.86344	3.3881	0	vcap_romi_minus_vcap_input_peak_1061	Intron (uc003kgj.3/256987, intron 12 of 12)	5	79407050	79551898	144849	2	256987	uc003kgj.3	38391	SERINC5
chr5	122629385	122629431	47	*	48	122629389	4	3.86344	3.3881	0	vcap_romi_minus_vcap_input_peak_1070	Distal Intergenic	5	122680579	122759286	78708	2	153241	uc003ktk.3	129855	CEP120
chr5	123057000	123057046	47	*	48	123057008	4	3.86344	3.3881	0	vcap_romi_minus_vcap_input_peak_1071	Distal Intergenic	5	122881111	122952738	71628	1	1456	uc010jda.4	175889	CSNK1G3
chr5	134870316	134870400	85	*	86	134870357	4	3.86344	3.3881	0	vcap_romi_minus_vcap_input_peak_1079	Promoter (1-2kb)	5	134869972	134871639	1668	2	4762	uc003lax.3	1239	NEUROG1
chr5	141371336	141371398	63	*	64	141371374	4	3.86344	3.3881	0	vcap_romi_minus_vcap_input_peak_1085	Distal Intergenic	5	141380234	141392359	12126	2	10007	uc003lmf.4	20961	GNPDA1
chr5	149959421	149959467	47	*	48	149959426	4	3.86344	3.3881	0	vcap_romi_minus_vcap_input_peak_1087	Distal Intergenic	5	149980642	150031903	51262	1	11346	uc003lsn.3	-21175	SYNPO
chr6	84378896	84378967	72	*	73	84378923	4	3.86344	3.3881	0	vcap_romi_minus_vcap_input_peak_1122	Intron (uc011dzd.3/9892, intron 26 of 27)	6	84265862	84417676	151815	2	9892	uc021zcf.1	38709	SNAP91
chr6	112137670	112137716	47	*	48	112137689	4	3.86344	3.3881	0	vcap_romi_minus_vcap_input_peak_1135	Intron (uc003pvk.3/2534, intron 12 of 13)	6	111981535	112115084	133550	2	2534	uc003pvj.3	-22586	FYN
chr6	126799949	126799995	47	*	48	126799971	4	3.86344	3.3881	0	vcap_romi_minus_vcap_input_peak_1138	Intron (uc003qaq.1/uc003qaq.1, intron 3 of 9)	6	126661253	126669754	8502	1	387103	uc003qao.3	138696	CENPW
chr6	132857569	132857615	47	*	48	132857574	4	3.86344	3.3881	0	vcap_romi_minus_vcap_input_peak_1141	Distal Intergenic	6	132873832	132874860	1029	1	83551	uc011ecj.2	-16217	TAAR8
chr6	134202220	134202266	47	*	48	134202241	4	3.86344	3.3881	0	vcap_romi_minus_vcap_input_peak_1142	Intron (uc003qeg.1/uc003qeg.1, intron 8 of 8)	6	134210259	134213393	3135	1	6943	uc003qei.4	-7993	TCF21
chr6	140822289	140822335	47	*	48	140822324	4	3.86344	3.3881	0	vcap_romi_minus_vcap_input_peak_1147	Distal Intergenic	6	141004951	141005020	70	1	100616180	uc021zge.1	-182616	MIR4465
chr6	149143321	149143367	47	*	48	149143334	4	3.86344	3.3881	0	vcap_romi_minus_vcap_input_peak_1151	Intron (uc003qmg.3/10090, intron 1 of 7)	6	149068271	149398126	329856	1	10090	uc003qmg.3	75050	UST
chr7	6091801	6091847	47	*	48	6091818	4	3.86344	3.3881	0	vcap_romi_minus_vcap_input_peak_1164	Intron (uc003spp.3/27102, intron 13 of 14)	7	6080523	6086068	5546	2	27102	uc003spr.1	-5733	EIF2AK1
chr7	26348416	26348465	50	*	51	26348420	4	3.86344	3.3881	0	vcap_romi_minus_vcap_input_peak_1172	Intron (uc003sxx.3/29887, intron 1 of 6)	7	26331515	26413949	82435	1	29887	uc003sxx.3	16901	SNX10
chr7	37733966	37734045	80	*	81	37733978	4	3.86344	3.3881	0	vcap_romi_minus_vcap_input_peak_1177	Intron (uc003tfl.3/uc003tfl.3, intron 2 of 3)	7	37779996	37780913	918	1	353345	uc003tfm.1	-45951	GPR141
chr7	52759183	52759240	58	*	59	52759193	4	3.86344	3.3881	0	vcap_romi_minus_vcap_input_peak_1199	Distal Intergenic	7	53103349	53104618	1270	1	285877	uc003tpz.3	-344109	POM121L12
chr7	73765140	73765186	47	*	48	73765152	4	3.86344	3.3881	0	vcap_romi_minus_vcap_input_peak_1209	Intron (uc003uam.3/7461, intron 3 of 16)	7	73790217	73795371	5155	1	7461	uc003uao.3	-25031	CLIP2
chr7	98232660	98232706	47	*	48	98232674	4	3.86344	3.3881	0	vcap_romi_minus_vcap_input_peak_1222	Distal Intergenic	7	98246597	98259181	12585	1	4885	uc003upl.2	-13891	NPTX2
chr7	122063631	122063677	47	*	48	122063646	4	3.86344	3.3881	0	vcap_romi_minus_vcap_input_peak_1238	Intron (uc003vkg.4/93664, intron 11 of 22)	7	121941448	121944565	3118	2	389549	uc003vkc.3	-119066	FEZF1
chr7	124308338	124308384	47	*	48	124308345	4	3.86344	3.3881	0	vcap_romi_minus_vcap_input_peak_1239	Distal Intergenic	7	124385655	124406079	20425	2	2861	uc003vli.4	97695	GPR37
chr8	52411161	52411207	47	*	48	52411161	4	3.86344	3.3881	0	vcap_romi_minus_vcap_input_peak_1271	Intron (uc003xqu.4/137902, intron 18 of 22)	8	52232137	52322121	89985	2	137902	uc003xqt.4	-89040	PXDNL
chr8	63088979	63089025	47	*	48	63089001	4	3.86344	3.3881	0	vcap_romi_minus_vcap_input_peak_1279	Distal Intergenic	8	63161501	63903628	742128	1	286183	uc010lyq.1	-72476	NKAIN3
chr8	71694420	71694466	47	*	48	71694425	4	3.86344	3.3881	0	vcap_romi_minus_vcap_input_peak_1285	Distal Intergenic	8	71581600	71648177	66578	1	389668	uc003xyq.3	112820	XKR9
chr8	91876241	91876287	47	*	48	91876266	4	3.86344	3.3881	0	vcap_romi_minus_vcap_input_peak_1298	Intron (uc011lgg.2/64168, intron 3 of 12)	8	91803921	91971630	167710	1	64168	uc011lgg.2	72320	NECAB1
chr8	94211241	94211287	47	*	48	94211240	4	3.86344	3.3881	0	vcap_romi_minus_vcap_input_peak_1301	Distal Intergenic	8	94146324	94179079	32756	2	389676	uc003yft.1	-32162	C8orf87
chr9	22847553	22847617	65	*	66	22847602	4	3.86344	3.3881	0	vcap_romi_minus_vcap_input_peak_1357	Distal Intergenic	9	22646199	22824212	178014	1	441389	uc003zpq.1	201354	LINC01239
chr9	80712106	80712152	47	*	48	80712111	4	3.86344	3.3881	0	vcap_romi_minus_vcap_input_peak_1374	Distal Intergenic	9	80335191	80646219	311029	2	2776	uc004akw.3	-65887	GNAQ
chr9	81310486	81310551	66	*	67	81310527	4	3.86344	3.3881	0	vcap_romi_minus_vcap_input_peak_1375	Distal Intergenic	9	80912059	80945009	32951	1	29968	uc004ala.3	398427	PSAT1
chr9	101521033	101521079	47	*	48	101521055	4	3.86344	3.3881	0	vcap_romi_minus_vcap_input_peak_1386	Intron (uc004ayv.2/203286, intron 5 of 8)	9	101493611	101539736	46126	2	203286	uc004ayv.2	18657	ANKS6
chr9	121844705	121844786	82	*	83	121844740	4	3.86344	3.3881	0	vcap_romi_minus_vcap_input_peak_1402	Distal Intergenic	9	121928908	122131739	202832	2	1620	uc004bkc.2	286953	BRINP1
chrX	37436284	37436330	47	*	48	37436302	4	3.86344	3.3881	0	vcap_romi_minus_vcap_input_peak_1429	Intron (uc004ddp.2/347404, intron 1 of 5)	23	37430822	37536750	105929	1	347404	uc004ddp.2	5462	LANCL3
chrX	132955518	132955564	47	*	48	132955524	4	3.86344	3.3881	0	vcap_romi_minus_vcap_input_peak_1435	Intron (uc004exe.2/2719, intron 6 of 7)	23	132669776	133119673	449898	2	2719	uc004exe.2	164109	GPC3
chr14	23660614	23660660	47	*	48	23660624	4	3.85245	3.38209	0	vcap_romi_minus_vcap_input_peak_368	Distal Intergenic	14	23594504	23652869	58366	2	23428	uc001wiz.4	-7745	SLC7A8
chr14	77164115	77164161	47	*	48	77164135	4	3.85245	3.38209	0	vcap_romi_minus_vcap_input_peak_388	Distal Intergenic	14	77228235	77239980	11746	1	22846	uc001xss.3	-64074	VASH1
chr6	168892463	168892509	47	*	48	168892468	4	3.85245	3.38209	0	vcap_romi_minus_vcap_input_peak_1159	Intron (uc003qwr.2/64094, intron 1 of 12)	6	168841831	169068674	226844	1	64094	uc003qwr.2	50632	SMOC2
chr9	95557512	95557603	92	*	93	95557556	4	3.85245	3.38209	0	vcap_romi_minus_vcap_input_peak_1384	Distal Intergenic	9	95571893	95588920	17028	1	138649	uc011lua.1	-14290	ANKRD19P
chr1	47878960	47879006	47	*	48	47878959	4	3.83483	3.37243	0	vcap_romi_minus_vcap_input_peak_43	Promoter (2-3kb)	1	47881744	47883724	1981	1	2301	uc001crk.3	-2738	FOXE3
chr14	68772387	68772433	47	*	48	68772391	4	3.83483	3.37243	0	vcap_romi_minus_vcap_input_peak_383	Intron (uc001xkd.3/5890, intron 8 of 10)	14	68286496	68354043	67548	1	5890	uc010aqq.3	485891	RAD51B
chr3	186094294	186094368	75	*	76	186094335	4	3.83483	3.37243	0	vcap_romi_minus_vcap_input_peak_951	Distal Intergenic	3	185864990	186080023	215034	2	1608	uc003fqa.3	-14271	DGKG
chr5	134134110	134134156	47	*	48	134134132	4	3.83483	3.37243	0	vcap_romi_minus_vcap_input_peak_1078	Intron (uc003kzv.1/9879, intron 15 of 18)	5	134094461	134152293	57833	1	9879	uc003kzv.1	39649	DDX46
chr11	114968024	114968070	47	*	48	114968038	4	3.81738	3.36283	0	vcap_romi_minus_vcap_input_peak_225	Distal Intergenic	11	115044345	115285467	241123	2	23705	uc031qeh.1	317397	CADM1
chr22	45246883	45246929	47	*	48	45246894	4	3.81738	3.36283	0	vcap_romi_minus_vcap_input_peak_831	Intron (uc003bfd.3/553158, intron 15 of 16)	22	45182337	45258664	76328	1	23779	uc003bfl.3	64546	ARHGAP8
chr4	144491070	144491116	47	*	48	144491075	4	3.81738	3.36283	0	vcap_romi_minus_vcap_input_peak_1023	Distal Intergenic	4	144480625	144482613	1989	1	441046	uc011chr.3	10445	GUSBP5
chr7	4035859	4035905	47	*	48	4035872	4	3.81738	3.36283	0	vcap_romi_minus_vcap_input_peak_1162	Intron (uc003smx.3/221935, intron 14 of 44)	7	4050598	4308631	258034	1	221935	uc010kso.3	-14693	SDK1
chr9	38615956	38616002	47	*	48	38615980	4	3.81738	3.36283	0	vcap_romi_minus_vcap_input_peak_1362	Exon (uc004abg.4/253650, exon 2 of 16)	9	38571361	38620360	49000	2	253650	uc004abg.4	4358	ANKRD18A
chr15	85266745	85266791	47	*	48	85266748	5	3.77108	3.3568	0	vcap_romi_minus_vcap_input_peak_438	Distal Intergenic	15	85212768	85259691	46924	2	23478	uc002blb.2	-7054	SEC11A
chr1	167754628	167754674	47	*	48	167754650	4	3.80009	3.35328	0	vcap_romi_minus_vcap_input_peak_86	Intron (uc001geo.3/9019, intron 5 of 5)	1	167734295	167761156	26862	1	9019	uc031prf.1	20333	MPZL1
chr17	62386650	62386696	47	*	48	62386670	4	3.80009	3.35328	0	vcap_romi_minus_vcap_input_peak_518	Distal Intergenic	17	62396777	62407083	10307	2	5175	uc002jef.2	20387	PECAM1
chr4	24148113	24148159	47	*	48	24148117	4	3.80009	3.35328	0	vcap_romi_minus_vcap_input_peak_968	Intron (uc031sdx.1/10891, intron 13 of 14)	4	23793644	23891700	98057	2	10891	uc003gqs.3	-256413	PPARGC1A
chr5	53220175	53220221	47	*	48	53220198	4	3.80009	3.35328	0	vcap_romi_minus_vcap_input_peak_1049	Intron (uc003jpg.1/54622, intron 1 of 4)	5	53247334	53247429	96	2	693166	uc021xyk.1	27208	MIR581
chr11	58393528	58393574	47	*	48	58393545	4	3.78297	3.34379	0	vcap_romi_minus_vcap_input_peak_190	Distal Intergenic	11	58390146	58393205	3060	1	1270	uc001nna.4	3382	CNTF
chr12	65756442	65756488	47	*	48	65756466	4	3.78297	3.34379	0	vcap_romi_minus_vcap_input_peak_282	Intron (uc001ssm.3/253827, intron 4 of 6)	12	65672767	65860687	187921	1	253827	uc021qzy.1	83675	MSRB3
chr7	24023018	24023064	47	*	48	24023040	4	3.78297	3.34379	0	vcap_romi_minus_vcap_input_peak_1171	Distal Intergenic	7	23827599	23944365	116767	1	56164	uc003swv.1	195419	STK31
chr10	61574759	61574805	47	*	48	61574763	4	3.766	3.33435	0	vcap_romi_minus_vcap_input_peak_141	Intron (uc001jks.4/8030, intron 6 of 8)	10	61496748	61513203	16456	2	100507027	uc001jkr.3	-61556	MRLN
chr17	63948377	63948423	47	*	48	63948377	4	3.766	3.33435	0	vcap_romi_minus_vcap_input_peak_520	Intron (uc010deo.3/201134, intron 7 of 16)	17	63631658	64066119	434462	2	201134	uc010deo.3	117696	CEP112
chr19	28226930	28226976	47	*	48	28226945	4	3.766	3.33435	0	vcap_romi_minus_vcap_input_peak_575	Intron (uc002nrw.1/uc002nrw.1, intron 2 of 2)	19	28281401	28284848	3448	2	148189	uc002nrx.3	57872	LINC00662
chr2	192805077	192805136	60	*	61	192805084	4	3.766	3.33435	0	vcap_romi_minus_vcap_input_peak_690	Distal Intergenic	2	192699032	192712006	12975	2	8436	uc002utb.3	-93071	CAVIN2
chr7	129217987	129218082	96	*	97	129217999	4	3.766	3.33435	0	vcap_romi_minus_vcap_input_peak_1241	Distal Intergenic	7	129251555	129396922	145368	1	4899	uc003voz.3	-33473	NRF1
chr8	134887626	134887672	47	*	48	134887663	6	3.82567	3.33224	0	vcap_romi_minus_vcap_input_peak_1326	Distal Intergenic	8	134467091	134584183	117093	2	6482	uc003yuk.2	-303443	ST3GAL1
chr7	100239814	100239860	47	*	48	100239815	5	3.72184	3.3253	0	vcap_romi_minus_vcap_input_peak_1224	Promoter (<=1kb)	7	100237426	100240402	2977	2	7036	uc003uvw.1	542	TFR2
chr10	71685615	71685661	47	*	48	71685614	4	3.74919	3.32496	0	vcap_romi_minus_vcap_input_peak_146	Exon (uc001jqk.2/1305, exon 24 of 39)	10	71561644	71718904	157261	1	1305	uc001jqk.2	123971	COL13A1
chr10	101684763	101684836	74	*	75	101684782	4	3.74919	3.32496	0	vcap_romi_minus_vcap_input_peak_160	Promoter (2-3kb)	10	101686966	101718755	31790	1	100188954	uc001kqk.1	-2130	DNMBP-AS1
chr6	24373394	24373463	70	*	71	24373409	4	3.74919	3.32496	0	vcap_romi_minus_vcap_input_peak_1105	Intron (uc003ndy.3/51473, intron 10 of 10)	6	24171983	24383520	211538	2	51473	uc003ndy.3	10057	DCDC2
chr1	23655515	23655561	47	*	48	23655519	4	3.73253	3.31563	0	vcap_romi_minus_vcap_input_peak_27	Intron (uc001bgp.4/10236, intron 6 of 10)	1	23636276	23670853	34578	2	10236	uc001bgp.4	15292	HNRNPR
chr1	39890905	39890951	47	*	48	39890907	4	3.73253	3.31563	0	vcap_romi_minus_vcap_input_peak_37	Intron (uc001cdc.2/23499, intron 54 of 61)	1	39903449	39952810	49362	1	23499	uc031pme.1	-12498	MACF1
chr1	65607163	65607209	47	*	48	65607171	4	3.73253	3.31563	0	vcap_romi_minus_vcap_input_peak_57	Distal Intergenic	1	65613232	65697828	84597	1	205	uc001dby.3	-6023	AK4
chr10	23597462	23597549	88	*	89	23597474	4	3.73253	3.31563	0	vcap_romi_minus_vcap_input_peak_127	Distal Intergenic	10	23605520	23633772	28253	2	256815	uc010qcx.2	36223	C10orf67
chr10	50865338	50865384	47	*	48	50865372	4	3.73253	3.31563	0	vcap_romi_minus_vcap_input_peak_138	Intron (uc001jhv.1/1103, intron 13 of 14)	10	50887684	50902948	15265	1	282966	uc001jib.3	-22300	C10orf53
chr10	60080228	60080274	47	*	48	60080249	4	3.73253	3.31563	0	vcap_romi_minus_vcap_input_peak_140	Distal Intergenic	10	60094739	60130513	35775	1	7321	uc001jke.2	-14465	UBE2D1
chr10	93203878	93203924	47	*	48	93203890	4	3.73253	3.31563	0	vcap_romi_minus_vcap_input_peak_156	Intron (uc001khk.2/143279, intron 2 of 4)	10	93221852	93274520	52669	1	143279	uc009xty.1	-17928	HECTD2
chr18	34164328	34164374	47	*	48	34164365	4	3.73253	3.31563	0	vcap_romi_minus_vcap_input_peak_547	Intron (uc002kzr.1/80206, intron 6 of 13)	18	34174750	34360018	185269	1	80206	uc010dmz.1	-10376	FHOD3
chr19	41689332	41689378	47	*	48	41689344	4	3.73253	3.31563	0	vcap_romi_minus_vcap_input_peak_592	Distal Intergenic	19	41699115	41713444	14330	1	29785	uc002opw.3	-9737	CYP2S1
chr2	54381830	54381879	50	*	51	54381852	4	3.73253	3.31563	0	vcap_romi_minus_vcap_input_peak_631	Intron (uc002rxq.4/98, intron 3 of 3)	2	54342410	54532435	190026	1	98	uc002rxq.4	39420	ACYP2
chr2	222547207	222547253	47	*	48	222547208	4	3.73253	3.31563	0	vcap_romi_minus_vcap_input_peak_706	Distal Intergenic	2	222282747	222437010	154264	2	2043	uc002vmq.3	-110197	EPHA4
chr20	54442999	54443045	47	*	48	54443022	4	3.73253	3.31563	0	vcap_romi_minus_vcap_input_peak_771	Distal Intergenic	20	54572413	54580528	8116	2	140689	uc002xxa.4	137483	CBLN4
chr22	23380885	23380931	47	*	48	23380905	4	3.73253	3.31563	0	vcap_romi_minus_vcap_input_peak_812	Distal Intergenic	22	23412669	23467221	54553	1	2781	uc002zwu.1	-31738	GNAZ
chr22	29002872	29002918	47	*	48	29002884	4	3.73253	3.31563	0	vcap_romi_minus_vcap_input_peak_816	Intron (uc003adp.4/23331, intron 21 of 22)	22	28374002	29075853	701852	2	23331	uc003adp.4	72935	TTC28
chr22	35909767	35909813	47	*	48	35909788	4	3.73253	3.31563	0	vcap_romi_minus_vcap_input_peak_819	Distal Intergenic	22	35937352	35950045	12694	1	23551	uc003anx.3	-27539	RASD2
chr3	6860290	6860365	76	*	77	6860294	4	3.73253	3.31563	0	vcap_romi_minus_vcap_input_peak_840	Distal Intergenic	3	6902802	7735373	832572	1	2917	uc010hcf.2	-42437	GRM7
chr3	64461095	64461141	47	*	48	64461116	4	3.73253	3.31563	0	vcap_romi_minus_vcap_input_peak_905	Distal Intergenic	3	64507157	64601846	94690	2	56999	uc011bfp.1	140705	ADAMTS9
chr3	115661659	115661705	47	*	48	115661679	4	3.73253	3.31563	0	vcap_romi_minus_vcap_input_peak_924	Intron (uc003ebs.3/4045, intron 4 of 6)	3	115342151	115440334	98184	1	2596	uc003ebq.2	319508	GAP43
chr4	120980836	120980918	83	*	84	120980845	4	3.73253	3.31563	0	vcap_romi_minus_vcap_input_peak_1020	3' UTR	4	120980579	120988013	7435	2	4085	uc003idl.2	7095	MAD2L1
chr4	153525405	153525504	100	*	101	153525426	4	3.73253	3.31563	0	vcap_romi_minus_vcap_input_peak_1027	Distal Intergenic	4	153457416	153460415	3000	1	54553	uc003imv.3	67989	MIR4453HG
chr4	182006591	182006637	47	*	48	182006613	4	3.73253	3.31563	0	vcap_romi_minus_vcap_input_peak_1029	Intron (uc003iuz.3/728081, intron 1 of 2)	4	181985243	182080302	95060	2	728081	uc003iuz.3	73665	LINC00290
chr5	68178159	68178205	47	*	48	68178170	4	3.73253	3.31563	0	vcap_romi_minus_vcap_input_peak_1055	Distal Intergenic	5	68389776	68400567	10792	1	64924	uc003jvg.3	-211571	SLC30A5
chr5	98568274	98568351	78	*	79	98568290	4	3.73253	3.31563	0	vcap_romi_minus_vcap_input_peak_1067	Distal Intergenic	5	98264838	98266713	1876	1	100289230	uc021ybw.1	303436	LOC100289230
chr6	25353674	25353720	47	*	48	25353695	4	3.73253	3.31563	0	vcap_romi_minus_vcap_input_peak_1106	Intron (uc031smx.1/55604, intron 2 of 8)	6	25279656	25620758	341103	1	55604	uc010jpy.3	74018	CARMIL1
chr6	71132685	71132760	76	*	77	71132706	4	3.73253	3.31563	0	vcap_romi_minus_vcap_input_peak_1119	Intron (uc003pfh.3/57579, intron 1 of 20)	6	71136142	71270877	134736	1	57579	uc003pfj.3	-3382	FAM135A
chr6	90252248	90252294	47	*	48	90252255	4	3.73253	3.31563	0	vcap_romi_minus_vcap_input_peak_1123	Intron (uc003pne.4/22881, intron 1 of 15)	6	90272037	90343553	71517	1	22881	uc011dzy.2	-19743	ANKRD6
chr8	28008298	28008354	57	*	58	28008308	4	3.73253	3.31563	0	vcap_romi_minus_vcap_input_peak_1264	Intron (uc003xgn.4/55140, intron 10 of 14)	8	27950584	28048669	98086	1	55140	uc003xgo.4	57714	ELP3
chr8	71604337	71604383	47	*	48	71604356	4	3.73253	3.31563	0	vcap_romi_minus_vcap_input_peak_1284	Intron (uc003xyq.3/389668, intron 3 of 4)	8	71581600	71648177	66578	1	389668	uc003xyq.3	22737	XKR9
chr9	108675173	108675219	47	*	48	108675188	4	3.73253	3.31563	0	vcap_romi_minus_vcap_input_peak_1390	Distal Intergenic	9	108456806	108538892	82087	1	55151	uc004bcu.2	218367	TMEM38B
chr19	27849884	27849930	47	*	48	27849888	5	3.69766	3.30977	0	vcap_romi_minus_vcap_input_peak_573	Distal Intergenic	19	28281401	28284848	3448	2	148189	uc002nrx.3	434918	LINC00662
chr11	44659808	44659895	88	*	89	44659812	4	3.71602	3.30635	0	vcap_romi_minus_vcap_input_peak_184	Distal Intergenic	11	44587141	44641315	54175	1	3732	uc001myc.3	72667	CD82
chr12	77791465	77791511	47	*	48	77791476	4	3.71602	3.30635	0	vcap_romi_minus_vcap_input_peak_289	Distal Intergenic	12	77415026	77459360	44335	2	144455	uc001sym.4	-332105	E2F7
chr14	78933981	78934057	77	*	78	78934008	4	3.71602	3.30635	0	vcap_romi_minus_vcap_input_peak_389	Intron (uc001xum.2/9369, intron 4 of 20)	14	78870074	80334633	1464560	1	9369	uc001xun.4	63907	NRXN3
chr2	42034511	42034557	47	*	48	42034528	4	3.71602	3.30635	0	vcap_romi_minus_vcap_input_peak_628	Distal Intergenic	2	42104695	42121186	16492	1	388942	uc002rse.3	-70138	LINC01913
chr9	109385134	109385180	47	*	48	109385133	5	3.68567	3.30206	0	vcap_romi_minus_vcap_input_peak_1391	Intron (uc004bcy.1/uc004bcy.1, intron 1 of 6)	9	109625378	109773796	148419	1	58499	uc004bcz.3	-240198	ZNF462
chr13	35326374	35326420	47	*	48	35326406	4	3.69966	3.29712	0	vcap_romi_minus_vcap_input_peak_339	Distal Intergenic	13	35009591	35214822	205232	2	100874179	uc031qld.1	-111552	LINC00457
chr13	104571050	104571096	47	*	48	104571060	4	3.69966	3.29712	0	vcap_romi_minus_vcap_input_peak_356	Distal Intergenic	13	103934829	103934848	20	2	100847092	uc031qnd.1	-636202	MIR548AS
chr18	25453841	25453887	47	*	48	25453841	4	3.69966	3.29712	0	vcap_romi_minus_vcap_input_peak_544	Distal Intergenic	18	25530930	25616539	85610	2	1000	uc010xbn.1	162652	CDH2
chr4	37018199	37018270	72	*	73	37018206	4	3.69966	3.29712	0	vcap_romi_minus_vcap_input_peak_973	Distal Intergenic	4	37243532	37243613	82	2	100616435	uc021xnf.1	225343	MIR4801
chr17	43333060	43333106	47	*	48	43333067	5	3.67376	3.29438	0	vcap_romi_minus_vcap_input_peak_504	Exon (uc002iis.1/124783, exon 4 of 5)	17	43331760	43339479	7720	2	124783	uc002iis.1	6373	SPATA32
chr11	60626143	60626189	47	*	48	60626142	4	3.68345	3.28794	0	vcap_romi_minus_vcap_input_peak_192	Promoter (2-3kb)	11	60618398	60623444	5047	2	11251	uc001nqc.2	-2699	PTGDR2
chr19	33151590	33151655	66	*	67	33151599	4	3.68345	3.28794	0	vcap_romi_minus_vcap_input_peak_578	Intron (uc002ntn.1/84079, intron 28 of 28)	19	33087907	33166102	78196	2	84079	uc002ntn.1	14447	ANKRD27
chr21	18298753	18298799	47	*	48	18298776	4	3.68345	3.28794	0	vcap_romi_minus_vcap_input_peak_781	Distal Intergenic	21	17962557	17962645	89	1	406912	uc002ykf.3	336196	MIR125B2
chr3	30988734	30988801	68	*	69	30988748	4	3.68345	3.28794	0	vcap_romi_minus_vcap_input_peak_868	Distal Intergenic	3	30767692	30936153	168462	2	339896	uc003cep.2	-52581	GADL1
chr7	7364515	7364561	47	*	48	7364536	4	3.68345	3.28794	0	vcap_romi_minus_vcap_input_peak_1165	Distal Intergenic	7	7273934	7278595	4662	1	56913	uc010kto.2	90581	C1GALT1
chr4	74063521	74063581	61	*	62	74063533	6	3.75598	3.28589	0	vcap_romi_minus_vcap_input_peak_1000	Intron (uc003hgo.3/26057, intron 33 of 33)	4	73940502	74088787	148286	2	26057	uc003hgo.3	25206	ANKRD17
chr19	18922531	18922577	47	*	48	18922551	4	3.66738	3.27881	0	vcap_romi_minus_vcap_input_peak_570	Distal Intergenic	19	18942744	18979039	36296	1	5976	uc002nkf.3	-20167	UPF1
chr3	42736822	42736903	82	*	83	42736821	4	3.66738	3.27881	0	vcap_romi_minus_vcap_input_peak_878	Intron (uc003clw.3/57467, intron 3 of 12)	3	42734155	42743013	8859	2	57467	uc003clw.3	6110	HHATL
chr1	16956871	16956926	56	*	57	16956922	8	4.0535	3.27463	0	vcap_romi_minus_vcap_input_peak_20	Promoter (<=1kb)	1	16944751	16957604	12854	2	84809	uc001aze.3	678	CROCCP2
chr11	62032217	62032263	47	*	48	62032218	4	3.65145	3.26973	0	vcap_romi_minus_vcap_input_peak_194	Distal Intergenic	11	62037630	62040628	2999	1	4250	uc001ntc.3	-5367	SCGB2A2
chr17	75786590	75786636	47	*	48	75786605	4	3.65145	3.26973	0	vcap_romi_minus_vcap_input_peak_527	Distal Intergenic	17	75875083	75880169	5087	2	400624	uc002jub.3	93533	LINC01973
chr19	37562096	37562142	47	*	48	37562117	4	3.65145	3.26973	0	vcap_romi_minus_vcap_input_peak_585	Distal Intergenic	19	37569382	37620651	51270	1	147923	uc002ofl.3	-7240	ZNF420
chr2	130640283	130640329	47	*	48	130640305	4	3.65145	3.26973	0	vcap_romi_minus_vcap_input_peak_662	Distal Intergenic	2	130680435	130691890	11456	2	389033	uc010yzp.2	51561	PLAC9P1
chr3	17396719	17396765	47	*	48	17396725	4	3.65145	3.26973	0	vcap_romi_minus_vcap_input_peak_854	Intron (uc010hev.3/9779, intron 10 of 23)	3	17198654	17349626	150973	2	9779	uc010heu.3	-47093	TBC1D5
chr1	113589146	113589207	62	*	63	113589163	4	3.63566	3.26071	0	vcap_romi_minus_vcap_input_peak_68	Intron (uc001ede.1/uc001ede.1, intron 1 of 2)	1	113615831	113667342	51512	1	9860	uc001edf.1	-26624	LRIG2
chr11	106472211	106472276	66	*	67	106472210	4	3.63566	3.26071	0	vcap_romi_minus_vcap_input_peak_215	Distal Intergenic	11	106544738	106889171	344434	2	2977	uc001pjf.5	416895	GUCY1A2
chr12	75323949	75324042	94	*	95	75323965	4	3.63566	3.26071	0	vcap_romi_minus_vcap_input_peak_287	Distal Intergenic	12	75433858	75603528	169671	2	3747	uc001sxe.4	279486	KCNC2
chr12	124130613	124130693	81	*	82	124130631	4	3.63566	3.26071	0	vcap_romi_minus_vcap_input_peak_323	Intron (uc001ufo.2/2967, intron 3 of 12)	12	124105570	124118323	12754	2	1967	uc001ufm.3	-12290	EIF2B1
chr2	222890895	222890941	47	*	48	222890912	4	3.63566	3.26071	0	vcap_romi_minus_vcap_input_peak_707	Distal Intergenic	2	223162866	223169936	7071	1	151278	uc002vnb.1	-271925	CCDC140
chr3	171899964	171900010	47	*	48	171899968	4	3.63566	3.26071	0	vcap_romi_minus_vcap_input_peak_946	Intron (uc003fhx.3/64778, intron 3 of 3)	3	171851261	172056104	204844	1	64778	uc003fia.3	48703	FNDC3B
chr4	7668697	7668743	47	*	48	7668714	4	3.63566	3.26071	0	vcap_romi_minus_vcap_input_peak_961	Intron (uc003gkb.4/57537, intron 7 of 26)	4	7755817	7780654	24838	1	84740	uc003gkd.4	-87074	AFAP1-AS1
chr7	128338139	128338185	47	*	48	128338151	4	3.63566	3.26071	0	vcap_romi_minus_vcap_input_peak_1240	Distal Intergenic	7	128349115	128363480	14366	1	84691	uc010llo.1	-10930	FAM71F1
chr21	33745219	33745265	47	*	48	33745231	8	4.02491	3.25624	0	vcap_romi_minus_vcap_input_peak_787	Intron (uc002ypn.2/9875, intron 32 of 38)	21	33749496	33749631	136	2	677846	uc002ypo.3	4366	SNORA80A
chr7	129550283	129550329	47	*	48	129550298	8	4.02491	3.25624	0	vcap_romi_minus_vcap_input_peak_1242	Intron (uc022aln.1/7328, intron 6 of 6)	7	129470573	129592783	122211	2	7328	uc022aln.1	42454	UBE2H
chr8	38816723	38816771	49	*	50	38816751	8	4.02491	3.25624	0	vcap_romi_minus_vcap_input_peak_1266	Intron (uc003xmi.4/59339, intron 10 of 12)	8	38831668	38846181	14514	1	203100	uc003xmj.3	-14897	HTRA4
chr9	119941959	119942005	47	*	48	119941991	8	4.02491	3.25624	0	vcap_romi_minus_vcap_input_peak_1400	Promoter (1-2kb)	9	119943345	119943480	136	2	100124538	uc022bmp.1	1475	SNORA70C
chr11	47021376	47021422	47	*	48	47021376	4	3.62	3.25173	0	vcap_romi_minus_vcap_input_peak_186	Intron (uc001ndp.4/79096, intron 2 of 8)	11	46958240	47183798	225559	1	79096	uc001ndp.4	63136	C11orf49
chr12	123913095	123913148	54	*	55	123913117	4	3.62	3.25173	0	vcap_romi_minus_vcap_input_peak_322	Intron (uc001uey.1/196383, intron 2 of 3)	12	123899936	123921264	21329	2	196383	uc001uey.1	8116	RILPL2
chr22	50339752	50339798	47	*	48	50339755	4	3.62	3.25173	0	vcap_romi_minus_vcap_input_peak_833	Distal Intergenic	22	50354143	50357720	3578	1	415116	uc003bjb.3	-14345	PIM3
chr5	117283593	117283698	106	*	107	117283655	4	3.62	3.25173	0	vcap_romi_minus_vcap_input_peak_1068	Distal Intergenic	5	116751208	116915439	164232	1	728342	uc003kry.3	532385	LINC00992
chr6	108527303	108527349	47	*	48	108527325	4	3.62	3.25173	0	vcap_romi_minus_vcap_input_peak_1130	Distal Intergenic	6	108487215	108510013	22799	1	7101	uc003psg.3	40088	NR2E1
chr8	140615401	140615471	71	*	72	140615414	4	3.62	3.25173	0	vcap_romi_minus_vcap_input_peak_1330	Intron (uc003yve.1/51305, intron 1 of 2)	8	140613082	140631342	18261	2	51305	uc003yve.1	15871	KCNK9
chr15	101384602	101384648	47	*	48	101384607	5	3.60369	3.24907	0	vcap_romi_minus_vcap_input_peak_449	Distal Intergenic	15	101420009	101456830	36822	1	220	uc002bwn.4	-35361	ALDH1A3
chr21	27390644	27390690	47	*	48	27390650	5	3.60369	3.24907	0	vcap_romi_minus_vcap_input_peak_782	Intron (uc010glk.3/351, intron 11 of 16)	21	27252861	27342862	90002	2	351	uc011acg.2	-47782	APP
chr3	64635621	64635667	47	*	48	64635644	5	3.60369	3.24907	0	vcap_romi_minus_vcap_input_peak_906	Intron (uc003dmg.3/56999, intron 31 of 39)	3	64507157	64601846	94690	2	56999	uc011bfp.1	-33775	ADAMTS9
chr11	57499759	57499805	47	*	48	57499758	4	3.60448	3.2428	0	vcap_romi_minus_vcap_input_peak_189	Intron (uc001nlc.2/51075, intron 1 of 7)	11	57508722	57510883	2162	1	280636	uc021qjj.1	-8917	SELENOH
chr14	55827866	55827912	47	*	48	55827888	4	3.60448	3.2428	0	vcap_romi_minus_vcap_input_peak_376	Intron (uc001xbv.3/uc001xbv.3, intron 3 of 5)	14	55833109	55858020	24912	2	22863	uc001xbw.2	30108	ATG14
chr2	203184101	203184147	47	*	48	203184114	4	3.60448	3.2428	0	vcap_romi_minus_vcap_input_peak_698	Distal Intergenic	2	203157774	203157857	84	1	692058	uc002uzd.1	26327	SNORD11
chr4	42297102	42297148	47	*	48	42297122	4	3.60448	3.2428	0	vcap_romi_minus_vcap_input_peak_982	Distal Intergenic	4	42399856	42404504	4649	1	152573	uc003gwp.3	-102708	SHISA3
chr7	30628889	30628935	47	*	48	30628889	4	3.60448	3.2428	0	vcap_romi_minus_vcap_input_peak_1174	Intron (uc003tbj.2/401320, intron 2 of 2)	7	30634181	30673648	39468	1	2617	uc003tbm.3	-5246	GARS1
chr11	64485370	64485436	67	*	68	64485382	8	3.99918	3.2397	0	vcap_romi_minus_vcap_input_peak_197	Intron (uc001oas.3/9379, intron 19 of 20)	11	64373646	64490660	117015	2	9379	uc001oas.3	5224	NRXN2
chr11	86570954	86571033	80	*	81	86570981	4	3.5891	3.23392	0	vcap_romi_minus_vcap_input_peak_209	Promoter (1-2kb)	11	86567973	86568996	1024	2	8587	uc021qol.2	-1958	OR7E2P
chr11	114600271	114600317	47	*	48	114600296	4	3.5891	3.23392	0	vcap_romi_minus_vcap_input_peak_224	Distal Intergenic	11	114549200	114577652	28453	1	120406	uc009yyy.2	51071	NXPE2
chr12	104870760	104870839	80	*	81	104870760	4	3.5891	3.23392	0	vcap_romi_minus_vcap_input_peak_309	Intron (uc001tky.3/50515, intron 1 of 2)	12	104850692	105155792	305101	1	50515	uc001tky.3	20068	CHST11
chr14	96713749	96713819	71	*	72	96713768	4	3.5891	3.23392	0	vcap_romi_minus_vcap_input_peak_394	Distal Intergenic	14	96722547	96731100	8554	1	623	uc001yfh.3	-8728	BDKRB1
chr19	30450882	30450928	47	*	48	30450896	4	3.5891	3.23392	0	vcap_romi_minus_vcap_input_peak_576	Intron (uc002nsq.3/8725, intron 1 of 10)	19	30433146	30507519	74374	1	8725	uc002nsr.3	17736	URI1
chr20	15944640	15944686	47	*	48	15944641	4	3.5891	3.23392	0	vcap_romi_minus_vcap_input_peak_734	Intron (uc002wot.3/140733, intron 12 of 16)	20	15966433	16030707	64275	1	140733	uc002wpd.3	-21747	MACROD2
chr8	51679904	51679950	47	*	48	51679917	4	3.5891	3.23392	0	vcap_romi_minus_vcap_input_peak_1270	Intron (uc010lxy.1/54212, intron 19 of 19)	8	51085121	51705427	620307	1	54212	uc011ldl.1	594783	SNTG1
chr9	135658529	135658582	54	*	55	135658538	4	3.5891	3.23392	0	vcap_romi_minus_vcap_input_peak_1415	Intron (uc004cbu.1/158067, intron 2 of 12)	9	135753750	135765421	11672	1	11092	uc004cbx.1	-95168	SPACA9
chr19	38866585	38866631	47	*	48	38866617	5	3.56955	3.22688	0	vcap_romi_minus_vcap_input_peak_586	Promoter (1-2kb)	19	38865190	38874464	9275	1	5714	uc002oii.4	1395	PSMD8
chr1	17872173	17872230	58	*	59	17872185	4	3.57384	3.22509	0	vcap_romi_minus_vcap_input_peak_23	Intron (uc031pli.1/55160, intron 1 of 1)	1	17866330	18016673	150344	1	55160	uc009vpe.1	5843	ARHGEF10L
chr1	60336636	60336682	47	*	48	60336645	4	3.57384	3.22509	0	vcap_romi_minus_vcap_input_peak_52	Intron (uc009wad.3/51361, intron 21 of 22)	1	60282304	60342050	59747	1	51361	uc010oor.2	54332	HOOK1
chr1	60741432	60741478	47	*	48	60741458	4	3.57384	3.22509	0	vcap_romi_minus_vcap_input_peak_53	Distal Intergenic	1	60454824	60539442	84619	2	127795	uc001czs.2	-201990	C1orf87
chr1	167737514	167737560	47	*	48	167737520	4	3.57384	3.22509	0	vcap_romi_minus_vcap_input_peak_85	Intron (uc001gen.4/9019, intron 2 of 3)	1	167734295	167761156	26862	1	9019	uc031prf.1	3219	MPZL1
chr1	200792818	200792864	47	*	48	200792820	4	3.57384	3.22509	0	vcap_romi_minus_vcap_input_peak_96	Intron (uc001gvk.3/23271, intron 4 of 16)	1	200842083	200843306	1224	1	2848	uc001gvn.2	-49219	GPR25
chr1	201024262	201024308	47	*	48	201024277	4	3.57384	3.22509	0	vcap_romi_minus_vcap_input_peak_97	Intron (uc001gvv.3/779, intron 16 of 43)	1	200938514	200992828	54315	2	23046	uc001gvr.2	-31434	KIF21B
chr1	240574541	240574587	47	*	48	240574551	4	3.57384	3.22509	0	vcap_romi_minus_vcap_input_peak_111	Intron (uc010pyd.2/56776, intron 15 of 17)	1	240620794	240638489	17696	1	56776	uc001hyr.3	-46207	FMN2
chr10	30276293	30276339	47	*	48	30276293	4	3.57384	3.22509	0	vcap_romi_minus_vcap_input_peak_131	Distal Intergenic	10	30301729	30348488	46760	2	57608	uc001iux.3	72149	JCAD
chr12	97313678	97313754	77	*	78	97313693	4	3.57384	3.22509	0	vcap_romi_minus_vcap_input_peak_301	Intron (uc001teu.4/121441, intron 5 of 15)	12	97306354	97347469	41116	1	121441	uc001tex.3	7324	NEDD1
chr12	102418914	102418960	47	*	48	102418936	4	3.57384	3.22509	0	vcap_romi_minus_vcap_input_peak_306	Intron (uc010svw.2/51019, intron 1 of 6)	12	102406717	102455899	49183	2	51019	uc010svw.2	36939	WASHC3
chr14	56559971	56560017	47	*	48	56559976	4	3.57384	3.22509	0	vcap_romi_minus_vcap_input_peak_377	Distal Intergenic	14	56585093	56768031	182939	1	57161	uc001xch.3	-25076	PELI2
chr15	86963670	86963716	47	*	48	86963672	4	3.57384	3.22509	0	vcap_romi_minus_vcap_input_peak_442	Intron (uc002blz.1/123624, intron 17 of 23)	15	86840065	86860199	20135	2	727915	uc031qtm.1	-103471	AGBL1-AS1
chr17	6479500	6479579	80	*	81	6479504	4	3.57384	3.22509	0	vcap_romi_minus_vcap_input_peak_464	Downstream (2-3kb)	17	6354583	6459877	105295	2	83394	uc002gdd.4	-19623	PITPNM3
chr2	178221628	178221674	47	*	48	178221660	4	3.57384	3.22509	0	vcap_romi_minus_vcap_input_peak_683	Intron (uc002uli.5/4780, intron 7 of 7)	2	178148242	178188124	39883	2	100130691	uc002ulj.1	-33504	LOC100130691
chr2	181278641	181278687	47	*	48	181278649	4	3.57384	3.22509	0	vcap_romi_minus_vcap_input_peak_685	Distal Intergenic	2	180809604	180871840	62237	2	57703	uc002unp.2	-406801	CWC22
chr2	207315780	207315826	47	*	48	207315801	4	3.57384	3.22509	0	vcap_romi_minus_vcap_input_peak_703	Intron (uc002vbq.4/8745, intron 2 of 25)	2	207310031	207485854	175824	1	8745	uc010ziv.3	5749	ADAM23
chr2	242847048	242847094	47	*	48	242847054	4	3.57384	3.22509	0	vcap_romi_minus_vcap_input_peak_722	Distal Intergenic	2	242811886	242815482	3597	1	285093	uc010fzu.1	35162	RTP5
chr22	44875761	44875835	75	*	76	44875780	4	3.57384	3.22509	0	vcap_romi_minus_vcap_input_peak_829	Distal Intergenic	22	44888450	44894005	5556	2	84247	uc003beu.1	18170	RTL6
chr3	23127935	23127981	47	*	48	23127952	4	3.57384	3.22509	0	vcap_romi_minus_vcap_input_peak_858	Distal Intergenic	3	23244653	23632296	387644	1	7325	uc010hfc.2	-116672	UBE2E2
chr3	42046519	42046565	47	*	48	42046540	4	3.57384	3.22509	0	vcap_romi_minus_vcap_input_peak_877	Distal Intergenic	3	41288090	42003660	715571	2	54986	uc003ckv.4	-42859	ULK4
chr3	196764362	196764408	47	*	48	196764361	4	3.57384	3.22509	0	vcap_romi_minus_vcap_input_peak_958	Distal Intergenic	3	196728612	196756687	28076	2	4241	uc003fxk.4	-7675	MELTF
chr4	14873282	14873328	47	*	48	14873318	4	3.57384	3.22509	0	vcap_romi_minus_vcap_input_peak_965	Intron (uc003gne.3/uc003gne.3, intron 6 of 6)	4	14978524	14996129	17606	2	441009	uc010idu.1	122801	CPEB2-DT
chr4	62268893	62268939	47	*	48	62268892	4	3.57384	3.22509	0	vcap_romi_minus_vcap_input_peak_988	Intron (uc010ihg.1/23284, intron 2 of 7)	4	62362839	62938168	575330	1	23284	uc010ihh.3	-93900	ADGRL3
chr5	90376902	90376997	96	*	97	90376902	4	3.57384	3.22509	0	vcap_romi_minus_vcap_input_peak_1062	Intron (uc003kjt.4/84059, intron 86 of 89)	5	90195079	90460033	264955	1	84059	uc003kjx.3	181823	ADGRV1
chr5	138930397	138930443	47	*	48	138930411	4	3.57384	3.22509	0	vcap_romi_minus_vcap_input_peak_1083	Distal Intergenic	5	138940751	139008018	67268	1	7322	uc003leq.3	-10308	UBE2D2
chr6	29021833	29021879	47	*	48	29021834	4	3.57384	3.22509	0	vcap_romi_minus_vcap_input_peak_1108	Intron (uc021ytq.1/100129636, intron 3 of 5)	6	29011990	29012952	963	2	26692	uc003nlw.2	-8881	OR2W1
chr8	113012485	113012583	99	*	100	113012494	4	3.57384	3.22509	0	vcap_romi_minus_vcap_input_peak_1318	Distal Intergenic	8	113322454	113349960	27507	2	114788	uc003ynw.1	337377	CSMD3
chr8	145801282	145801359	78	*	79	145801297	4	3.57384	3.22509	0	vcap_romi_minus_vcap_input_peak_1338	Intron (uc003zds.1/80728, intron 9 of 12)	8	145754563	145838888	84326	2	80728	uc003zds.1	37529	ARHGAP39
chr9	77009017	77009094	78	*	79	77009017	4	3.57384	3.22509	0	vcap_romi_minus_vcap_input_peak_1370	Distal Intergenic	9	77112252	77302117	189866	1	6096	uc004ajh.3	-103158	RORB
chr9	82387561	82387607	47	*	48	82387583	4	3.57384	3.22509	0	vcap_romi_minus_vcap_input_peak_1377	Distal Intergenic	9	82189788	82341656	151869	1	7091	uc004alf.3	197773	TLE4
chr9	104679624	104679670	47	*	48	104679623	4	3.57384	3.22509	0	vcap_romi_minus_vcap_input_peak_1387	Distal Intergenic	9	104331634	104500862	169229	2	116443	uc004bbp.2	-178762	GRIN3A
chr9	137092705	137092776	72	*	73	137092707	4	3.57384	3.22509	0	vcap_romi_minus_vcap_input_peak_1416	Distal Intergenic	9	137029562	137029686	125	2	100151684	uc010nap.1	-63019	RNU6ATAC
chr1	115254423	115254469	47	*	48	115254445	4	3.55871	3.21631	0	vcap_romi_minus_vcap_input_peak_72	Intron (uc009wgu.3/4893, intron 4 of 6)	1	115247085	115259515	12431	2	4893	uc009wgu.3	5046	NRAS
chr14	31498449	31498526	78	*	79	31498483	4	3.55871	3.21631	0	vcap_romi_minus_vcap_input_peak_369	Promoter (2-3kb)	14	31495849	31565656	69808	1	11154	uc021rrz.1	2600	AP4S1
chr14	104167644	104167690	47	*	48	104167654	4	3.55871	3.21631	0	vcap_romi_minus_vcap_input_peak_395	3' UTR	14	104163954	104181823	17870	2	7517	uc001ynx.4	14133	XRCC3
chr20	19841446	19841497	52	*	53	19841454	4	3.55871	3.21631	0	vcap_romi_minus_vcap_input_peak_740	Distal Intergenic	20	19867165	19983103	115939	1	54453	uc002wro.2	-25668	RIN2
chr3	3466841	3466905	65	*	66	3466849	4	3.55871	3.21631	0	vcap_romi_minus_vcap_input_peak_837	Distal Intergenic	3	3191317	3221401	30085	2	51185	uc003bpq.3	-245440	CRBN
chr1	25859260	25859306	47	*	48	25859271	4	3.54371	3.20757	0	vcap_romi_minus_vcap_input_peak_28	Distal Intergenic	1	25870076	25895377	25302	1	26119	uc001bkl.4	-10770	LDLRAP1
chr1	236505050	236505096	47	*	48	236505063	4	3.54371	3.20757	0	vcap_romi_minus_vcap_input_peak_110	Distal Intergenic	1	236557680	236648008	90329	1	128178	uc001hxu.1	-52584	EDARADD
chr2	123125108	123125187	80	*	81	123125107	4	3.54371	3.20757	0	vcap_romi_minus_vcap_input_peak_660	Distal Intergenic	2	122513121	122525428	12308	1	7247	uc002tnl.3	611987	TSN
chr3	49493135	49493181	47	*	48	49493134	4	3.54371	3.20757	0	vcap_romi_minus_vcap_input_peak_887	Distal Intergenic	3	49506136	49573051	66916	1	1605	uc021wxz.1	-12955	DAG1
chr3	131309089	131309135	47	*	48	131309097	4	3.54371	3.20757	0	vcap_romi_minus_vcap_input_peak_934	Intron (uc003eok.3/131034, intron 9 of 15)	3	131253577	131261937	8361	2	131034	uc003eoj.3	-47152	CPNE4
chr6	90890675	90890721	47	*	48	90890693	4	3.54371	3.20757	0	vcap_romi_minus_vcap_input_peak_1124	Intron (uc003pnw.3/60468, intron 5 of 6)	6	90636247	91006627	370381	2	60468	uc003pnw.3	115906	BACH2
chr7	40731751	40731819	69	*	70	40731764	4	3.54371	3.20757	0	vcap_romi_minus_vcap_input_peak_1181	Intron (uc003thn.2/79783, intron 12 of 13)	7	40833056	40900366	67311	1	79783	uc003thp.2	-101237	SUGCT
chr8	79971983	79972047	65	*	66	79972014	4	3.54371	3.20757	0	vcap_romi_minus_vcap_input_peak_1293	Distal Intergenic	8	79645007	79717758	72752	2	3574	uc003ybg.3	-254225	IL7
chr1	41285803	41285849	47	*	48	41285813	4	3.52883	3.19889	0	vcap_romi_minus_vcap_input_peak_38	Exon (uc001cgh.2/9132, exon 7 of 14)	1	41249684	41306124	56441	1	9132	uc001cgh.2	36119	KCNQ4
chr12	5502816	5502888	73	*	74	5502836	4	3.52883	3.19889	0	vcap_romi_minus_vcap_input_peak_243	Distal Intergenic	12	5541280	5604465	63186	1	4908	uc001qnk.4	-38392	NTF3
chr12	70672590	70672663	74	*	75	70672621	4	3.52883	3.19889	0	vcap_romi_minus_vcap_input_peak_284	Intron (uc001svv.3/4848, intron 2 of 15)	12	70637494	70748773	111280	1	4848	uc009zrp.3	35096	CNOT2
chr12	119266791	119266837	47	*	48	119266812	4	3.52883	3.19889	0	vcap_romi_minus_vcap_input_peak_318	Distal Intergenic	12	119419300	119600856	181557	1	84530	uc001txa.2	-152463	SRRM4
chr14	36983792	36983840	49	*	50	36983791	4	3.52883	3.19889	0	vcap_romi_minus_vcap_input_peak_373	Promoter (<=1kb)	14	36942494	36982990	40497	2	253970	uc001wtq.3	-802	SFTA3
chr14	56626584	56626630	47	*	48	56626592	4	3.52883	3.19889	0	vcap_romi_minus_vcap_input_peak_378	Intron (uc001xch.3/57161, intron 1 of 5)	14	56585093	56768031	182939	1	57161	uc001xch.3	41491	PELI2
chr15	91993107	91993153	47	*	48	91993113	4	3.52883	3.19889	0	vcap_romi_minus_vcap_input_peak_446	Distal Intergenic	15	91643182	91811835	168654	1	9899	uc002bqt.3	349925	SV2B
chr3	59989025	59989071	47	*	48	59989040	4	3.52883	3.19889	0	vcap_romi_minus_vcap_input_peak_900	Intron (uc003dkx.4/2272, intron 3 of 9)	3	58834758	59035758	201001	2	200844	uc003dkv.1	-953267	C3orf67
chr4	39262392	39262438	47	*	48	39262414	4	3.52883	3.19889	0	vcap_romi_minus_vcap_input_peak_979	Intron (uc003gtv.3/57728, intron 28 of 36)	4	39217461	39276959	59499	1	57728	uc003gtw.1	44931	WDR19
chr6	151772549	151772595	47	*	48	151772548	4	3.52883	3.19889	0	vcap_romi_minus_vcap_input_peak_1152	Promoter (<=1kb)	6	151725897	151773316	47420	2	55005	uc003qoi.3	721	RMND1
chr17	75921538	75921587	50	*	51	75921558	4	3.51408	3.19024	0	vcap_romi_minus_vcap_input_peak_528	Distal Intergenic	17	75875083	75880169	5087	2	400624	uc002jub.3	-41369	LINC01973
chr20	17825308	17825354	47	*	48	17825320	4	3.51408	3.19024	0	vcap_romi_minus_vcap_input_peak_735	Distal Intergenic	20	17922244	17942638	20395	2	27131	uc002wqb.3	117284	SNX5
chr20	21170053	21170099	47	*	48	21170054	4	3.51408	3.19024	0	vcap_romi_minus_vcap_input_peak_743	Intron (uc002wsb.3/55857, intron 6 of 13)	20	21142512	21227258	84747	1	55857	uc002wsd.3	27541	KIZ
chr20	34661009	34661055	47	*	48	34661018	4	3.51408	3.19024	0	vcap_romi_minus_vcap_input_peak_752	Distal Intergenic	20	34679426	34820721	141296	1	2036	uc002xeu.3	-18371	EPB41L1
chr5	36204277	36204323	47	*	48	36204276	4	3.51408	3.19024	0	vcap_romi_minus_vcap_input_peak_1045	Intron (uc003jke.4/133686, intron 4 of 6)	5	36192694	36213280	20587	2	133686	uc003jke.4	8957	NADK2
chr6	97667308	97667354	47	*	48	97667336	4	3.51408	3.19024	0	vcap_romi_minus_vcap_input_peak_1127	Intron (uc021zda.1/100302287, intron 1 of 1)	6	97590037	97730429	140393	2	253714	uc011eaf.2	63075	MMS22L
chr7	91451342	91451388	47	*	48	91451343	4	3.51408	3.19024	0	vcap_romi_minus_vcap_input_peak_1218	Intron (uc010let.1/7978, intron 1 of 3)	7	91431460	91510016	78557	2	7978	uc010let.1	58628	MTERF1
chr9	71682675	71682721	47	*	48	71682696	4	3.51408	3.19024	0	vcap_romi_minus_vcap_input_peak_1366	Intron (uc004agz.2/2395, intron 4 of 4)	9	71650479	71693993	43515	1	2395	uc004agz.2	32196	FXN
chr9	90177113	90177159	47	*	48	90177116	4	3.51408	3.19024	0	vcap_romi_minus_vcap_input_peak_1382	Intron (uc004apc.3/1612, intron 2 of 25)	9	90113885	90323549	209665	1	1612	uc011ltg.2	63228	DAPK1
chr1	16908045	16908115	71	*	72	16908051	5	3.51024	3.18816	0	vcap_romi_minus_vcap_input_peak_19	Intron (uc001ayw.4/55672, intron 15 of 28)	1	16892903	16913756	20854	2	55672	uc001ayz.1	5641	NBPF1
chr1	47003694	47003760	67	*	68	47003699	5	3.51024	3.18816	0	vcap_romi_minus_vcap_input_peak_42	Promoter (<=1kb)	1	47004368	47035927	31560	1	100507423	uc021onb.1	-608	MKNK1-AS1
chr1	56944379	56944425	47	*	48	56944394	5	3.51024	3.18816	0	vcap_romi_minus_vcap_input_peak_50	Distal Intergenic	1	56960419	57045257	84839	2	8613	uc001cyj.2	100832	PLPP3
chr1	111747270	111747316	47	*	48	111747272	5	3.51024	3.18816	0	vcap_romi_minus_vcap_input_peak_67	Promoter (<=1kb)	1	111728591	111747160	18570	2	79961	uc001eal.2	-110	DENND2D
chr1	201165385	201165452	68	*	69	201165414	5	3.51024	3.18816	0	vcap_romi_minus_vcap_input_peak_99	Intron (uc001gwb.3/91156, intron 4 of 25)	1	201159953	201198080	38128	1	91156	uc001gwb.3	5432	IGFN1
chr10	6273892	6273938	47	*	48	6273894	5	3.51024	3.18816	0	vcap_romi_minus_vcap_input_peak_117	Intron (uc001ijd.3/5209, intron 14 of 14)	10	6266112	6277507	11396	1	5209	uc001ijg.3	7780	PFKFB3
chr10	13173127	13173173	47	*	48	13173148	5	3.51024	3.18816	0	vcap_romi_minus_vcap_input_peak_119	Intron (uc001ilu.1/10133, intron 13 of 15)	10	13203554	13253104	49551	1	55388	uc001ima.3	-30381	MCM10
chr11	31820432	31820478	47	*	48	31820452	5	3.51024	3.18816	0	vcap_romi_minus_vcap_input_peak_176	Intron (uc031pzk.1/5080, intron 6 of 7)	11	31806340	31825594	19255	2	5080	uc031pzk.1	5116	PAX6
chr11	34476635	34476681	47	*	48	34476645	5	3.51024	3.18816	0	vcap_romi_minus_vcap_input_peak_179	Intron (uc001mvm.3/847, intron 6 of 12)	11	34470739	34485782	15044	1	847	uc009ykc.1	5896	CAT
chr11	46006110	46006225	116	*	117	46006182	5	3.51024	3.18816	0	vcap_romi_minus_vcap_input_peak_185	Intron (uc001ncb.4/51317, intron 13 of 17)	11	45950874	45992918	42045	2	51317	uc001nca.1	-13192	PHF21A
chr11	58929996	58930055	60	*	61	58930016	5	3.51024	3.18816	0	vcap_romi_minus_vcap_input_peak_191	Distal Intergenic	11	58938903	58976060	37158	1	23220	uc001nnr.2	-8848	DTX4
chr11	67480224	67480270	47	*	48	67480235	5	3.51024	3.18816	0	vcap_romi_minus_vcap_input_peak_199	Distal Intergenic	11	67429633	67448685	19053	2	222	uc001oms.3	-31539	ALDH3B2
chr11	78527304	78527373	70	*	71	78527337	5	3.51024	3.18816	0	vcap_romi_minus_vcap_input_peak_206	Intron (uc001ozl.4/26011, intron 22 of 33)	11	78364328	78387450	23123	2	26011	uc001ozk.4	-139854	TENM4
chr11	110170579	110170625	47	*	48	110170582	5	3.51024	3.18816	0	vcap_romi_minus_vcap_input_peak_217	Distal Intergenic	11	110045605	110167437	121833	2	5962	uc009yxx.1	-3142	RDX
chr11	133669524	133669570	47	*	48	133669524	5	3.51024	3.18816	0	vcap_romi_minus_vcap_input_peak_238	Exon (uc021qsl.1/uc021qsl.1, exon 1 of 1)	11	133710517	133715392	4876	2	219938	uc001qgv.1	45822	SPATA19
chr12	57370238	57370316	79	*	80	57370241	5	3.51024	3.18816	0	vcap_romi_minus_vcap_input_peak_271	Distal Intergenic	12	57388355	57390469	2115	1	11318	uc001smk.3	-18039	GPR182
chr12	63746048	63746113	66	*	67	63746090	5	3.51024	3.18816	0	vcap_romi_minus_vcap_input_peak_279	Distal Intergenic	12	63536539	63546590	10052	2	552	uc001sro.2	-199458	AVPR1A
chr12	95742529	95742575	47	*	48	95742557	5	3.51024	3.18816	0	vcap_romi_minus_vcap_input_peak_300	Distal Intergenic	12	95703699	95703760	62	1	100500802	uc001teb.3	38830	MIR3685
chr13	30111409	30111455	47	*	48	30111414	5	3.51024	3.18816	0	vcap_romi_minus_vcap_input_peak_337	Intron (uc001uso.3/6541, intron 11 of 12)	13	30070484	30080084	9601	1	23281	uc010tdq.2	40925	MTUS2
chr13	52079562	52079608	47	*	48	52079563	5	3.51024	3.18816	0	vcap_romi_minus_vcap_input_peak_347	Distal Intergenic	13	52126725	52126803	79	1	100616423	uc021rju.1	-47117	MIR4703
chr13	106575177	106575223	47	*	48	106575179	5	3.51024	3.18816	0	vcap_romi_minus_vcap_input_peak_358	Distal Intergenic	13	106359218	106414143	54926	1	144920	uc001vqf.2	215959	LINC00343
chr15	41365710	41365756	47	*	48	41365730	5	3.51024	3.18816	0	vcap_romi_minus_vcap_input_peak_407	Intron (uc001zni.3/54617, intron 26 of 35)	15	41271079	41408340	137262	2	54617	uc001zni.3	42584	INO80
chr15	62738774	62738845	72	*	73	62738801	5	3.51024	3.18816	0	vcap_romi_minus_vcap_input_peak_414	Distal Intergenic	15	62929371	62937380	8010	2	197003	uc002ala.3	198535	MGC15885
chr17	32777774	32777820	47	*	48	32777810	5	3.51024	3.18816	0	vcap_romi_minus_vcap_input_peak_496	Distal Intergenic	17	32687399	32690252	2854	2	6346	uc002hid.1	-87522	CCL1
chr17	48199169	48199215	47	*	48	48199196	5	3.51024	3.18816	0	vcap_romi_minus_vcap_input_peak_509	Promoter (2-3kb)	17	48188673	48201522	12850	2	201191	uc002iqe.4	2307	SAMD14
chr17	74044844	74044906	63	*	64	74044857	5	3.51024	3.18816	0	vcap_romi_minus_vcap_input_peak_525	Intron (uc002jqj.2/6730, intron 7 of 8)	17	74034856	74049737	14882	2	6730	uc002jqj.2	4831	SRP68
chr17	80524733	80524779	47	*	48	80524732	5	3.51024	3.18816	0	vcap_romi_minus_vcap_input_peak_532	Intron (uc002kfm.1/3607, intron 2 of 8)	17	80551298	80562483	11186	1	3607	uc002kfo.3	-26519	FOXK2
chr18	1107500	1107557	58	*	59	1107541	5	3.51024	3.18816	0	vcap_romi_minus_vcap_input_peak_534	Distal Intergenic	18	905197	912173	6977	1	116	uc010dkh.4	202303	ADCYAP1
chr18	67794898	67794944	47	*	48	67794897	5	3.51024	3.18816	0	vcap_romi_minus_vcap_input_peak_558	Exon (uc002lko.2/25914, exon 19 of 43)	18	67671043	67727278	56236	2	25914	uc010dqp.2	-67620	RTTN
chr18	75381363	75381409	47	*	48	75381364	5	3.51024	3.18816	0	vcap_romi_minus_vcap_input_peak_559	Distal Intergenic	18	74962008	74982096	20089	1	2587	uc002lms.4	419355	GALR1
chr18	77083974	77084058	85	*	86	77083996	5	3.51024	3.18816	0	vcap_romi_minus_vcap_input_peak_561	Intron (uc002lmv.1/374868, intron 12 of 12)	18	77104265	77138282	34018	1	374868	uc002lna.3	-20207	ATP9B
chr19	2362889	2362935	47	*	48	2362928	5	3.51024	3.18816	0	vcap_romi_minus_vcap_input_peak_565	Distal Intergenic	19	2339677	2341950	2274	1	56928	uc002lvu.3	23212	SPPL2B
chr19	27752930	27752994	65	*	66	27752936	5	3.51024	3.18816	0	vcap_romi_minus_vcap_input_peak_571	Distal Intergenic	19	28281401	28284848	3448	2	148189	uc002nrx.3	531854	LINC00662
chr19	36891370	36891416	47	*	48	36891375	5	3.51024	3.18816	0	vcap_romi_minus_vcap_input_peak_584	Intron (uc002ody.1/284406, intron 1 of 4)	19	36882861	36909550	26690	2	284406	uc002ody.1	18134	ZFP82
chr19	39905982	39906054	73	*	74	39905999	5	3.51024	3.18816	0	vcap_romi_minus_vcap_input_peak_589	Promoter (<=1kb)	19	39905809	39919055	13247	1	64857	uc010xva.2	173	PLEKHG2
chr19	41934910	41934970	61	*	62	41934911	5	3.51024	3.18816	0	vcap_romi_minus_vcap_input_peak_593	Promoter (<=1kb)	19	41931264	41934635	3372	2	374907	uc002oqs.3	-275	B3GNT8
chr19	53644128	53644220	93	*	94	53644145	5	3.51024	3.18816	0	vcap_romi_minus_vcap_input_peak_604	Exon (uc002qbc.2/84671, exon 5 of 5)	19	53611132	53636173	25042	2	55786	uc002qaw.3	-7955	ZNF415
chr2	16741772	16741818	47	*	48	16741784	5	3.51024	3.18816	0	vcap_romi_minus_vcap_input_peak_618	Intron (uc010exm.2/81553, intron 3 of 10)	2	16730730	16804344	73615	2	81553	uc010exm.2	62526	FAM49A
chr2	63605856	63605902	47	*	48	63605871	5	3.51024	3.18816	0	vcap_romi_minus_vcap_input_peak_635	Intron (uc002sce.3/51057, intron 6 of 8)	2	63348535	63661070	312536	2	51057	uc002sce.3	55168	WDPCP
chr2	69793863	69793909	47	*	48	69793875	5	3.51024	3.18816	0	vcap_romi_minus_vcap_input_peak_640	Intron (uc002sfp.2/22848, intron 20 of 21)	2	69747177	69747303	127	2	100124535	uc010fdl.3	-46560	SNORA36C
chr2	121888283	121888357	75	*	76	121888313	5	3.51024	3.18816	0	vcap_romi_minus_vcap_input_peak_657	Distal Intergenic	2	121974164	121991770	17607	2	29842	uc010flq.3	103413	TFCP2L1
chr2	227292410	227292456	47	*	48	227292418	5	3.51024	3.18816	0	vcap_romi_minus_vcap_input_peak_713	Distal Intergenic	2	227523426	227523509	84	2	100847053	uc031rrm.1	231053	MIR5702
chr2	242838685	242838737	53	*	54	242838691	5	3.51024	3.18816	0	vcap_romi_minus_vcap_input_peak_721	Distal Intergenic	2	242811886	242815482	3597	1	285093	uc010fzu.1	26799	RTP5
chr20	13344565	13344619	55	*	56	13344585	5	3.51024	3.18816	0	vcap_romi_minus_vcap_input_peak_732	Intron (uc010zri.1/55617, intron 2 of 9)	20	13218067	13220334	2268	2	100505536	uc002wof.2	-124231	ISM1-AS1
chr20	15823789	15823868	80	*	81	15823857	5	3.51024	3.18816	0	vcap_romi_minus_vcap_input_peak_733	Intron (uc002wot.3/140733, intron 8 of 16)	20	15966433	16030707	64275	1	140733	uc002wpd.3	-142565	MACROD2
chr20	48930076	48930122	47	*	48	48930098	5	3.51024	3.18816	0	vcap_romi_minus_vcap_input_peak_764	Exon (uc002xvk.2/284751, exon 5 of 5)	20	48909257	48931456	22200	1	284751	uc002xvk.2	20819	LINC01270
chr20	51415692	51415738	47	*	48	51415698	5	3.51024	3.18816	0	vcap_romi_minus_vcap_input_peak_768	Distal Intergenic	20	51588946	52111869	522924	1	128553	uc002xwo.3	-173208	TSHZ2
chr20	52254952	52254998	47	*	48	52254989	5	3.51024	3.18816	0	vcap_romi_minus_vcap_input_peak_770	Distal Intergenic	20	52192266	52210801	18536	2	7764	uc010gij.1	-44151	ZNF217
chr21	17606743	17606789	47	*	48	17606777	5	3.51024	3.18816	0	vcap_romi_minus_vcap_input_peak_780	Intron (uc002ykb.2/388815, intron 4 of 7)	21	17566699	17982094	415396	1	388815	uc002ykc.2	40044	MIR99AHG
chr21	40601779	40601868	90	*	91	40601789	5	3.51024	3.18816	0	vcap_romi_minus_vcap_input_peak_796	Promoter (<=1kb)	21	40574251	40601362	27112	2	54014	uc010god.1	-417	BRWD1
chr22	19207420	19207466	47	*	48	19207432	5	3.51024	3.18816	0	vcap_romi_minus_vcap_input_peak_806	Exon (uc021wlc.1/8218, exon 18 of 33)	22	19183777	19203344	19568	2	8218	uc002zpd.1	-4076	CLTCL1
chr22	19395423	19395498	76	*	77	19395433	5	3.51024	3.18816	0	vcap_romi_minus_vcap_input_peak_807	Intron (uc002zpf.1/7290, intron 22 of 24)	22	19318224	19419219	100996	2	7290	uc002zpf.1	23721	HIRA
chr22	38589120	38589166	47	*	48	38589131	5	3.51024	3.18816	0	vcap_romi_minus_vcap_input_peak_823	Distal Intergenic	22	38597939	38612517	14579	1	23764	uc003avc.3	-8773	MAFF
chr3	14612961	14613007	47	*	48	14612983	5	3.51024	3.18816	0	vcap_romi_minus_vcap_input_peak_850	Distal Intergenic	3	14530619	14583588	52970	2	80852	uc021wtn.1	-29373	GRIP2
chr3	23945286	23945368	83	*	84	23945295	5	3.51024	3.18816	0	vcap_romi_minus_vcap_input_peak_860	Intron (uc003ccj.3/28512, intron 2 of 4)	3	23958295	23961903	3609	1	6138	uc011awi.2	-12927	RPL15
chr3	25303906	25303991	86	*	87	25303906	5	3.51024	3.18816	0	vcap_romi_minus_vcap_input_peak_862	Intron (uc011awl.2/5915, intron 1 of 7)	3	25215823	25639422	423600	1	5915	uc011awl.2	88083	RARB
chr3	37324245	37324296	52	*	53	37324253	5	3.51024	3.18816	0	vcap_romi_minus_vcap_input_peak_872	Promoter (<=1kb)	3	37323583	37408370	84788	1	2803	uc003cgx.3	662	GOLGA4
chr3	37737840	37737886	47	*	48	37737842	5	3.51024	3.18816	0	vcap_romi_minus_vcap_input_peak_873	Intron (uc003chd.3/3680, intron 18 of 27)	3	37903669	38025960	122292	1	10217	uc003chg.3	-165783	CTDSPL
chr3	44447803	44447849	47	*	48	44447810	5	3.51024	3.18816	0	vcap_romi_minus_vcap_input_peak_882	Intron (uc010him.3/285343, intron 10 of 10)	3	44481262	44497188	15927	2	353274	uc011azv.1	49339	ZNF445
chr3	48011596	48011662	67	*	68	48011596	5	3.51024	3.18816	0	vcap_romi_minus_vcap_input_peak_885	Intron (uc003csb.2/4134, intron 16 of 18)	3	47892180	47951878	59699	2	4134	uc003csa.3	-59718	MAP4
chr3	58532407	58532453	47	*	48	58532407	5	3.51024	3.18816	0	vcap_romi_minus_vcap_input_peak_898	Distal Intergenic	3	58490863	58522929	32067	2	8309	uc003dkl.3	-9478	ACOX2
chr3	61754074	61754138	65	*	66	61754108	5	3.51024	3.18816	0	vcap_romi_minus_vcap_input_peak_903	Intron (uc003dla.4/5793, intron 2 of 2)	3	61547243	61757059	209817	1	5793	uc003dla.4	206831	PTPRG
chr3	63230554	63230619	66	*	67	63230585	5	3.51024	3.18816	0	vcap_romi_minus_vcap_input_peak_904	Distal Intergenic	3	63263914	63602597	338684	1	132204	uc003dlp.3	-33295	SYNPR
chr3	78859483	78859529	47	*	48	78859503	5	3.51024	3.18816	0	vcap_romi_minus_vcap_input_peak_916	Intron (uc003dqb.2/6091, intron 27 of 28)	3	78709089	78764407	55319	2	6091	uc003dqf.1	-95076	ROBO1
chr4	37851704	37851750	47	*	48	37851723	5	3.51024	3.18816	0	vcap_romi_minus_vcap_input_peak_974	Intron (uc011byb.1/55276, intron 11 of 13)	4	37828282	37849099	20818	1	55276	uc011bya.1	23422	PGM2
chr4	38550680	38550738	59	*	60	38550684	5	3.51024	3.18816	0	vcap_romi_minus_vcap_input_peak_976	Distal Intergenic	4	38665790	38692372	26583	1	51274	uc003gtg.2	-115052	KLF3
chr4	41250075	41250121	47	*	48	41250089	5	3.51024	3.18816	0	vcap_romi_minus_vcap_input_peak_981	Intron (uc031sec.1/101410542, intron 2 of 2)	4	41222091	41258744	36654	2	101410542	uc031sec.1	8623	UCHL1-AS1
chr4	68610189	68610265	77	*	78	68610199	5	3.51024	3.18816	0	vcap_romi_minus_vcap_input_peak_995	Intron (uc003hdl.4/550112, intron 5 of 7)	4	68603099	68621804	18706	2	2798	uc003hdm.3	11539	GNRHR
chr5	127696734	127696780	47	*	48	127696755	5	3.51024	3.18816	0	vcap_romi_minus_vcap_input_peak_1073	Intron (uc003kuu.3/2201, intron 46 of 64)	5	127593601	127873735	280135	2	2201	uc003kuu.3	176955	FBN2
chr5	138711180	138711241	62	*	63	138711195	5	3.51024	3.18816	0	vcap_romi_minus_vcap_input_peak_1082	Intron (uc003leg.3/9963, intron 2 of 14)	5	138702885	138719039	16155	2	9963	uc003leg.3	7798	SLC23A1
chr5	171476174	171476220	47	*	48	171476177	5	3.51024	3.18816	0	vcap_romi_minus_vcap_input_peak_1093	Intron (uc003mbo.1/6793, intron 1 of 18)	5	171288556	171433877	145322	2	23291	uc003mbl.1	-42297	FBXW11
chr6	25567104	25567150	47	*	48	25567103	5	3.51024	3.18816	0	vcap_romi_minus_vcap_input_peak_1107	Intron (uc010jpy.3/55604, intron 29 of 36)	6	25527606	25557078	29473	1	55604	uc003nfa.1	39498	CARMIL1
chr6	105643033	105643079	47	*	48	105643054	5	3.51024	3.18816	0	vcap_romi_minus_vcap_input_peak_1129	Distal Intergenic	6	105605775	105627858	22084	2	64208	uc003prb.3	-15175	POPDC3
chr6	170217187	170217233	47	*	48	170217190	5	3.51024	3.18816	0	vcap_romi_minus_vcap_input_peak_1160	Distal Intergenic	6	170188886	170198921	10036	2	401288	uc003qxj.1	-18266	LINC00242
chr7	4039084	4039162	79	*	80	4039155	5	3.51024	3.18816	0	vcap_romi_minus_vcap_input_peak_1163	Intron (uc003smx.3/221935, intron 14 of 44)	7	4050598	4308631	258034	1	221935	uc010kso.3	-11436	SDK1
chr7	38925810	38925856	47	*	48	38925832	5	3.51024	3.18816	0	vcap_romi_minus_vcap_input_peak_1179	Intron (uc003tgy.3/27072, intron 27 of 28)	7	38763543	38948800	185258	2	27072	uc003tgy.3	22944	VPS41
chr7	110784307	110784353	47	*	48	110784323	5	3.51024	3.18816	0	vcap_romi_minus_vcap_input_peak_1233	Intron (uc003vfq.2/83943, intron 3 of 5)	7	110731062	110765509	34448	1	54674	uc003vfs.4	53245	LRRN3
chr7	132604444	132604519	76	*	77	132604483	5	3.51024	3.18816	0	vcap_romi_minus_vcap_input_peak_1244	Intron (uc003vre.3/54927, intron 4 of 7)	7	132469623	132766828	297206	2	54927	uc003vre.3	162309	CHCHD3
chr7	141676866	141676926	61	*	62	141676880	5	3.51024	3.18816	0	vcap_romi_minus_vcap_input_peak_1252	Distal Intergenic	7	141672431	141673573	1143	2	5726	uc003vwx.1	-3293	TAS2R38
chr8	53962608	53962667	60	*	61	53962636	5	3.51024	3.18816	0	vcap_romi_minus_vcap_input_peak_1272	Distal Intergenic	8	53852468	53853454	987	1	2831	uc011ldu.2	110140	NPBWR1
chr8	67818483	67818529	47	*	48	67818519	5	3.51024	3.18816	0	vcap_romi_minus_vcap_input_peak_1280	Intron (uc003xwz.4/157777, intron 14 of 14)	8	67834709	67834784	76	2	641648	uc003xxb.1	16255	SNORD87
chr8	79983087	79983133	47	*	48	79983088	5	3.51024	3.18816	0	vcap_romi_minus_vcap_input_peak_1294	Distal Intergenic	8	79645007	79717758	72752	2	3574	uc003ybg.3	-265329	IL7
chr8	95510838	95510884	47	*	48	95510859	5	3.51024	3.18816	0	vcap_romi_minus_vcap_input_peak_1302	Intron (uc010maz.2/25962, intron 6 of 14)	8	95384188	95487343	103156	2	25788	uc003ygk.3	-23495	RAD54B
chr8	99944735	99944781	47	*	48	99944764	5	3.51024	3.18816	0	vcap_romi_minus_vcap_input_peak_1308	Intron (uc003yio.4/6788, intron 12 of 12)	8	99466859	99954799	487941	2	6788	uc003yio.4	10018	STK3
chr8	105101425	105101471	47	*	48	105101448	5	3.51024	3.18816	0	vcap_romi_minus_vcap_input_peak_1316	Intron (uc003ylp.3/9699, intron 19 of 23)	8	104927723	104930881	3159	1	9699	uc003ylu.1	173702	RIMS2
chr8	113477002	113477048	47	*	48	113477004	5	3.51024	3.18816	0	vcap_romi_minus_vcap_input_peak_1319	Intron (uc003yns.3/114788, intron 37 of 55)	8	113322454	113349960	27507	2	114788	uc003ynw.1	-127042	CSMD3
chr8	128389465	128389520	56	*	57	128389464	5	3.51024	3.18816	0	vcap_romi_minus_vcap_input_peak_1325	Intron (uc003ysc.2/uc003ysc.2, intron 2 of 2)	8	128427857	128429441	1585	1	5462	uc003ysf.3	-38337	POU5F1B
chr8	141510253	141510322	70	*	71	141510255	5	3.51024	3.18816	0	vcap_romi_minus_vcap_input_peak_1332	Distal Intergenic	8	141521397	141527252	5856	1	54108	uc003yvl.3	-11075	CHRAC1
chr8	143452936	143452990	55	*	56	143452936	5	3.51024	3.18816	0	vcap_romi_minus_vcap_input_peak_1334	Intron (uc003ywk.3/203062, intron 13 of 13)	8	143293441	143436124	142684	2	203062	uc003ywj.3	-16812	TSNARE1
chr8	144765431	144765477	47	*	48	144765432	5	3.51024	3.18816	0	vcap_romi_minus_vcap_input_peak_1336	Promoter (1-2kb)	8	144766622	144777555	10934	1	286075	uc003yze.4	-1145	ZNF707
chr1	37926190	37926261	72	*	73	37926193	4	3.49944	3.18165	0	vcap_romi_minus_vcap_input_peak_36	Intron (uc021olm.1/728431, intron 2 of 2)	1	37920480	37940044	19565	2	728431	uc021olm.1	13783	LINC01137
chr15	38366065	38366111	47	*	48	38366072	4	3.49944	3.18165	0	vcap_romi_minus_vcap_input_peak_404	Distal Intergenic	15	38227458	38234588	7131	1	145942	uc010bbc.1	138607	TMCO5A
chr2	99328443	99328528	86	*	87	99328453	4	3.49944	3.18165	0	vcap_romi_minus_vcap_input_peak_651	Intron (uc002sze.3/11320, intron 14 of 15)	2	99235569	99347589	112021	2	11320	uc002sze.3	19061	MGAT4A
chr3	78775841	78775887	47	*	48	78775862	4	3.49944	3.18165	0	vcap_romi_minus_vcap_input_peak_915	Intron (uc003dqb.2/6091, intron 26 of 28)	3	78709089	78764407	55319	2	6091	uc003dqf.1	-11434	ROBO1
chr4	186076485	186076531	47	*	48	186076503	4	3.49944	3.18165	0	vcap_romi_minus_vcap_input_peak_1030	Distal Intergenic	4	186064417	186071538	7122	1	291	uc003ixd.3	12068	SLC25A4
chr6	119444252	119444298	47	*	48	119444251	4	3.49944	3.18165	0	vcap_romi_minus_vcap_input_peak_1137	Intron (uc003pyk.4/79632, intron 16 of 16)	6	119280996	119470358	189363	2	79632	uc003pyk.4	26060	FAM184A
chr9	128694194	128694242	49	*	50	128694207	4	3.49944	3.18165	0	vcap_romi_minus_vcap_input_peak_1410	Intron (uc004bqb.3/5090, intron 4 of 8)	9	128677965	128729655	51691	1	5090	uc004bqe.3	16229	PBX3
chr15	73571209	73571255	47	*	48	73571226	5	3.49206	3.17625	0	vcap_romi_minus_vcap_input_peak_425	Intron (uc002avm.4/4756, intron 22 of 28)	15	73612200	73661605	49406	2	10021	uc002avp.3	90350	HCN4
chr17	33423035	33423081	47	*	48	33423051	5	3.49206	3.17625	0	vcap_romi_minus_vcap_input_peak_497	Intron (uc002hiq.2/100529207, intron 2 of 6)	17	33336131	33416348	80218	2	117584	uc002hio.2	-6687	RFFL
chr8	48785964	48786010	47	*	48	48785968	5	3.49206	3.17625	0	vcap_romi_minus_vcap_input_peak_1269	Intron (uc003xqi.3/5591, intron 46 of 86)	8	48685669	48872743	187075	2	5591	uc003xqi.3	86733	PRKDC
chr8	74346917	74346963	47	*	48	74346939	5	3.49206	3.17625	0	vcap_romi_minus_vcap_input_peak_1289	Intron (uc003xzl.3/100128126, intron 1 of 2)	8	74332309	74353753	21445	1	100128126	uc003xzl.3	14608	STAU2-AS1
chr9	613173	613247	75	*	76	613187	5	3.49206	3.17625	0	vcap_romi_minus_vcap_input_peak_1339	Intron (uc003zgl.2/23189, intron 5 of 15)	9	569461	713464	144004	1	23189	uc003zgp.1	43712	KANK1
chr1	19003840	19003886	47	*	48	19003843	4	3.48493	3.1731	0	vcap_romi_minus_vcap_input_peak_24	Intron (uc001bay.3/5081, intron 4 of 7)	1	18957500	19062632	105133	1	5081	uc001bay.3	46340	PAX7
chr1	27270002	27270048	47	*	48	27270005	4	3.48493	3.1731	0	vcap_romi_minus_vcap_input_peak_30	Intron (uc021ojq.1/uc021ojq.1, intron 1 of 1)	1	27276047	27286901	10855	2	126695	uc001bni.2	16853	KDF1
chr1	201107723	201107769	47	*	48	201107728	4	3.48493	3.1731	0	vcap_romi_minus_vcap_input_peak_98	Intron (uc001gvx.3/252839, intron 1 of 4)	1	201103900	201123568	19669	2	252839	uc001gvx.3	15799	TMEM9
chr2	5918774	5918845	72	*	73	5918789	4	3.48493	3.1731	0	vcap_romi_minus_vcap_input_peak_613	Distal Intergenic	2	5832799	5841517	8719	1	6664	uc002qyj.3	85975	SOX11
chr2	192406566	192406612	47	*	48	192406588	4	3.48493	3.1731	0	vcap_romi_minus_vcap_input_peak_688	Distal Intergenic	2	192542798	192553248	10451	1	64859	uc002usw.3	-136186	NABP1
chr20	21193866	21193912	47	*	48	21193868	4	3.48493	3.1731	0	vcap_romi_minus_vcap_input_peak_744	Intron (uc002wsb.3/55857, intron 8 of 13)	20	21142512	21227258	84747	1	55857	uc002wsd.3	51354	KIZ
chr21	27811825	27811890	66	*	67	27811869	4	3.48493	3.1731	0	vcap_romi_minus_vcap_input_peak_783	Distal Intergenic	21	27838528	27945581	107054	2	116159	uc002ymd.3	133691	CYYR1
chr5	36273717	36273786	70	*	71	36273772	4	3.48493	3.1731	0	vcap_romi_minus_vcap_input_peak_1046	Intron (uc003jkh.3/202151, intron 13 of 13)	5	36249104	36302011	52908	2	202151	uc003jkh.3	28225	RANBP3L
chr1	167643485	167643559	75	*	76	167643492	4	3.47053	3.1646	0	vcap_romi_minus_vcap_input_peak_84	Intron (uc001gem.3/92241, intron 1 of 6)	1	167599474	167675486	76013	1	92241	uc001gem.3	44011	RCSD1
chr12	98806977	98807023	47	*	48	98806989	4	3.47053	3.1646	0	vcap_romi_minus_vcap_input_peak_302	Distal Intergenic	12	98847619	98850923	3305	2	121456	uc009ztm.2	43900	SLC9A7P1
chr12	116914480	116914565	86	*	87	116914495	4	3.47053	3.1646	0	vcap_romi_minus_vcap_input_peak_314	Distal Intergenic	12	116866057	116866123	67	2	100616309	uc021rei.1	-48357	MIR4472-2
chr2	86023218	86023287	70	*	71	86023227	4	3.47053	3.1646	0	vcap_romi_minus_vcap_input_peak_647	Distal Intergenic	2	86042253	86053911	11659	1	284950	uc021vkc.1	-18966	LOC284950
chr5	148283247	148283317	71	*	72	148283264	4	3.47053	3.1646	0	vcap_romi_minus_vcap_input_peak_1086	Intron (uc003lpp.1/79628, intron 7 of 26)	5	148206156	148208197	2042	1	154	uc003lpr.2	77091	ADRB2
chr6	138514556	138514623	68	*	69	138514555	4	3.47053	3.1646	0	vcap_romi_minus_vcap_input_peak_1144	Intron (uc003qhu.3/57221, intron 2 of 33)	6	138537127	138539627	2501	2	59351	uc003qhv.3	25004	PBOV1
chr21	34751018	34751083	66	*	67	34751022	5	3.47045	3.16208	0	vcap_romi_minus_vcap_input_peak_788	Distal Intergenic	21	34775202	34809828	34627	1	3460	uc002yrp.4	-24119	IFNGR2
chr2	64625353	64625399	47	*	48	64625372	4	3.45624	3.15614	0	vcap_romi_minus_vcap_input_peak_636	Distal Intergenic	2	64681327	64688517	7191	1	29094	uc002scy.4	-55928	LGALSL
chr3	11373760	11373806	47	*	48	11373785	4	3.45624	3.15614	0	vcap_romi_minus_vcap_input_peak_843	Intron (uc003bwc.3/10533, intron 8 of 18)	3	11314010	11599139	285130	1	10533	uc003bwc.3	59750	ATG7
chr3	129386682	129386728	47	*	48	129386682	4	3.45624	3.15614	0	vcap_romi_minus_vcap_input_peak_931	Intron (uc003emy.4/23023, intron 2 of 3)	3	129366635	129407575	40941	2	23023	uc003emy.4	20847	TMCC1
chr5	5611239	5611327	89	*	90	5611255	4	3.45624	3.15614	0	vcap_romi_minus_vcap_input_peak_1038	Distal Intergenic	5	5422786	5490347	67562	1	23379	uc003jdm.5	188453	ICE1
chr7	137319613	137319659	47	*	48	137319647	4	3.45624	3.15614	0	vcap_romi_minus_vcap_input_peak_1250	Intron (uc003vtt.3/9162, intron 28 of 33)	7	137074385	137531609	457225	2	9162	uc003vtt.3	211950	DGKI
chr9	6899478	6899546	69	*	70	6899508	4	3.45624	3.15614	0	vcap_romi_minus_vcap_input_peak_1345	Intron (uc010mhu.2/23081, intron 8 of 17)	9	6925501	7175648	250148	1	23081	uc011lml.2	-25955	KDM4C
chr8	102432058	102432104	47	*	48	102432066	5	3.44908	3.14803	0	vcap_romi_minus_vcap_input_peak_1314	Distal Intergenic	8	102381121	102381823	703	1	83955	uc003ykc.1	50937	NACA4P
chr1	2744169	2744215	47	*	48	2744174	4	3.44208	3.14773	0	vcap_romi_minus_vcap_input_peak_3	Distal Intergenic	1	2572807	2706230	133424	2	100287898	uc021oey.1	-37939	TTC34
chr11	115850433	115850487	55	*	56	115850455	4	3.44208	3.14773	0	vcap_romi_minus_vcap_input_peak_226	Distal Intergenic	11	115628169	115631345	3177	2	283143	uc009yzb.3	-219088	LINC00900
chr11	121073544	121073590	47	*	48	121073562	4	3.44208	3.14773	0	vcap_romi_minus_vcap_input_peak_229	Distal Intergenic	11	121163388	121176419	13032	1	6309	uc001pxs.1	-89798	SC5D
chr15	43208734	43208780	47	*	48	43208737	4	3.44208	3.14773	0	vcap_romi_minus_vcap_input_peak_408	Intron (uc001zqo.2/146057, intron 14 of 14)	15	43036542	43213007	176466	2	146057	uc001zqo.2	4227	TTBK2
chr17	2111162	2111222	61	*	62	2111177	4	3.44208	3.14773	0	vcap_romi_minus_vcap_input_peak_462	Intron (uc010vqv.1/23293, intron 9 of 10)	17	1963133	2140141	177009	2	23293	uc010vqv.1	28919	SMG6
chr3	29287846	29287892	47	*	48	29287849	4	3.44208	3.14773	0	vcap_romi_minus_vcap_input_peak_866	Distal Intergenic	3	29322803	30032809	710007	1	27303	uc003cek.3	-34911	RBMS3
chr9	119816572	119816642	71	*	72	119816594	4	3.44208	3.14773	0	vcap_romi_minus_vcap_input_peak_1399	Intron (uc022bml.1/23245, intron 18 of 20)	9	119943345	119943480	136	2	100124538	uc022bmp.1	126838	SNORA70C
chr8	46851436	46851482	47	*	48	46851467	16	5.39128	3.14244	0.36153	vcap_romi_minus_vcap_input_peak_1268	Distal Intergenic	8	47752508	47765991	13484	1	497634	uc010lxr.1	-901026	LINC00293
chr8	101969839	101969910	72	*	73	101969850	5	3.43848	3.14106	0	vcap_romi_minus_vcap_input_peak_1313	Distal Intergenic	8	101930804	101965623	34820	2	7534	uc003yjx.2	-4216	YWHAZ
chr1	10431534	10431588	55	*	56	10431533	4	3.42802	3.13937	0	vcap_romi_minus_vcap_input_peak_14	Intron (uc001aqw.4/23095, intron 43 of 46)	1	10459085	10480201	21117	1	5226	uc001arc.3	-27497	PGD
chr1	16240874	16240920	47	*	48	16240876	4	3.42802	3.13937	0	vcap_romi_minus_vcap_input_peak_17	Intron (uc001axk.1/23013, intron 5 of 14)	1	16200610	16266950	66341	1	23013	uc010obp.1	40264	SPEN
chr1	179339443	179339494	52	*	53	179339470	4	3.42802	3.13937	0	vcap_romi_minus_vcap_input_peak_89	Promoter (1-2kb)	1	179337935	179523870	185936	1	126859	uc021pfj.1	1508	AXDND1
chr1	183733036	183733126	91	*	92	183733043	4	3.42802	3.13937	0	vcap_romi_minus_vcap_input_peak_92	Intron (uc010pof.1/23179, intron 2 of 11)	1	183774275	183897666	123392	1	23179	uc001gqo.3	-41149	RGL1
chr1	204506328	204506374	47	*	48	204506330	4	3.42802	3.13937	0	vcap_romi_minus_vcap_input_peak_101	Intron (uc010pqw.2/4194, intron 5 of 8)	1	204494368	204528188	33821	1	4194	uc009xbe.1	11960	MDM4
chr10	13483497	13483543	47	*	48	13483512	4	3.42802	3.13937	0	vcap_romi_minus_vcap_input_peak_120	3' UTR	10	13480484	13502080	21597	2	222389	uc001iml.2	18537	BEND7
chr10	104965111	104965157	47	*	48	104965118	4	3.42802	3.13937	0	vcap_romi_minus_vcap_input_peak_163	Intron (uc001kwr.3/uc001kwr.3, intron 1 of 1)	10	104847774	104953063	105290	2	22978	uc001kwo.3	-12048	NT5C2
chr11	62728229	62728275	47	*	48	62728248	4	3.42802	3.13937	0	vcap_romi_minus_vcap_input_peak_195	Distal Intergenic	11	62744069	62752495	8427	2	9356	uc001nwj.3	24220	SLC22A6
chr11	73556643	73556704	62	*	63	73556656	4	3.42802	3.13937	0	vcap_romi_minus_vcap_input_peak_202	Intron (uc001ouh.4/51642, intron 5 of 7)	11	73587744	73638781	51038	1	80227	uc031qcp.1	-31040	PAAF1
chr11	106364577	106364623	47	*	48	106364577	4	3.42802	3.13937	0	vcap_romi_minus_vcap_input_peak_214	Distal Intergenic	11	105961277	105969419	8143	1	60496	uc001pjd.1	403300	AASDHPPT
chr12	77913279	77913325	47	*	48	77913297	4	3.42802	3.13937	0	vcap_romi_minus_vcap_input_peak_291	Distal Intergenic	12	78225069	78606790	381722	1	89795	uc001syo.3	-311744	NAV3
chr13	105526060	105526123	64	*	65	105526082	4	3.42802	3.13937	0	vcap_romi_minus_vcap_input_peak_357	Distal Intergenic	13	106118216	106143383	25168	1	267012	uc001vpz.3	-592093	DAOA
chr14	33460764	33460810	47	*	48	33460785	4	3.42802	3.13937	0	vcap_romi_minus_vcap_input_peak_371	Intron (uc001wrs.3/64067, intron 1 of 11)	14	33408459	34273382	864924	1	64067	uc001wrs.3	52305	NPAS3
chr15	65607532	65607578	47	*	48	65607554	4	3.42802	3.13937	0	vcap_romi_minus_vcap_input_peak_418	Distal Intergenic	15	65620611	65621935	1325	2	9543	uc002aor.1	14357	IGDCC3
chr16	73026465	73026535	71	*	72	73026468	4	3.42802	3.13937	0	vcap_romi_minus_vcap_input_peak_458	Intron (uc002fck.3/463, intron 9 of 9)	16	72816786	73082274	265489	2	463	uc002fck.3	55739	ZFHX3
chr18	29851938	29851984	47	*	48	29851960	4	3.42802	3.13937	0	vcap_romi_minus_vcap_input_peak_545	Intron (uc002kxk.2/64762, intron 2 of 5)	18	29769987	29800366	30380	1	4225	uc002kxj.4	81951	MEP1B
chr18	56620979	56621025	47	*	48	56620986	4	3.42802	3.13937	0	vcap_romi_minus_vcap_input_peak_554	Exon (uc002lho.3/55205, exon 8 of 11)	18	56615299	56653709	38411	1	55205	uc010xeh.2	5680	ZNF532
chr2	16054530	16054576	47	*	48	16054529	4	3.42802	3.13937	0	vcap_romi_minus_vcap_input_peak_616	Distal Intergenic	2	16080683	16087129	6447	1	4613	uc002rci.3	-26107	MYCN
chr2	54730872	54730932	61	*	62	54730893	4	3.42802	3.13937	0	vcap_romi_minus_vcap_input_peak_632	Intron (uc002rxu.3/6711, intron 1 of 35)	2	54756359	54756978	620	1	56969	uc010yot.1	-25427	RPL23AP32
chr2	111911232	111911278	47	*	48	111911244	4	3.42802	3.13937	0	vcap_romi_minus_vcap_input_peak_656	Intron (uc002tgu.1/10018, intron 4 of 4)	2	111878491	111886423	7933	1	10018	uc002tgt.1	32741	BCL2L11
chr2	175275742	175275788	47	*	48	175275764	4	3.42802	3.13937	0	vcap_romi_minus_vcap_input_peak_682	Promoter (<=1kb)	2	175274765	175294303	19539	1	79634	uc002uis.3	977	SCRN3
chr20	11995239	11995285	47	*	48	11995270	4	3.42802	3.13937	0	vcap_romi_minus_vcap_input_peak_731	Distal Intergenic	20	11900018	11907243	7226	1	22903	uc010zrh.2	95221	BTBD3
chr20	35959545	35959591	47	*	48	35959567	4	3.42802	3.13937	0	vcap_romi_minus_vcap_input_peak_753	Distal Intergenic	20	35973088	36033821	60734	1	6714	uc002xgx.3	-13497	SRC
chr20	45513868	45513926	59	*	60	45513890	4	3.42802	3.13937	0	vcap_romi_minus_vcap_input_peak_759	Distal Intergenic	20	45523263	45817492	294230	1	2139	uc002xsm.3	-9337	EYA2
chr20	49263150	49263235	86	*	87	49263149	4	3.42802	3.13937	0	vcap_romi_minus_vcap_input_peak_765	Intron (uc010zyt.2/140876, intron 21 of 21)	20	49202647	49253426	50780	2	140876	uc002xvm.3	-9724	RIPOR3
chr3	69940674	69940720	47	*	48	69940682	4	3.42802	3.13937	0	vcap_romi_minus_vcap_input_peak_913	Intron (uc003dnz.3/4286, intron 2 of 9)	3	69925491	69928534	3044	1	4286	uc003doc.1	15183	MITF
chr3	87222291	87222337	47	*	48	87222294	4	3.42802	3.13937	0	vcap_romi_minus_vcap_input_peak_918	Distal Intergenic	3	87275339	87275427	89	2	100616161	uc021xbb.1	53090	MIR4795
chr4	8427778	8427824	47	*	48	8427780	4	3.42802	3.13937	0	vcap_romi_minus_vcap_input_peak_962	Promoter (2-3kb)	4	8368009	8430208	62200	2	8310	uc010idk.3	2384	ACOX3
chr4	53953278	53953324	47	*	48	53953293	4	3.42802	3.13937	0	vcap_romi_minus_vcap_input_peak_986	Intron (uc003gzu.3/152579, intron 4 of 8)	4	53728495	53733002	4508	1	65997	uc003gzt.3	224783	RASL11B
chr4	152567938	152568018	81	*	82	152567963	4	3.42802	3.13937	0	vcap_romi_minus_vcap_input_peak_1025	Intron (uc003imj.2/729830, intron 10 of 13)	4	152591809	152597040	5232	2	5188	uc003imk.3	29022	GATB
chr6	21778230	21778276	47	*	48	21778234	4	3.42802	3.13937	0	vcap_romi_minus_vcap_input_peak_1102	Intron (uc010jpp.1/401237, intron 5 of 6)	6	21845774	21981012	135239	1	401237	uc003ndk.1	-67498	CASC15
chr6	76650476	76650565	90	*	91	76650481	4	3.42802	3.13937	0	vcap_romi_minus_vcap_input_peak_1120	Intron (uc003pik.1/3617, intron 3 of 16)	6	76603648	76629254	25607	1	4646	uc003pij.1	46828	MYO6
chr6	92157211	92157266	56	*	57	92157212	4	3.42802	3.13937	0	vcap_romi_minus_vcap_input_peak_1125	Distal Intergenic	6	92231378	92231455	78	1	100616174	uc021zcv.1	-74112	MIR4643
chr6	143071114	143071160	47	*	48	143071115	4	3.42802	3.13937	0	vcap_romi_minus_vcap_input_peak_1148	Downstream (1-2kb)	6	142847592	142959026	111435	2	153910	uc003qjc.1	-112088	LOC153910
chr6	144818254	144818300	47	*	48	144818280	4	3.42802	3.13937	0	vcap_romi_minus_vcap_input_peak_1149	Intron (uc003qkt.3/7402, intron 32 of 73)	6	144612873	145174170	561298	1	7402	uc003qkt.3	205381	UTRN
chr7	29931149	29931195	47	*	48	29931152	4	3.42802	3.13937	0	vcap_romi_minus_vcap_input_peak_1173	Intron (uc022aaz.1/644150, intron 7 of 8)	7	29874284	29945791	71508	1	644150	uc003taj.2	56865	WIPF3
chr7	107087023	107087069	47	*	48	107087054	4	3.42802	3.13937	0	vcap_romi_minus_vcap_input_peak_1231	Intron (uc003vec.2/10466, intron 16 of 21)	7	107110502	107116125	5624	1	2845	uc003vef.3	-23433	GPR22
chr7	110450225	110450288	64	*	65	110450225	4	3.42802	3.13937	0	vcap_romi_minus_vcap_input_peak_1232	Intron (uc003vfq.2/83943, intron 1 of 5)	7	110731062	110765509	34448	1	54674	uc003vfs.4	-280774	LRRN3
chr7	133729245	133729328	84	*	85	133729262	4	3.42802	3.13937	0	vcap_romi_minus_vcap_input_peak_1246	Intron (uc003vrk.3/60412, intron 17 of 17)	7	133812105	133948933	136829	1	136332	uc003vrm.1	-82777	LRGUK
chr8	72650955	72651001	47	*	48	72650970	4	3.42802	3.13937	0	vcap_romi_minus_vcap_input_peak_1286	Distal Intergenic	8	72755358	72968547	213190	1	100132891	uc011lff.2	-104357	MSC-AS1
chr8	100310188	100310234	47	*	48	100310196	4	3.42802	3.13937	0	vcap_romi_minus_vcap_input_peak_1309	Intron (uc003yiu.1/157680, intron 19 of 28)	8	100148893	100523740	374848	1	157680	uc003yix.1	161295	VPS13B
chr9	5171200	5171246	47	*	48	5171224	4	3.42802	3.13937	0	vcap_romi_minus_vcap_input_peak_1343	Intron (uc003zix.3/11172, intron 1 of 1)	9	5163863	5185618	21756	2	11172	uc003zix.3	14372	INSL6
chr12	124714610	124714656	47	*	48	124714610	5	3.42794	3.13411	0	vcap_romi_minus_vcap_input_peak_325	Intron (uc021rfy.1/100533183, intron 3 of 4)	12	124773710	124800570	26861	1	144347	uc001ugd.2	-59054	RFLNA
chr1	183748054	183748126	73	*	74	183748067	4	3.41407	3.13104	0	vcap_romi_minus_vcap_input_peak_93	Intron (uc010pof.1/23179, intron 2 of 11)	1	183774275	183897666	123392	1	23179	uc001gqo.3	-26149	RGL1
chr11	33713258	33713304	47	*	48	33713274	4	3.41407	3.13104	0	vcap_romi_minus_vcap_input_peak_177	Distal Intergenic	11	33719654	33722286	2633	2	100131378	uc001muq.2	8982	C11orf91
chr11	89209120	89209166	47	*	48	89209142	4	3.41407	3.13104	0	vcap_romi_minus_vcap_input_peak_210	Intron (uc009yvr.3/50507, intron 16 of 16)	11	89057522	89223905	166384	2	50507	uc009yvr.3	14739	NOX4
chr12	64290731	64290777	47	*	48	64290743	4	3.41407	3.13104	0	vcap_romi_minus_vcap_input_peak_280	Intron (uc001srt.3/57522, intron 1 of 9)	12	64238541	64475692	237152	1	57522	uc001srt.3	52190	SRGAP1
chr15	86672441	86672487	47	*	48	86672446	4	3.41407	3.13104	0	vcap_romi_minus_vcap_input_peak_441	Distal Intergenic	15	86685242	87572283	887042	1	123624	uc002blz.1	-12755	AGBL1
chr15	91178926	91179007	82	*	83	91178964	4	3.41407	3.13104	0	vcap_romi_minus_vcap_input_peak_444	Intron (uc002bpo.4/64784, intron 11 of 14)	15	91260579	91358686	98108	1	641	uc002bpr.3	-81572	BLM
chr17	49874234	49874288	55	*	56	49874235	4	3.41407	3.13104	0	vcap_romi_minus_vcap_input_peak_511	Intron (uc002itv.4/56934, intron 6 of 9)	17	49707674	50235729	528056	2	56934	uc002itv.4	361441	CA10
chr19	14586793	14586839	47	*	48	14586794	4	3.41407	3.13104	0	vcap_romi_minus_vcap_input_peak_568	Promoter (<=1kb)	19	14583278	14586174	2897	2	5731	uc002mys.3	-619	PTGER1
chr2	173793500	173793546	47	*	48	173793507	4	3.41407	3.13104	0	vcap_romi_minus_vcap_input_peak_679	Promoter (<=1kb)	2	173792933	173853567	60635	1	11069	uc010fqp.1	567	RAPGEF4
chr20	19721322	19721368	47	*	48	19721321	4	3.41407	3.13104	0	vcap_romi_minus_vcap_input_peak_739	Distal Intergenic	20	19867165	19983103	115939	1	54453	uc002wro.2	-145797	RIN2
chr20	51927495	51927541	47	*	48	51927513	4	3.41407	3.13104	0	vcap_romi_minus_vcap_input_peak_769	Intron (uc002xwo.3/128553, intron 2 of 2)	20	51801822	52111869	310048	1	128553	uc021wex.1	125673	TSHZ2
chr3	4857307	4857353	47	*	48	4857309	4	3.41407	3.13104	0	vcap_romi_minus_vcap_input_peak_838	Intron (uc003bqc.3/3708, intron 58 of 60)	3	4841483	4889524	48042	1	3708	uc011asv.2	15824	ITPR1
chr6	112113323	112113406	84	*	85	112113331	4	3.41407	3.13104	0	vcap_romi_minus_vcap_input_peak_1134	Promoter (1-2kb)	6	111981535	112115084	133550	2	2534	uc003pvj.3	1678	FYN
chr7	22889691	22889769	79	*	80	22889692	4	3.41407	3.13104	0	vcap_romi_minus_vcap_input_peak_1170	Distal Intergenic	7	22896232	22896305	74	1	692210	uc003svl.3	-6463	SNORD93
chr9	6984159	6984225	67	*	68	6984163	4	3.41407	3.13104	0	vcap_romi_minus_vcap_input_peak_1346	Exon (uc010mhu.2/23081, exon 10 of 18)	9	6925501	7175648	250148	1	23081	uc011lml.2	58658	KDM4C
chr8	68104223	68104289	67	*	68	68104271	5	3.41745	3.1272	0	vcap_romi_minus_vcap_input_peak_1281	Intron (uc003xxi.3/79848, intron 29 of 30)	8	68109909	68114040	4132	2	10565	uc003xxp.1	9751	ARFGEF1
chr12	4848632	4848721	90	*	91	4848645	4	3.40024	3.12277	0	vcap_romi_minus_vcap_input_peak_242	Intron (uc001qne.1/26290, intron 3 of 10)	12	4829752	4881892	52141	1	26290	uc001qne.1	18880	GALNT8
chr21	37169148	37169211	64	*	65	37169198	4	3.40024	3.12277	0	vcap_romi_minus_vcap_input_peak_792	Intron (uc002yut.1/861, intron 7 of 10)	21	37093013	37093106	94	1	768219	uc021wix.1	76135	MIR802
chr5	76270350	76270396	47	*	48	76270370	4	3.40024	3.12277	0	vcap_romi_minus_vcap_input_peak_1059	Distal Intergenic	5	76248680	76254847	6168	1	1393	uc010izx.3	21670	CRHBP
chr7	87021322	87021368	47	*	48	87021330	4	3.40024	3.12277	0	vcap_romi_minus_vcap_input_peak_1216	Intron (uc003uit.3/54677, intron 14 of 17)	7	86974951	86989425	14475	1	54677	uc003uis.3	46371	CROT
chr13	109646949	109646995	47	*	48	109646950	5	3.40702	3.12031	0	vcap_romi_minus_vcap_input_peak_361	Intron (uc001vqt.1/23026, intron 21 of 34)	13	109538495	109780039	241545	1	23026	uc010tjh.1	108454	MYO16
chr17	35829746	35829816	71	*	72	35829751	5	3.40702	3.12031	0	vcap_romi_minus_vcap_input_peak_500	Intron (uc002hnt.3/6871, intron 12 of 15)	17	35849951	35873588	23638	1	11072	uc002hnx.2	-20135	DUSP14
chr13	109099505	109099585	81	*	82	109099527	4	3.38651	3.11453	0	vcap_romi_minus_vcap_input_peak_359	Distal Intergenic	13	108955154	108955713	560	1	10673	uc001vqs.1	144351	TNFSF13B
chr2	26278499	26278545	47	*	48	26278499	4	3.38651	3.11453	0	vcap_romi_minus_vcap_input_peak_623	Intron (uc002rgv.3/10890, intron 1 of 5)	2	26256729	26360323	103595	1	10890	uc002rgv.3	21770	RAB10
chr20	50565038	50565113	76	*	77	50565071	4	3.38651	3.11453	0	vcap_romi_minus_vcap_input_peak_767	Distal Intergenic	20	50400583	50419048	18466	2	57167	uc002xwh.4	-145990	SALL4
chr9	120157368	120157414	47	*	48	120157367	4	3.38651	3.11453	0	vcap_romi_minus_vcap_input_peak_1401	Intron (uc004bjt.2/23245, intron 21 of 21)	9	119187504	120177317	989814	2	23245	uc004bjt.2	19903	ASTN2
chr11	112164776	112164822	47	*	48	112164797	5	3.39664	3.11346	0	vcap_romi_minus_vcap_input_peak_221	Distal Intergenic	11	112118876	112131583	12708	2	349633	uc009yyp.2	-33193	PLET1
chr1	8430311	8430357	47	*	48	8430330	5	3.38632	3.10663	0	vcap_romi_minus_vcap_input_peak_7	Intron (uc001apd.3/473, intron 11 of 12)	1	8390198	8404227	14030	1	50651	uc001apc.3	40113	SLC45A1
chr21	36192151	36192216	66	*	67	36192168	5	3.38632	3.10663	0	vcap_romi_minus_vcap_input_peak_789	Intron (uc002yuh.3/861, intron 2 of 5)	21	36193574	36202268	8695	2	861	uc002yun.1	10052	RUNX1
chr3	46989362	46989442	81	*	82	46989391	5	3.38632	3.10663	0	vcap_romi_minus_vcap_input_peak_883	Intron (uc031rzh.1/151903, intron 6 of 6)	3	46963220	47017991	54772	2	151903	uc031rzh.1	28549	CCDC12
chr4	38875065	38875127	63	*	64	38875086	5	3.38632	3.10663	0	vcap_romi_minus_vcap_input_peak_977	Intron (uc011byg.2/92689, intron 1 of 1)	4	38869653	38869748	96	1	693159	uc021xno.1	5412	MIR574
chr5	42462278	42462324	47	*	48	42462280	5	3.38632	3.10663	0	vcap_romi_minus_vcap_input_peak_1048	Intron (uc003jmt.3/2690, intron 1 of 9)	5	42425094	42721980	296887	1	2690	uc003jmv.2	37184	GHR
chr8	81559748	81559827	80	*	81	81559757	5	3.38632	3.10663	0	vcap_romi_minus_vcap_input_peak_1295	Intron (uc003yby.2/619279, intron 2 of 8)	8	81398448	81438500	40053	1	65986	uc003ybx.5	161300	ZBTB10
chr8	101115703	101115749	47	*	48	101115710	5	3.38632	3.10663	0	vcap_romi_minus_vcap_input_peak_1311	Promoter (2-3kb)	8	100973276	101117847	144572	2	26166	uc003yja.1	2098	RGS22
chr8	141232827	141232873	47	*	48	141232854	5	3.38632	3.10663	0	vcap_romi_minus_vcap_input_peak_1331	Intron (uc003yvj.2/83696, intron 7 of 22)	8	140922391	141301350	378960	2	83696	uc010mel.1	68477	TRAPPC9
chr13	109243084	109243130	47	*	48	109243097	4	3.37288	3.10634	0	vcap_romi_minus_vcap_input_peak_360	Distal Intergenic	13	109248500	109860355	611856	1	23026	uc001vqt.1	-5370	MYO16
chr20	46099790	46099837	48	*	49	46099810	4	3.37288	3.10634	0	vcap_romi_minus_vcap_input_peak_760	Distal Intergenic	20	46130601	46285621	155021	1	8202	uc002xtk.3	-30764	NCOA3
chr6	41067331	41067407	77	*	78	41067330	4	3.37288	3.10634	0	vcap_romi_minus_vcap_input_peak_1114	Promoter (1-2kb)	6	41068773	41108573	39801	1	221442	uc003ops.3	-1366	ADCY10P1
chr9	15220467	15220513	47	*	48	15220484	4	3.37288	3.10634	0	vcap_romi_minus_vcap_input_peak_1350	Intron (uc003zlq.2/158219, intron 17 of 18)	9	15170842	15232442	61601	2	158219	uc003zlq.2	11929	TTC39B
chr15	76867830	76867898	69	*	70	76867836	5	3.37605	3.09984	0	vcap_romi_minus_vcap_input_peak_429	Intron (uc010bkr.3/49855, intron 9 of 14)	15	76640527	77021078	380552	2	49855	uc010bkr.3	153180	SCAPER
chr1	62456944	62457021	78	*	79	62456951	4	3.35936	3.09819	0	vcap_romi_minus_vcap_input_peak_54	Intron (uc009waf.1/10207, intron 28 of 35)	1	62439040	62580582	141543	1	10207	uc010oou.1	17904	PATJ
chr1	245205285	245205331	47	*	48	245205306	4	3.35936	3.09819	0	vcap_romi_minus_vcap_input_peak_112	Intron (uc001ibc.2/84288, intron 3 of 7)	1	245133631	245251148	117518	1	84288	uc010pyo.1	71654	EFCAB2
chr17	1668911	1668957	47	*	48	1668943	4	3.35936	3.09819	0	vcap_romi_minus_vcap_input_peak_461	Intron (uc002ftl.3/5176, intron 1 of 7)	17	1665259	1680859	15601	1	5176	uc002ftl.3	3652	SERPINF1
chr19	48721998	48722044	47	*	48	48722003	4	3.35936	3.09819	0	vcap_romi_minus_vcap_input_peak_600	Promoter (<=1kb)	19	48706405	48722269	15865	2	22900	uc002pid.1	225	CARD8
chr20	36875515	36875581	67	*	68	36875546	4	3.35936	3.09819	0	vcap_romi_minus_vcap_input_peak_754	Intron (uc002xhy.1/85449, intron 13 of 13)	20	36838907	36889174	50268	2	85449	uc002xhy.1	13593	KIAA1755
chr4	66811172	66811218	47	*	48	66811211	4	3.35936	3.09819	0	vcap_romi_minus_vcap_input_peak_994	Distal Intergenic	4	66535679	66559104	23426	1	100144602	uc003hdb.3	275493	EPHA5-AS1
chr7	151119601	151119719	119	*	120	151119622	4	3.35936	3.09819	0	vcap_romi_minus_vcap_input_peak_1258	Distal Intergenic	7	151130575	151130725	151	2	100500835	uc022aqe.1	11006	MIR3907
chr8	99867939	99867989	51	*	52	99867965	4	3.35936	3.09819	0	vcap_romi_minus_vcap_input_peak_1307	Intron (uc003yio.4/6788, intron 10 of 12)	8	99466859	99837909	371051	2	6788	uc003yip.4	-30030	STK3
chr9	80458931	80459011	81	*	82	80458968	4	3.35936	3.09819	0	vcap_romi_minus_vcap_input_peak_1373	Intron (uc004akw.3/2776, intron 5 of 6)	9	80335191	80437915	102725	2	2776	uc011lso.2	-21016	GNAQ
chr21	48063592	48063638	47	*	48	48063614	5	3.36583	3.09307	0	vcap_romi_minus_vcap_input_peak_802	Promoter (<=1kb)	21	48063198	48081848	18651	1	3275	uc002zjz.1	394	PRMT2
chr3	43592747	43592830	84	*	85	43592761	4	3.34595	3.09008	0	vcap_romi_minus_vcap_input_peak_880	Intron (uc003cmv.3/55129, intron 3 of 12)	3	43407818	43663560	255743	2	55129	uc003cmv.3	70730	ANO10
chr4	2802973	2803019	47	*	48	2802987	4	3.34595	3.09008	0	vcap_romi_minus_vcap_input_peak_960	Intron (uc010icn.2/6452, intron 2 of 4)	4	2794750	2826923	32174	1	6452	uc010icn.2	8223	SH3BP2
chr6	100035803	100035878	76	*	77	100035802	4	3.34595	3.09008	0	vcap_romi_minus_vcap_input_peak_1128	Distal Intergenic	6	100054650	100063454	8805	1	59336	uc003pqg.1	-18772	PRDM13
chr8	144782515	144782579	65	*	66	144782515	4	3.34595	3.09008	0	vcap_romi_minus_vcap_input_peak_1337	Intron (uc011lkq.1/286075, intron 2 of 3)	8	144779285	144780583	1299	1	286076	uc010mfj.2	3230	LINC02878
chr9	18891164	18891210	47	*	48	18891169	4	3.34595	3.09008	0	vcap_romi_minus_vcap_input_peak_1354	Intron (uc003zne.4/92949, intron 25 of 28)	9	18905489	18909659	4171	1	92949	uc003zng.1	-14279	ADAMTSL1
chr5	177407557	177407636	80	*	81	177407565	6	3.45382	3.08367	0	vcap_romi_minus_vcap_input_peak_1098	Distal Intergenic	5	177419236	177423243	4008	2	5626	uc003mif.1	15607	PROP1
chr1	17565153	17565199	47	*	48	17565185	4	3.33263	3.08202	0	vcap_romi_minus_vcap_input_peak_22	Promoter (<=1kb)	1	17566190	17572501	6312	1	29943	uc009vpb.1	-991	PADI1
chr1	43903628	43903674	47	*	48	43903650	4	3.33263	3.08202	0	vcap_romi_minus_vcap_input_peak_40	Intron (uc001cjk.3/23334, intron 45 of 70)	1	43910923	43919918	8996	1	23334	uc001cjl.2	-7249	SZT2
chr12	58486038	58486084	47	*	48	58486037	4	3.33263	3.08202	0	vcap_romi_minus_vcap_input_peak_276	Distal Intergenic	12	58335445	58351052	15608	1	91419	uc001sqp.3	150593	ATP23
chr13	32687656	32687702	47	*	48	32687665	4	3.33263	3.08202	0	vcap_romi_minus_vcap_input_peak_338	Intron (uc001utx.3/10129, intron 3 of 60)	13	32605437	32870776	265340	1	10129	uc001utx.3	82219	FRY
chr13	44766315	44766392	78	*	79	44766318	4	3.33263	3.08202	0	vcap_romi_minus_vcap_input_peak_341	Distal Intergenic	13	44720606	44732358	11753	2	100874377	uc031qlj.1	-33957	SMIM2-IT1
chr9	116132322	116132436	115	*	116	116132337	5	3.34556	3.07963	0	vcap_romi_minus_vcap_input_peak_1396	3' UTR	9	116135698	116138341	2644	2	81932	uc004bhi.1	5905	HDHD3
chr12	104476646	104476692	47	*	48	104476674	4	3.31942	3.074	0	vcap_romi_minus_vcap_input_peak_308	Exon (uc001tkj.4/29915, exon 7 of 15)	12	104458236	104500304	42069	1	29915	uc001tkj.4	18410	HCFC2
chr15	30058785	30058871	87	*	88	30058795	4	3.31942	3.074	0	vcap_romi_minus_vcap_input_peak_400	Intron (uc010azl.3/7082, intron 24 of 26)	15	29992357	30092905	100549	2	7082	uc010azl.3	34034	TJP1
chr15	66266426	66266472	47	*	48	66266441	4	3.31942	3.074	0	vcap_romi_minus_vcap_input_peak_419	Intron (uc002apl.2/84465, intron 16 of 20)	15	66332571	66332670	100	1	100422905	uc021spd.1	-66099	MIR4311
chr18	6652820	6652895	76	*	77	6652837	4	3.31942	3.074	0	vcap_romi_minus_vcap_input_peak_536	Distal Intergenic	18	6788493	6898721	110229	1	79822	uc002knc.3	-135598	ARHGAP28
chr22	31622503	31622549	47	*	48	31622505	4	3.31942	3.074	0	vcap_romi_minus_vcap_input_peak_817	Intron (uc003akh.3/3985, intron 2 of 15)	22	31608250	31676066	67817	1	3985	uc003akh.3	14253	LIMK2
chr7	37477216	37477273	58	*	59	37477238	4	3.31942	3.074	0	vcap_romi_minus_vcap_input_peak_1176	Intron (uc003tfk.2/9844, intron 21 of 21)	7	36892511	37488555	596045	2	9844	uc003tfk.2	11282	ELMO1
chr7	51724385	51724431	47	*	48	51724390	4	3.31942	3.074	0	vcap_romi_minus_vcap_input_peak_1198	Distal Intergenic	7	51083909	51384515	300607	2	23242	uc003tpr.4	-339870	COBL
chr7	152048103	152048174	72	*	73	152048112	4	3.31942	3.074	0	vcap_romi_minus_vcap_input_peak_1260	Intron (uc003wla.3/58508, intron 57 of 58)	7	151832010	152133090	301081	2	58508	uc003wla.3	84916	KMT2C
chr19	39834940	39835011	72	*	73	39834939	5	3.3355	3.07295	0	vcap_romi_minus_vcap_input_peak_588	Promoter (1-2kb)	19	39833108	39875488	42381	1	55095	uc002ola.3	1832	SAMD4B
chr1	231054518	231054564	47	*	48	231054521	4	3.30631	3.06602	0	vcap_romi_minus_vcap_input_peak_108	Intron (uc001huf.4/79573, intron 6 of 22)	1	230972865	231005335	32471	2	84886	uc001hud.2	-49183	C1orf198
chr11	123281109	123281201	93	*	94	123281130	4	3.30631	3.06602	0	vcap_romi_minus_vcap_input_peak_231	Distal Intergenic	11	123252148	123252220	73	2	100616319	uc021qrs.1	-28889	MIR4493
chr2	179775459	179775505	47	*	48	179775473	4	3.30631	3.06602	0	vcap_romi_minus_vcap_input_peak_684	Intron (uc002une.2/285025, intron 17 of 23)	2	179700492	179749819	49328	2	285025	uc002unf.1	-25640	CCDC141
chr20	61083919	61083965	47	*	48	61083937	4	3.30631	3.06602	0	vcap_romi_minus_vcap_input_peak_775	Distal Intergenic	20	61038553	61051026	12474	2	140628	uc002ycx.1	-32893	GATA5
chr3	36833625	36833671	47	*	48	36833627	4	3.30631	3.06602	0	vcap_romi_minus_vcap_input_peak_871	Distal Intergenic	3	36753913	36781352	27440	2	85443	uc003cgi.2	-52273	DCLK3
chr3	100320784	100320833	50	*	51	100320795	4	3.30631	3.06602	0	vcap_romi_minus_vcap_input_peak_920	Distal Intergenic	3	100328433	100414323	85891	1	84873	uc003duc.3	-7600	ADGRG7
chr5	61621606	61621652	47	*	48	61621613	4	3.30631	3.06602	0	vcap_romi_minus_vcap_input_peak_1053	Intron (uc003jsx.4/3796, intron 2 of 20)	5	61601989	61683011	81023	1	3796	uc003jsx.4	19617	KIF2A
chr9	140222814	140222886	73	*	74	140222813	10	3.99624	3.0171	0	vcap_romi_minus_vcap_input_peak_1419	Intron (uc010ncf.1/54932, intron 4 of 14)	9	140194083	140196703	2621	2	441478	uc004cmo.2	-26111	NRARP
chr11	67457164	67457241	78	*	79	67457182	6	3.34536	3.01068	0	vcap_romi_minus_vcap_input_peak_198	Distal Intergenic	11	67429633	67448685	19053	2	222	uc001oms.3	-8479	ALDH3B2
chr10	42596810	42596900	91	*	92	42596828	19	5.59228	2.97836	0.49126	vcap_romi_minus_vcap_input_peak_136	Distal Intergenic	10	42827314	42863493	36180	2	441666	uc010qey.2	266593	LOC441666
chrY	13694956	13695059	104	*	105	13694969	28	7.2099	2.95327	1.60923	vcap_romi_minus_vcap_input_peak_1439	Distal Intergenic	24	14517915	14533389	15475	2	352887	uc022cji.1	838330	GYG2P1
chr17	79177443	79177499	57	*	58	79177461	7	3.30736	2.89444	0	vcap_romi_minus_vcap_input_peak_531	Intron (uc002jzn.1/22994, intron 21 of 25)	17	79163393	79170855	7463	2	22994	uc002jzm.1	-6588	CEP131
chr8	60136333	60136408	76	*	77	60136332	7	3.30736	2.89444	0	vcap_romi_minus_vcap_input_peak_1277	Distal Intergenic	8	59717977	60031767	313791	2	9760	uc003xtw.1	-104566	TOX
chrX	66343964	66344010	47	*	48	66343981	12	4.00174	2.82707	0	vcap_romi_minus_vcap_input_peak_1432	Distal Intergenic	23	66763874	66909600	145727	1	367	uc011mpd.2	-419864	AR
chrX	66530337	66530431	95	*	96	66530345	10	3.50698	2.73451	0	vcap_romi_minus_vcap_input_peak_1433	Distal Intergenic	23	66763874	66909600	145727	1	367	uc011mpd.2	-233443	AR
chr4	49094865	49094944	80	*	81	49094864	12	3.76254	2.70266	0	vcap_romi_minus_vcap_input_peak_983	Distal Intergenic	4	48988659	49064095	75437	1	80157	uc011bzl.2	106206	CWH43
chr1	142538716	142538803	88	*	89	142538721	21	4.5087	2.45568	0.11509	vcap_romi_minus_vcap_input_peak_75	Distal Intergenic	1	142697421	142713605	16185	2	100874392	uc031pnv.1	174802	ANKRD20A12P
chr21	10702411	10702462	52	*	53	10702442	37	6.33909	2.37599	0.90791	vcap_romi_minus_vcap_input_peak_777	Distal Intergenic	21	10906743	10990920	84178	2	7179	uc002yip.1	288458	TPTE
chr7	61971076	61971177	102	*	103	61971094	26	4.76713	2.33089	0.11509	vcap_romi_minus_vcap_input_peak_1204	Distal Intergenic	7	62751670	62764434	12765	2	643955	uc011kdj.2	793257	ZNF733P
chr4	49147533	49147618	86	*	87	49147542	17	3.40192	2.23444	0	vcap_romi_minus_vcap_input_peak_984	Distal Intergenic	4	48988659	49064095	75437	1	80157	uc011bzl.2	158874	CWH43
chr9	67320818	67320873	56	*	57	67320819	24	3.95097	2.15823	0	vcap_romi_minus_vcap_input_peak_1364	Distal Intergenic	9	67254267	67289492	35226	2	375719	uc004aen.1	-31326	AQP7P1
chr18	18519841	18519946	106	*	107	18519857	52	6.28729	2.06266	0.86108	vcap_romi_minus_vcap_input_peak_541	Distal Intergenic	18	18529703	18691812	162110	2	6093	uc002kte.3	171866	ROCK1
chr16	33975340	33975423	84	*	85	33975346	24	3.44133	2.00553	0	vcap_romi_minus_vcap_input_peak_455	Distal Intergenic	16	33961052	33962503	1452	2	649159	uc021thl.1	-12837	LINC00273
chrUn_gl000220	131402	131482	81	*	82	131414	27	3.57076	1.96775	0	vcap_romi_minus_vcap_input_peak_1424	Intron (uc022brd.2/uc022brd.2, intron 1 of 1)	64	97129	126696	29568	1	100507412	uc011mfs.2	34273	LOC100507412
chr10	42398572	42398648	77	*	78	42398571	31	3.61626	1.89626	0	vcap_romi_minus_vcap_input_peak_135	Distal Intergenic	10	42827314	42863493	36180	2	441666	uc010qey.2	464845	LOC441666
chr10	42384496	42384564	69	*	70	42384504	56	5.50601	1.89339	0.43693	vcap_romi_minus_vcap_input_peak_134	Distal Intergenic	10	42827314	42863493	36180	2	441666	uc010qey.2	478929	LOC441666
chrUn_gl000220	133632	133683	52	*	53	133657	34	3.7651	1.87776	0	vcap_romi_minus_vcap_input_peak_1425	Intron (uc022brd.2/uc022brd.2, intron 1 of 1)	64	97129	126696	29568	1	100507412	uc011mfs.2	36503	LOC100507412
chrUn_gl000212	40800	40855	56	*	57	40799	60	3.46558	1.56714	0	vcap_romi_minus_vcap_input_peak_1423	Intron (uc001vuw.2/26080, intron 1 of 7)	56	24049	60768	36720	1	26080	uc001vuw.2	16751	FAM230C
chr6	58777829	58777885	57	*	58	58777838	74	3.35856	1.48548	0	vcap_romi_minus_vcap_input_peak_1118	Distal Intergenic	6	58246159	58287724	41566	2	375513	uc011dxp.1	-490105	GUSBP4

## Sheet: vcap_dmso_minus_input_155_peaks
PeakID (cmd=annotatePeaks.pl vcap_un_minus_vcap_input_peaks_uniq hg19)	Chr	Start	End	Strand	Peak Score	Focus Ratio/Region Size	Annotation	Detailed Annotation	Distance to TSS	Nearest PromoterID	Entrez ID	Nearest Unigene	Nearest Refseq	Nearest Ensembl	Gene Name	Gene Alias	Gene Description	Gene Type
47	chr17	21906650	21906696	+	0	NA	intron (NR_027084, intron 1 of 1)	SST1|Satellite|centr	2611	NR_027084	284124	Hs.310247	NR_027084	ENSG00000276399	FLJ36000	-	uncharacterized FLJ36000	ncRNA
132	chr9	116754494	116754540	+	0	NA	intron (NM_001318041, intron 3 of 13)	MER117|DNA|hAT-Charlie	86063	NM_001633	259	Hs.436911	NM_001633	ENSG00000106927	AMBP	A1M|EDC1|HCP|HI30|IATIL|ITI|ITIL|ITILC|UTI	alpha-1-microglobulin/bikunin precursor	protein-coding
40	chr16	33899821	33899893	+	0	NA	Intergenic	(CATTC)n|Satellite|Satellite	-66188	NR_162093	113218496		NR_162093		MIR9901	-	microRNA 9901	ncRNA
147	chrY	13689727	13689801	+	0	NA	Intergenic	(GAATG)n|Satellite|Satellite	843625	NR_033667	352887	Hs.546221	NR_033667	ENSG00000206159	GYG2P1	GYG2P	glycogenin 2 pseudogene 1	pseudo
14	chr10	132803132	132803178	+	0	NA	Intergenic	MER101|LTR|ERV1	-42224	NR_036180	100422867		NR_036180	ENSG00000264803	MIR378C	mir-378c	microRNA 378c	ncRNA
86	chr3	22351623	22351669	+	0	NA	Intergenic	MIR|SINE|MIR	353015	NR_046876	100874221	Hs.160616	NR_046876	ENSG00000223351	ZNF385D-AS2	-	ZNF385D antisense RNA 2	ncRNA
115	chr7	64954921	64954987	+	0	NA	Intergenic	(CATTC)n|Simple_repeat|Simple_repeat	65024	NR_157838	101929322		NR_157837		LOC101929322	-	integrator complex subunit 4 pseudogene	pseudo
82	chr22	18878419	18878502	+	0	NA	intron (NR_136571, intron 1 of 11)	HSATI|Satellite|Satellite	3484	NR_136571	100996432	Hs.631668	NR_136571		FAM230F	LINC01663	family with sequence similarity 230 member F	ncRNA
39	chr16	33888531	33888613	+	0	NA	Intergenic	(CATTC)n|Satellite|Satellite	-77473	NR_162093	113218496		NR_162093		MIR9901	-	microRNA 9901	ncRNA
68	chr20	52583306	52583352	+	0	NA	intron (NM_001366295, intron 8 of 10)	MER113|DNA|hAT-Charlie	-91081	NR_002189	391257	Hs.449977	NR_002189		SUMO1P1	PIC1L|UBL2|UBL6	SUMO1 pseudogene 1	pseudo
85	chr3	16587214	16587260	+	0	NA	Intergenic	Intergenic	9412	NR_103843	100996597	Hs.599432	NR_103843	ENSG00000233570	LINC00690	-	long intergenic non-protein coding RNA 690	ncRNA
143	chrY	13489085	13489132	+	0	NA	Intergenic	CpG	1044281	NR_033667	352887	Hs.546221	NR_033667	ENSG00000206159	GYG2P1	GYG2P	glycogenin 2 pseudogene 1	pseudo
128	chr9	66482181	66482247	+	0	NA	Intergenic	L1PA6|LINE|L1	11956	NR_135128	100132249	Hs.536982	NR_135128		LOC100132249	-	uncharacterized LOC100132249	ncRNA
144	chrY	13659256	13659339	+	0	NA	Intergenic	(GAATG)n|Satellite|Satellite	874092	NR_033667	352887	Hs.546221	NR_033667	ENSG00000206159	GYG2P1	GYG2P	glycogenin 2 pseudogene 1	pseudo
58	chr2	92315990	92316039	+	0	NA	Intergenic	ALR/Alpha|Satellite|centr	186855	NR_027714	440888	Hs.730239	NM_001032412		ACTR3BP2	FKSG73	ACTR3B pseudogene 2	pseudo
24	chr12	41071291	41071337	+	0	NA	Intergenic	L1MC4|LINE|L1	-14927	NM_001843	1272	Hs.143434	NM_001843	ENSG00000018236	CNTN1	F3|GP135|MYPCN	contactin 1	protein-coding
3	chr1	143540356	143540416	+	0	NA	Intergenic	Intergenic	106791	NR_104082	101954273		NR_104082	ENSG00000207340	RNVU1-1	RNU1-10P|RNU1-53|RNU1P10|RNVU1-10|U1.4|U1P14|vU1.1|vU1.10	RNA, variant U1 small nuclear 1	snRNA
98	chr4	49515339	49515401	+	0	NA	Intergenic	Intergenic	526711	NM_001286791	80157	Hs.479703	NM_025087	ENSG00000109182	CWH43	CWH43-C|PGAP2IP	cell wall biogenesis 43 C-terminal homolog	protein-coding
43	chr16	33995571	33995619	+	0	NA	Intergenic	ALR/Alpha|Satellite|centr	29550	NR_162093	113218496		NR_162093		MIR9901	-	microRNA 9901	ncRNA
102	chr4	64055307	64055357	+	0	NA	Intergenic	HERV9-int|LTR|ERV1	-1027849	NR_110595	101927186	Hs.723269	NR_110595		ADGRL3-AS1	LPHN3-AS1	adhesion G protein-coupled receptor L3 antisense RNA 1	ncRNA
1	chr1	80836431	80836477	+	0	NA	Intergenic	Tigger3b|DNA|TcMar-Tigger	-164986	NR_125941	101927412	Hs.171273	NR_125940	ENSG00000234184	LINC01781	-	long intergenic non-protein coding RNA 1781	ncRNA
71	chr21	10711940	10712003	+	0	NA	Intergenic	ALR/Alpha|Satellite|centr	278972	NM_001290224	7179	Hs.122986	NM_199259	ENSG00000274391	TPTE	CT44|PTEN2	transmembrane phosphatase with tensin homology	protein-coding
63	chr20	23362725	23362774	+	0	NA	intron (NM_001283020, intron 6 of 9)	L1MB7|LINE|L1	17749	NM_001317019	64412	Hs.709462	NM_022482	ENSG00000125812	GZF1	JLSM|ZBTB23|ZNF336	GDNF inducible zinc finger protein 1	protein-coding
141	chrY	13451364	13451431	+	0	NA	Intergenic	AluYh9|SINE|Alu	1081992	NR_033667	352887	Hs.546221	NR_033667	ENSG00000206159	GYG2P1	GYG2P	glycogenin 2 pseudogene 1	pseudo
53	chr19	47556194	47556240	+	0	NA	Intergenic	HERVH-int|LTR|ERV1	-4335	NM_017854	54958	Hs.105606	NM_017854	ENSG00000130748	TMEM160	-	transmembrane protein 160	protein-coding
19	chr11	74935353	74935408	+	0	NA	Intergenic	Intergenic	-16439	NM_001195528	100507050	Hs.577323	NM_001195528	ENSG00000261594	TPBGL	-	trophoblast glycoprotein like	protein-coding
93	chr4	49118898	49118984	+	0	NA	Intergenic	(CATTC)n|Satellite|Satellite	130282	NM_001286791	80157	Hs.479703	NM_025087	ENSG00000109182	CWH43	CWH43-C|PGAP2IP	cell wall biogenesis 43 C-terminal homolog	protein-coding
48	chr17	25263197	25263322	+	0	NA	Intergenic	(GAGTG)n|Simple_repeat|Simple_repeat	153008	NR_135673	105371703	Hs.649918	NR_135673		LOC105371703	-	uncharacterized LOC105371703	ncRNA
110	chr6	137722489	137722544	+	0	NA	Intergenic	Intergenic	93015	NM_175747	167826	Hs.195398	NM_175747	ENSG00000177468	OLIG3	Bhlhb7|bHLHe20	oligodendrocyte transcription factor 3	protein-coding
57	chr2	92309591	92309660	+	0	NA	Intergenic	ALR/Alpha|Satellite|centr	180466	NR_027714	440888	Hs.730239	NM_001032412		ACTR3BP2	FKSG73	ACTR3B pseudogene 2	pseudo
2	chr1	142542683	142542732	+	0	NA	Intergenic	(GAGTG)n|Simple_repeat|Simple_repeat	170898	NR_046228	100874392	Hs.648245	NR_046228		ANKRD20A12P	-	ankyrin repeat domain 20 family member A12, pseudogene	pseudo
126	chr9	8209357	8209403	+	0	NA	Intergenic	Intergenic	-409602	NM_001318058	90871	Hs.7517	NM_033428	ENSG00000137038	DMAC1	C9orf123|TMEM261	distal membrane arm assembly complex 1	protein-coding
50	chr17	50570669	50570715	+	0	NA	intron (NR_146898, intron 1 of 3)	intron (NR_146898, intron 1 of 3)	102810	NR_146898	105371830		NR_146898	ENSG00000263317	LINC01982	-	long intergenic non-protein coding RNA 1982	ncRNA
90	chr3	88546940	88547012	+	0	NA	Intergenic	MER82|DNA|TcMar-Tigger	159370	NM_001368167	111064647		NM_001368165		CSNKA2IP	-	casein kinase 2 subunit alpha' interacting protein	protein-coding
34	chr15	102445651	102445725	+	0	NA	Intergenic	Intergenic	17574	NM_001004195	26682	Hs.554420	NM_001004195	ENSG00000177693	OR4F4	OLA-7501|OR4F18	olfactory receptor family 4 subfamily F member 4	protein-coding
97	chr4	49514825	49514871	+	0	NA	Intergenic	Intergenic	526189	NM_001286791	80157	Hs.479703	NM_025087	ENSG00000109182	CWH43	CWH43-C|PGAP2IP	cell wall biogenesis 43 C-terminal homolog	protein-coding
29	chr13	47376805	47376871	+	0	NA	Intergenic	Intergenic	-5542	NM_001984	2098	Hs.432491	NM_001984	ENSG00000139684	ESD	FGH	esterase D	protein-coding
119	chr8	73463761	73463836	+	0	NA	intron (NM_004770, intron 1 of 2)	L2b|LINE|L2	14338	NM_004770	9312	Hs.661102	NM_004770	ENSG00000182674	KCNB2	KV2.2	potassium voltage-gated channel subfamily B member 2	protein-coding
60	chr2	143596468	143596553	+	0	NA	Intergenic	Intergenic	-38723	NM_001032998	8942	Hs.470126	NM_003937	ENSG00000115919	KYNU	KYNUU|VCRL2	kynureninase	protein-coding
67	chr20	29883221	29883267	+	0	NA	Intergenic	L1MA1|LINE|L1	13144	NM_001037731	245930	Hs.580703	NM_001037731	ENSG00000215545	DEFB116	DEFB-16	defensin beta 116	protein-coding
114	chr7	62025508	62025554	+	0	NA	Intergenic	ALR/Alpha|Satellite|centr	738903	NR_003952	643955	Hs.583308	NR_003952	ENSG00000185037	ZNF733P	ZNF733	zinc finger protein 733, pseudogene	pseudo
21	chr11	109410513	109410559	+	0	NA	Intergenic	L1M1|LINE|L1	117620	NM_207645	399947	Hs.172982	NM_207645	ENSG00000185742	C11orf87	LOH11CR1A|NEURIM1	chromosome 11 open reading frame 87	protein-coding
83	chr22	30920985	30921031	+	0	NA	exon (NM_001353441, exon 12 of 12)	exon (NM_001353441, exon 12 of 12)	17633	NM_001353441	730005	Hs.505605	NM_001193336	ENSG00000214491	SEC14L6	-	SEC14 like lipid binding 6	protein-coding
42	chr16	33975199	33975256	+	0	NA	Intergenic	ALR/Alpha|Satellite|centr	9182	NR_162093	113218496		NR_162093		MIR9901	-	microRNA 9901	ncRNA
145	chrY	13669501	13669556	+	0	NA	Intergenic	(GAATG)n|Satellite|Satellite	863861	NR_033667	352887	Hs.546221	NR_033667	ENSG00000206159	GYG2P1	GYG2P	glycogenin 2 pseudogene 1	pseudo
45	chr16	46402550	46402596	+	0	NA	Intergenic	HSATII|Satellite|Satellite	200436	NR_026556	124149	Hs.97414	NM_001004299		ANKRD26P1	-	ankyrin repeat domain 26 pseudogene 1	pseudo
138	chrY	13194019	13194095	+	0	NA	Intergenic	(CATTC)n|Simple_repeat|Simple_repeat	1339332	NR_033667	352887	Hs.546221	NR_033667	ENSG00000206159	GYG2P1	GYG2P	glycogenin 2 pseudogene 1	pseudo
113	chr7	61799659	61799705	+	0	NA	Intergenic	HSATII|Satellite|Satellite	964752	NR_003952	643955	Hs.583308	NR_003952	ENSG00000185037	ZNF733P	ZNF733	zinc finger protein 733, pseudogene	pseudo
7	chr10	42358372	42358447	+	0	NA	Intergenic	(CATTC)n|Satellite|Satellite	505084	NR_024380	441666	Hs.255729	NR_024380	ENSG00000215146	LOC441666	-	zinc finger protein 91 pseudogene	pseudo
122	chr8	85806536	85806582	+	0	NA	intron (NM_001287244, intron 7 of 7)	intron (NM_001287244, intron 7 of 7)	188397	NM_001287244	138046	Hs.121663	NM_173848	ENSG00000184672	RALYL	HNRPCL3	RALY RNA binding protein like	protein-coding
117	chr7	136848330	136848383	+	0	NA	intron (NR_046103, intron 1 of 3)	L1MA3|LINE|L1	732	NR_046103	349160	Hs.660713	NR_046103	ENSG00000234352	LOC349160	-	uncharacterized LOC349160	ncRNA
11	chr10	42641649	42641704	+	0	NA	Intergenic	(CATTT)n|Simple_repeat|Simple_repeat	221817	NR_024380	441666	Hs.255729	NR_024380	ENSG00000215146	LOC441666	-	zinc finger protein 91 pseudogene	pseudo
152	chrY	58978749	58978798	+	0	NA	Intergenic	AluYc|SINE|Alu	-121630	NM_005840	10251	Hs.381912	NM_005840	ENSG00000168939	SPRY3	spry-3	sprouty RTK signaling antagonist 3	protein-coding
108	chr5	133183322	133183368	+	0	NA	Intergenic	Intergenic	-66023	NR_131252	105664404	Hs.582536	NR_131252	ENSG00000249073	WSPAR	LncTCF7|TCONS_00009511	WNT signaling pathway activating non-coding RNA	ncRNA
46	chr16	46417246	46417294	+	0	NA	Intergenic	HSATII|Satellite|Satellite	185739	NR_026556	124149	Hs.97414	NM_001004299		ANKRD26P1	-	ankyrin repeat domain 26 pseudogene 1	pseudo
79	chr21	20558365	20558422	+	0	NA	Intergenic	HERVL40-int|LTR|ERVL	-426263	NR_109925	101927797	Hs.551743	NR_109925		MIR548XHG	-	MIR548X host gene	ncRNA
87	chr3	24862740	24862786	+	0	NA	Intergenic	Intergenic	-8051	NM_001290216	5915	Hs.543218	NM_000965	ENSG00000077092	RARB	HAP|MCOPS12|NR1B2|RARbeta1|RRB2	retinoic acid receptor beta	protein-coding
80	chr21	22789673	22789719	+	0	NA	intron (NM_001352596, intron 10 of 11)	intron (NM_001352596, intron 10 of 11)	270216	NM_001352597	4685	Hs.473450	NM_004540	ENSG00000154654	NCAM2	NCAM21	neural cell adhesion molecule 2	protein-coding
56	chr2	90371817	90371867	+	0	NA	Intergenic	HSATII|Satellite|Satellite	1259958	NR_039635	100616399		NR_039635	ENSG00000265510	MIR4436A	mir-4436a	microRNA 4436a	ncRNA
136	chrY	13140488	13140555	+	0	NA	Intergenic	(CACTC)n|Simple_repeat|Simple_repeat	1392868	NR_033667	352887	Hs.546221	NR_033667	ENSG00000206159	GYG2P1	GYG2P	glycogenin 2 pseudogene 1	pseudo
96	chr4	49289036	49289130	+	0	NA	Intergenic	Intergenic	300424	NM_001286791	80157	Hs.479703	NM_025087	ENSG00000109182	CWH43	CWH43-C|PGAP2IP	cell wall biogenesis 43 C-terminal homolog	protein-coding
149	chrY	13842706	13842811	+	0	NA	Intergenic	(GAATG)n|Satellite|Satellite	690631	NR_033667	352887	Hs.546221	NR_033667	ENSG00000206159	GYG2P1	GYG2P	glycogenin 2 pseudogene 1	pseudo
140	chrY	13447400	13447453	+	0	NA	Intergenic	AluSz6|SINE|Alu	1085963	NR_033667	352887	Hs.546221	NR_033667	ENSG00000206159	GYG2P1	GYG2P	glycogenin 2 pseudogene 1	pseudo
66	chr20	29818416	29818500	+	0	NA	Intergenic	(GAATG)n|Satellite|Satellite	-27009	NM_001037730	245929	Hs.580793	NM_001037730	ENSG00000215547	DEFB115	DEFB-15	defensin beta 115	protein-coding
31	chr13	76955950	76956020	+	0	NA	Intergenic	MER67C|LTR|ERV1	-446717	NR_047491	100861545	Hs.638962	NR_047491	ENSG00000261206	LINC00561	-	long intergenic non-protein coding RNA 561	ncRNA
62	chr2	242109188	242109234	+	0	NA	exon (NM_002712, exon 9 of 10)	exon (NM_002712, exon 9 of 10)	-18881	NM_001001666	50636	Hs.163909	NM_001001666	ENSG00000146205	ANO7	D-TMPP|DTMPP|IPCA-5|IPCA5|NGEP|PCANAP5|PCANAP5L|TMEM16G	anoctamin 7	protein-coding
88	chr3	60321659	60321711	+	0	NA	intron (NM_001354589, intron 5 of 8)	intron (NM_001354589, intron 5 of 8)	-255050	NM_001320901	2272	Hs.655995	NM_002012	ENSG00000189283	FHIT	AP3Aase|FRA3B	fragile histidine triad diadenosine triphosphatase	protein-coding
65	chr20	29600277	29600323	+	0	NA	Intergenic	L1M1|LINE|L1	-11540	NR_145491	284802	Hs.653099	NM_207350		FRG1BP	C20orf80|FRG1B|bA348I14.2	FSHD region gene 1 family member B, pseudogene	pseudo
55	chr2	89868024	89868108	+	0	NA	Intergenic	(CATTC)n|Satellite|Satellite	756182	NR_039635	100616399		NR_039635	ENSG00000265510	MIR4436A	mir-4436a	microRNA 4436a	ncRNA
74	chr21	10756652	10756698	+	0	NA	Intergenic	ALR/Alpha|Satellite|centr	234268	NM_001290224	7179	Hs.122986	NM_199259	ENSG00000274391	TPTE	CT44|PTEN2	transmembrane phosphatase with tensin homology	protein-coding
92	chr4	43888896	43888942	+	0	NA	Intergenic	L1MC1|LINE|L1	-129959	NR_131959	100506827	Hs.156197	NR_131958	ENSG00000251350	LINC02475	LVCAT1	long intergenic non-protein coding RNA 2475	ncRNA
52	chr19	24584530	24584607	+	0	NA	Intergenic	ALR/Alpha|Satellite|centr	-238319	NR_003603	100101266	Hs.149312	NR_003603	ENSG00000268442	HAVCR1P1	-	hepatitis A virus cellular receptor 1 pseudogene 1	pseudo
106	chr4	190909445	190909509	+	0	NA	Intergenic	PRIMA41-int|LTR|ERV1	38935	NM_001005217	448831	Hs.626907	NM_001005217	ENSG00000205097	FRG2	FRG2A	FSHD region gene 2	protein-coding
111	chr7	57547599	57547654	+	0	NA	Intergenic	(GAATG)n|Simple_repeat|Simple_repeat	37743	NM_001159279	441234	Hs.533121	NM_001159279	ENSG00000182111	ZNF716	-	zinc finger protein 716	protein-coding
95	chr4	49156949	49156998	+	0	NA	Intergenic	(CATTC)n|Satellite|Satellite	168314	NM_001286791	80157	Hs.479703	NM_025087	ENSG00000109182	CWH43	CWH43-C|PGAP2IP	cell wall biogenesis 43 C-terminal homolog	protein-coding
61	chr2	185055682	185055728	+	0	NA	Intergenic	Intergenic	-187997	NR_039638	100616305		NR_039638	ENSG00000266808	MIR548AE1	-	microRNA 548ae-1	ncRNA
109	chr6	101745613	101745694	+	0	NA	Intergenic	Intergenic	-101208	NM_001166247	2898	Hs.98262	NM_021956	ENSG00000164418	GRIK2	EAA4|GLR6|GLUK6|GLUR6|GluK2|MRT6	glutamate ionotropic receptor kainate type subunit 2	protein-coding
36	chr16	33866411	33866459	+	0	NA	Intergenic	(GAGTG)n|Simple_repeat|Simple_repeat	-99610	NR_162093	113218496		NR_162093		MIR9901	-	microRNA 9901	ncRNA
73	chr21	10756178	10756224	+	0	NA	Intergenic	ALR/Alpha|Satellite|centr	234742	NM_001290224	7179	Hs.122986	NM_199259	ENSG00000274391	TPTE	CT44|PTEN2	transmembrane phosphatase with tensin homology	protein-coding
151	chrY	13856669	13856755	+	0	NA	Intergenic	(GAATG)n|Satellite|Satellite	676677	NR_033667	352887	Hs.546221	NR_033667	ENSG00000206159	GYG2P1	GYG2P	glycogenin 2 pseudogene 1	pseudo
91	chr4	43333600	43333646	+	0	NA	Intergenic	LTR52|LTR|ERVL	160937	NR_146993	105374436	Hs.170605	NR_146993	ENSG00000248143	LINC02383	-	long intergenic non-protein coding RNA 2383	ncRNA
121	chr8	84013248	84013294	+	0	NA	Intergenic	L1ME2|LINE|L1	188932	NR_134295	101927141	Hs.128557	NR_134295	ENSG00000254394	LOC101927141	-	uncharacterized LOC101927141	ncRNA
100	chr4	49653416	49653507	+	0	NA	Intergenic	(GAATG)n|Satellite|Satellite	664802	NM_001286791	80157	Hs.479703	NM_025087	ENSG00000109182	CWH43	CWH43-C|PGAP2IP	cell wall biogenesis 43 C-terminal homolog	protein-coding
51	chr17	53651117	53651163	+	0	NA	Intergenic	Intergenic	149085	NM_018286	55273	Hs.173233	NM_018286	ENSG00000166292	TMEM100	-	transmembrane protein 100	protein-coding
8	chr10	42362699	42362746	+	0	NA	Intergenic	(CATTC)n|Satellite|Satellite	500771	NR_024380	441666	Hs.255729	NR_024380	ENSG00000215146	LOC441666	-	zinc finger protein 91 pseudogene	pseudo
130	chr9	69959242	69959314	+	0	NA	Intergenic	ALR/Alpha|Satellite|centr	-201494	NR_121570	101928381	Hs.708686	NR_121570		LOC101928381	-	uncharacterized LOC101928381	ncRNA
146	chrY	13688180	13688229	+	0	NA	Intergenic	(GAATG)n|Satellite|Satellite	845185	NR_033667	352887	Hs.546221	NR_033667	ENSG00000206159	GYG2P1	GYG2P	glycogenin 2 pseudogene 1	pseudo
35	chr16	33865251	33865337	+	0	NA	Intergenic	(GAATG)n|Simple_repeat|Simple_repeat	-100751	NR_162093	113218496		NR_162093		MIR9901	-	microRNA 9901	ncRNA
139	chrY	13435642	13435714	+	0	NA	Intergenic	Intergenic	1097711	NR_033667	352887	Hs.546221	NR_033667	ENSG00000206159	GYG2P1	GYG2P	glycogenin 2 pseudogene 1	pseudo
32	chr13	109038127	109038173	+	0	NA	Intergenic	Intergenic	116173	NM_001145645	10673	Hs.525157	NM_006573	ENSG00000102524	TNFSF13B	BAFF|BLYS|CD257|DTL|TALL-1|TALL1|THANK|TNFSF20|TNLG7A|ZTNF4	TNF superfamily member 13b	protein-coding
89	chr3	74971407	74971453	+	0	NA	Intergenic	Intergenic	-292197	NR_039646	100616394		NR_039646	ENSG00000284252	MIR4444-1	MIR4444|hsa-mir-4444-1|miR-4444-1	microRNA 4444-1	ncRNA
77	chr21	11149950	11149996	+	0	NA	Intergenic	L1MA2|LINE|L1	-51036	NM_001187	574	Hs.545789	NM_001187		BAGE	BAGE1|CT2.1	B melanoma antigen	protein-coding
70	chr21	10702174	10702262	+	0	NA	Intergenic	ALR/Alpha|Satellite|centr	288725	NM_001290224	7179	Hs.122986	NM_199259	ENSG00000274391	TPTE	CT44|PTEN2	transmembrane phosphatase with tensin homology	protein-coding
12	chr10	42794764	42794820	+	0	NA	Intergenic	(CATTC)n|Satellite|Satellite	68701	NR_024380	441666	Hs.255729	NR_024380	ENSG00000215146	LOC441666	-	zinc finger protein 91 pseudogene	pseudo
127	chr9	19209352	19209418	+	0	NA	Intergenic	Intergenic	-21306	NM_017925	55667	Hs.249591	NM_017925	ENSG00000137145	DENND4C	C9orf55|C9orf55B|RAB10GEF|bA513M16.3	DENN domain containing 4C	protein-coding
112	chr7	57948487	57948533	+	0	NA	Intergenic	ALR/Alpha|Satellite|centr	438627	NM_001159279	441234	Hs.533121	NM_001159279	ENSG00000182111	ZNF716	-	zinc finger protein 716	protein-coding
15	chr11	50646199	50646245	+	0	NA	Intergenic	ALR/Alpha|Satellite|centr	277904	NR_024504	646813	Hs.684179	NR_024504		LOC646813	-	DExH-box helicase 9 pseudogene	pseudo
105	chr4	190802583	190802663	+	0	NA	promoter-TSS (NR_132380)	promoter-TSS (NR_132380)	-47	NR_132380	105377617	Hs.662618	NR_132380	ENSG00000250666	LINC01596	-	long intergenic non-protein coding RNA 1596	ncRNA
26	chr12	63942373	63942439	+	0	NA	Intergenic	MER31A|LTR|ERV1	119867	NM_173812	283417	Hs.533644	NM_173812	ENSG00000177990	DPY19L2	SPATA34|SPGF9	dpy-19 like 2	protein-coding
148	chrY	13828128	13828174	+	0	NA	Intergenic	(GAATG)n|Satellite|Satellite	705238	NR_033667	352887	Hs.546221	NR_033667	ENSG00000206159	GYG2P1	GYG2P	glycogenin 2 pseudogene 1	pseudo
124	chr8	87941922	87941968	+	0	NA	intron (NM_173538, intron 3 of 10)	HERV9-int|LTR|ERV1	63302	NM_173538	168975	Hs.246284	NM_173538	ENSG00000176571	CNBD1	-	cyclic nucleotide binding domain containing 1	protein-coding
22	chr12	14239847	14239893	+	0	NA	Intergenic	Tigger3b|DNA|TcMar-Tigger	-106580	NM_000834	2904	Hs.504844	NM_000834	ENSG00000273079	GRIN2B	EIEE27|GluN2B|MRD6|NMDAR2B|NR2B|NR3|hNR3	glutamate ionotropic receptor NMDA type subunit 2B	protein-coding
25	chr12	46219046	46219115	+	0	NA	intron (NM_001347839, intron 6 of 19)	L1MA4|LINE|L1	95588	NM_001347839	196528	Hs.317304	NM_152641	ENSG00000189079	ARID2	BAF200|CSS6|p200	AT-rich interaction domain 2	protein-coding
154	chrY	58982034	58982095	+	0	NA	Intergenic	(CACTC)n|Simple_repeat|Simple_repeat	-118339	NM_005840	10251	Hs.381912	NM_005840	ENSG00000168939	SPRY3	spry-3	sprouty RTK signaling antagonist 3	protein-coding
135	chrY	10044391	10044485	+	0	NA	Intergenic	ALR/Alpha|Satellite|centr	296031	NR_003593	100101121	Hs.522846	NR_003593	ENSG00000250204	TTTY23B	TTTY23	testis-specific transcript, Y-linked 23B	ncRNA
78	chr21	14368328	14368374	+	0	NA	Intergenic	ALR/Alpha|Satellite|centr	-42136	NR_026916	149992	Hs.558645	NM_153773		ANKRD30BP2	C21orf99|CT85|CTSP-1|CTSP1	ankyrin repeat domain 30B pseudogene 2	pseudo
153	chrY	58979409	58979571	+	0	NA	Intergenic	(CACTC)n|Simple_repeat|Simple_repeat	-120913	NM_005840	10251	Hs.381912	NM_005840	ENSG00000168939	SPRY3	spry-3	sprouty RTK signaling antagonist 3	protein-coding
84	chr3	6957005	6957051	+	0	NA	intron (NM_000844, intron 1 of 9)	intron (NM_000844, intron 1 of 9)	-21324	NR_131906	105376946	Hs.616038	NR_131906	ENSG00000237665	GRM7-AS2	-	GRM7 antisense RNA 2	ncRNA
41	chr16	33974645	33974709	+	0	NA	Intergenic	ALR/Alpha|Satellite|centr	8632	NR_162093	113218496		NR_162093		MIR9901	-	microRNA 9901	ncRNA
123	chr8	86572163	86572235	+	0	NA	Intergenic	Intergenic	2543	NR_003594	100288527	Hs.535056	NR_003594		REXO1L2P	-	REXO1 like 2, pseudogene	pseudo
16	chr11	50726085	50726133	+	0	NA	Intergenic	ALR/Alpha|Satellite|centr	357791	NR_024504	646813	Hs.684179	NR_024504		LOC646813	-	DExH-box helicase 9 pseudogene	pseudo
116	chr7	112772574	112772637	+	0	NA	Intergenic	Intergenic	-13968	NM_001352687	401397	Hs.117929	NM_001352687	ENSG00000214194	SMIM30	LINC00998	small integral membrane protein 30	protein-coding
120	chr8	79466360	79466422	+	0	NA	intron (NR_125389, intron 2 of 2)	intron (NR_125389, intron 2 of 2)	4347	NR_125389	101927003	Hs.614849	NR_125389	ENSG00000254266	PKIA-AS1	-	PKIA antisense RNA 1	ncRNA
101	chr4	49655711	49655761	+	0	NA	Intergenic	(GAATG)n|Satellite|Satellite	667077	NM_001286791	80157	Hs.479703	NM_025087	ENSG00000109182	CWH43	CWH43-C|PGAP2IP	cell wall biogenesis 43 C-terminal homolog	protein-coding
49	chr17	41401022	41401100	+	0	NA	Intergenic	LTR13|LTR|ERVK	-19999	NR_047479	100874261	Hs.546898	NM_001363254	ENSG00000236383	CCDC200	LINC00854|TMEM106A-AS1	coiled-coil domain containing 200	protein-coding
18	chr11	66692235	66692284	+	0	NA	intron (NM_001040716, intron 3 of 22)	intron (NM_001040716, intron 3 of 22)	9718	NR_036121	100423029		NR_036121	ENSG00000266423	MIR3163	-	microRNA 3163	ncRNA
150	chrY	13845550	13845626	+	0	NA	Intergenic	(GAATG)n|Satellite|Satellite	687801	NR_033667	352887	Hs.546221	NR_033667	ENSG00000206159	GYG2P1	GYG2P	glycogenin 2 pseudogene 1	pseudo
4	chr10	39105203	39105269	+	0	NA	Intergenic	(CATTC)n|Satellite|Satellite	115509	NR_045000	399746	Hs.742607	NR_045000		ACTR3BP5	FKSG74	ACTR3B pseudogene 5	pseudo
33	chr15	20308310	20308357	+	0	NA	Intergenic	(GCTG)n|Simple_repeat|Simple_repeat	-179664	NR_038836	646096	Hs.448789	NR_038836	ENSG00000259156	CHEK2P2	-	checkpoint kinase 2 pseudogene 2	pseudo
76	chr21	11059203	11059307	+	0	NA	intron (NM_182484, intron 2 of 8)	intron (NM_182484, intron 2 of 8)	39670	NM_182484	85316	Hs.545789	NM_182484		BAGE5	CT2.5	BAGE family member 5	protein-coding
129	chr9	68426533	68426584	+	0	NA	Intergenic	Intergenic	-11170	NR_039688	100616184		NR_039688	ENSG00000276029	MIR4477A	-	microRNA 4477a	ncRNA
72	chr21	10720863	10720941	+	0	NA	Intergenic	ALR/Alpha|Satellite|centr	270041	NM_001290224	7179	Hs.122986	NM_199259	ENSG00000274391	TPTE	CT44|PTEN2	transmembrane phosphatase with tensin homology	protein-coding
94	chr4	49156435	49156542	+	0	NA	Intergenic	(CATTC)n|Satellite|Satellite	167829	NM_001286791	80157	Hs.479703	NM_025087	ENSG00000109182	CWH43	CWH43-C|PGAP2IP	cell wall biogenesis 43 C-terminal homolog	protein-coding
37	chr16	33866510	33866620	+	0	NA	Intergenic	(GAATG)n|Satellite|Satellite	-99480	NR_162093	113218496		NR_162093		MIR9901	-	microRNA 9901	ncRNA
30	chr13	76030074	76030130	+	0	NA	intron (NM_014832, intron 1 of 20)	AT_rich|Low_complexity|Low_complexity	26202	NM_001286659	9882	Hs.210891	NM_014832	ENSG00000136111	TBC1D4	AS160|NIDDM5	TBC1 domain family member 4	protein-coding
75	chr21	10805346	10805422	+	0	NA	Intergenic	(GAATG)n|Satellite|Satellite	185559	NM_001290224	7179	Hs.122986	NM_199259	ENSG00000274391	TPTE	CT44|PTEN2	transmembrane phosphatase with tensin homology	protein-coding
28	chr12	131266797	131266843	+	0	NA	Intergenic	L2|LINE|L2	56975	NM_001351050	2054	Hs.437585	NM_001980	ENSG00000111450	STX2	EPIM|EPM|STX2A|STX2B|STX2C	syntaxin 2	protein-coding
54	chr2	17043649	17043695	+	0	NA	Intergenic	Intergenic	-196570	NM_030797	81553	Hs.467769	NM_030797	ENSG00000197872	FAM49A	-	family with sequence similarity 49 member A	protein-coding
64	chr20	26318466	26318574	+	0	NA	Intergenic	ALR/Alpha|Satellite|centr	-128651	NR_040095	284801	Hs.370699	NR_040095	ENSG00000227195	MIR663AHG	-	MIR663A host gene	ncRNA
131	chr9	101383406	101383469	+	0	NA	intron (NM_005458, intron 1 of 18)	MIRc|SINE|MIR	87780	NM_005458	9568	Hs.198612	NM_005458	ENSG00000136928	GABBR2	EIEE59|GABABR2|GPR51|GPRC3B|HG20|HRIHFB2099|NDPLHS	gamma-aminobutyric acid type B receptor subunit 2	protein-coding
81	chr21	24797254	24797301	+	0	NA	Intergenic	Intergenic	-40121	NR_040254	266917	Hs.145622	NR_040254	ENSG00000228592	D21S2088E	-	D21S2088E	ncRNA
125	chr8	111284962	111285040	+	0	NA	Intergenic	Intergenic	-297001	NM_014379	27012	Hs.13285	NM_014379	ENSG00000164794	KCNV1	HNKA|KCNB3|KV2.3|KV8.1	potassium voltage-gated channel modifier subfamily V member 1	protein-coding
44	chr16	46398778	46398882	+	0	NA	Intergenic	HSATII|Satellite|Satellite	204179	NR_026556	124149	Hs.97414	NM_001004299		ANKRD26P1	-	ankyrin repeat domain 26 pseudogene 1	pseudo
23	chr12	28185595	28185641	+	0	NA	Intergenic	Intergenic	-59952	NM_198965	5744	Hs.591159	NM_002820	ENSG00000087494	PTHLH	BDE2|HHM|PLP|PTHR|PTHRP	parathyroid hormone like hormone	protein-coding
155	chrY	58993685	58993732	+	0	NA	Intergenic	BSR/Beta|Satellite|Satellite	-106695	NM_005840	10251	Hs.381912	NM_005840	ENSG00000168939	SPRY3	spry-3	sprouty RTK signaling antagonist 3	protein-coding
134	chrX	61839243	61839330	+	0	NA	Intergenic	ALR/Alpha|Satellite|centr	731925	NM_001012968	139886	Hs.612782	NM_001012968	ENSG00000186767	SPIN4	TDRD28	spindlin family member 4	protein-coding
118	chr8	43093826	43093874	+	0	NA	Intergenic	SAR|Satellite|Satellite	-53735	NM_001002920	340441	Hs.531579	NM_001002920	ENSG00000188877	POTEA	A26A1|CT104.3|POTE-8|POTE8	POTE ankyrin domain family member A	protein-coding
133	chrX	61695895	61695956	+	0	NA	Intergenic	ALR/Alpha|Satellite|centr	875286	NM_001012968	139886	Hs.612782	NM_001012968	ENSG00000186767	SPIN4	TDRD28	spindlin family member 4	protein-coding
107	chr5	111271141	111271187	+	0	NA	intron (NR_046678, intron 1 of 3)	intron (NR_046678, intron 1 of 3)	22959	NR_046678	100873948	Hs.147716	NR_046678	ENSG00000250095	NREP-AS1	-	NREP antisense RNA 1	ncRNA
17	chr11	51572096	51572158	+	0	NA	Intergenic	ALR/Alpha|Satellite|centr	56845	NM_001004703	119749	Hs.553564	NM_001004703	ENSG00000185926	OR4C46	-	olfactory receptor family 4 subfamily C member 46	protein-coding
10	chr10	42531872	42531955	+	0	NA	Intergenic	ALR/Alpha|Satellite|centr	331580	NR_024380	441666	Hs.255729	NR_024380	ENSG00000215146	LOC441666	-	zinc finger protein 91 pseudogene	pseudo
59	chr2	100522922	100522968	+	0	NA	intron (NM_002285, intron 6 of 23)	MLT2C1|LTR|ERVL	199100	NM_001025108	3899	Hs.444414	NM_002285	ENSG00000144218	AFF3	LAF4|MLLT2-like	AF4/FMR2 family member 3	protein-coding
6	chr10	39124485	39124559	+	0	NA	Intergenic	(GAATG)n|Satellite|Satellite	134795	NR_045000	399746	Hs.742607	NR_045000		ACTR3BP5	FKSG74	ACTR3B pseudogene 5	pseudo
103	chr4	82003171	82003217	+	0	NA	Intergenic	THE1B-int|LTR|ERVL-MaLR	51332	NM_001201	651	Hs.387411	NM_001201	ENSG00000152785	BMP3	BMP-3A	bone morphogenetic protein 3	protein-coding
137	chrY	13142163	13142209	+	0	NA	Intergenic	Intergenic	1391203	NR_033667	352887	Hs.546221	NR_033667	ENSG00000206159	GYG2P1	GYG2P	glycogenin 2 pseudogene 1	pseudo
13	chr10	65927667	65927715	+	0	NA	Intergenic	L1MB2|LINE|L1	-646041	NM_001318154	221037	Hs.413416	NM_004241	ENSG00000171988	JMJD1C	KDM3C|TRIP-8|TRIP8	jumonji domain containing 1C	protein-coding
99	chr4	49644935	49644983	+	0	NA	Intergenic	(GAATG)n|Satellite|Satellite	656300	NM_001286791	80157	Hs.479703	NM_025087	ENSG00000109182	CWH43	CWH43-C|PGAP2IP	cell wall biogenesis 43 C-terminal homolog	protein-coding
38	chr16	33887674	33887726	+	0	NA	Intergenic	(CATTC)n|Satellite|Satellite	-78345	NR_162093	113218496		NR_162093		MIR9901	-	microRNA 9901	ncRNA
142	chrY	13463719	13463805	+	0	NA	Intergenic	CpG	1069627	NR_033667	352887	Hs.546221	NR_033667	ENSG00000206159	GYG2P1	GYG2P	glycogenin 2 pseudogene 1	pseudo
9	chr10	42391068	42391139	+	0	NA	Intergenic	HSATII|Satellite|Satellite	472390	NR_024380	441666	Hs.255729	NR_024380	ENSG00000215146	LOC441666	-	zinc finger protein 91 pseudogene	pseudo
27	chr12	84158171	84158217	+	0	NA	Intergenic	L1ME3B|LINE|L1	1077260	NM_001320322	160335	Hs.577775	NM_152588	ENSG00000179104	TMTC2	IBDBP1	transmembrane O-mannosyltransferase targeting cadherins 2	protein-coding
5	chr10	39106319	39106395	+	0	NA	Intergenic	Intergenic	116630	NR_045000	399746	Hs.742607	NR_045000		ACTR3BP5	FKSG74	ACTR3B pseudogene 5	pseudo
104	chr4	109571767	109571817	+	0	NA	promoter-TSS (NM_021227)	promoter-TSS (NM_021227)	37	NM_021227	58505	Hs.445803	NM_021227	ENSG00000198856	OSTC	DC2	oligosaccharyltransferase complex non-catalytic subunit	protein-coding
69	chr21	10138890	10138936	+	0	NA	Intergenic	HERVK14-int|LTR|ERVK	-170319	NR_038329	100132288	Hs.487562	NM_174948	ENSG00000188681	TEKT4P2	MAFIPL|TEKT4P	tektin 4 pseudogene 2	pseudo
20	chr11	101637486	101637532	+	0	NA	Intergenic	Intergenic	-148232	NM_001363543	57562	Hs.156352	NM_020802	ENSG00000110318	CEP126	KIAA1377	centrosomal protein 126	protein-coding

## Sheet: Overlapping peaks
chr10	42398569	42398645
chr16	33975337	33975422
chr17	17715924	17716176
chr17	17716668	17716805
chr17	17716866	17717098
chr17	17717544	17717737
chr17	17717912	17718075
chr17	17718136	17718272
chr17	17718521	17718660
chr17	17719161	17719354
chr17	17719508	17719699
chr17	17719757	17720046
chr17	17720258	17720464
chr17	17720556	17720783
chr17	17720996	17721240
chr17	17721561	17721699
chr17	17722314	17722558
chr17	17722625	17722780
chr17	17722839	17723053
chr17	17723391	17723847
chr17	17726818	17726938
chr17	17740025	17740136
chr21	10702384	10702457
chr2	242838674	242838743
chr4	49094859	49094936
chr7	61971071	61971178
chr9	67320817	67320881
chrY	13694954	13695059
