# Supplementary material for: Histone H2A Lys130 acetylation epigenetically regulates androgen production in prostate cancer
Source: Nat Commun. 2023 Jun 9;14:3357. doi: 10.1038/s41467-023-38887-7 (PMC10256812; doi:10.1038/s41467-023-38887-7)
Supplement: Supplementary file 5 — Supplementary Data 2 [file 41467_2023_38887_MOESM5_ESM.xlsx]

## Sheet: C4-2B_cells_Treated_Abiratero..
Method	Metabolites	Log Fold Change	Linear Fold Change	P-value_t test	BH.P-value_t test
Pos_Method	PE 25:1; [M+H]+; GPEtn(10:0/15:1(9Z))	0.253007	1.19169	0.0862454	0.229871
Pos_Method	lysoPC 20:0; [M+H]+; PC(20:0/0:0)	0.476763	1.39162	0.00594546	0.0447354
Pos_Method	DG 44:1; [M+NH4]+; DG(18:1/26:0/0:0)	-0.804216	0.572673	0.00168537	0.0228619
Pos_Method	DG 44:2; [M+NH4]+; DG(18:1/26:1/0:0)	-0.0630276	0.957253	0.737446	0.848515
Pos_Method	TG 53:0; [M+NH4]+; TG(16:0/18:0/19:0)	0.57461	1.48927	0.00199275	0.0249379
Pos_Method	TG 64:6; [M+NH4]+; TG(20:1/22:3/22:2)	0.120001	1.08674	0.133808	0.300935
Pos_Method	SM 41:5; [M]+; SM(d17:1(4E)/24:4(5Z,8Z,11Z,14Z))	-0.138308	0.908584	0.540191	0.710521
Pos_Method	PC 44:5; [M+H]+; GPCho(20:5(5Z,8Z,11Z,14Z,17Z)/24:0)	-0.0462517	0.968449	0.92169	0.9659
Pos_Method	DG 46:2; [M+NH4]+; DG(22:1/24:1/0:0)	0.319256	1.24769	0.12083	0.282509
Pos_Method	PC 46:2; [M+Na]+; GPCho(20:1(11E)/26:1(5Z))	0.306061	1.23633	0.560926	0.725449
Pos_Method	PC 36:2; [M+H]+; GPCho(18:1(11E)/18:1(11E))	-0.557788	0.679343	0.0217834	0.0983623
Pos_Method	DG 44:1; [M+NH4]+; DG(20:1/24:0/0:0)	-0.974174	0.509031	0.000402046	0.00895404
Pos_Method	TG 60:7; [M+Na]+; TG(18:1/20:1/22:5)	-0.235736	0.849252	0.263001	0.458943
Pos_Method	TG 64:1; [M+NH4]+; TG(20:0/22:0/22:1)	-0.479555	0.717199	0.016467	0.0857452
Pos_Method	plasmenyl-PC 42:6; [M+Na]+; PC(P-20:0/22:6(4Z,7Z,10Z,13Z,16Z,19Z))	-1.6745	0.313274	0.0440014	0.154181
Pos_Method	lysoPC 20:0; [M+H]+; PC(P-20:0/0:0)	-0.687505	0.620927	0.00166091	0.0228619
Pos_Method	TG 56:0; [M+NH4]+; TG(18:0/18:0/20:0)	0.0640331	1.04538	0.873408	0.935336
Pos_Method	TG 64:5; [M+NH4]+; TG(20:1/22:1/22:3)	0.238581	1.17983	0.025929	0.110979
Pos_Method	TG 51:1; [M+Na]+; TG(16:0/17:1/18:0)	-0.237262	0.848354	0.503073	0.680928
Pos_Method	TG 64:1; [M+NH4]+; TG(20:1/22:0/22:0)	-0.198573	0.871412	0.198278	0.384583
Pos_Method	TG 51:1; [M+Na]+; TG(16:0/17:0/18:1)	-0.18311	0.880802	0.601317	0.755717
Pos_Method	TG 46:1; [M+Na]+; TG(14:0/16:0/16:1)	0.360426	1.2838	0.13653	0.304068
Pos_Method	SM 42:1; [M]+; SM(d16:0/26:1(17Z))	-0.383796	0.766418	0.0270573	0.114319
Pos_Method	TG 48:1; [M+NH4]+; TG(14:0/16:0/18:1)	-0.238268	0.847762	0.535189	0.705355
Pos_Method	PC 30:3; [M+H]+; GPCho(18:3(6Z,9Z,12Z)/12:0)	-0.525807	0.694571	0.0650465	0.189363
Pos_Method	TG 56:6; [M+NH4]+; TG(16:0/18:1/22:5)	-0.215586	0.861196	0.00528997	0.0415401
Pos_Method	PC 40:8; [M+H]+; GPCho(20:4(5E,8E,11E,14E)/20:4(5E,8E,11E,14E))	0.451389	1.36736	0.34224	0.540509
Pos_Method	DG 46:1; [M+NH4]+; DG(22:1/24:0/0:0)	0.987715	1.98304	0.00372498	0.0369018
Pos_Method	plasmenyl-PE 36:5; [M+H]+; PE(P-16:0/20:5(5Z,8Z,11Z,14Z,17Z))	0.0620039	1.04391	0.379571	0.568417
Pos_Method	PC 31:0; [M+Na]+; GPCho(9:0/22:0)	-0.0390346	0.973306	0.8782	0.937413
Pos_Method	DG 40:0; [M+NH4]+; DG(16:0/24:0/0:0)	-1.95059	0.258711	2.3872e-05	0.00196049
Pos_Method	TG 59:5; [M+NH4]+; TG(17:0/20:1/22:4)	-0.166649	0.890909	0.475072	0.653659
Pos_Method	plasmenyl-PC 36:1; [M+Na]+; PC(P-18:0/18:1(11E))	-0.00676558	0.995321	0.987864	0.994677
Pos_Method	PC 44:0; [M+H]+; GPCho(22:0/22:0)	-0.0157346	0.989153	0.932107	0.970866
Pos_Method	TG 62:6; [M+Na]+; TG(20:1/20:2/22:3)	0.166203	1.1221	0.589004	0.747058
Pos_Method	TG 64:4; [M+NH4]+; TG(20:1/22:1/22:2)	0.23211	1.17455	0.0359816	0.135093
Pos_Method	TG 64:4; [M+NH4]+; TG(20:1/22:0/22:3)	0.199723	1.14848	0.0458689	0.156967
Pos_Method	TG 57:3; [M+NH4]+; TG(17:0/18:1/22:2)	1.30594	2.47245	0.00573209	0.0435374
Pos_Method	TG 44:2; [M+NH4]+; TG(12:0/14:1/18:1)	-0.402709	0.756437	0.0584122	0.17726
Pos_Method	DG 46:1; [M+NH4]+; DG(20:1/26:0/0:0)	0.985156	1.97953	0.00192459	0.0245525
Pos_Method	PC 46:1; [M+Na]+; GPCho(22:0/24:1(15Z))	-0.845476	0.556527	0.0833125	0.225569
Pos_Method	DG 44:3; [M+NH4]+; DG(22:1/22:2/0:0)	-0.304149	0.80992	0.202611	0.388872
Pos_Method	PC 43:4; [M+H]+; GPCho(17:2(9Z,12Z)/26:2(5E,9Z))	-0.465823	0.724058	0.197718	0.384321
Pos_Method	PC 28:2; [M+Na]+; GPCho(14:1(9Z)/14:1(9Z))	0.41393	1.33231	0.21744	0.407584
Pos_Method	TG 58:0; [M+Na]+; TG(16:0/20:0/22:0)	-0.410132	0.752554	0.105679	0.26053
Pos_Method	TG 56:6; [M+NH4]+; TG(16:1/18:1/22:4)	-0.139332	0.907939	0.0109705	0.0658228
Pos_Method	PC 30:3; [M+H]+; GPCho(10:0/20:3(5Z,8Z,11Z))	-0.872712	0.546119	0.000264641	0.00695476
Pos_Method	N-(octadecanoyl)-sphing-4-enine; [M+H]+; Cer(d18:1(4E)/18:0)	-0.0706268	0.952224	0.323907	0.519029
Pos_Method	TG 59:5; [M+NH4]+; TG(17:1/20:1/22:3)	-0.386534	0.764965	0.036929	0.138029
Pos_Method	DG 37:0; [M+NH4]+; DG(17:0/20:0/0:0)	0.0170684	1.0119	0.942967	0.972453
Pos_Method	TG 66:2; [M+NH4]+; TG(22:0/22:1/22:1)	0.170059	1.1251	0.244386	0.438693
Pos_Method	DG 38:0; [M+NH4]+; DG(20:0/18:0/0:0)	-1.76008	0.295231	1.92295e-05	0.00168451
Pos_Method	PC 28:0; [M+Na]+; GPCho(12:0/16:0)	-0.709504	0.611531	0.0192127	0.0930709
Pos_Method	TG 64:3; [M+NH4]+; TG(20:1/22:1/22:1)	0.426953	1.34439	0.0173828	0.088378
Pos_Method	CE(16:0); [M+NH4]+; 16:0 Cholesteryl ester	0.338177	1.26416	0.240538	0.434158
Pos_Method	lysoPC 22:2; [M+H]+; PC(22:2(13Z,16Z)/0:0)	-0.888846	0.540046	0.00107318	0.0163971
Pos_Method	TG 62:5; [M+NH4]+; TG(20:1/20:2/22:2)	0.429537	1.3468	0.0635843	0.186972
Pos_Method	lysoPC 14:1; [M+H]+; PC(14:1(9Z)/0:0)	-0.387819	0.764284	0.279507	0.478219
Pos_Method	plasmenyl-PE 32:1; [M+H]+; PE(P-16:0/16:1(7Z))	0.535551	1.4495	0.134182	0.300935
Pos_Method	TG 46:0; [M+Na]+; TG(14:0/16:0/16:0)	0.140416	1.10222	0.383434	0.569348
Pos_Method	PE 31:0; [M+H]+; GPEtn(9:0/22:0)	0.878712	1.83873	0.00153401	0.0214436
Pos_Method	PA 23:1; [M+Na2-H]+; GPA(7:0/16:1(7Z))	-0.310714	0.806242	0.0444329	0.155279
Pos_Method	plasmenyl-PC 40:0; [M+Na]+; PC(P-20:0/20:0)	-0.347814	0.785774	0.0566973	0.175708
Pos_Method	TG 62:1; [M+NH4]+; TG(18:0/22:0/22:1)	-0.279638	0.823798	0.0597604	0.179691
Pos_Method	PE 23:0; [M+H]+; GPEtn(10:0/13:0)	0.672627	1.59397	2.70314e-05	0.00208937
Pos_Method	TG 57:1; [M+NH4]+; TG(18:0/19:0/20:1)	0.0968315	1.06942	0.836827	0.916326
Pos_Method	TG 54:0; [M+NH4]+; TG(16:0/17:0/21:0)	0.720525	1.64778	0.195793	0.383055
Pos_Method	PC 40:3; [M+H]+; GPCho(20:0/20:3(5Z,8Z,11Z))	0.574105	1.48875	0.119237	0.280331
Pos_Method	PC 38:5; [M+H]+; GPCho(18:1(11E)/20:4(5E,8E,11E,14E))	-0.167879	0.89015	0.613019	0.76207
Pos_Method	TG 60:6; [M+Na]+; TG(18:1/20:1/22:4)	0.101433	1.07284	0.516769	0.691508
Pos_Method	TG 62:1; [M+NH4]+; TG(20:0/20:1/22:0)	-0.249436	0.841225	0.0727214	0.204773
Pos_Method	plasmenyl-PC 20:0; [M+Na]+; PC(P-16:0/4:0)	-0.33141	0.794759	0.182833	0.365667
Pos_Method	PC 28:0; [M+Na]+; GPCho(14:0/14:0)	-0.684725	0.622124	0.023959	0.10494
Pos_Method	TG 58:0; [M+NH4]+; TG(16:0/20:0/22:0)	-0.753301	0.593245	0.0289191	0.118749
Pos_Method	TG 58:7; [M+Na]+; TG(18:1/18:1/22:5)	0.088584	1.06333	0.0636045	0.186972
Pos_Method	PC 43:5; [M+Na]+; GPCho(20:5(5Z,8Z,11Z,14Z,17Z)/23:0)	-0.498581	0.707802	0.259535	0.455921
Pos_Method	DG 44:2; [M+NH4]+; DG(20:1/24:1/0:0)	-0.030743	0.978916	0.858713	0.929447
Pos_Method	CE(20:3); [M+NH4]+; 20:3 Cholesteryl ester	-0.0806905	0.945605	0.620612	0.76566
Pos_Method	SM 45:0; [M]+; SM(d19:0/26:0)	0.463753	1.37912	0.00733742	0.0510126
Pos_Method	PE 17:0; [M+H]+; GPEtn(7:0/10:0)	-0.116164	0.922638	0.599987	0.755157
Pos_Method	TG 48:0; [M+Na]+; TG(14:0/16:0/18:0)	0.331399	1.25823	0.131842	0.297153
Pos_Method	TG 58:7; [M+Na]+; TG(18:1/20:2/20:4)	0.135191	1.09824	0.0289087	0.118749
Pos_Method	SM 41:4; [M]+; SM(d17:0/24:4(5Z,8Z,11Z,14Z))	-0.253245	0.839007	0.367976	0.560278
Pos_Method	PE 42:1; [M+Na]+; GPEtn(18:1(11E)/24:0)	-0.370216	0.773666	0.0192658	0.0930709
Pos_Method	TG 64:3; [M+NH4]+; TG(20:1/22:0/22:2)	-0.0454472	0.968989	0.751371	0.859697
Pos_Method	TG 60:2; [M+Na]+; TG(18:1/20:1/22:0)	-0.189937	0.876644	0.339634	0.538334
Pos_Method	TG 60:5; [M+Na]+; TG(18:0/20:1/22:4)	0.0567098	1.04009	0.759697	0.861464
Pos_Method	N-(tetracosanoyl)-sphinganine; [M+H]+; Cer(d18:0/24:0)	-0.290548	0.817592	0.511142	0.687453
Pos_Method	SM 44:1; [M+Na]+; SM(d18:0/26:1(17Z))	0.485708	1.40027	0.162866	0.342984
Pos_Method	TG 58:3; [M+NH4]+; TG(18:1/20:1/20:1)	0.145449	1.10607	0.672829	0.806659
Pos_Method	TG 64:2; [M+NH4]+; TG(20:1/22:0/22:1)	0.0754109	1.05366	0.643645	0.780933
Pos_Method	PC 38:5; [M+H]+; GPCho(14:1(9Z)/24:4(5Z,8Z,11Z,14Z))	-0.146793	0.903256	0.0380158	0.139533
Pos_Method	PE 21:1; [M+H]+; GPEtn(3:0/18:1(11E))	0.164191	1.12054	0.100387	0.250777
Pos_Method	SM 33:0; [M]+; SM(d15:0/18:0)	0.204692	1.15244	0.211478	0.399255
Pos_Method	TG 64:5; [M+Na]+; TG(20:1/22:1/22:3)	0.173024	1.12742	0.377143	0.56661
Pos_Method	TG 60:5; [M+Na]+; TG(18:1/20:1/22:3)	0.0812896	1.05796	0.691472	0.818033
Pos_Method	PC 34:1; [M+Na]+; GPCho(12:0/22:1(13Z))	0.37465	1.29652	0.0765257	0.21304
Pos_Method	TG 60:6; [M+Na]+; TG(18:1/20:2/22:3)	-0.211433	0.863679	0.0716917	0.203462
Pos_Method	SM 38:1; [M]+; SM(d14:0/24:1(15Z))	0.0971122	1.06963	0.698357	0.823589
Pos_Method	SM 39:4; [M]+; SM(d15:0/24:4(5Z,8Z,11Z,14Z))	-0.148873	0.901954	0.380531	0.568513
Pos_Method	N-(9Z-octadecenoyl)-sphing-4-enine; [M+H]+; Cer(d18:1(4E)/18:1(9Z))	-0.169075	0.889413	0.529869	0.703992
Pos_Method	lysoPC 16:0; [M+H]+; PC(16:0/0:0)	-0.563077	0.676857	0.14304	0.314304
Pos_Method	PC 38:1; [M+Na]+; GPCho(14:1(9Z)/24:0)	-0.31513	0.803779	0.0989486	0.249141
Pos_Method	TG 60:2; [M+NH4]+; TG(18:0/20:1/22:1)	0.221049	1.16558	0.444117	0.629525
Pos_Method	CE(16:1); [M+NH4]+; 16:1 Cholesteryl ester	0.492138	1.40653	0.0942397	0.241878
Pos_Method	PC 38:5; [M+H]+; GPCho(16:1(7Z)/22:4(7Z,10Z,13Z,16Z))	-0.0638607	0.9567	0.840371	0.917149
Pos_Method	N-(17Z-hexacosenoyl)-sphing-4-enine; [M+H]+; Cer(d18:1(4E)/26:1(17Z))	-0.268184	0.830364	0.102725	0.255161
Pos_Method	DG 31:0; [M+NH4]+; DG(15:0/16:0/0:0)	-0.272854	0.827681	0.153135	0.328139
Pos_Method	MGDG 42:4; [M+Na]+; MGDG(20:2(11Z,14Z)/22:2(13Z,16Z))	0.0681295	1.04836	0.628195	0.769971
Pos_Method	TG 55:3; [M+NH4]+; TG(17:0/18:1/20:2)	0.778583	1.71545	6.69658e-05	0.003259
Pos_Method	N-(octadecanoyl)-sphinganine; [M+H]+; Cer(d18:0/18:0)	0.490312	1.40475	0.128556	0.293831
Pos_Method	TG 54:5; [M+Na]+; TG(18:1/18:2/18:2)	-0.698497	0.616214	0.028491	0.118098
Pos_Method	TG 58:1; [M+Na]+; TG(16:0/20:1/22:0)	-0.643478	0.640168	0.0900885	0.23628
Pos_Method	DG 32:0; [M+NH4]+; DG(16:0/16:0/0:0)	1.78434	3.4446	1.25139e-05	0.00137027
Pos_Method	PC 38:1; [M+Na]+; GPCho(12:0/26:1(5Z))	-0.326202	0.797634	0.0856718	0.228806
Pos_Method	SM 45:1; [M]+; SM(d19:0/26:1(17Z))	-0.303571	0.810244	0.140479	0.310234
Pos_Method	PC 39:0; [M+Na]+; GPCho(14:0/25:0)	0.0733007	1.05212	0.934185	0.970866
Pos_Method	PE 37:5; [M+H]+; GPEtn(17:1(9Z)/20:4(5E,8E,11E,14E))	-0.0180675	0.987555	0.927096	0.970681
Pos_Method	TG 62:4; [M+NH4]+; TG(20:0/20:1/22:3)	0.236361	1.17802	0.00382662	0.0369018
Pos_Method	TG 56:6; [M+Li]+; TG(16:0/18:3/22:3)	-0.605326	0.657323	0.00403006	0.0380971
Pos_Method	TG 62:7; [M+NH4]+; TG(18:1/22:1/22:5)	0.00338868	1.00235	0.980109	0.991426
Pos_Method	TG 62:2; [M+NH4]+; TG(20:0/20:1/22:1)	-0.21961	0.858798	0.0268022	0.113607
Pos_Method	TG 61:2; [M+Li]+; TG(19:0/20:0/22:2)	0.0407642	1.02866	0.860152	0.929473
Pos_Method	TG 62:7; [M+NH4]+; TG(18:1/22:3/22:3)	0.146993	1.10726	0.145953	0.319104
Pos_Method	TG 62:8; [M+Li]+; TG(20:1/20:3/22:4)	-0.203453	0.868469	0.25678	0.454035
Pos_Method	TG 62:4; [M+NH4]+; TG(20:1/20:2/22:1)	0.307514	1.23757	0.00422241	0.0382638
Pos_Method	TG 60:3; [M+Na]+; TG(18:1/20:1/22:1)	0.304977	1.2354	0.00649144	0.0463573
Pos_Method	TG 62:6; [M+NH4]+; TG(20:1/20:1/22:4)	0.104431	1.07507	0.375873	0.56661
Pos_Method	DG 38:0; [M+NH4]+; DG(16:0/22:0/0:0)	-1.88988	0.269829	1.13321e-05	0.00135368
Pos_Method	PC 44:1; [M+Na]+; GPCho(18:1(11E)/26:0)	-0.0919028	0.938284	0.773548	0.871382
Pos_Method	TG 62:6; [M+NH4]+; TG(20:1/20:2/22:3)	0.103906	1.07468	0.39235	0.576137
Pos_Method	TG 58:1; [M+Na]+; TG(18:0/18:1/22:0)	-0.742811	0.597574	0.010422	0.0645608
Pos_Method	TG 62:6; [M+NH4]+; TG(18:1/22:1/22:4)	0.108795	1.07833	0.361212	0.555126
Pos_Method	TG 50:0; [M+Na]+; TG(16:0/16:0/18:0)	-0.20127	0.869784	0.643109	0.780933
Pos_Method	TG 55:1; [M+Na]+; TG(16:0/18:1/21:0)	-1.08862	0.470209	0.0137798	0.0774273
Pos_Method	TG 57:5; [M+NH4]+; TG(17:0/18:1/22:4)	0.406762	1.32571	0.148491	0.322876
Pos_Method	TG 56:0; [M+Na]+; TG(16:0/18:0/22:0)	0.0842252	1.06012	0.767758	0.867441
Pos_Method	TG 58:1; [M+Na]+; TG(18:0/20:0/20:1)	-1.05888	0.480006	0.000320658	0.00784612
Pos_Method	TG 53:1; [M+Na]+; TG(17:0/18:0/18:1)	-0.309123	0.807132	0.283385	0.482968
Pos_Method	DG 39:1; [M+NH4]+; DG(18:1/21:0/0:0)	-0.656963	0.634212	0.00864333	0.0580089
Pos_Method	TG 55:1; [M+Na]+; TG(18:0/18:1/19:0)	-0.258361	0.836037	0.621577	0.76566
Pos_Method	TG 53:1; [M+NH4]+; TG(16:0/17:0/20:1)	-0.131302	0.913007	0.657799	0.792252
Pos_Method	TG 56:0; [M+Na]+; TG(16:0/20:0/20:0)	-0.430578	0.741964	0.180769	0.363834
Pos_Method	TG 52:6; [M+Li]+; TG(16:0/18:3/18:3)	-0.0826539	0.944319	0.852463	0.925733
Pos_Method	TG 60:1; [M+NH4]+; TG(18:0/20:1/22:0)	-0.540319	0.687619	1.65392e-05	0.00155232
Pos_Method	TG 57:5; [M+NH4]+; TG(18:1/19:0/20:4)	-0.106168	0.929052	0.659599	0.793694
Pos_Method	DG 38:0; [M+NH4]+; DG(18:0/20:0/0:0)	-1.86646	0.274246	9.57633e-06	0.00125833
Pos_Method	TG 53:0; [M+Na]+; TG(16:0/18:0/19:0)	0.0775702	1.05524	0.889986	0.945513
Pos_Method	PE 38:4; [M+Na]+; GPEtn(18:0/20:4(5E,8E,11E,14E))	0.190845	1.14143	0.728016	0.842831
Pos_Method	TG 60:1; [M+NH4]+; TG(18:1/20:0/22:0)	-0.585758	0.666299	4.45755e-06	0.00125833
Pos_Method	CE(20:4); [M+NH4]+; 20:4 Cholesteryl ester	0.543158	1.45716	0.107875	0.264575
Pos_Method	DG 38:0; [M+NH4]+; DG(14:0/24:0/0:0)	-1.88842	0.270103	5.98956e-06	0.00125833
Pos_Method	TG 56:0; [M+NH4]+; TG(16:0/20:0/20:0)	-0.261811	0.83404	0.349453	0.545041
Pos_Method	TG 53:1; [M+Na]+; TG(16:0/17:0/20:1)	-0.144495	0.904696	0.559652	0.725449
Pos_Method	CE(22:6); [M+NH4]+; 22:6 Cholesteryl ester	-0.0280407	0.980751	0.808535	0.891508
Pos_Method	PC 39:4; [M+H]+; GPCho(18:4(6Z,9Z,12Z,15Z)/21:0)	0.0718936	1.0511	0.869621	0.9346
Pos_Method	SM 42:2; [M+Na]+; SM(d16:1(4E)/26:1(17Z))	1.01302	2.01814	0.113746	0.27324
Pos_Method	DG 42:1; [M+NH4]+; DG(16:0/26:1/0:0)	-0.906914	0.533325	6.09327e-05	0.00307945
Pos_Method	TG 54:0; [M+Li]+; TG(16:0/18:0/20:0)	-0.245563	0.843487	0.388111	0.572054
Pos_Method	TG 62:5; [M+NH4]+; TG(20:0/20:1/22:4)	0.187875	1.13908	0.11834	0.279173
Pos_Method	TG 62:5; [M+NH4]+; TG(20:1/20:1/22:3)	0.182374	1.13475	0.0461002	0.156967
Pos_Method	TG 53:1; [M+Na]+; TG(16:0/18:1/19:0)	-0.650391	0.637108	0.0524781	0.167803
Pos_Method	DG 33:0; [M+NH4]+; DG(16:0/17:0/0:0)	-0.484655	0.714668	0.0559286	0.175171
Pos_Method	TG 57:5; [M+NH4]+; TG(17:1/18:0/22:4)	-0.0602028	0.959129	0.55378	0.720888
Pos_Method	PC 40:5; [M+H]+; GPCho(20:1(11E)/20:4(5E,8E,11E,14E))	0.59802	1.51364	0.153433	0.328139
Pos_Method	TG 62:3; [M+NH4]+; TG(20:0/20:1/22:2)	0.171876	1.12652	0.0581432	0.176852
Pos_Method	plasmenyl-PE 34:1; [M+Na]+; PE(P-16:0/18:1(11E))	0.109225	1.07865	0.41754	0.601587
Pos_Method	DG 42:1; [M+NH4]+; DG(18:1/24:0/0:0)	-0.925002	0.52668	0.000168074	0.00581182
Pos_Method	N-(hexadecanoyl)-sphing-4-enine; [M+H]+; Cer(d18:1(4E)/16:0)	-0.0618488	0.958036	0.787223	0.880349
Pos_Method	TG 58:7; [M+Li]+; TG(18:0/18:3/22:4)	-0.644145	0.639872	0.00120828	0.017641
Pos_Method	TG 62:3; [M+NH4]+; TG(20:1/20:1/22:1)	0.230059	1.17288	0.00636332	0.0463573
Pos_Method	TG 62:5; [M+NH4]+; TG(18:1/22:1/22:3)	0.19029	1.14099	0.104196	0.25784
Pos_Method	TG 58:5; [M+Na]+; TG(18:1/20:1/20:3)	0.0347419	1.02437	0.890106	0.945513
Pos_Method	PC 40:5; [M+H]+; GPCho(18:0/22:5(4Z,7Z,10Z,13Z,16Z))	0.448265	1.3644	0.170464	0.350532
Pos_Method	SM 19:0; [M]+; SM(d17:0/2:0)	0.29534	1.22717	0.119258	0.280331
Pos_Method	TG 54:6; [M+Li]+; TG(18:0/18:3/18:3)	-0.323688	0.799024	0.255072	0.453236
Pos_Method	lysoPC 23:0; [M+H]+; PC(23:0/0:0)	-0.373086	0.772129	0.0467159	0.156967
Pos_Method	TG 56:1; [M+Na]+; TG(16:0/18:1/22:0)	-0.860475	0.550771	0.000216387	0.0065536
Pos_Method	TG 56:1; [M+Na]+; TG(18:0/18:1/20:0)	-0.790218	0.578257	0.013203	0.0756233
Pos_Method	TG 56:1; [M+Na]+; TG(18:0/18:0/20:1)	-0.72733	0.604021	0.0172575	0.0882346
Pos_Method	TG 56:6; [M+Li]+; TG(16:0/20:3/20:3)	-0.731378	0.602328	0.0301427	0.120755
Pos_Method	SM 34:1; [M+Na]+; SM(d14:1(4E)/20:0)	-0.935758	0.522768	7.47881e-06	0.00125833
Pos_Method	TG 56:3; [M+NH4]+; TG(16:0/18:1/22:2)	0.214048	1.15994	0.510375	0.687123
Pos_Method	TG 55:4; [M+NH4]+; TG(16:0/17:2/22:2)	0.828628	1.776	0.00480235	0.0389524
Pos_Method	TG 56:6; [M+Li]+; TG(18:0/18:3/20:3)	0.177722	1.1311	0.319257	0.51663
Pos_Method	TG 55:5; [M+NH4]+; TG(16:0/17:0/22:5)	0.29421	1.22621	0.274822	0.472047
Pos_Method	TG 56:1; [M+Na]+; TG(16:0/20:0/20:1)	-0.849068	0.555143	0.000780411	0.0136728
Pos_Method	DG 42:1; [M+NH4]+; DG(20:1/22:0/0:0)	-0.942901	0.520186	0.00010494	0.0044481
Pos_Method	TG 48:1; [M+Na]+; TG(14:0/16:0/18:1)	0.206416	1.15382	0.0610305	0.181846
Pos_Method	lysoPC 17:1; [M+H]+; PC(17:1(9Z)/0:0)	-0.129852	0.913925	0.225259	0.417903
Pos_Method	TG 55:4; [M+NH4]+; TG(16:0/17:1/22:3)	0.823579	1.76979	0.00458956	0.0386582
Pos_Method	TG 57:6; [M+NH4]+; TG(17:1/18:1/22:4)	-0.496141	0.709001	0.290392	0.489057
Pos_Method	DG 34:1; [M+NH4]+; DG(16:0/18:1/0:0)	-0.419887	0.747483	0.204307	0.390203
Pos_Method	TG 48:1; [M+Na]+; TG(14:0/16:1/18:0)	0.372791	1.29486	0.00847309	0.0573899
Pos_Method	TG 49:0; [M+NH4]+; TG(16:0/16:0/17:0)	0.235567	1.17737	0.268714	0.464019
Pos_Method	PC 37:0; [M+Na]+; GPCho(12:0/25:0)	-0.142266	0.906095	0.538021	0.708376
Pos_Method	TG 60:4; [M+Na]+; TG(18:1/20:1/22:2)	-1.09056	0.469578	0.0128062	0.0738042
Pos_Method	DG 42:1; [M+NH4]+; DG(16:1/26:0/0:0)	-0.975894	0.508425	0.000117481	0.00462201
Pos_Method	TG 48:1; [M+Na]+; TG(16:0/16:0/16:1)	0.194349	1.14421	0.0386813	0.141179
Pos_Method	TG 54:0; [M+Na]+; TG(16:0/18:0/20:0)	-0.313655	0.804601	0.281662	0.481279
Pos_Method	DG 42:1; [M+NH4]+; DG(22:0/20:1/0:0)	-0.955798	0.515556	0.000322443	0.00784612
Pos_Method	TG 52:0; [M+Na]+; TG(16:0/16:0/20:0)	0.0437179	1.03077	0.793108	0.884672
Pos_Method	TG 52:0; [M+Na]+; TG(16:0/18:0/18:0)	0.0356503	1.02502	0.830925	0.912143
Pos_Method	TG 58:7; [M+Li]+; TG(16:0/20:4/22:3)	-0.860549	0.550743	0.000207124	0.00648002
Pos_Method	TG 62:2; [M+NH4]+; TG(20:1/20:1/22:0)	-0.330785	0.795103	0.0792685	0.219022
Pos_Method	PC 37:1; [M+Na]+; GPCho(18:1(11E)/19:0)	0.149527	1.10921	0.265966	0.462886
Pos_Method	TG 62:2; [M+NH4]+; TG(18:1/22:0/22:1)	-0.335252	0.792646	0.0946755	0.24203
Pos_Method	lysoPC 21:0; [M+H]+; PC(21:0/0:0)	-0.834267	0.560868	0.00456028	0.0386582
Pos_Method	lysoPC 16:1; [M+H]+; PC(16:1(7Z)/0:0)	-0.1377	0.908967	0.369494	0.560641
Pos_Method	PC 40:5; [M+H]+; GPCho(16:1(7Z)/24:4(5Z,8Z,11Z,14Z))	0.373091	1.29512	0.0275076	0.115111
Pos_Method	TG 58:3; [M+Na]+; TG(18:1/20:1/20:1)	-0.386015	0.76524	0.00322998	0.0345056
Pos_Method	TG 57:6; [M+NH4]+; TG(17:0/18:1/22:5)	-0.125316	0.916803	0.576003	0.73521
Pos_Method	PC 40:4; [M+H]+; GPCho(20:2(11Z,14Z)/20:2(11Z,14Z))	-0.138404	0.908524	0.440374	0.62557
Pos_Method	SM 43:1; [M+Na]+; SM(d17:0/26:1(17Z))	-0.113213	0.924527	0.849176	0.924475
Pos_Method	TG 58:5; [M+Na]+; TG(16:0/20:1/22:4)	0.151662	1.11085	0.569562	0.732894
Pos_Method	PC 34:3; [M+H]+; GPCho(16:0/18:3(6Z,9Z,12Z))	0.0662688	1.04701	0.496045	0.672656
Pos_Method	PC 32:0; [M+Na]+; GPCho(8:0/24:0)	0.553997	1.46815	0.306619	0.502644
Pos_Method	lysoPC 19:0; [M+H]+; PC(19:0/0:0)	-0.291666	0.816958	0.0274997	0.115111
Pos_Method	lysoPC 22:6; [M+H]+; PC(22:6(4Z,7Z,10Z,13Z,16Z,19Z)/0:0)	0.0382429	1.02686	0.85156	0.925517
Pos_Method	PC 42:1; [M+Na]+; GPCho(18:1(11E)/24:0)	-0.701001	0.615145	0.00271709	0.0310457
Pos_Method	TG 60:9; [M+Na]+; TG(18:1/20:2/22:6)	-0.376916	0.770082	0.0620085	0.183926
Pos_Method	TG 56:6; [M+Na]+; TG(16:0/18:1/22:5)	-0.232349	0.851248	0.296532	0.495729
Pos_Method	TG 50:1; [M+Na]+; TG(16:0/16:0/18:1)	0.155029	1.11344	0.420049	0.603586
Pos_Method	DG 42:5; [M+NH4]+; DG(20:1/22:4/0:0)	-0.013766	0.990504	0.930671	0.970866
Pos_Method	PC 11:0; [M+Na]+; GPCho(2:0/9:0)	-0.533073	0.691081	0.490316	0.666951
Pos_Method	PC 36:5; [M+H]+; GPCho(16:1(7Z)/20:4(5Z,8Z,11Z,14Z))	-0.289672	0.818088	0.364795	0.556281
Pos_Method	lysoPC 26:1; [M+H]+; PC(26:1(5Z)/0:0)	0.129074	1.09359	0.0570515	0.175976
Pos_Method	TG 40:0; [M+NH4]+; TG(12:0/12:0/16:0)	-0.369043	0.774296	0.351428	0.545943
Pos_Method	PC 40:5; [M+H]+; GPCho(20:5(5Z,8Z,11Z,14Z,17Z)/20:0)	0.645769	1.56457	0.200893	0.387152
Pos_Method	PC 32:0; [M+Na]+; GPCho(16:0/16:0)	0.427059	1.34449	0.543571	0.712164
Pos_Method	TG 58:2; [M+Na]+; TG(18:1/20:0/20:1)	0.0795416	1.05668	0.57023	0.732894
Pos_Method	TG 60:8; [M+Li]+; TG(18:1/20:3/22:4)	0.0701815	1.04985	0.507925	0.684527
Pos_Method	TG 60:8; [M+NH4]+; TG(18:1/20:2/22:5)	-0.0209829	0.985561	0.84	0.917149
Pos_Method	TG 60:8; [M+Li]+; TG(18:3/20:1/22:4)	0.0353662	1.02482	0.576306	0.73521
Pos_Method	PC 22:2; [M+H]+; GPCho(2:0/20:2(11Z,14Z))	0.0104592	1.00728	0.93684	0.970866
Pos_Method	MG 17:0; [M+Li]+; MG(17:0/0:0/0:0)	0.35373	1.27786	0.447882	0.631623
Pos_Method	TG 58:2; [M+Na]+; TG(16:0/20:1/22:1)	0.0628916	1.04456	0.362154	0.555434
Pos_Method	DG 36:0; [M+NH4]+; DG(18:0/18:0/0:0)	-1.71444	0.30472	0.00314251	0.0341261
Pos_Method	TG 60:6; [M+NH4]+; TG(18:1/20:0/22:5)	-0.0244258	0.983212	0.845207	0.921661
Pos_Method	TG 60:8; [M+Li]+; TG(20:1/20:3/20:4)	0.0724668	1.05151	0.474928	0.653659
Pos_Method	TG 60:8; [M+Li]+; TG(18:1/20:1/22:6)	0.08345	1.05955	0.394132	0.576714
Pos_Method	TG 58:2; [M+Na]+; TG(18:1/18:1/22:0)	0.0845148	1.06033	0.371145	0.561849
Pos_Method	TG 60:7; [M+NH4]+; TG(18:1/20:2/22:4)	-0.0444342	0.96967	0.735583	0.847856
Pos_Method	DG 26:2; [M+NH4]+; DG(8:0/18:2/0:0)	-0.132481	0.912261	0.782511	0.878225
Pos_Method	TG 56:5; [M+Na]+; TG(16:0/18:1/22:4)	0.205894	1.1534	0.139752	0.309149
Pos_Method	TG 58:4; [M+Na]+; TG(18:0/18:1/22:3)	0.0148649	1.01036	0.937508	0.970866
Pos_Method	TG 58:4; [M+Na]+; TG(18:1/20:1/20:2)	0.00147193	1.00102	0.993929	0.997906
Pos_Method	TG 58:5; [M+Na]+; TG(18:1/18:1/22:3)	0.063215	1.04479	0.800866	0.888142
Pos_Method	MGDG 40:6; [M+Na]+; MGDG(18:1(11E)/22:5(4Z,7Z,10Z,13Z,16Z))	0.295907	1.22766	0.00692741	0.0489388
Pos_Method	SM 43:0; [M]+; SM(d17:0/26:0)	0.116201	1.08388	0.628751	0.769971
Pos_Method	TG 60:3; [M+NH4]+; TG(20:0/20:1/20:2)	0.445943	1.3622	0.034738	0.132306
Pos_Method	SM 32:0; [M]+; SM(d14:0/18:0)	-0.231397	0.85181	0.0310344	0.12246
Pos_Method	PC 45:4; [M+H]+; GPCho(20:4(5E,8E,11E,14E)/25:0)	-0.727586	0.603914	0.0240599	0.105032
Pos_Method	DG 40:1; [M+NH4]+; DG(18:1/22:0/0:0)	-1.06144	0.479154	0.000140141	0.00511516
Pos_Method	TG 58:4; [M+Na]+; TG(16:0/20:0/22:4)	-0.276311	0.825699	0.279074	0.478101
Pos_Method	TG 55:2; [M+Na]+; TG(17:0/18:1/20:1)	-0.127522	0.915402	0.754324	0.861161
Pos_Method	lysoPC 17:2; [M+H]+; PC(17:2(9Z,12Z)/0:0)	-0.205009	0.867533	0.00645951	0.0463573
Pos_Method	TG 60:7; [M+NH4]+; TG(18:1/20:1/22:5)	-0.0915654	0.938504	0.516725	0.691508
Pos_Method	lysoPC 22:0; [M+H]+; PC(22:0/0:0)	-0.104681	0.93001	0.717668	0.836614
Pos_Method	TG 55:2; [M+Na]+; TG(16:0/18:2/21:0)	-0.103246	0.930936	0.782641	0.878225
Pos_Method	DG 40:6; [M+NH4]+; DG(18:1/22:5/0:0)	0.343633	1.26895	0.346218	0.542613
Pos_Method	DG 39:2; [M+NH4]+; DG(18:2/21:0/0:0)	-0.0630615	0.957231	0.795234	0.885548
Pos_Method	DG 40:1; [M+NH4]+; DG(16:0/24:1/0:0)	-1.11674	0.461134	0.000181814	0.00612574
Pos_Method	TG 56:7; [M+Li]+; TG(16:0/20:3/20:4)	-0.44863	0.732738	0.0197317	0.0942819
Pos_Method	TG 48:2; [M+Na]+; TG(14:0/16:1/18:1)	0.387278	1.30792	0.0936762	0.241354
Pos_Method	TG 46:2; [M+Na]+; TG(12:0/18:1/16:1)	0.584572	1.49959	0.043883	0.154177
Pos_Method	PC 34:0; [M+H]+; GPCho(11:0/23:0)	0.112619	1.08119	0.13841	0.306696
Pos_Method	TG 60:6; [M+NH4]+; TG(18:1/20:2/22:3)	-0.0551549	0.962491	0.589806	0.747353
Pos_Method	TG 58:3; [M+Na]+; TG(18:1/18:2/22:0)	0.11491	1.08291	0.533312	0.704306
Pos_Method	PE 16:0; [M+H]+; GPEtn(5:0/11:0)	-0.537593	0.688919	0.0161282	0.0854532
Pos_Method	DG 37:1; [M+NH4]+; DG(17:0/20:1/0:0)	-1.03335	0.488576	0.00620793	0.046086
Pos_Method	TG 58:3; [M+Na]+; TG(18:0/20:1/20:2)	-0.0528197	0.96405	0.808735	0.891508
Pos_Method	PE 16:0; [M+H]+; GPEtn(6:0/10:0)	-0.522303	0.696259	0.0140233	0.0784109
Pos_Method	TG 48:2; [M+Na]+; TG(16:0/16:1/16:1)	0.397321	1.31706	0.0989853	0.249141
Pos_Method	TG 60:6; [M+NH4]+; TG(18:0/20:2/22:4)	-0.0608906	0.958672	0.531367	0.704306
Pos_Method	CE(20:1); [M+NH4]+; 20:1 Cholesteryl ester	-1.10977	0.463366	0.000243457	0.00690093
Pos_Method	TG 58:4; [M+Na]+; TG(16:0/20:1/22:3)	-0.129706	0.914018	0.594016	0.751238
Pos_Method	PE 16:0; [M+H]+; GPEtn(3:0/13:0)	-0.525355	0.694788	0.015219	0.0820796
Pos_Method	DG 40:1; [M+NH4]+; DG(20:0/20:1/0:0)	-1.11254	0.462479	0.000258386	0.00692896
Pos_Method	TG 50:2; [M+Na]+; TG(16:0/16:1/18:1)	0.280837	1.2149	0.0238843	0.10494
Pos_Method	TG 60:6; [M+NH4]+; TG(18:0/20:1/22:5)	-0.064053	0.956573	0.49364	0.670779
Pos_Method	TG 60:9; [M+Li]+; TG(18:1/20:4/22:4)	-0.0170966	0.988219	0.904551	0.953152
Pos_Method	lysoPC 17:0; [M+H]+; PC(17:0/0:0)	0.0693648	1.04925	0.535037	0.705355
Pos_Method	lysoPC 15:1; [M+H]+; PC(15:1(9Z)/0:0)	0.04576	1.03223	0.605208	0.756654
Pos_Method	TG 50:2; [M+Na]+; TG(16:0/16:0/18:2)	0.338686	1.2646	0.00444188	0.0386582
Pos_Method	PE 35:2; [M+H]+; GPEtn(17:1(9Z)/18:1(11E))	-0.148919	0.901926	0.507241	0.684527
Pos_Method	TG 60:2; [M+NH4]+; TG(18:1/20:0/22:1)	-0.0205777	0.985838	0.766511	0.866778
Pos_Method	TG 60:6; [M+NH4]+; TG(18:1/20:4/22:1)	-0.0700462	0.952607	0.433967	0.619511
Pos_Method	N-(hexadecanoyl)-sphinganine; [M+H]+; Cer(d18:0/16:0)	0.126796	1.09187	0.409715	0.593567
Pos_Method	SM 40:1; [M+Na]+; SM(d14:0/26:1(17Z))	0.211576	1.15795	0.563096	0.726594
Pos_Method	TG 60:2; [M+NH4]+; TG(18:1/20:1/22:0)	-0.0620781	0.957883	0.369036	0.560593
Pos_Method	PC 32:4; [M+H]+; GPCho(12:0/20:4(5E,8E,11E,14E))	-0.289292	0.818303	0.30075	0.499603
Pos_Method	TG 54:1; [M+Na]+; TG(16:1/18:0/20:0)	-0.374713	0.771259	0.0433079	0.152564
Pos_Method	TG 56:7; [M+Li]+; TG(18:0/18:3/20:4)	-0.379067	0.768934	0.0577719	0.176636
Pos_Method	TG 55:0; [M+Li]+; TG(16:0/18:0/21:0)	-0.359848	0.779247	0.048685	0.161546
Pos_Method	TG 54:1; [M+Na]+; TG(18:0/18:0/18:1)	-0.357168	0.780695	0.0529148	0.168762
Pos_Method	TG 60:6; [M+NH4]+; TG(18:1/20:1/22:4)	-0.0922083	0.938086	0.349672	0.545041
Pos_Method	PC 32:4; [M+H]+; GPCho(14:0/18:4(6Z,9Z,12Z,15Z))	-0.0643836	0.956354	0.616387	0.764809
Pos_Method	SM 44:0; [M]+; SM(d18:0/26:0)	-0.174139	0.886296	0.156926	0.332582
Pos_Method	PC 30:1; [M+Na]+; GPCho(14:0/16:1(7Z))	-0.0603954	0.959001	0.6236	0.765804
Pos_Method	plasmenyl-PE 34:2; [M+H]+; PE(P-16:0/18:2(2E,4E))	0.00596103	1.00414	0.97948	0.991426
Pos_Method	TG 53:0; [M+NH4]+; TG(16:0/16:0/21:0)	-0.743452	0.597308	0.0821504	0.223954
Pos_Method	DG 42:2; [M+NH4]+; DG(20:1/22:1/0:0)	-0.0374697	0.974362	0.782649	0.878225
Pos_Method	DG 42:2; [M+NH4]+; DG(18:1/24:1/0:0)	-0.0422944	0.971109	0.755847	0.86139
Pos_Method	DG 37:1; [M+NH4]+; DG(18:1/19:0/0:0)	-0.821174	0.565981	0.0101044	0.0635046
Pos_Method	TG 60:4; [M+NH4]+; TG(18:1/20:1/22:2)	0.277908	1.21244	0.0574873	0.176491
Pos_Method	lysoPC 22:1; [M+H]+; PC(22:1(13Z)/0:0)	0.0841318	1.06005	0.18254	0.365667
Pos_Method	TG 60:5; [M+NH4]+; TG(18:1/20:0/22:4)	0.141541	1.10308	0.207818	0.394968
Pos_Method	plasmenyl-PE 36:2; [M+H]+; PE(P-16:0/20:2(5Z,8Z))	0.190783	1.14138	0.0356008	0.134424
Pos_Method	DG 42:10; [M+NH4]+; DG(20:4/22:6/0:0)	-0.468446	0.722743	0.296348	0.495729
Pos_Method	TG 52:1; [M+Na]+; TG(16:0/18:0/18:1)	0.0137898	1.0096	0.938855	0.970866
Pos_Method	TG 60:3; [M+NH4]+; TG(18:1/20:0/22:2)	0.331614	1.25842	0.00126461	0.018062
Pos_Method	TG 53:6; [M+NH4]+; TG(17:1/18:2/18:3)	0.333479	1.26005	0.185019	0.368148
Pos_Method	TG 60:5; [M+NH4]+; TG(18:1/20:1/22:3)	0.131716	1.0956	0.107379	0.264224
Pos_Method	TG 42:0; [M+NH4]+; TG(12:0/14:0/16:0)	-0.336162	0.792146	0.0809306	0.22201
Pos_Method	TG 60:5; [M+NH4]+; TG(18:0/20:1/22:4)	0.13801	1.10039	0.0909039	0.237432
Pos_Method	PE 34:4; [M+H]+; GPEtn(14:0/20:4(5E,8E,11E,14E))	-0.0819945	0.944751	0.684634	0.812909
Pos_Method	TG 51:0; [M+NH4]+; TG(16:0/17:0/18:0)	0.284208	1.21774	0.24757	0.442595
Pos_Method	lysoPC 14:0; [M+H]+; PC(14:0/0:0)	-0.333851	0.793416	0.0390096	0.141598
Pos_Method	PC 38:3; [M+H]+; GPCho(18:2(2E,4E)/20:1(11E))	-0.00600482	0.995846	0.952695	0.97741
Pos_Method	TG 60:5; [M+NH4]+; TG(18:1/20:3/22:1)	0.143741	1.10477	0.05377	0.170661
Pos_Method	PC 42:7; [M+H]+; GPCho(18:3(6Z,9Z,12Z)/24:4(5Z,8Z,11Z,14Z))	-0.565243	0.675841	0.108837	0.265632
Pos_Method	TG 42:0; [M+NH4]+; TG(12:0/12:0/18:0)	-0.173228	0.886856	0.233176	0.426732
Pos_Method	DG 35:0; [M+NH4]+; DG(16:0/19:0/0:0)	-0.582802	0.667666	0.0180599	0.0909223
Pos_Method	PC 52:0; [M+H]+; GPCho(26:0/26:0)	0.0913945	1.0654	0.104801	0.25885
Pos_Method	TG 60:4; [M+NH4]+; TG(20:1/20:1/20:2)	0.246514	1.18634	0.0213782	0.09803
Pos_Method	SM 43:4; [M]+; SM(d19:0/24:4(5Z,8Z,11Z,14Z))	0.316514	1.24532	0.0982381	0.24824
Pos_Method	TG 58:1; [M+NH4]+; TG(18:0/18:1/22:0)	-0.890213	0.539534	0.0056936	0.0434964
Pos_Method	TG 52:1; [M+Na]+; TG(16:0/16:0/20:1)	-0.0851578	0.942681	0.608289	0.759784
Pos_Method	TG 52:2; [M+Na]+; TG(16:0/18:1/18:1)	0.387373	1.30801	0.0177682	0.0897977
Pos_Method	TG 58:8; [M+Na]+; TG(18:1/18:1/22:6)	-0.283106	0.82182	0.185299	0.368148
Pos_Method	TG 60:3; [M+NH4]+; TG(18:2/20:1/22:0)	0.221566	1.166	0.00109885	0.0165965
Pos_Method	TG 52:2; [M+NH4]+; TG(16:0/18:1/18:1)	0.34253	1.26798	0.420306	0.603586
Pos_Method	PE 19:0; [M+H]+; GPEtn(9:0/10:0)	-0.359456	0.779459	0.00151556	0.0214134
Pos_Method	TG 58:8; [M+Li]+; TG(18:3/20:1/20:4)	-0.162218	0.89365	0.397031	0.5771
Pos_Method	CE(18:1); [M+NH4]+; 18:1 Cholesteryl ester	0.144282	1.10518	0.453785	0.635688
Pos_Method	TG 58:8; [M+Li]+; TG(18:1/20:3/20:4)	-0.168074	0.89003	0.382604	0.569348
Pos_Method	TG 51:0; [M+NH4]+; TG(16:0/16:0/19:0)	0.294692	1.22662	0.230519	0.424232
Pos_Method	TG 60:4; [M+NH4]+; TG(18:0/20:1/22:3)	0.22771	1.17097	0.0182786	0.0913237
Pos_Method	plasmenyl-PE 38:1; [M+Na]+; PE(P-18:0/20:1(11E))	-0.223404	0.856542	0.376471	0.56661
Pos_Method	TG 56:2; [M+Na]+; TG(16:0/20:1/20:1)	-0.242503	0.845277	0.24243	0.436848
Pos_Method	TG 60:4; [M+NH4]+; TG(18:2/20:1/22:1)	0.22448	1.16836	0.0106872	0.065014
Pos_Method	TG 60:4; [M+NH4]+; TG(18:1/20:0/22:3)	0.192495	1.14274	0.00220435	0.0270702
Pos_Method	TG 54:1; [M+Na]+; TG(16:0/18:1/20:0)	-0.740295	0.598617	0.00475732	0.0388938
Pos_Method	TG 62:6; [M+Na]+; TG(20:1/20:1/22:4)	-0.0434648	0.970322	0.481834	0.658824
Pos_Method	PC 40:9; [M+H]+; GPCho(18:3(6Z,9Z,12Z)/22:6(4Z,7Z,10Z,13Z,16Z,19Z))	0.17591	1.12968	0.356399	0.549013
Pos_Method	TG 54:1; [M+Na]+; TG(16:0/18:0/20:1)	-0.48178	0.716093	0.0205128	0.0959648
Pos_Method	TG 60:4; [M+NH4]+; TG(18:1/20:2/22:1)	0.119876	1.08664	0.0451069	0.155975
Pos_Method	TG 56:2; [M+Na]+; TG(16:0/18:1/22:1)	-0.303899	0.81006	0.189628	0.37357
Pos_Method	TG 56:2; [M+Na]+; TG(18:0/18:1/20:1)	-0.306455	0.808626	0.193249	0.379698
Pos_Method	CE(18:2); [M+NH4]+; 18:2 Cholesteryl ester	0.545795	1.45983	0.10946	0.26586
Pos_Method	TG 56:4; [M+Na]+; TG(16:0/18:1/22:3)	-0.132609	0.912181	0.546156	0.714079
Pos_Method	DG 26:0; [M+NH4]+; DG(10:0/16:0/0:0)	0.247398	1.18706	0.641292	0.780933
Pos_Method	PC 15:0; [M+H]+; GPCho(6:0/9:0)	-0.237024	0.848494	0.0297807	0.119807
Pos_Method	PC 33:2; [M+H]+; GPCho(15:1(9Z)/18:1(11E))	-0.0192947	0.986715	0.956514	0.978164
Pos_Method	plasmenyl-PE 36:3; [M+H]+; PE(P-16:0/20:3(5Z,8Z,11Z))	0.140255	1.1021	0.0308881	0.12225
Pos_Method	PC 30:0; [M+Na]+; GPCho(14:0/16:0)	-0.172258	0.887453	0.0871664	0.231856
Pos_Method	PC 30:0; [M+Na]+; GPCho(12:0/18:0)	-0.0950922	0.936212	0.355249	0.548288
Pos_Method	plasmenyl-PE 40:3; [M+H]+; PE(P-20:0/20:3(5Z,8Z,11Z))	-0.016061	0.988929	0.797589	0.88666
Pos_Method	TG 58:1; [M+NH4]+; TG(18:0/20:0/20:1)	-0.481279	0.716342	0.020941	0.0968889
Pos_Method	PC 32:3; [M+H]+; GPCho(12:0/20:3(5Z,8Z,11Z))	-0.0638728	0.956693	0.578973	0.73718
Pos_Method	TG 58:1; [M+NH4]+; TG(18:1/20:0/20:0)	-0.481031	0.716466	0.0210188	0.0969077
Pos_Method	PC 32:3; [M+H]+; GPCho(14:0/18:3(6Z,9Z,12Z))	0.188824	1.13983	0.0489792	0.161705
Pos_Method	PC 30:0; [M+Na]+; GPCho(6:0/24:0)	0.28193	1.21582	0.0276399	0.115298
Pos_Method	TG 54:7; [M+Na]+; TG(16:1/18:2/20:4)	0.139631	1.10162	0.655806	0.790578
Pos_Method	DG 30:1; [M+NH4]+; DG(14:0/16:1/0:0)	-0.403608	0.755965	0.179786	0.363834
Pos_Method	DG 30:1; [M+NH4]+; DG(14:1/16:0/0:0)	-0.41459	0.750233	0.165393	0.344892
Pos_Method	PC 39:4; [M+H]+; GPCho(19:0/20:4(5E,8E,11E,14E))	-0.124293	0.917453	0.545458	0.713877
Pos_Method	lysoPC 24:0; [M+H]+; PC(24:0/0:0)	-0.654942	0.635101	0.00563612	0.0434964
Pos_Method	TG 61:2; [M+NH4]+; TG(18:1/21:0/22:1)	-0.161465	0.894117	0.256839	0.454035
Pos_Method	TG 57:1; [M+NH4]+; TG(18:0/18:1/21:0)	-0.26778	0.830597	0.197137	0.383761
Pos_Method	TG 49:2; [M+NH4]+; TG(16:0/16:1/17:1)	0.158786	1.11635	0.297821	0.49662
Pos_Method	TG 56:4; [M+Na]+; TG(16:0/18:0/22:4)	-0.153746	0.898913	0.38827	0.572054
Pos_Method	TG 56:4; [M+Na]+; TG(18:1/18:2/20:1)	-0.131583	0.912829	0.476756	0.654483
Pos_Method	SM 34:0; [M]+; SM(d14:0/20:0)	1.03025	2.04238	0.1274	0.292862
Pos_Method	TG 50:3; [M+Na]+; TG(16:0/16:0/18:3)	0.584057	1.49906	0.0101204	0.0635046
Pos_Method	TG 56:3; [M+Na]+; TG(16:0/20:1/20:2)	0.112242	1.08091	0.618662	0.76566
Pos_Method	DG 36:0; [M+NH4]+; DG(16:0/20:0/0:0)	-1.7335	0.300722	0.00251936	0.029296
Pos_Method	SM 41:1; [M+Na]+; SM(d15:0/26:1(17Z))	-0.0640524	0.956573	0.755068	0.861249
Pos_Method	lysoPC 24:1; [M+H]+; PC(24:1(15Z)/0:0)	0.186989	1.13839	0.0165095	0.0857452
Pos_Method	TG 52:4; [M+Na]+; TG(16:0/16:0/20:4)	0.0725378	1.05156	0.434852	0.619734
Pos_Method	SM 43:5; [M]+; SM(d19:1(4E)/24:4(5Z,8Z,11Z,14Z))	-0.180902	0.882151	0.22759	0.420609
Pos_Method	TG 49:1; [M+NH4]+; TG(16:0/16:0/17:1)	0.11491	1.08291	0.318596	0.516441
Pos_Method	TG 56:3; [M+Na]+; TG(18:1/18:2/20:0)	0.0948997	1.06799	0.597497	0.753465
Pos_Method	CE(20:0); [M+NH4]+; 20:0 Cholesteryl ester	0.479018	1.3938	0.290482	0.489057
Pos_Method	SM 42:1; [M+Na]+; SM(d16:0/26:1(17Z))	0.0358885	1.02519	0.869522	0.9346
Pos_Method	DG 35:0; [M+NH4]+; DG(17:0/18:0/0:0)	-0.157801	0.89639	0.452266	0.634912
Pos_Method	plasmenyl-PE 40:4; [M+H]+; PE(P-20:0/20:4(5E,8E,11E,14E))	0.10978	1.07906	0.0840676	0.22637
Pos_Method	TG 54:3; [M+Na]+; TG(16:0/18:1/20:2)	0.293284	1.22543	0.259412	0.455921
Pos_Method	TG 58:6; [M+NH4]+; TG(18:0/18:1/22:5)	-0.150156	0.901153	0.2009	0.387152
Pos_Method	TG 58:6; [M+NH4]+; TG(18:1/18:1/22:4)	-0.150774	0.900767	0.200504	0.387152
Pos_Method	TG 56:3; [M+Na]+; TG(18:1/18:1/20:1)	0.000375233	1.00026	0.997997	0.998102
Pos_Method	DG 40:4; [M+NH4]+; DG(18:0/22:4/0:0)	-0.0957964	0.935756	0.383465	0.569348
Pos_Method	TG 52:3; [M+Na]+; TG(16:0/18:1/18:2)	0.44681	1.36302	0.000859203	0.0144743
Pos_Method	DG 33:1; [M+NH4]+; DG(15:0/18:1/0:0)	-0.78126	0.581858	0.0578217	0.176636
Pos_Method	TG 52:3; [M+Na]+; TG(16:1/18:1/18:1)	0.433681	1.35067	0.000558219	0.0107868
Pos_Method	TG 58:2; [M+NH4]+; TG(16:0/20:1/22:1)	0.0191821	1.01338	0.838534	0.916667
Pos_Method	TG 58:6; [M+NH4]+; TG(16:0/20:1/22:5)	-0.161604	0.89403	0.207377	0.394918
Pos_Method	TG 58:6; [M+NH4]+; TG(18:1/18:2/22:3)	-0.140536	0.907182	0.104013	0.25784
Pos_Method	TG 52:3; [M+Na]+; TG(16:0/16:1/20:2)	0.426846	1.34429	0.000308718	0.00780106
Pos_Method	DG 33:1; [M+NH4]+; DG(16:0/17:1/0:0)	-0.27338	0.827379	0.116475	0.276473
Pos_Method	N-(docosanoyl)-sphinganine; [M+H]+; Cer(d18:0/22:0)	-0.108623	0.927473	0.448	0.631623
Pos_Method	PE 37:4; [M+H]+; GPEtn(17:0/20:4(5E,8E,11E,14E))	0.180592	1.13335	0.609643	0.76045
Pos_Method	TG 51:1; [M+NH4]+; TG(16:0/17:1/18:0)	0.0739553	1.0526	0.572361	0.732906
Pos_Method	DG 33:1; [M+NH4]+; DG(16:1/17:0/0:0)	-0.332706	0.794045	0.0374067	0.138231
Pos_Method	plasmenyl-PE 40:4; [M+H]+; PE(P-18:0/22:4(7Z,10Z,13Z,16Z))	0.104647	1.07523	0.0727771	0.204773
Pos_Method	TG 54:3; [M+Na]+; TG(16:0/16:0/22:3)	0.43269	1.34975	0.0827058	0.225001
Pos_Method	TG 54:0; [M+NH4]+; TG(16:0/18:0/20:0)	-0.611422	0.654551	0.0306945	0.12222
Pos_Method	DG 42:6; [M+NH4]+; DG(20:1/22:5/0:0)	-0.315758	0.803429	0.0501763	0.163197
Pos_Method	TG 50:3; [M+Na]+; TG(16:0/16:1/18:2)	0.751989	1.68411	0.00318304	0.0342829
Pos_Method	TG 50:3; [M+Na]+; TG(16:1/16:1/18:1)	0.754079	1.68655	0.00331977	0.0347096
Pos_Method	TG 54:3; [M+Na]+; TG(18:0/18:1/18:2)	0.487338	1.40186	0.0467297	0.156967
Pos_Method	DG 40:4; [M+NH4]+; DG(18:2/22:2/0:0)	-0.221211	0.857845	0.145708	0.319104
Pos_Method	lysoPC 15:0; [M+H]+; PC(15:0/0:0)	0.647143	1.56606	0.000999974	0.0160936
Pos_Method	DG 28:1; [M+NH4]+; DG(10:0/18:1/0:0)	-0.0025351	0.998244	0.995391	0.997933
Pos_Method	TG 54:0; [M+NH4]+; TG(16:0/16:0/22:0)	-0.437142	0.738596	0.00117613	0.0174752
Pos_Method	PC 34:5; [M+H]+; GPCho(16:1(7Z)/18:4(6Z,9Z,12Z,15Z))	0.0312818	1.02192	0.805366	0.890035
Pos_Method	PC 40:7; [M+H]+; GPCho(18:1(11E)/22:6(4Z,7Z,10Z,13Z,16Z,19Z))	0.588736	1.50393	0.311236	0.508029
Pos_Method	TG 54:2; [M+Na]+; TG(16:0/18:1/20:1)	-0.00245182	0.998302	0.987464	0.994677
Pos_Method	TG 48:1; [M+NH4]+; TG(14:0/16:1/18:0)	0.211375	1.15779	0.395915	0.5771
Pos_Method	PE 36:6; [M+H]+; GPEtn(14:0/22:6(4Z,7Z,10Z,13Z,16Z,19Z))	0.158229	1.11592	0.0182298	0.0913237
Pos_Method	TG 54:2; [M+Na]+; TG(18:0/18:1/18:1)	-0.00085377	0.999408	0.995655	0.997933
Pos_Method	TG 54:2; [M+Na]+; TG(16:0/18:0/20:2)	0.0135692	1.00945	0.933572	0.970866
Pos_Method	TG 58:7; [M+NH4]+; TG(18:0/18:1/22:6)	-0.096691	0.935175	0.0504487	0.163678
Pos_Method	TG 58:7; [M+NH4]+; TG(18:1/18:2/22:4)	-0.0682625	0.953786	0.18842	0.372105
Pos_Method	TG 56:1; [M+NH4]+; TG(18:0/18:1/20:0)	-0.464321	0.724812	0.000500138	0.0103083
Pos_Method	TG 58:7; [M+NH4]+; TG(18:1/18:1/22:5)	-0.103518	0.93076	0.040076	0.145068
Pos_Method	TG 58:7; [M+Na]+; TG(16:0/20:1/22:6)	0.00455454	1.00316	0.964847	0.980517
Pos_Method	TG 51:4; [M+NH4]+; TG(16:1/17:1/18:2)	-0.275272	0.826295	0.00760594	0.0526011
Pos_Method	TG 54:4; [M+Na]+; TG(16:0/18:1/20:3)	0.234395	1.17641	0.0654129	0.189363
Pos_Method	TG 56:1; [M+NH4]+; TG(16:0/20:0/20:1)	-0.476209	0.718864	0.00042104	0.00922078
Pos_Method	TG 54:4; [M+Na]+; TG(18:1/18:1/18:2)	0.236167	1.17786	0.0733553	0.205959
Pos_Method	TG 54:4; [M+Na]+; TG(18:0/18:1/18:3)	0.219597	1.16441	0.110618	0.268177
Pos_Method	TG 54:5; [M+Na]+; TG(16:0/18:2/20:3)	-0.0689809	0.953311	0.754335	0.861161
Pos_Method	TG 58:10; [M+Na]+; TG(18:2/18:2/22:6)	0.111829	1.0806	0.670933	0.805119
Pos_Method	TG 56:1; [M+NH4]+; TG(18:0/18:0/20:1)	-0.47431	0.719811	0.00058626	0.0111509
Pos_Method	TG 46:0; [M+NH4]+; TG(14:0/16:0/16:0)	0.363028	1.28612	0.00531107	0.0415401
Pos_Method	TG 52:4; [M+Na]+; TG(16:0/18:2/18:2)	0.620337	1.53723	0.00865848	0.0580089
Pos_Method	TG 52:4; [M+Na]+; TG(16:0/18:1/18:3)	0.54624	1.46027	0.0249807	0.107622
Pos_Method	TG 58:2; [M+NH4]+; TG(18:1/18:1/22:0)	-0.0633632	0.957031	0.203652	0.389744
Pos_Method	plasmenyl-PC 37:0; [M+Na]+; PC(P-18:0/19:0)	-0.313598	0.804633	0.111973	0.269942
Pos_Method	TG 58:2; [M+NH4]+; TG(18:0/18:2/22:0)	-0.109495	0.926913	0.0461287	0.156967
Pos_Method	TG 58:0; [M+Na]+; TG(18:0/19:0/21:0)	0.147731	1.10783	0.571316	0.732906
Pos_Method	TG 58:2; [M+NH4]+; TG(18:0/20:1/20:1)	-0.0818986	0.944813	0.119911	0.28086
Pos_Method	TG 50:0; [M+NH4]+; TG(16:0/16:0/18:0)	0.0888434	1.06352	0.720083	0.836675
Pos_Method	TG 58:2; [M+NH4]+; TG(18:1/20:0/20:1)	-0.0922783	0.93804	0.0897333	0.236076
Pos_Method	TG 59:2; [M+NH4]+; TG(18:1/20:1/21:0)	-0.186554	0.878702	0.360471	0.554636
Pos_Method	DG 40:2; [M+NH4]+; DG(18:1/22:1/0:0)	-0.226642	0.854622	0.125577	0.290508
Pos_Method	TG 59:4; [M+NH4]+; TG(18:1/19:0/22:3)	0.171688	1.12638	0.478449	0.654876
Pos_Method	DG 35:1; [M+NH4]+; DG(17:0/18:1/0:0)	-0.704932	0.613471	0.000519984	0.0105117
Pos_Method	PE 36:3; [M+H]+; GPEtn(18:0/18:3(6Z,9Z,12Z))	0.261788	1.19896	0.448497	0.631645
Pos_Method	DG 30:0; [M+NH4]+; DG(14:0/16:0/0:0)	-0.370196	0.773677	0.0342512	0.131429
Pos_Method	TG 57:1; [M+NH4]+; TG(18:1/19:0/20:0)	-0.251098	0.840257	0.122523	0.285452
Pos_Method	PE 40:9; [M+H]+; GPEtn(18:4(6Z,9Z,12Z,15Z)/22:5(4Z,7Z,10Z,13Z,16Z))	0.75392	1.68637	0.146386	0.31952
Pos_Method	DG 40:2; [M+NH4]+; DG(20:1/20:1/0:0)	-0.228862	0.853308	0.0924963	0.240198
Pos_Method	TG 56:1; [M+NH4]+; TG(16:0/18:1/22:0)	-0.601342	0.65914	3.55961e-05	0.00233866
Pos_Method	DG 40:2; [M+NH4]+; DG(18:0/22:2/0:0)	-0.246925	0.84269	0.056443	0.175334
Pos_Method	TG 58:5; [M+NH4]+; TG(18:0/18:1/22:4)	0.0125072	1.00871	0.877229	0.937137
Pos_Method	DG 38:1; [M+NH4]+; DG(18:1/20:0/0:0)	-1.01392	0.4952	5.89274e-05	0.00307945
Pos_Method	TG 58:5; [M+NH4]+; TG(18:1/18:1/22:3)	0.0286147	1.02003	0.718189	0.836614
Pos_Method	TG 58:5; [M+NH4]+; TG(18:0/18:0/22:5)	0.0403174	1.02834	0.618399	0.76566
Pos_Method	DG 40:3; [M+NH4]+; DG(18:2/22:1/0:0)	-0.140348	0.9073	0.233541	0.426806
Pos_Method	DG 40:3; [M+NH4]+; DG(20:1/20:2/0:0)	-0.147409	0.902871	0.229734	0.42338
Pos_Method	DG 38:1; [M+NH4]+; DG(16:0/22:1/0:0)	-1.11608	0.461346	4.20589e-07	0.000552654
Pos_Method	TG 58:4; [M+NH4]+; TG(18:0/20:1/20:3)	0.00816483	1.00568	0.948034	0.974739
Pos_Method	DG 38:1; [M+NH4]+; DG(18:0/20:1/0:0)	-1.09006	0.469741	6.16887e-06	0.00125833
Pos_Method	DG 42:7; [M+NH4]+; DG(20:1/22:6/0:0)	-0.675107	0.626286	0.0190453	0.0930709
Pos_Method	TG 58:8; [M+NH4]+; TG(18:1/18:1/22:6)	0.101897	1.07318	0.27039	0.466264
Pos_Method	lysoPC 20:2; [M+H]+; PC(20:2(11Z,14Z)/0:0)	-0.370126	0.773715	0.010412	0.0645608
Pos_Method	TG 58:5; [M+NH4]+; TG(18:1/20:1/20:3)	0.0741566	1.05275	0.472492	0.652844
Pos_Method	TG 51:1; [M+NH4]+; TG(16:0/17:0/18:1)	0.24758	1.18721	0.0880039	0.23361
Pos_Method	TG 58:4; [M+NH4]+; TG(18:1/18:1/22:2)	0.0394585	1.02773	0.685467	0.812909
Pos_Method	TG 58:4; [M+NH4]+; TG(18:0/18:1/22:3)	0.0381414	1.02679	0.679196	0.80839
Pos_Method	PE 34:1; [M+H]+; GPEtn(16:0/18:1(11E))	-0.0371309	0.974591	0.284162	0.483664
Pos_Method	TG 58:4; [M+NH4]+; TG(18:1/20:1/20:2)	0.0354649	1.02489	0.679161	0.80839
Pos_Method	DG 40:3; [M+NH4]+; DG(18:1/22:2/0:0)	-0.217523	0.860041	0.0927632	0.240416
Pos_Method	TG 58:4; [M+NH4]+; TG(18:1/18:2/22:1)	0.0237427	1.01659	0.723154	0.839421
Pos_Method	TG 58:4; [M+NH4]+; TG(16:0/20:1/22:3)	0.0235484	1.01646	0.720152	0.836675
Pos_Method	plasmenyl-PE 38:3; [M+H]+; PE(P-18:0/20:3(5Z,8Z,11Z))	0.174509	1.12858	0.0381341	0.139577
Pos_Method	TG 58:4; [M+NH4]+; TG(18:2/18:2/22:0)	0.0215516	1.01505	0.72421	0.839904
Pos_Method	TG 48:0; [M+NH4]+; TG(14:0/16:0/18:0)	0.35273	1.27697	0.00244307	0.0286625
Pos_Method	TG 53:1; [M+NH4]+; TG(17:0/18:0/18:1)	0.12023	1.08691	0.620887	0.76566
Pos_Method	TG 55:1; [M+NH4]+; TG(17:0/18:0/20:1)	-0.262466	0.833662	0.243495	0.437691
Pos_Method	TG 52:0; [M+NH4]+; TG(16:0/16:0/20:0)	0.0861735	1.06155	0.812702	0.894381
Pos_Method	TG 51:3; [M+NH4]+; TG(16:0/17:1/18:2)	0.579748	1.49459	0.0932298	0.240909
Pos_Method	plasmenyl-PE 38:5; [M+H]+; PE(P-16:0/22:5(4Z,7Z,10Z,13Z,16Z))	0.247888	1.18747	0.00465327	0.0386987
Pos_Method	plasmenyl-PE 38:6; [M+H]+; PE(P-16:0/22:6(4Z,7Z,10Z,13Z,16Z,19Z))	0.476889	1.39174	0.00383504	0.0369018
Pos_Method	PE 38:4; [M+H]+; GPEtn(18:0/20:4(5E,8E,11E,14E))	-0.163781	0.892682	0.554656	0.720888
Pos_Method	N-(docosanoyl)-sphing-4-enine; [M+H]+; Cer(d18:1(4E)/22:0)	0.246939	1.18669	0.397005	0.5771
Pos_Method	TG 51:2; [M+NH4]+; TG(16:0/17:1/18:1)	0.302743	1.23349	0.0167839	0.0864866
Pos_Method	TG 51:2; [M+NH4]+; TG(16:1/17:0/18:1)	0.346104	1.27112	0.00544784	0.0423577
Pos_Method	TG 58:3; [M+NH4]+; TG(18:0/18:1/22:2)	0.155615	1.1139	0.208689	0.395697
Pos_Method	plasmenyl-PE 40:5; [M+H]+; PE(P-18:0/22:5(4Z,7Z,10Z,13Z,16Z))	0.175016	1.12898	0.0910698	0.237432
Pos_Method	TG 58:3; [M+NH4]+; TG(18:0/20:1/20:2)	0.113059	1.08152	0.252196	0.449032
Pos_Method	TG 44:1; [M+NH4]+; TG(12:0/16:1/16:0)	0.17243	1.12695	0.33257	0.530337
Pos_Method	TG 51:3; [M+NH4]+; TG(16:1/17:1/18:1)	0.307678	1.23771	0.0420991	0.149863
Pos_Method	TG 51:3; [M+NH4]+; TG(16:0/17:2/18:1)	0.311314	1.24084	0.0346022	0.132172
Pos_Method	TG 58:3; [M+NH4]+; TG(18:1/18:1/22:1)	0.12406	1.0898	0.264969	0.461762
Pos_Method	TG 44:1; [M+NH4]+; TG(14:0/16:1/14:0)	0.189995	1.14076	0.295741	0.495668
Pos_Method	TG 58:3; [M+NH4]+; TG(18:1/20:0/20:2)	0.115332	1.08322	0.275581	0.472733
Pos_Method	TG 55:1; [M+NH4]+; TG(18:0/18:1/19:0)	-0.272926	0.827639	0.234528	0.426865
Pos_Method	TG 58:3; [M+NH4]+; TG(18:1/18:2/22:0)	0.0925644	1.06626	0.168298	0.347711
Pos_Method	TG 58:3; [M+NH4]+; TG(16:0/20:1/22:2)	0.0916993	1.06562	0.16621	0.34557
Pos_Method	TG 51:2; [M+NH4]+; TG(16:0/17:0/18:2)	0.32279	1.25075	0.0216585	0.0983623
Pos_Method	TG 55:1; [M+NH4]+; TG(17:0/18:1/20:0)	-0.262804	0.833467	0.234873	0.426865
Pos_Method	TG 55:1; [M+NH4]+; TG(16:0/19:0/20:1)	-0.261826	0.834032	0.234732	0.426865
Pos_Method	TG 53:1; [M+NH4]+; TG(16:0/18:1/19:0)	0.100404	1.07207	0.639452	0.780167
Pos_Method	plasmenyl-PE 36:4; [M+H]+; PE(P-16:0/20:4(5E,8E,11E,14E))	0.127575	1.09246	0.171075	0.351239
Pos_Method	TG 57:4; [M+NH4]+; TG(17:0/18:1/22:3)	0.293057	1.22523	0.225489	0.417903
Pos_Method	TG 55:1; [M+NH4]+; TG(16:0/18:1/21:0)	-0.221451	0.857702	0.209834	0.396722
Pos_Method	DG 40:5; [M+NH4]+; DG(18:0/22:5/0:0)	-0.29533	0.814886	0.15398	0.328139
Pos_Method	TG 55:2; [M+NH4]+; TG(17:0/18:1/20:1)	0.339115	1.26498	0.165413	0.344892
Pos_Method	TG 56:0; [M+Na]+; TG(17:0/19:0/20:0)	0.268754	1.20477	0.219891	0.411591
Pos_Method	TG 53:1; [M+NH4]+; TG(16:0/17:1/20:0)	0.0885324	1.06329	0.64299	0.780933
Pos_Method	TG 57:2; [M+NH4]+; TG(18:1/19:0/20:1)	-0.000511244	0.999646	0.997796	0.998102
Pos_Method	N-(eicosanoyl)-sphing-4-enine; [M+H]+; Cer(d18:1(4E)/20:0)	-0.137321	0.909206	0.434224	0.619511
Pos_Method	TG 55:4; [M+NH4]+; TG(17:1/18:1/20:2)	0.191905	1.14227	0.353935	0.547929
Pos_Method	TG 55:2; [M+NH4]+; TG(17:1/18:1/20:0)	0.326936	1.25435	0.173775	0.354182
Pos_Method	TG 53:4; [M+NH4]+; TG(17:1/18:1/18:2)	0.159769	1.11711	0.394734	0.576953
Pos_Method	TG 51:3; [M+NH4]+; TG(16:1/17:0/18:2)	-0.728856	0.603382	0.232205	0.425548
Pos_Method	DG 40:5; [M+NH4]+; DG(18:1/22:4/0:0)	-0.394992	0.760494	0.0101491	0.0635046
Pos_Method	PE 38:5; [M+H]+; GPEtn(16:0/22:5(4Z,7Z,10Z,13Z,16Z))	0.233182	1.17542	0.0287441	0.118749
Pos_Method	TG 53:2; [M+NH4]+; TG(17:1/18:0/18:1)	0.357568	1.28126	0.0634143	0.186972
Pos_Method	TG 55:4; [M+NH4]+; TG(18:2/18:2/19:0)	0.184059	1.13608	0.29068	0.489057
Pos_Method	TG 53:2; [M+NH4]+; TG(17:0/18:1/18:1)	0.335969	1.26223	0.0742329	0.207979
Pos_Method	TG 56:7; [M+Na]+; TG(16:0/18:1/22:6)	-0.105519	0.92947	0.603439	0.75621
Pos_Method	TG 57:3; [M+NH4]+; TG(18:1/19:0/20:2)	0.337486	1.26355	0.0779796	0.216171
Pos_Method	TG 57:2; [M+NH4]+; TG(17:1/20:0/20:1)	0.00846199	1.00588	0.964637	0.980517
Pos_Method	PE 34:0; [M+H]+; GPEtn(16:0/18:0)	0.541019	1.455	0.00376961	0.0369018
Pos_Method	TG 56:9; [M+Na]+; TG(16:1/18:2/22:6)	0.113088	1.08154	0.569463	0.732894
Pos_Method	TG 57:2; [M+NH4]+; TG(18:1/18:1/21:0)	0.00872566	1.00607	0.961227	0.97911
Pos_Method	TG 57:3; [M+NH4]+; TG(18:2/19:0/20:1)	0.34148	1.26706	0.0661552	0.19105
Pos_Method	TG 57:3; [M+NH4]+; TG(18:1/18:2/21:0)	0.341232	1.26684	0.0653793	0.189363
Pos_Method	TG 53:4; [M+NH4]+; TG(17:0/18:1/18:3)	0.0908123	1.06497	0.733475	0.846912
Pos_Method	TG 56:6; [M+NH4]+; TG(16:0/18:2/22:4)	-0.215814	0.86106	0.00179616	0.0238399
Pos_Method	TG 56:6; [M+NH4]+; TG(18:1/18:1/20:4)	-0.215887	0.861016	0.000802023	0.0137154
Pos_Method	DG 35:2; [M+NH4]+; DG(17:1/18:1/0:0)	-0.23019	0.852523	0.240272	0.434158
Pos_Method	TG 53:2; [M+NH4]+; TG(16:0/18:2/19:0)	0.326928	1.25434	0.0898309	0.236076
Pos_Method	TG 53:2; [M+NH4]+; TG(16:0/17:1/20:1)	0.327013	1.25441	0.0960875	0.244688
Pos_Method	PC 45:5; [M+H]+; GPCho(20:5(5Z,8Z,11Z,14Z,17Z)/25:0)	-0.104095	0.930389	0.393545	0.576497
Pos_Method	DG 35:2; [M+NH4]+; DG(17:0/18:2/0:0)	-0.413425	0.750839	0.153647	0.328139
Pos_Method	TG 53:3; [M+NH4]+; TG(17:1/18:0/18:2)	0.450078	1.36611	0.046246	0.156967
Pos_Method	TG 53:3; [M+NH4]+; TG(16:0/17:1/20:2)	0.449781	1.36583	0.0461802	0.156967
Pos_Method	DG 40:6; [M+NH4]+; DG(18:0/22:6/0:0)	-0.392219	0.761957	0.0531773	0.169189
Pos_Method	TG 56:5; [M+NH4]+; TG(16:0/18:1/22:4)	0.0324127	1.02272	0.652992	0.788632
Pos_Method	TG 55:3; [M+NH4]+; TG(18:1/18:2/19:0)	0.50979	1.42384	0.0340862	0.131347
Pos_Method	TG 56:5; [M+NH4]+; TG(16:0/20:2/20:3)	0.0415124	1.02919	0.477165	0.654483
Pos_Method	TG 57:4; [M+NH4]+; TG(18:2/18:2/21:0)	0.395875	1.31574	0.0217222	0.0983623
Pos_Method	TG 46:1; [M+NH4]+; TG(14:0/16:0/16:1)	0.262325	1.19941	0.0200167	0.094953
Pos_Method	TG 56:5; [M+NH4]+; TG(16:0/20:1/20:4)	0.0313298	1.02195	0.413717	0.597389
Pos_Method	TG 56:5; [M+NH4]+; TG(18:1/18:2/20:2)	0.0282436	1.01977	0.476051	0.654321
Pos_Method	TG 56:5; [M+NH4]+; TG(18:1/18:1/20:3)	0.0189681	1.01323	0.669167	0.80447
Pos_Method	TG 56:5; [M+NH4]+; TG(16:1/18:1/22:3)	0.022175	1.01549	0.599745	0.755157
Pos_Method	TG 56:5; [M+NH4]+; TG(16:0/18:0/22:5)	0.00438479	1.00304	0.951571	0.97741
Pos_Method	TG 53:3; [M+NH4]+; TG(17:0/18:1/18:2)	0.515644	1.42963	0.0324283	0.126068
Pos_Method	TG 53:3; [M+NH4]+; TG(17:1/18:1/18:1)	0.52091	1.43486	0.0335648	0.129718
Pos_Method	TG 55:3; [M+NH4]+; TG(17:1/18:1/20:1)	0.521382	1.43533	0.0196976	0.0942819
Pos_Method	TG 56:2; [M+NH4]+; TG(18:1/18:1/20:0)	-0.269199	0.82978	0.011559	0.0684166
Pos_Method	TG 56:7; [M+NH4]+; TG(16:0/18:2/22:5)	0.222211	1.16652	0.217078	0.407491
Pos_Method	TG 56:7; [M+NH4]+; TG(18:1/18:2/20:4)	0.218233	1.16331	0.221045	0.412575
Pos_Method	TG 56:7; [M+NH4]+; TG(16:0/18:1/22:6)	0.200782	1.14932	0.255592	0.453236
Pos_Method	TG 56:7; [M+NH4]+; TG(16:1/18:1/22:5)	0.180775	1.13349	0.292081	0.490786
Pos_Method	TG 54:1; [M+NH4]+; TG(18:0/18:0/18:1)	-0.4188	0.748046	0.00391533	0.0372807
Pos_Method	DG 34:0; [M+NH4]+; DG(16:0/18:0/0:0)	-1.35264	0.391576	3.59232e-06	0.00125833
Pos_Method	N-(tetracosanoyl)-sphing-4-enine; [M+H]+; Cer(d18:1(4E)/24:0)	-0.72286	0.605895	0.00227251	0.0276489
Pos_Method	PC 48:0; [M+H]+; GPCho(24:0/24:0)	-0.41147	0.751857	0.495581	0.672656
Pos_Method	TG 56:2; [M+NH4]+; TG(18:0/18:1/20:1)	-0.285974	0.820188	0.00443598	0.0386582
Pos_Method	TG 55:2; [M+NH4]+; TG(16:0/18:2/21:0)	0.243512	1.18387	0.260991	0.456648
Pos_Method	TG 54:1; [M+NH4]+; TG(16:0/18:0/20:1)	-0.437218	0.738557	0.00182475	0.0239772
Pos_Method	TG 46:2; [M+NH4]+; TG(12:0/18:1/16:1)	0.425852	1.34337	0.000553919	0.0107868
Pos_Method	TG 56:2; [M+NH4]+; TG(16:0/20:1/20:1)	-0.274907	0.826504	0.00376627	0.0369018
Pos_Method	plasmenyl-PE 38:4; [M+H]+; PE(P-18:0/20:4(5E,8E,11E,14E))	0.246418	1.18626	0.00920585	0.0601815
Pos_Method	N-(15Z-tetracosenoyl)-sphinganine; [M+H]+; Cer(d18:0/24:1(15Z))	-0.741727	0.598023	0.00094731	0.0155596
Pos_Method	plasmenyl-PE 38:4; [M+H]+; PE(P-16:0/22:4(7Z,10Z,13Z,16Z))	0.273319	1.20858	0.00380163	0.0369018
Pos_Method	TG 56:4; [M+NH4]+; TG(18:0/18:2/20:2)	0.125608	1.09097	0.200942	0.387152
Pos_Method	TG 55:2; [M+NH4]+; TG(17:1/18:0/20:1)	0.242887	1.18336	0.220455	0.412059
Pos_Method	TG 56:4; [M+NH4]+; TG(18:1/18:1/20:2)	0.113824	1.08209	0.21667	0.407491
Pos_Method	plasmenyl-PE 36:1; [M+Na]+; PE(P-18:0/18:1(11E))	0.229454	1.17239	0.0045582	0.0386582
Pos_Method	TG 56:4; [M+NH4]+; TG(18:0/18:1/20:3)	0.104236	1.07492	0.23674	0.42907
Pos_Method	TG 54:1; [M+NH4]+; TG(16:0/18:1/20:0)	-0.453434	0.730302	0.00100432	0.0160936
Pos_Method	TG 55:2; [M+NH4]+; TG(18:1/18:1/19:0)	0.251373	1.19034	0.16809	0.347711
Pos_Method	TG 52:6; [M+NH4]+; TG(16:1/18:2/18:3)	0.132986	1.09656	0.614841	0.763612
Pos_Method	PE 40:7; [M+H]+; GPEtn(18:1(11E)/22:6(4Z,7Z,10Z,13Z,16Z,19Z))	0.107662	1.07748	0.285341	0.485043
Pos_Method	TG 56:3; [M+NH4]+; TG(18:1/18:1/20:1)	0.190045	1.1408	0.135442	0.302255
Pos_Method	TG 56:4; [M+NH4]+; TG(18:1/18:2/20:1)	0.0657695	1.04664	0.345002	0.541616
Pos_Method	DG 32:2; [M+NH4]+; DG(16:1/16:1/0:0)	-0.0539562	0.963291	0.424707	0.607914
Pos_Method	TG 56:3; [M+NH4]+; TG(18:1/18:2/20:0)	0.139247	1.10133	0.14886	0.322876
Pos_Method	TG 56:4; [M+NH4]+; TG(16:0/18:1/22:3)	0.0618905	1.04383	0.38074	0.568513
Pos_Method	DG 36:1; [M+NH4]+; DG(18:0/18:1/0:0)	-1.04805	0.483621	3.07574e-05	0.00212712
Pos_Method	TG 56:3; [M+NH4]+; TG(18:0/18:2/20:1)	0.097413	1.06985	0.124421	0.288341
Pos_Method	TG 56:3; [M+NH4]+; TG(16:0/20:1/20:2)	0.0698466	1.04961	0.179748	0.363834
Pos_Method	TG 56:3; [M+NH4]+; TG(18:0/18:1/20:2)	0.0624916	1.04427	0.249074	0.444678
Pos_Method	PC 38:1; [M+Na]+; GPCho(18:1(11E)/20:0)	-0.0122514	0.991544	0.939699	0.970866
Pos_Method	DG 36:1; [M+NH4]+; DG(16:0/20:1/0:0)	-1.05428	0.481539	1.51545e-05	0.00153177
Pos_Method	TG 54:7; [M+NH4]+; TG(18:2/18:2/18:3)	0.0850571	1.06073	0.473402	0.652856
Pos_Method	TG 48:1; [M+NH4]+; TG(16:0/16:0/16:1)	0.249248	1.18859	0.00107088	0.0163971
Pos_Method	TG 54:7; [M+NH4]+; TG(16:1/18:2/20:4)	-0.00188255	0.998696	0.99025	0.995554
Pos_Method	DG 38:2; [M+NH4]+; DG(18:1/20:1/0:0)	-0.340641	0.78969	0.000594036	0.0111509
Pos_Method	PE 36:2; [M+H]+; GPEtn(18:1(11E)/18:1(11E))	0.0745447	1.05303	0.268405	0.464019
Pos_Method	PE 36:3; [M+H]+; GPEtn(18:1(11E)/18:2(2E,4E))	0.228378	1.17152	0.0541785	0.171131
Pos_Method	PE 17:1; [M+H]+; GPEtn(3:0/14:1(9Z))	-0.064557	0.956239	0.398324	0.57834
Pos_Method	PE 15:0; [M+H]+; GPEtn(5:0/10:0)	-0.313858	0.804488	0.0116275	0.0685138
Pos_Method	PE 17:1; [M+H]+; GPEtn(2:0/15:1(9Z))	-0.0815087	0.945069	0.37981	0.568417
Pos_Method	PE 36:3; [M+H]+; GPEtn(16:0/20:3(5Z,8Z,11Z))	0.218192	1.16327	0.101421	0.25288
Pos_Method	DG 38:6; [M+NH4]+; DG(16:0/22:6/0:0)	-0.496888	0.708634	0.197018	0.383761
Pos_Method	TG 52:1; [M+NH4]+; TG(16:0/16:1/20:0)	-0.131479	0.912895	0.0652484	0.189363
Pos_Method	TG 54:6; [M+Na]+; TG(16:0/18:2/20:4)	0.163566	1.12005	0.162928	0.342984
Pos_Method	DG 38:6; [M+NH4]+; DG(18:2/20:4/0:0)	-0.173238	0.88685	0.651162	0.78787
Pos_Method	TG 50:1; [M+NH4]+; TG(14:0/18:0/18:1)	0.153587	1.11233	0.0749086	0.209425
Pos_Method	TG 52:1; [M+NH4]+; TG(16:0/18:0/18:1)	-0.127913	0.915154	0.0633737	0.186972
Pos_Method	TG 50:1; [M+NH4]+; TG(16:0/16:0/18:1)	0.150751	1.11015	0.084321	0.22637
Pos_Method	TG 48:3; [M+NH4]+; TG(14:1/16:1/18:1)	0.545926	1.45996	0.02645	0.112477
Pos_Method	DG 40:7; [M+NH4]+; DG(18:2/22:5/0:0)	0.349488	1.27411	0.152894	0.328139
Pos_Method	TG 54:2; [M+NH4]+; TG(16:0/18:2/20:0)	-0.00213211	0.998523	0.982805	0.992626
Pos_Method	TG 48:2; [M+NH4]+; TG(16:0/16:1/16:1)	0.721527	1.64893	0.00104671	0.0163971
Pos_Method	TG 48:2; [M+NH4]+; TG(14:0/16:1/18:1)	0.707126	1.63255	0.000803719	0.0137154
Pos_Method	PC 46:0; [M+H]+; GPCho(23:0/23:0)	0.125619	1.09098	0.726624	0.841962
Pos_Method	PE 36:4; [M+H]+; GPEtn(16:0/20:4(5E,8E,11E,14E))	-0.130996	0.913201	0.0149514	0.0818589
Pos_Method	DG 38:3; [M+NH4]+; DG(18:2/20:1/0:0)	-0.152133	0.899919	0.00492136	0.0394309
Pos_Method	TG 54:2; [M+NH4]+; TG(16:0/18:1/20:1)	-0.0159154	0.989029	0.773898	0.871382
Pos_Method	PE 17:0; [M+H]+; GPEtn(4:0/13:0)	-0.378147	0.769425	0.0411649	0.147789
Pos_Method	DG 38:3; [M+NH4]+; DG(18:1/20:2/0:0)	-0.167833	0.890179	0.016592	0.0858342
Pos_Method	DG 38:4; [M+NH4]+; DG(16:0/22:4/0:0)	-0.0279472	0.980815	0.789474	0.881367
Pos_Method	TG 54:3; [M+NH4]+; TG(16:0/18:2/20:1)	0.374567	1.29645	0.00456607	0.0386582
Pos_Method	TG 50:2; [M+NH4]+; TG(16:0/16:0/18:2)	0.481174	1.39588	0.000355642	0.00834488
Pos_Method	TG 52:4; [M+Na]+; TG(16:1/18:1/18:2)	0.403566	1.32277	0.0468273	0.156967
Pos_Method	TG 54:6; [M+NH4]+; TG(18:1/18:2/18:3)	-0.103811	0.930571	0.0643981	0.188461
Pos_Method	TG 54:6; [M+NH4]+; TG(16:0/18:1/20:5)	-0.0964762	0.935315	0.0524864	0.167803
Pos_Method	DG 38:4; [M+NH4]+; DG(18:1/20:3/0:0)	0.000305869	1.00021	0.998102	0.998102
Pos_Method	TG 54:6; [M+NH4]+; TG(16:0/16:1/22:5)	-0.0952058	0.936139	0.0496596	0.162654
Pos_Method	TG 54:3; [M+NH4]+; TG(18:0/18:1/18:2)	0.300803	1.23183	0.00205855	0.0255182
Pos_Method	DG 38:5; [M+NH4]+; DG(18:2/20:3/0:0)	-0.11286	0.924753	0.446677	0.631623
Pos_Method	TG 50:2; [M+NH4]+; TG(16:0/16:1/18:1)	0.469335	1.38447	0.000157199	0.0055827
Pos_Method	TG 54:3; [M+NH4]+; TG(16:0/18:1/20:2)	0.263544	1.20042	0.0023476	0.0280431
Pos_Method	TG 52:2; [M+NH4]+; TG(16:0/18:0/18:2)	0.371954	1.2941	0.0106793	0.065014
Pos_Method	TG 54:4; [M+NH4]+; TG(16:0/18:1/20:3)	0.363712	1.28673	0.00970626	0.0621719
Pos_Method	TG 54:4; [M+NH4]+; TG(16:0/16:1/22:3)	0.337328	1.26341	0.00804958	0.0548039
Pos_Method	PE 38:5; [M+H]+; GPEtn(18:1(11E)/20:4(5E,8E,11E,14E))	0.0110652	1.0077	0.837872	0.916667
Pos_Method	TG 54:5; [M+NH4]+; TG(18:1/18:1/18:3)	0.102891	1.07392	0.344514	0.541616
Pos_Method	TG 54:5; [M+NH4]+; TG(16:1/18:1/20:3)	0.0625549	1.04431	0.453786	0.635688
Pos_Method	TG 54:5; [M+NH4]+; TG(16:0/18:1/20:4)	0.0629215	1.04458	0.419206	0.603327
Pos_Method	TG 50:4; [M+NH4]+; TG(16:1/16:1/18:2)	0.272471	1.20788	0.0843989	0.22637
Pos_Method	TG 54:5; [M+NH4]+; TG(16:0/16:1/22:4)	0.0623074	1.04413	0.371128	0.561849
Pos_Method	TG 54:4; [M+NH4]+; TG(16:1/18:1/20:2)	0.239829	1.18085	0.00796179	0.0544885
Pos_Method	TG 54:5; [M+NH4]+; TG(16:0/16:0/22:5)	0.00907115	1.00631	0.849898	0.924475
Pos_Method	TG 54:4; [M+NH4]+; TG(16:0/16:0/22:4)	0.23118	1.17379	0.00568687	0.0434964
Pos_Method	TG 52:5; [M+NH4]+; TG(16:0/16:1/20:4)	0.290484	1.22305	0.117459	0.277592
Pos_Method	TG 52:2; [M+NH4]+; TG(16:1/18:0/18:1)	0.304277	1.2348	0.00275132	0.0311658
Pos_Method	TG 50:3; [M+NH4]+; TG(16:0/16:1/18:2)	0.593655	1.50906	0.015736	0.0843963
Pos_Method	TG 52:2; [M+NH4]+; TG(14:0/18:1/20:1)	0.289057	1.22184	0.00286831	0.0320346
Pos_Method	PC 36:7; [M+Na]+; GPCho(14:1(9Z)/22:6(4Z,7Z,10Z,13Z,16Z,19Z))	-0.378644	0.76916	0.0922359	0.239996
Pos_Method	PC 36:7; [M+Na]+; GPCho(18:3(9Z,12Z,15Z)/18:4(6Z,9Z,12Z,15Z))	-0.430338	0.742088	0.114593	0.273774
Pos_Method	TG 50:3; [M+NH4]+; TG(16:1/16:1/18:1)	0.618414	1.53519	0.00632958	0.0463573
Pos_Method	TG 52:5; [M+NH4]+; TG(16:1/18:2/18:2)	0.197288	1.14654	0.268735	0.464019
Pos_Method	TG 52:3; [M+NH4]+; TG(16:1/18:1/18:1)	0.430674	1.34786	0.00013968	0.00511516
Pos_Method	TG 52:3; [M+NH4]+; TG(16:0/18:1/18:2)	0.431225	1.34838	0.000119596	0.00462201
Pos_Method	TG 52:3; [M+NH4]+; TG(16:0/16:1/20:2)	0.432747	1.3498	0.000112356	0.00461362
Pos_Method	TG 52:5; [M+NH4]+; TG(16:1/18:1/18:3)	0.279136	1.21347	0.0816706	0.223109
Pos_Method	TG 52:4; [M+NH4]+; TG(16:1/18:1/18:2)	0.253667	1.19223	0.0294222	0.119323
Pos_Method	DG 32:1; [M+NH4]+; DG(16:0/16:1/0:0)	-0.286736	0.819755	0.0308383	0.12225
Pos_Method	DG 32:1; [M+NH4]+; DG(14:0/18:1/0:0)	-0.302897	0.810623	0.00122498	0.0176882
Pos_Method	TG 52:4; [M+NH4]+; TG(16:0/16:1/20:3)	0.216841	1.16219	0.08041	0.221044
Pos_Method	TG 52:4; [M+NH4]+; TG(16:0/18:2/18:2)	0.200663	1.14923	0.0949324	0.242216
Pos_Method	lysoPC 18:0; [M+H]+; PC(18:0/0:0)	-0.709227	0.611648	0.014504	0.0797414
Pos_Method	DG 34:3; [M+NH4]+; DG(16:1/18:2/0:0)	-0.0216618	0.985097	0.89609	0.947153
Pos_Method	PE 36:1; [M+Na]+; GPEtn(18:0/18:1(11E))	-0.0519041	0.964662	0.376223	0.56661
Pos_Method	PC 36:4; [M+Na]+; GPCho(12:0/24:4(5Z,8Z,11Z,14Z))	0.07873	1.05609	0.0292135	0.119035
Pos_Method	PC 36:5; [M+H]+; GPCho(18:2(2E,4E)/18:3(6Z,9Z,12Z))	-0.0305669	0.979036	0.389139	0.572597
Pos_Method	DG 36:2; [M+NH4]+; DG(18:1/18:1/0:0)	-0.21008	0.86449	0.0104653	0.0645608
Pos_Method	DG 36:3; [M+NH4]+; DG(18:1/18:2/0:0)	0.0885049	1.06327	0.489895	0.666951
Pos_Method	DG 34:2; [M+NH4]+; DG(16:1/18:1/0:0)	-0.0663999	0.955018	0.428589	0.612804
Pos_Method	DG 34:2; [M+NH4]+; DG(16:0/18:2/0:0)	-0.085136	0.942696	0.377218	0.56661
Neg_Method	PE 33:0; [M-H]-; GPEtn(16:0/17:0)	0.25338	1.192	0.206994	0.394761
Neg_Method	PI 40:2; [M-H]-; GPIns(18:0/22:2(13Z,16Z))	-0.0310527	0.978706	0.875547	0.936864
Neg_Method	plasmenyl-PE 36:5; [M-H]-; PE(P-16:0/20:5(5Z,8Z,11Z,14Z,17Z))	0.042725	1.03006	0.748331	0.857286
Neg_Method	CL 80:2; [M-2H](2-); CL(18:1/22:0/20:1/20:0)	0.56064	1.47492	0.0944318	0.241878
Neg_Method	PS 42:1; [M-H]-; GPSer(18:1(11E)/24:0)	-0.317615	0.802395	0.244724	0.438701
Neg_Method	PC 41:1; [M-Ac-H]-; GPCho(18:1(11E)/23:0)	-0.579279	0.669298	0.0152416	0.0820796
Neg_Method	plasmenyl-PE 42:4; [M-H]-; PE(P-20:0/22:4(7Z,10Z,13Z,16Z))	0.283215	1.2169	0.173856	0.354182
Neg_Method	PE 40:0; [M-H]-; GPEtn(16:0/24:0)	0.222629	1.16686	0.151775	0.326614
Neg_Method	PE 41:1; [M-H]-; GPEtn(18:1(11E)/23:0)	0.450301	1.36633	0.00644809	0.0463573
Neg_Method	PC 40:1; [M-Ac-H]-; GPCho(20:0/20:1(11E))	0.42037	1.33827	0.168754	0.348104
Neg_Method	PI 38:1; [M-H]-; GPIns(18:0/20:1(11E))	0.0315178	1.02209	0.877008	0.937137
Neg_Method	PC 43:1; [M-Ac-H]-; GPCho(18:1(11E)/25:0)	-0.691329	0.619283	0.13096	0.296166
Neg_Method	PC 24:2; [M+HCOO]-; GPCho(2:0/22:2(13Z,16Z))	0.168761	1.12409	0.592506	0.75005
Neg_Method	plasmenyl-PE 40:3; [M-H]-; PE(P-20:0/20:3(5Z,8Z,11Z))	0.167143	1.12283	0.484986	0.661416
Neg_Method	CL 68:2; [M-2H](2-); CL(16:0/16:1/18:0/18:1)	-0.398888	0.758442	0.126066	0.291126
Neg_Method	PE 38:2; [M-H]-; GPEtn(18:0/20:2(11Z,14Z))	0.0592036	1.04189	0.888538	0.945376
Neg_Method	lysoPE 22:1; [M-H]-; PE(22:1(13Z)/0:0)	0.189635	1.14048	0.321744	0.516997
Neg_Method	PC 44:2; [M+HCOO]-; GPCho(18:1(11E)/26:1(5Z))	-0.032934	0.977431	0.900109	0.949232
Neg_Method	CL 70:3; [M-2H](2-); CL(16:0/18:1/18:1/18:1)	0.170494	1.12544	0.213945	0.403334
Neg_Method	CL 70:5; [M-2H](2-); CL(18:1/16:1/18:2/18:1)	0.0291882	1.02044	0.787924	0.880384
Neg_Method	CL 70:5; [M-2H](2-); CL(18:1/18:1/18:2/16:1)	0.0336609	1.02361	0.751744	0.859697
Neg_Method	PC 33:2; [M-Ac-H]-; GPCho(15:1(9Z)/18:1(11E))	0.568448	1.48293	0.0190896	0.0930709
Neg_Method	PS 38:1; [M-H]-; GPSer(18:0/20:1(11E))	0.283255	1.21694	0.231819	0.425548
Neg_Method	CL 70:3; [M-2H](2-); CL(18:1/16:0/18:1/18:1)	0.113819	1.08209	0.384342	0.570005
Neg_Method	PI 40:3; [M-H]-; GPIns(18:1(11E)/22:2(13Z,16Z))	0.233224	1.17546	0.450191	0.632675
Neg_Method	PC 40:5; [M+HCOO]-; GPCho(18:3(6Z,9Z,12Z)/22:2(13Z,16Z))	0.138944	1.1011	0.25794	0.454334
Neg_Method	lysoPE 16:1; [M-H]-; PE(16:1(7Z)/0:0)	0.42941	1.34668	0.303217	0.50116
Neg_Method	PC 35:3; [M-Ac-H]-; GPCho(15:0/20:3(5Z,8Z,11Z))	0.160218	1.11746	0.318747	0.516441
Neg_Method	PE 43:4; [M-H]-; GPEtn(20:4(5E,8E,11E,14E)/23:0)	0.170962	1.12581	0.47183	0.652616
Neg_Method	CL 70:2; [M-2H](2-); CL(18:0/16:0/18:1/18:1)	-1.71283	0.305062	0.000250375	0.00690093
Neg_Method	PS 33:1; [M-H]-; GPSer(15:0/18:1(11E))	0.0734045	1.0522	0.870341	0.9346
Neg_Method	PE 31:1; [M-H]-; GPEtn(15:0/16:1(7Z))	-0.155089	0.898077	0.305504	0.502419
Neg_Method	CL 66:2; [M-2H](2-); CL(14:0/18:1/18:1/16:0)	-1.64897	0.318868	0.000238773	0.00690093
Neg_Method	PE 35:0; [M-H]-; GPEtn(17:0/18:0)	0.132489	1.09618	0.531835	0.704306
Neg_Method	PS 44:6; [M-H]-; GPSer(22:0/22:6(4Z,7Z,10Z,13Z,16Z,19Z))	1.62297	3.08009	0.180665	0.363834
Neg_Method	PA 40:2; [M-H]-; GPA(20:1(11E)/20:1(11E))	0.239618	1.18068	0.0592078	0.178438
Neg_Method	PC 40:1; [M-CH3]-; GPCho(20:0/20:1(11E))	0.0945463	1.06773	0.612053	0.761588
Neg_Method	PC 40:7; [M-CH3]-; GPCho(18:1(11E)/22:6(4Z,7Z,10Z,13Z,16Z,19Z))	-0.18761	0.878059	0.542007	0.711486
Neg_Method	PE 35:0; [M-H]-; GPEtn(16:0/19:0)	-0.684615	0.622172	0.109179	0.265668
Neg_Method	plasmenyl-PE 36:1; [M-H]-; PE(P-18:0/18:1(11E))	-0.0259522	0.982172	0.952863	0.97741
Neg_Method	PS 32:1; [M-H]-; GPSer(16:0/16:1(7Z))	0.688009	1.61106	0.000502077	0.0103083
Neg_Method	PI 40:3; [M-H]-; GPIns(20:1(11E)/20:2(11Z,14Z))	0.30196	1.23282	0.346463	0.542613
Neg_Method	PC 35:2; [M-Ac-H]-; GPCho(17:2(9Z,12Z)/18:0)	0.178684	1.13185	0.28265	0.48234
Neg_Method	PE 46:4; [M-H]-; GPEtn(20:4(5E,8E,11E,14E)/26:0)	0.652432	1.57182	0.061728	0.183508
Neg_Method	PC 37:3; [M-Ac-H]-; GPCho(17:1(9Z)/20:2(11Z,14Z))	0.560839	1.47513	0.0111296	0.0664738
Neg_Method	PS 42:6; [M-H]-; GPSer(20:0/22:6(4Z,7Z,10Z,13Z,16Z,19Z))	0.208081	1.15515	0.373782	0.56519
Neg_Method	PC 29:1; [M-Ac-H]-; GPCho(11:0/18:1(11E))	0.615787	1.53239	0.0105811	0.0649702
Neg_Method	PE 46:1; [M-H]-; GPEtn(20:1(11E)/26:0)	-0.161247	0.894252	0.22267	0.41502
Neg_Method	PC 35:2; [M-Ac-H]-; GPCho(15:1(9Z)/20:1(11E))	0.0583043	1.04124	0.525272	0.700007
Neg_Method	PC 27:1; [M-Ac-H]-; GPCho(11:0/16:1(7Z))	0.257806	1.19566	0.473495	0.652856
Neg_Method	PC 32:0; [M+HCOO]-; GPCho(16:0/16:0)	0.252012	1.19087	0.677943	0.80839
Neg_Method	PC 40:5; [M+HCOO]-; GPCho(20:2(11Z,14Z)/20:3(5Z,8Z,11Z))	0.50071	1.41491	0.228453	0.421611
Neg_Method	PE 46:5; [M-H]-; GPEtn(22:5(4Z,7Z,10Z,13Z,16Z)/24:0)	0.266114	1.20256	0.289613	0.489057
Neg_Method	PC 44:5; [M-Ac-H]-; GPCho(20:4(5E,8E,11E,14E)/24:1(15Z))	0.116943	1.08443	0.364927	0.556281
Neg_Method	PC 34:2; [M+HCOO]-; GPCho(16:0/18:2(2E,4E))	0.0724281	1.05148	0.677789	0.80839
Neg_Method	CL 78:13; [M-2H](2-); CL(16:1/18:1/22:5/22:6)	-0.164387	0.892307	0.388201	0.572054
Neg_Method	CL 68:7; [M-2H](2-); CL(16:1/18:2/16:1/18:3)	0.283652	1.21727	0.0422782	0.149863
Neg_Method	MGDG 38:2; [M-H]-; MGDG(18:1(11E)/20:1(11E))	0.130035	1.09432	0.0448589	0.155938
Neg_Method	PC 44:3; [M-Ac-H]-; GPCho(18:1(11E)/26:2(5E,9Z))	-0.00369105	0.997445	0.968774	0.982229
Neg_Method	PC 40:5; [M+HCOO]-; GPCho(20:1(11E)/20:4(5E,8E,11E,14E))	-0.200788	0.870075	0.440308	0.62557
Neg_Method	PA 36:1; [M-H]-; GPA(18:0/18:1(11E))	0.379448	1.30084	0.061004	0.181846
Neg_Method	lysoPE 18:0; [M-H]-; PE(P-18:0/0:0)	0.0647986	1.04594	0.764535	0.866034
Neg_Method	PC 42:5; [M-CH3]-; GPCho(22:4(7Z,10Z,13Z,16Z)/20:1(11E))	-0.333754	0.793469	0.0333612	0.129312
Neg_Method	PC 38:0; [M-Ac-H]-; GPCho(14:0/24:0)	-0.18249	0.881181	0.30349	0.50116
Neg_Method	plasmenyl-PE 34:3; [M-H]-; PE(P-16:0/18:3(6Z,9Z,12Z))	0.441311	1.35784	0.0243509	0.10595
Neg_Method	PE 37:0; [M-H]-; GPEtn(18:0/19:0)	0.365069	1.28794	0.302567	0.50116
Neg_Method	PC 34:1; [M-Ac-H]-; GPCho(16:1(7Z)/18:0)	0.458154	1.37378	0.163139	0.342984
Neg_Method	PC 28:0; [M+HCOO]-; GPCho(12:0/16:0)	0.107141	1.07709	0.573385	0.732906
Neg_Method	PC 35:0; [M-Ac-H]-; GPCho(12:0/23:0)	0.20362	1.15158	0.521386	0.695535
Neg_Method	PE 42:2; [M-H]-; GPEtn(18:1(11E)/24:1(15Z))	0.351475	1.27586	0.000197492	0.00632938
Neg_Method	PE 42:2; [M-H]-; GPEtn(20:1(11E)/22:1(13Z))	0.376017	1.29775	0.000191102	0.0062777
Neg_Method	MGDG 36:0; [M-H]-; MGDG(16:0/20:0)	0.11477	1.0828	0.129294	0.294952
Neg_Method	CL 70:3; [M-2H](2-); CL(16:0/18:1/18:0/18:2)	-0.721444	0.60649	5.48118e-05	0.00307945
Neg_Method	plasmenyl-PE 36:3; [M-H]-; PE(P-16:0/20:3(5Z,8Z,11Z))	0.394072	1.3141	0.0245639	0.106525
Neg_Method	PE 46:2; [M-H]-; GPEtn(20:1(11E)/26:1(5Z))	0.241463	1.18219	0.0316961	0.124263
Neg_Method	plasmenyl-PE 40:2; [M-H]-; PE(P-18:0/22:2(13Z,16Z))	0.257887	1.19573	0.208004	0.394968
Neg_Method	PI 40:4; [M-H]-; GPIns(20:0/20:4(5E,8E,11E,14E))	0.114376	1.08251	0.602191	0.755759
Neg_Method	PA 40:1; [M-H]-; GPA(20:0/20:1(11E))	0.117162	1.0846	0.581768	0.739307
Neg_Method	CL 70:4; [M-2H](2-); CL(18:0/18:2/18:1/16:1)	-0.792162	0.577478	0.000339689	0.00811549
Neg_Method	PA 40:7; [M-H]-; GPA(18:1(11E)/22:6(4Z,7Z,10Z,13Z,16Z,19Z))	0.400094	1.31959	0.0540746	0.171131
Neg_Method	PE 38:1; [M-H]-; GPEtn(18:0/20:1(11E))	-0.194711	0.873748	0.172846	0.353275
Neg_Method	CL 70:4; [M-2H](2-); CL(16:1/18:2/18:1/18:0)	-0.659664	0.633025	3.97747e-05	0.00248876
Neg_Method	PC 22:1; [M+HCOO]-; GPCho(2:0/20:1(11E))	0.0416548	1.02929	0.703378	0.827429
Neg_Method	CL 78:6; [M-2H](2-); CL(18:1/20:2/20:1/20:2)	0.138515	1.10077	0.695506	0.821848
Neg_Method	CL 74:3; [M-2H](2-); CL(18:0/20:0/18:1/18:2)	0.12987	1.0942	0.321111	0.516997
Neg_Method	PE 35:2; [M-H]-; GPEtn(17:1(9Z)/18:1(11E))	0.0281548	1.01971	0.896835	0.947153
Neg_Method	lysoPE 18:1; [M-H]-; PE(18:1(11E)/0:0)	-0.0129923	0.991035	0.96057	0.97911
Neg_Method	PC 20:0; [M+HCOO]-; GPCho(2:0/18:0)	0.823941	1.77023	0.00231468	0.0279036
Neg_Method	PC 36:2; [M-Ac-H]-; GPCho(18:1(11E)/18:1(11E))	0.986869	1.98188	0.0162602	0.0854635
Neg_Method	plasmenyl-PE 38:2; [M-H]-; PE(P-18:0/20:2(11Z,14Z))	0.0522313	1.03687	0.86408	0.932185
Neg_Method	PC 36:0; [M-Ac-H]-; GPCho(16:0/20:0)	0.205288	1.15292	0.449431	0.632283
Neg_Method	CL 70:4; [M-2H](2-); CL(16:1/18:1/18:1/18:1)	-0.765931	0.588074	0.000482861	0.0102335
Neg_Method	plasmenyl-PE 40:1; [M-H]-; PE(P-20:0/20:1(11E))	-0.0111814	0.99228	0.806251	0.890264
Neg_Method	PC 40:4; [M+HCOO]-; GPCho(20:0/20:4(5E,8E,11E,14E))	-0.0231992	0.984048	0.870586	0.9346
Neg_Method	PC 37:0; [M-Ac-H]-; GPCho(17:0/20:0)	-0.102167	0.931633	0.46896	0.650014
Neg_Method	CL 76:4; [M-2H](2-); CL(18:0/18:1/20:1/20:2)	-0.00591935	0.995905	0.95889	0.979007
Neg_Method	plasmenyl-PE 40:1; [M-H]-; PE(P-18:0/22:1(13Z))	-0.00339447	0.99765	0.939303	0.970866
Neg_Method	PC 44:2; [M-CH3]-; GPCho(26:1(5Z)/18:1(11E))	-0.0202376	0.98607	0.89263	0.946421
Neg_Method	PE 36:7; [M-H]-; GPEtn(14:1(9Z)/22:6(4Z,7Z,10Z,13Z,16Z,19Z))	0.294531	1.22649	0.1959	0.383055
Neg_Method	CL 72:6; [M-2H](2-); CL(18:1/18:2/18:1/18:2)	0.334511	1.26095	0.0562575	0.175171
Neg_Method	PE 44:3; [M-H]-; GPEtn(20:2(11Z,14Z)/24:1(15Z))	0.472863	1.38786	0.164322	0.34435
Neg_Method	PG 38:1; [M-H]-; GPGro(18:0/20:1(11E))	0.0811137	1.05783	0.513815	0.689635
Neg_Method	PE 36:2; [M-H]-; GPEtn(18:0/18:2(2E,4E))	0.560347	1.47462	0.115942	0.275994
Neg_Method	PG 44:8; [M-H]-; GPGro(22:2(13Z,16Z)/22:6(4Z,7Z,10Z,13Z,16Z,19Z))	-0.381463	0.767659	0.00239182	0.028314
Neg_Method	PC 28:0; [M-Ac-H]-; GPCho(14:0/14:0)	0.213627	1.1596	0.142711	0.314108
Neg_Method	CL 74:6; [M-2H](2-); CL(16:0/18:1/20:2/20:3)	0.193003	1.14314	0.2738	0.471525
Neg_Method	PI 39:4; [M-H]-; GPIns(19:0/20:4(5E,8E,11E,14E))	-0.0157158	0.989166	0.934445	0.970866
Neg_Method	CL 66:2; [M-2H](2-); CL(16:0/16:1/16:0/18:1)	-0.26573	0.831778	0.447616	0.631623
Neg_Method	PC 38:3; [M+HCOO]-; GPCho(18:0/20:3(5Z,8Z,11Z))	-0.133538	0.911593	0.464671	0.645799
Neg_Method	PC 22:0; [M+HCOO]-; GPCho(2:0/20:0)	0.126911	1.09195	0.321561	0.516997
Neg_Method	PI 38:2; [M-H]-; GPIns(18:0/20:2(11Z,14Z))	0.438425	1.35512	0.0498577	0.162654
Neg_Method	PI 37:4; [M-H]-; GPIns(15:0/22:4(7Z,10Z,13Z,16Z))	0.650233	1.56942	0.00447607	0.0386582
Neg_Method	PG 36:2; [M-H]-; GPGro(16:0/20:2(11Z,14Z))	0.647782	1.56676	8.66477e-06	0.00125833
Neg_Method	PC 33:0; [M-Ac-H]-; GPCho(16:0/17:0)	-0.710028	0.611308	0.286917	0.486654
Neg_Method	PC 46:0; [M+HCOO]-; GPCho(21:0/25:0)	0.365891	1.28868	0.2874	0.486654
Neg_Method	PA 42:2; [M-H]-; GPA(20:1(11E)/22:1(13Z))	0.0750197	1.05338	0.299212	0.498308
Neg_Method	PC 28:0; [M-CH3]-; GPCho(14:0/14:0)	-0.439915	0.737178	0.114166	0.273634
Neg_Method	PE 44:4; [M-H]-; GPEtn(20:4(5E,8E,11E,14E)/24:0)	0.012151	1.00846	0.836516	0.916326
Neg_Method	CL 76:2; [M-2H](2-); CL(18:0/18:1/20:0/20:1)	-0.0216759	0.985088	0.880028	0.938121
Neg_Method	PE 30:1; [M-H]-; GPEtn(14:0/16:1(7Z))	-0.0260822	0.982084	0.941572	0.971898
Neg_Method	CL 78:6; [M-2H](2-); CL(20:1/18:0/20:2/20:3)	0.16906	1.12433	0.242693	0.436848
Neg_Method	CL 62:0; [M-2H](2-); CL(16:0/14:0/16:0/16:0)	-0.387677	0.764359	0.171839	0.352257
Neg_Method	plasmenyl-PE 38:3; [M-H]-; PE(P-18:0/20:3(5Z,8Z,11Z))	0.375144	1.29697	0.20377	0.389744
Neg_Method	CL 68:1; [M-2H](2-); CL(18:0/14:0/18:0/18:1)	0.182541	1.13488	0.643323	0.780933
Neg_Method	PC 39:5; [M-Ac-H]-; GPCho(17:1(9Z)/22:4(7Z,10Z,13Z,16Z))	0.412212	1.33072	0.0359837	0.135093
Neg_Method	PC 40:2; [M-Ac-H]-; GPCho(20:1(11E)/20:1(11E))	0.0128585	1.00895	0.938057	0.970866
Neg_Method	CL 72:1; [M-2H](2-); CL(18:0/18:0/18:0/18:1)	0.222918	1.16709	0.117021	0.277056
Neg_Method	PA 36:4; [M-H]-; GPA(16:0/20:4(5E,8E,11E,14E))	-0.33501	0.792779	0.440108	0.62557
Neg_Method	PE 42:2; [M-H]-; GPEtn(18:2(2E,4E)/24:0)	0.379096	1.30053	0.000272097	0.00701051
Neg_Method	PG 33:0; [M-H]-; GPGro(16:0/17:0)	-0.701544	0.614914	0.0192477	0.0930709
Neg_Method	PA 40:6; [M-H]-; GPA(18:0/22:6(4Z,7Z,10Z,13Z,16Z,19Z))	0.153214	1.11204	0.363103	0.555434
Neg_Method	PG 33:0; [M-H]-; GPGro(15:0/18:0)	-0.754911	0.592583	0.00946426	0.0615646
Neg_Method	PC 18:0; [M+HCOO]-; GPCho(2:0/16:0)	0.718912	1.64594	0.000387727	0.00893813
Neg_Method	PC 28:1; [M-CH3]-; GPCho(12:0/16:1(7Z))	-0.0285282	0.98042	0.911921	0.957845
Neg_Method	PC 37:2; [M-CH3]-; GPCho(19:0/18:2(2E,4E))	1.75905	3.38475	0.167649	0.347711
Neg_Method	PE 31:1; [M-H]-; GPEtn(14:0/17:1(9Z))	-0.142887	0.905705	0.126839	0.292398
Neg_Method	PI 38:5; [M-H]-; GPIns(18:1(11E)/20:4(5E,8E,11E,14E))	0.717383	1.6442	0.114327	0.273634
Neg_Method	PC 39:5; [M-Ac-H]-; GPCho(17:0/22:5(4Z,7Z,10Z,13Z,16Z))	0.487382	1.4019	0.122924	0.28588
Neg_Method	CL 78:13; [M-2H](2-); CL(18:1/18:2/22:6/20:4)	0.86916	1.8266	0.00118364	0.0174752
Neg_Method	PI 38:6; [M-H]-; GPIns(16:0/22:6(4Z,7Z,10Z,13Z,16Z,19Z))	-0.0129411	0.99107	0.933843	0.970866
Neg_Method	PC 33:0; [M-CH3]-; GPCho(16:0/17:0)	0.300631	1.23168	0.137326	0.304809
Neg_Method	PS 35:1; [M-H]-; GPSer(17:0/18:1(11E))	-0.346104	0.786706	0.342671	0.54054
Neg_Method	PC 44:6; [M-CH3]-; GPCho(22:4(7Z,10Z,13Z,16Z)/22:2(13Z,16Z))	-0.297766	0.813511	0.112168	0.269942
Neg_Method	PC 29:0; [M+HCOO]-; GPCho(13:0/16:0)	-0.153184	0.899263	0.696656	0.822467
Neg_Method	CL 72:1; [M-2H](2-); CL(16:0/20:0/18:0/18:1)	0.140642	1.1024	0.55985	0.725449
Neg_Method	PS 37:1; [M-H]-; GPSer(18:1(11E)/19:0)	0.457249	1.37292	0.0551077	0.173233
Neg_Method	plasmenyl-PE 34:1; [M-H]-; PE(P-18:0/16:1(7Z))	0.306514	1.23672	0.165622	0.344892
Neg_Method	PC 44:4; [M-Ac-H]-; GPCho(20:3(5Z,8Z,11Z)/24:1(15Z))	0.0943853	1.06761	0.464936	0.645799
Neg_Method	MGDG 38:2; [M-H]-; MGDG(18:0/20:2(11Z,14Z))	0.35212	1.27643	0.172873	0.353275
Neg_Method	plasmenyl-PE 35:0; [M-H]-; PE(P-18:0/17:0)	0.502878	1.41704	0.108962	0.265632
Neg_Method	PC 33:0; [M-Ac-H]-; GPCho(15:0/18:0)	0.351377	1.27578	0.0351552	0.133509
Neg_Method	PC 31:0; [M-CH3]-; GPCho(16:0/15:0)	-0.413071	0.751023	0.0521013	0.167387
Neg_Method	CL 76:0; [M-2H](2-); CL(16:0/18:0/20:0/22:0)	0.0603485	1.04272	0.594768	0.751466
Neg_Method	PE 30:0; [M-H]-; GPEtn(14:0/16:0)	-0.223302	0.856603	0.17724	0.360517
Neg_Method	PA 32:2; [M-H]-; GPA(14:1(9Z)/18:1(11E))	-0.430023	0.74225	0.00261601	0.030153
Neg_Method	PC 35:2; [M+HCOO]-; GPCho(17:1(9Z)/18:1(11E))	0.0749746	1.05334	0.769289	0.868331
Neg_Method	PA 35:0; [M-H]-; GPA(17:0/18:0)	0.197218	1.14649	0.343217	0.540751
Neg_Method	PA 38:6; [M-H]-; GPA(16:0/22:6(4Z,7Z,10Z,13Z,16Z,19Z))	0.16909	1.12435	0.628439	0.769971
Neg_Method	PS 42:3; [M-H]-; GPSer(20:3(5Z,8Z,11Z)/22:0)	0.451716	1.36767	0.416483	0.600723
Neg_Method	PE 33:1; [M-H]-; GPEtn(15:0/18:1(11E))	-0.0150969	0.98959	0.857085	0.929021
Neg_Method	PC 30:2; [M+HCOO]-; GPCho(14:1(9Z)/16:1(7Z))	0.739941	1.67011	0.0976458	0.247219
Neg_Method	PC 37:1; [M-CH3]-; GPCho(19:0/18:1(11E))	0.127369	1.0923	0.48524	0.661416
Neg_Method	CL 76:0; [M-2H](2-); CL(18:0/16:0/20:0/22:0)	0.19982	1.14855	0.180806	0.363834
Neg_Method	PE 38:5; [M-H]-; GPEtn(18:1(11E)/20:4(5E,8E,11E,14E))	0.655497	1.57516	0.198438	0.384583
Neg_Method	PE 39:1; [M-H]-; GPEtn(17:1(9Z)/22:0)	0.0831042	1.05929	0.40345	0.585136
Neg_Method	PE 33:1; [M-H]-; GPEtn(16:0/17:1(9Z))	-0.000728932	0.999495	0.994109	0.997906
Neg_Method	PC 42:4; [M-Ac-H]-; GPCho(20:4(5E,8E,11E,14E)/22:0)	0.107429	1.07731	0.708926	0.832465
Neg_Method	PC 28:1; [M-Ac-H]-; GPCho(12:0/16:1(9Z))	-0.392011	0.762067	0.0973076	0.246838
Neg_Method	CL 76:4; [M-2H](2-); CL(20:1/18:1/20:1/18:1)	0.223237	1.16735	0.444774	0.629777
Neg_Method	CL 76:6; [M-2H](2-); CL(16:0/20:3/20:1/20:2)	0.21188	1.1582	0.0601237	0.180371
Neg_Method	CL 80:12; [M-2H](2-); CL(18:0/18:1/22:6/22:5)	0.399298	1.31887	0.149152	0.322876
Neg_Method	CL 72:6; [M-2H](2-); CL(16:0/20:3/18:1/18:2)	0.367316	1.28995	0.0673112	0.193538
Neg_Method	PC 42:5; [M-Ac-H]-; GPCho(20:0/22:5(4Z,7Z,10Z,13Z,16Z))	-0.0527351	0.964107	0.552077	0.719672
Neg_Method	PI 40:1; [M-H]-; GPIns(18:0/22:1(13Z))	0.26976	1.20561	0.464263	0.645799
Neg_Method	PE 44:3; [M-H]-; GPEtn(20:3(5Z,8Z,11Z)/24:0)	0.368686	1.29118	0.0691414	0.197216
Neg_Method	PA 42:4; [M-H]-; GPA(20:2(11Z,14Z)/22:2(13Z,16Z))	0.691572	1.61504	0.0214114	0.09803
Neg_Method	CL 82:12; [M-2H](2-); CL(18:0/20:1/22:5/22:6)	1.02398	2.03351	0.350162	0.545157
Neg_Method	plasmenyl-PE 33:0; [M-H]-; PE(P-16:0/17:0)	0.366633	1.28934	0.0150362	0.0819815
Neg_Method	plasmenyl-PE 38:4; [M-H]-; PE(P-18:0/20:4(5E,8E,11E,14E))	0.106246	1.07642	0.743688	0.853455
Neg_Method	CL 66:4; [M-2H](2-); CL(16:1/16:1/16:1/18:1)	-0.553299	0.68146	0.00641175	0.0463573
Neg_Method	CL 74:5; [M-2H](2-); CL(18:1/18:2/20:2/18:0)	0.273225	1.20851	0.0794337	0.219022
Neg_Method	PE 44:6; [M-H]-; GPEtn(22:0/22:6(4Z,7Z,10Z,13Z,16Z,19Z))	0.254751	1.19313	0.315632	0.513518
Neg_Method	MGDG 40:6; [M-H]-; MGDG(18:0/22:6(4Z,7Z,10Z,13Z,16Z,19Z))	0.573536	1.48817	0.01742	0.088378
Neg_Method	PC 36:2; [M+HCOO]-; GPCho(18:1(11E)/18:1(11E))	0.169473	1.12465	0.202536	0.388872
Neg_Method	PC 21:0; [M+HCOO]-; GPCho(4:0/17:0)	0.211441	1.15784	0.655739	0.790578
Neg_Method	PG 38:3; [M-H]-; GPGro(18:2(2E,4E)/20:1(11E))	0.155686	1.11395	0.442806	0.628345
Neg_Method	PE 38:2; [M-H]-; GPEtn(18:2(2E,4E)/20:0)	0.0755358	1.05375	0.529731	0.703992
Neg_Method	CL 68:2; [M-2H](2-); CL(16:1/16:0/18:1/18:0)	-0.480912	0.716525	0.0188806	0.0930709
Neg_Method	PG 32:2; [M-H]-; GPGro(16:1(7Z)/16:1(7Z))	1.68127	3.2071	0.00287678	0.0320346
Neg_Method	PC 34:0; [M+HCOO]-; GPCho(16:0/18:0)	-0.143118	0.90556	0.710996	0.833406
Neg_Method	plasmenyl-PE 36:1; [M-H]-; PE(P-16:0/20:1(11E))	0.120233	1.08691	0.347227	0.543162
Neg_Method	N-(octadecanoyl)-sphing-4-enine; [M-H]-; Cer(d18:1(4E)/18:0)	-0.111509	0.925619	0.554108	0.720888
Neg_Method	PC 37:4; [M-Ac-H]-; GPCho(17:1(9Z)/20:3(5Z,8Z,11Z))	0.232246	1.17466	0.181623	0.364912
Neg_Method	PC 29:1; [M-Ac-H]-; GPCho(13:0/16:1(7Z))	0.203492	1.15148	0.893842	0.946421
Neg_Method	CL 80:4; [M-2H](2-); CL(18:1/20:2/20:1/22:0)	0.0989964	1.07103	0.471106	0.6523
Neg_Method	PG 42:3; [M-H]-; GPGro(20:1(11E)/22:2(13Z,16Z))	0.00875981	1.00609	0.962021	0.97916
Neg_Method	PG 40:3; [M-H]-; GPGro(18:1(11E)/22:2(13Z,16Z))	0.0220736	1.01542	0.891701	0.946421
Neg_Method	PC 43:4; [M+HCOO]-; GPCho(21:0/22:4(7Z,10Z,13Z,16Z))	0.0231186	1.01615	0.94359	0.972453
Neg_Method	PI 40:6; [M-H]-; GPIns(18:0/22:6(4Z,7Z,10Z,13Z,16Z,19Z))	-0.135157	0.910571	0.532349	0.704306
Neg_Method	PC 34:5; [M-Ac-H]-; GPCho(14:0/20:5(5Z,8Z,11Z,14Z,17Z))	0.0115052	1.00801	0.933474	0.970866
Neg_Method	PC 35:1; [M-Ac-H]-; GPCho(15:0/20:1(11E))	0.0484332	1.03414	0.758199	0.861464
Neg_Method	PC 37:1; [M-Ac-H]-; GPCho(18:1(11E)/19:0)	-0.842055	0.557848	0.0479847	0.159854
Neg_Method	CL 76:8; [M-2H](2-); CL(18:0/18:1/20:3/20:4)	-0.0540591	0.963222	0.685411	0.812909
Neg_Method	PE 39:1; [M-H]-; GPEtn(18:1(11E)/21:0)	0.104322	1.07499	0.504994	0.682677
Neg_Method	CL 72:7; [M-2H](2-); CL(16:0/20:3/16:0/20:4)	0.293405	1.22553	0.0561881	0.175171
Neg_Method	PE 41:5; [M-H]-; GPEtn(19:0/22:5(4Z,7Z,10Z,13Z,16Z))	-0.0686996	0.953497	0.854985	0.927705
Neg_Method	PC 29:0; [M-Ac-H]-; GPCho(13:0/16:0)	0.55911	1.47336	0.0403918	0.14581
Neg_Method	PE 48:8; [M-H]-; GPEtn(22:6(4Z,7Z,10Z,13Z,16Z,19Z)/26:2(5E,9Z))	0.592421	1.50778	0.130403	0.29554
Neg_Method	PC 19:0; [M+HCOO]-; GPCho(2:0/17:0)	-0.120568	0.919825	0.759845	0.861464
Neg_Method	PE 39:1; [M-H]-; GPEtn(19:0/20:1(11E))	-0.0523555	0.964361	0.596957	0.753465
Neg_Method	PA 32:1; [M-H]-; GPA(16:0/16:1(7Z))	0.386985	1.30766	0.00891053	0.0591335
Neg_Method	PE 35:3; [M-H]-; GPEtn(17:1(9Z)/18:2(2E,4E))	0.494917	1.40924	0.0258387	0.110954
Neg_Method	PG 40:7; [M-H]-; GPGro(18:1(11E)/22:6(4Z,7Z,10Z,13Z,16Z,19Z))	0.591852	1.50718	0.0777759	0.216062
Neg_Method	PC 24:1; [M+HCOO]-; GPCho(2:0/22:1(13Z))	0.0423421	1.02978	0.683334	0.81258
Neg_Method	PE 40:1; [M-H]-; GPEtn(18:1(11E)/22:0)	0.248045	1.1876	0.0199978	0.094953
Neg_Method	PS 36:1; [M-H]-; GPSer(18:0/18:1(11E))	0.432945	1.34999	0.0260542	0.111153
Neg_Method	PC 40:6; [M+HCOO]-; GPCho(18:0/22:6(4Z,7Z,10Z,13Z,16Z,19Z))	0.423332	1.34102	0.135485	0.302255
Neg_Method	PC 31:0; [M-Ac-H]-; GPCho(15:0/16:0)	-0.185165	0.879549	0.260535	0.456648
Neg_Method	PE 41:4; [M-H]-; GPEtn(19:0/22:4(7Z,10Z,13Z,16Z))	-0.108154	0.927774	0.769868	0.868331
Neg_Method	PC 30:1; [M-Ac-H]-; GPCho(12:0/18:1(11E))	-0.0798069	0.946184	0.758785	0.861464
Neg_Method	PS 38:2; [M-H]-; GPSer(18:0/20:2(11Z,14Z))	0.463538	1.37892	0.344727	0.541616
Neg_Method	PE 40:1; [M-H]-; GPEtn(18:0/22:1(13Z))	0.256784	1.19481	0.0169222	0.0868587
Neg_Method	CL 76:8; [M-2H](2-); CL(18:1/20:2/18:1/20:4)	0.382316	1.30343	0.14216	0.313421
Neg_Method	PI 40:5; [M-H]-; GPIns(18:0/22:5(4Z,7Z,10Z,13Z,16Z))	-0.85158	0.554177	0.0137884	0.0774273
Neg_Method	PC 33:0; [M-Ac-H]-; GPCho(14:0/19:0)	-0.262717	0.833517	0.267184	0.463167
Neg_Method	PI 36:1; [M-H]-; GPIns(18:0/18:1(11E))	0.307319	1.23741	0.18081	0.363834
Neg_Method	PC 29:0; [M-Ac-H]-; GPCho(15:0/14:0)	-0.0715498	0.951615	0.364588	0.556281
Neg_Method	CL 74:3; [M-2H](2-); CL(18:1/18:0/18:1/20:1)	0.0839559	1.05992	0.362845	0.555434
Neg_Method	PS 33:2; [M-H]-; GPSer(15:1(9Z)/18:1(11E))	0.076005	1.0541	0.462917	0.645799
Neg_Method	PC 37:2; [M-Ac-H]-; GPCho(17:1(9Z)/20:1(11E))	0.220899	1.16546	0.518081	0.691828
Neg_Method	PC 28:2; [M+HCOO]-; GPCho(6:0/22:2(13Z,16Z))	0.694594	1.61843	0.0579377	0.176636
Neg_Method	MGDG 36:1; [M-H]-; MGDG(18:0/18:1(11E))	0.0849574	1.06066	0.572585	0.732906
Neg_Method	CL 82:11; [M-2H](2-); CL(20:0/22:5/22:6/18:0)	-0.244807	0.843929	0.388114	0.572054
Neg_Method	CL 76:2; [M-2H](2-); CL(20:0/20:1/18:1/18:0)	0.160993	1.11806	0.257425	0.454035
Neg_Method	PC 40:2; [M-Ac-H]-; GPCho(18:1(11E)/22:1(13Z))	0.0406963	1.02861	0.795915	0.885548
Neg_Method	CL 72:6; [M-2H](2-); CL(16:1/20:2/18:1/18:2)	0.196378	1.14582	0.0415237	0.148671
Neg_Method	PC 28:1; [M-Ac-H]-; GPCho(10:0/18:1(11E))	-0.192676	0.874981	0.57317	0.732906
Neg_Method	DGDG 36:1; [M-H]-; DGDG(18:0/18:1(11E))	-0.678068	0.625002	0.0448294	0.155938
Neg_Method	plasmenyl-PE 30:0; [M-H]-; PE(P-16:0/14:0)	0.350749	1.27522	0.00335473	0.0347096
Neg_Method	PG 39:7; [M-H]-; GPGro(17:1(9Z)/22:6(4Z,7Z,10Z,13Z,16Z,19Z))	0.809956	1.75316	0.089741	0.236076
Neg_Method	PC 32:0; [M-Ac-H]-; GPCho(14:0/18:0)	-0.00765051	0.994711	0.96107	0.97911
Neg_Method	CL 68:6; [M-2H](2-); CL(14:0/18:2/16:1/20:3)	0.450356	1.36638	0.00506835	0.0401973
Neg_Method	PS 42:5; [M-H]-; GPSer(20:0/22:5(4Z,7Z,10Z,13Z,16Z))	0.292684	1.22492	0.236013	0.428345
Neg_Method	CL 74:3; [M-2H](2-); CL(16:0/18:1/22:0/18:2)	-0.206644	0.86655	0.388335	0.572054
Neg_Method	CL 70:4; [M-2H](2-); CL(18:1/16:1/18:2/18:0)	-0.29772	0.813537	0.423834	0.607325
Neg_Method	PS 40:7; [M-H]-; GPSer(18:1(11E)/22:6(4Z,7Z,10Z,13Z,16Z,19Z))	0.618943	1.53575	0.027364	0.115111
Neg_Method	PA 36:4; [M-H]-; GPA(16:1(7Z)/20:3(5Z,8Z,11Z))	0.367369	1.29	0.0108459	0.0653995
Neg_Method	PC 37:2; [M-Ac-H]-; GPCho(15:0/22:2(13Z,16Z))	0.0403984	1.0284	0.737302	0.848515
Neg_Method	PE 31:0; [M-H]-; GPEtn(15:0/16:0)	0.200183	1.14884	0.716468	0.836614
Neg_Method	PS 36:3; [M-H]-; GPSer(18:1(11E)/18:2(2E,4E))	0.772001	1.70764	0.0488119	0.161559
Neg_Method	PC 30:0; [M+HCOO]-; GPCho(14:0/16:0)	-0.0723152	0.95111	0.339066	0.538083
Neg_Method	CL 82:11; [M-2H](2-); CL(18:0/20:0/22:6/22:5)	0.0240257	1.01679	0.934944	0.970866
Neg_Method	PC 38:6; [M-CH3]-; GPCho(16:1(7Z)/22:5(4Z,7Z,10Z,13Z,16Z))	0.0901671	1.06449	0.766293	0.866778
Neg_Method	CL 80:13; [M-2H](2-); CL(18:0/18:1/22:6/22:6)	0.147384	1.10756	0.381725	0.569338
Neg_Method	PE 41:4; [M-H]-; GPEtn(20:4(5E,8E,11E,14E)/21:0)	0.219074	1.16399	0.0724705	0.204773
Neg_Method	PC 38:1; [M-Ac-H]-; GPCho(18:0/20:1(11E))	0.0988726	1.07094	0.578755	0.73718
Neg_Method	PA 34:3; [M-H]-; GPA(16:1(7Z)/18:2(2E,4E))	-0.621846	0.649839	0.0497209	0.162654
Neg_Method	PC 35:0; [M-Ac-H]-; GPCho(16:0/19:0)	-0.110229	0.926441	0.652231	0.788437
Neg_Method	PA 42:3; [M-H]-; GPA(20:1(11E)/22:2(13Z,16Z))	0.131496	1.09543	0.297713	0.49662
Neg_Method	PI 38:2; [M-H]-; GPIns(18:1(11E)/20:1(11E))	0.364334	1.28729	0.0654269	0.189363
Neg_Method	PS 40:6; [M-H]-; GPSer(18:0/22:6(4Z,7Z,10Z,13Z,16Z,19Z))	0.0485384	1.03422	0.757842	0.861464
Neg_Method	PS 38:1; [M-H]-; GPSer(18:1(11E)/20:0)	0.573977	1.48862	0.0247745	0.107085
Neg_Method	PG 32:0; [M-H]-; GPGro(16:0/16:0)	0.612745	1.52917	0.00185854	0.0240283
Neg_Method	PE 40:1; [M-H]-; GPEtn(20:0/20:1(11E))	0.249881	1.18911	0.0142364	0.0786049
Neg_Method	PC 42:2; [M-Ac-H]-; GPCho(18:1(11E)/24:1(15Z))	1.69811	3.24476	0.154394	0.328246
Neg_Method	CL 70:3; [M-2H](2-); CL(16:0/18:1/16:1/20:1)	0.163039	1.11964	0.234494	0.426865
Neg_Method	PG 38:0; [M-H]-; GPGro(18:0/20:0)	0.0499846	1.03525	0.801861	0.888142
Neg_Method	PG 32:1; [M-H]-; GPGro(14:0/18:1(11E))	0.887425	1.84987	0.000914104	0.0152042
Neg_Method	PE 40:3; [M-H]-; GPEtn(18:1(11E)/22:2(13Z,16Z))	-0.0440957	0.969898	0.921795	0.9659
Neg_Method	PE 33:2; [M-H]-; GPEtn(16:1(7Z)/17:1(9Z))	0.0572655	1.04049	0.708671	0.832465
Neg_Method	PC 36:0; [M-CH3]-; GPCho(20:0/16:0)	0.0800057	1.05702	0.6229	0.76566
Neg_Method	PE 38:0; [M-H]-; GPEtn(18:0/20:0)	0.0800057	1.05702	0.6229	0.76566
Neg_Method	PI 38:4; [M-H]-; GPIns(18:0/20:4(5E,8E,11E,14E))	1.20055	2.29828	0.00965699	0.0621719
Neg_Method	PC 40:2; [M-Ac-H]-; GPCho(18:2(2E,4E)/22:0)	0.0807376	1.05756	0.306703	0.502644
Neg_Method	PC 36:0; [M-Ac-H]-; GPCho(14:0/22:0)	0.242856	1.18333	0.11494	0.274103
Neg_Method	lysoPE 20:0; [M-H]-; PE(20:0/0:0)	-0.51562	0.699492	0.0190444	0.0930709
Neg_Method	PE 33:2; [M-H]-; GPEtn(15:0/18:2(2E,4E))	-0.057606	0.960857	0.712197	0.833574
Neg_Method	PC 31:1; [M-Ac-H]-; GPCho(15:0/16:1(7Z))	0.191115	1.14165	0.00792257	0.0544885
Neg_Method	CL 78:0; [M-2H](2-); CL(18:0/20:0/18:0/22:0)	0.043688	1.03075	0.785781	0.87959
Neg_Method	PG 32:1; [M-H]-; GPGro(16:0/16:1(7Z))	0.873175	1.83169	0.000528683	0.0105256
Neg_Method	PE 34:2; [M-H]-; GPEtn(16:0/18:2(2E,4E))	-0.313239	0.804833	0.185701	0.368148
Neg_Method	PC 30:0; [M-Ac-H]-; GPCho(15:0/15:0)	0.102188	1.0734	0.182638	0.365667
Neg_Method	CL 80:12; [M-2H](2-); CL(18:0/18:1/22:5/22:6)	0.0117298	1.00816	0.957185	0.978164
Neg_Method	PG 42:7; [M-H]-; GPGro(20:1(11E)/22:6(4Z,7Z,10Z,13Z,16Z,19Z))	-0.312547	0.805219	0.0133669	0.0760352
Neg_Method	PC 35:0; [M-Ac-H]-; GPCho(17:0/18:0)	-0.0398422	0.972761	0.802302	0.888142
Neg_Method	CL 68:4; [M-2H](2-); CL(16:0/16:1/18:2/18:1)	0.216671	1.16205	0.0547307	0.172461
Neg_Method	PC 37:1; [M-Ac-H]-; GPCho(17:0/20:1(11E))	-0.343899	0.787909	0.151873	0.326614
Neg_Method	PC 33:0; [M+HCOO]-; GPCho(16:0/17:0)	0.125239	1.09069	0.93442	0.970866
Neg_Method	PC 26:2; [M+HCOO]-; GPCho(9:0/17:2(9Z,12Z))	0.224927	1.16872	0.393306	0.576497
Neg_Method	PC 40:7; [M-Ac-H]-; GPCho(18:1(11E)/22:6(4Z,7Z,10Z,13Z,16Z,19Z))	-0.249812	0.841006	0.306789	0.502644
Neg_Method	PE 42:3; [M-H]-; GPEtn(20:1(11E)/22:2(13Z,16Z))	0.248886	1.18829	0.0220935	0.0988201
Neg_Method	PC 40:3; [M-CH3]-; GPCho(22:2(13Z,16Z)/18:1(11E))	0.251347	1.19032	0.020731	0.0962561
Neg_Method	PG 38:1; [M-H]-; GPGro(18:1(11E)/20:0)	0.255115	1.19343	0.00869692	0.0580089
Neg_Method	PS 42:6; [M-H]-; GPSer(20:1(11E)/22:5(4Z,7Z,10Z,13Z,16Z))	-0.0477452	0.967447	0.795814	0.885548
Neg_Method	PC 36:2; [M+HCOO]-; GPCho(18:0/18:2(2E,4E))	0.0149777	1.01044	0.931264	0.970866
Neg_Method	PG 42:5; [M-H]-; GPGro(20:1(11E)/22:4(7Z,10Z,13Z,16Z))	-0.136645	0.909632	0.224706	0.417629
Neg_Method	PC 30:1; [M-Ac-H]-; GPCho(14:1(9Z)/16:0)	-0.0210875	0.98549	0.865635	0.933096
Neg_Method	PI 32:1; [M-H]-; GPIns(16:0/16:1(7Z))	0.81038	1.75367	0.00419625	0.0382638
Neg_Method	N-(eicosanoyl)-sphing-4-enine; [M-H]-; Cer(d18:1(4E)/20:0)	-0.345467	0.787053	0.0450086	0.155975
Neg_Method	PC 42:5; [M-Ac-H]-; GPCho(20:4(5E,8E,11E,14E)/22:1(13Z))	0.167724	1.12328	0.337474	0.536853
Neg_Method	PC 25:0; [M+HCOO]-; GPCho(2:0/23:0)	-0.0893783	0.939928	0.56347	0.726594
Neg_Method	PC 40:3; [M-CH3]-; GPCho(18:1(11E)/22:2(13Z,16Z))	0.180395	1.13319	0.037556	0.138231
Neg_Method	PC 34:1; [M+HCOO]-; GPCho(16:0/18:1(11E))	0.487157	1.40168	0.0374727	0.138231
Neg_Method	CL 80:11; [M-2H](2-); CL(18:0/18:0/22:5/22:6)	0.0581592	1.04114	0.820588	0.902304
Neg_Method	PE 44:4; [M-H]-; GPEtn(20:3(5Z,8Z,11Z)/24:1(15Z))	0.344545	1.26975	0.0117445	0.0688941
Neg_Method	PS 38:5; [M-H]-; GPSer(18:1(11E)/20:4(5E,8E,11E,14E))	0.979029	1.97114	0.00169607	0.0228619
Neg_Method	CL 64:1; [M-2H](2-); CL(14:0/18:0/16:0/16:1)	0.82926	1.77677	0.007171	0.0503887
Neg_Method	PE 43:6; [M-H]-; GPEtn(21:0/22:6(4Z,7Z,10Z,13Z,16Z,19Z))	-0.258604	0.835896	0.50755	0.684527
Neg_Method	PC 42:3; [M-CH3]-; GPCho(22:2(13Z,16Z)/20:1(11E))	-0.120153	0.92009	0.0572572	0.176197
Neg_Method	CL 68:6; [M-2H](2-); CL(16:1/18:2/16:1/18:2)	0.321655	1.24976	0.00979421	0.0621719
Neg_Method	CL 80:13; [M-2H](2-); CL(22:6/18:0/22:6/18:1)	-0.0994098	0.933415	0.603702	0.75621
Neg_Method	PC 28:0; [M-Ac-H]-; GPCho(12:0/16:0)	-0.381416	0.767684	0.131178	0.296166
Neg_Method	plasmenyl-PE 31:0; [M-H]-; PE(P-16:0/15:0)	0.485896	1.40046	0.0369759	0.138029
Neg_Method	PS 37:7; [M-H]-; GPSer(15:1(9Z)/22:6(4Z,7Z,10Z,13Z,16Z,19Z))	0.534822	1.44876	0.0811368	0.222112
Neg_Method	PE 44:5; [M-H]-; GPEtn(20:4(5E,8E,11E,14E)/24:1(15Z))	0.262703	1.19972	0.00897367	0.0592533
Neg_Method	PE 36:6; [M-H]-; GPEtn(16:1(7Z)/20:5(5Z,8Z,11Z,14Z,17Z))	0.83472	1.78351	0.178655	0.362832
Neg_Method	PC 36:3; [M-CH3]-; GPCho(18:1(11E)/18:2(2E,4E))	-0.0561331	0.961839	0.833766	0.914498
Neg_Method	PI 36:3; [M-H]-; GPIns(16:0/20:3(5Z,8Z,11Z))	0.598708	1.51436	0.00311339	0.0340916
Neg_Method	CL 72:8; [M-2H](2-); CL(16:1/20:4/18:1/18:2)	0.429997	1.34723	0.0406672	0.146402
Neg_Method	PE 38:5; [M-H]-; GPEtn(18:0/20:5(5Z,8Z,11Z,14Z,17Z))	0.0337981	1.0237	0.866414	0.933171
Neg_Method	CL 74:7; [M-2H](2-); CL(18:2/18:1/20:3/18:1)	-0.839414	0.55887	0.00170507	0.0228619
Neg_Method	PE 35:1; [M-H]-; GPEtn(17:0/18:1(11E))	0.0192814	1.01345	0.69886	0.823589
Neg_Method	CL 64:3; [M-2H](2-); CL(16:1/14:0/16:1/18:1)	0.223228	1.16734	0.0304297	0.121534
Neg_Method	CL 78:12; [M-2H](2-); CL(16:0/18:1/22:5/22:6)	0.333739	1.26028	0.167794	0.347711
Neg_Method	PA 40:5; [M-H]-; GPA(18:0/22:5(4Z,7Z,10Z,13Z,16Z))	0.467937	1.38313	0.00333003	0.0347096
Neg_Method	PC 26:0; [M-Ac-H]-; GPCho(12:0/14:0)	-0.595258	0.661926	0.0933201	0.240909
Neg_Method	PE 35:4; [M-H]-; GPEtn(15:0/20:4(5E,8E,11E,14E))	-0.271008	0.82874	0.0943113	0.241878
Neg_Method	PA 31:2; [M-H]-; GPA(14:0/17:2(9Z,12Z))	0.0639333	1.04531	0.801613	0.888142
Neg_Method	PC 36:4; [M+HCOO]-; GPCho(16:0/20:4(5E,8E,11E,14E))	0.00369675	1.00257	0.984567	0.993641
Neg_Method	PC 33:1; [M+HCOO]-; GPCho(15:0/18:1(11E))	0.0892352	1.06381	0.677046	0.80839
Neg_Method	PI 34:2; [M-H]-; GPIns(16:1(7Z)/18:1(11E))	0.440017	1.35662	0.00642054	0.0463573
Neg_Method	plasmenyl-PE 40:4; [M-H]-; PE(P-18:0/22:4(7Z,10Z,13Z,16Z))	0.269723	1.20558	0.324294	0.519029
Neg_Method	plasmenyl-PE 32:1; [M-H]-; PE(P-16:0/16:1(7Z))	0.227784	1.17103	0.00955426	0.0618438
Neg_Method	PC 40:4; [M-CH3]-; GPCho(20:0/20:4(5E,8E,11E,14E))	0.768147	1.70308	0.0513332	0.165729
Neg_Method	PG 42:6; [M-H]-; GPGro(20:1(11E)/22:5(4Z,7Z,10Z,13Z,16Z))	-0.372066	0.772675	0.00365004	0.0369018
Neg_Method	PG 38:3; [M-H]-; GPGro(18:1(11E)/20:2(11Z,14Z))	0.445228	1.36153	0.00416769	0.0382638
Neg_Method	PS 40:1; [M-H]-; GPSer(18:1(11E)/22:0)	0.487168	1.40169	0.022311	0.0993339
Neg_Method	lysoPE 17:1; [M-H]-; PE(17:1(9Z)/0:0)	0.188048	1.13922	0.183278	0.365998
Neg_Method	CL 72:1; [M-2H](2-); CL(16:0/20:0/18:1/18:0)	0.430301	1.34751	0.0587289	0.17781
Neg_Method	PC 32:2; [M-Ac-H]-; GPCho(14:1(9Z)/18:1(11E))	0.301144	1.23212	0.0163866	0.0857452
Neg_Method	CL 78:2; [M-2H](2-); CL(18:0/20:1/18:1/22:0)	0.351349	1.27575	0.154081	0.328139
Neg_Method	PG 42:8; [M-H]-; GPGro(20:4(5E,8E,11E,14E)/22:4(7Z,10Z,13Z,16Z))	0.0732656	1.0521	0.716182	0.836614
Neg_Method	PS 42:7; [M-H]-; GPSer(20:1(11E)/22:6(4Z,7Z,10Z,13Z,16Z,19Z))	-0.696166	0.61721	0.11146	0.269418
Neg_Method	PC 42:5; [M-Ac-H]-; GPCho(20:1(11E)/22:4(7Z,10Z,13Z,16Z))	0.211218	1.15767	0.15463	0.328246
Neg_Method	CL 78:13; [M-2H](2-); CL(18:0/20:4/22:6/18:3)	-0.112806	0.924787	0.188601	0.372105
Neg_Method	CL 78:2; [M-2H](2-); CL(18:0/18:1/20:1/22:0)	0.238356	1.17965	0.237913	0.430604
Neg_Method	PE 42:8; [M-H]-; GPEtn(20:2(11Z,14Z)/22:6(4Z,7Z,10Z,13Z,16Z,19Z))	0.358727	1.28229	0.262955	0.458943
Neg_Method	PE 37:1; [M-H]-; GPEtn(18:1(11E)/19:0)	-0.0160214	0.988956	0.803662	0.888898
Neg_Method	plasmenyl-PE 33:1; [M-H]-; PE(P-16:0/17:1(9Z))	0.301075	1.23206	0.0466185	0.156967
Neg_Method	PC 33:1; [M-Ac-H]-; GPCho(15:1(9Z)/18:0)	-0.163946	0.89258	0.464037	0.645799
Neg_Method	PC 35:1; [M-CH3]-; GPCho(17:0/18:1(11E))	-0.00989306	0.993166	0.872737	0.935336
Neg_Method	plasmenyl-PE 42:5; [M-H]-; PE(P-20:0/22:5(4Z,7Z,10Z,13Z,16Z))	0.0911289	1.0652	0.145946	0.319104
Neg_Method	PC 38:1; [M-CH3]-; GPCho(20:0/18:1(11E))	0.276797	1.2115	0.127641	0.292862
Neg_Method	PC 36:6; [M-Ac-H]-; GPCho(14:0/22:6(4Z,7Z,10Z,13Z,16Z,19Z))	0.494739	1.40907	0.00603477	0.045055
Neg_Method	PC 36:0; [M-Ac-H]-; GPCho(18:0/18:0)	-0.393676	0.761188	0.016031	0.0853634
Neg_Method	PA 34:2; [M-H]-; GPA(16:1(7Z)/18:1(11E))	0.21354	1.15953	0.0123188	0.0716233
Neg_Method	CL 72:0; [M-2H](2-); CL(16:0/20:0/16:0/20:0)	0.310496	1.24013	0.266321	0.462892
Neg_Method	PC 24:0; [M+HCOO]-; GPCho(2:0/22:0)	0.0410226	1.02884	0.463905	0.645799
Neg_Method	PE 26:1; [M-H]-; GPEtn(10:0/16:1(7Z))	0.0693845	1.04927	0.702217	0.826803
Neg_Method	CL 72:1; [M-2H](2-); CL(20:0/16:0/18:1/18:0)	0.276806	1.21151	0.0834298	0.225569
Neg_Method	PS 40:1; [M-H]-; GPSer(18:0/22:1(13Z))	0.402537	1.32183	0.0454754	0.156426
Neg_Method	lysoPE 18:0; [M-H]-; PE(18:0/0:0)	0.748702	1.68028	0.257154	0.454035
Neg_Method	PE 36:0; [M-H]-; GPEtn(18:0/18:0)	0.0346917	1.02434	0.784489	0.879538
Neg_Method	PS 35:2; [M-H]-; GPSer(17:1(9Z)/18:1(11E))	-0.0230267	0.984166	0.944901	0.973041
Neg_Method	PC 34:0; [M-CH3]-; GPCho(16:0/18:0)	0.0784631	1.05589	0.484258	0.661416
Neg_Method	PC 36:6; [M-Ac-H]-; GPCho(18:3(6Z,9Z,12Z)/18:3(6Z,9Z,12Z))	1.01163	2.01619	0.164498	0.34435
Neg_Method	PC 38:2; [M+HCOO]-; GPCho(18:1(11E)/20:1(11E))	0.316091	1.24495	0.0223766	0.0993339
Neg_Method	PG 42:8; [M-H]-; GPGro(20:2(11Z,14Z)/22:6(4Z,7Z,10Z,13Z,16Z,19Z))	-0.103759	0.930605	0.148255	0.322876
Neg_Method	PA 38:0; [M-H]-; GPA(18:0/20:0)	0.29411	1.22613	0.00445229	0.0386582
Neg_Method	PC 36:2; [M-Ac-H]-; GPCho(18:0/18:2(2E,4E))	0.426915	1.34436	0.0422909	0.149863
Neg_Method	PC 26:4; [M+HCOO]-; GPCho(2:0/24:4(5Z,8Z,11Z,14Z))	0.260685	1.19805	0.119784	0.28086
Neg_Method	PC 28:1; [M-Ac-H]-; GPCho(14:0/14:1(9Z))	0.352592	1.27685	0.130452	0.29554
Neg_Method	PE 39:5; [M-H]-; GPEtn(17:0/22:5(4Z,7Z,10Z,13Z,16Z))	-0.00536733	0.996287	0.966597	0.981537
Neg_Method	PE 42:4; [M-H]-; GPEtn(20:4(5E,8E,11E,14E)/22:0)	0.189537	1.1404	0.0227856	0.100471
Neg_Method	PC 42:6; [M-Ac-H]-; GPCho(20:1(11E)/22:5(4Z,7Z,10Z,13Z,16Z))	0.066975	1.04752	0.778671	0.876005
Neg_Method	PC 30:0; [M-CH3]-; GPCho(14:0/16:0)	-0.205605	0.867175	0.0343075	0.131429
Neg_Method	PE 39:3; [M-H]-; GPEtn(19:0/20:3(5Z,8Z,11Z))	-0.18855	0.877487	0.354027	0.547929
Neg_Method	PC 36:6; [M-Ac-H]-; GPCho(16:1(7Z)/20:5(5Z,8Z,11Z,14Z,17Z))	0.212519	1.15871	0.396937	0.5771
Neg_Method	PC 28:1; [M+HCOO]-; GPCho(2:0/26:1(5Z))	0.323513	1.25137	0.134207	0.300935
Neg_Method	PI 36:2; [M-H]-; GPIns(18:1(11E)/18:1(11E))	0.232667	1.175	0.326609	0.522097
Neg_Method	PI 36:2; [M-H]-; GPIns(18:0/18:2(2E,4E))	0.230218	1.17301	0.321544	0.516997
Neg_Method	PE 40:6; [M-H]-; GPEtn(18:0/22:6(4Z,7Z,10Z,13Z,16Z,19Z))	0.262697	1.19972	0.121487	0.283541
Neg_Method	PC 36:1; [M+HCOO]-; GPCho(18:0/18:1(11E))	-0.196187	0.872854	0.0972808	0.246838
Neg_Method	PG 34:0; [M-H]-; GPGro(16:0/18:0)	0.00862069	1.00599	0.939834	0.970866
Neg_Method	DGDG 18:0; [M-H]-; DGDG(2:0/16:0)	-0.147897	0.902565	0.621854	0.76566
Neg_Method	CL 66:4; [M-2H](2-); CL(16:0/16:1/16:1/18:2)	-0.119131	0.920742	0.193606	0.379698
Neg_Method	PC 42:9; [M-Ac-H]-; GPCho(20:3(5Z,8Z,11Z)/22:6(4Z,7Z,10Z,13Z,16Z,19Z))	0.069427	1.0493	0.759422	0.861464
Neg_Method	PC 40:3; [M-Ac-H]-; GPCho(20:1(11E)/20:2(11Z,14Z))	0.066189	1.04695	0.309284	0.505471
Neg_Method	CL 78:10; [M-2H](2-); CL(20:3/18:0/20:3/20:4)	-0.322066	0.799924	0.150841	0.32546
Neg_Method	PS 40:4; [M-H]-; GPSer(20:1(11E)/20:3(5Z,8Z,11Z))	0.00681312	1.00473	0.95579	0.978164
Neg_Method	PI 36:2; [M-H]-; GPIns(16:0/20:2(11Z,14Z))	0.206466	1.15386	0.355511	0.548288
Neg_Method	PS 40:4; [M-H]-; GPSer(18:0/22:4(7Z,10Z,13Z,16Z))	-0.0165546	0.988591	0.893506	0.946421
Neg_Method	MGDG 36:4; [M-H]-; MGDG(16:0/20:4(5E,8E,11E,14E))	-0.0588223	0.960047	0.712407	0.833574
Neg_Method	PC 42:9; [M-Ac-H]-; GPCho(20:4(5E,8E,11E,14E)/22:5(4Z,7Z,10Z,13Z,16Z))	0.00308518	1.00214	0.98981	0.995554
Neg_Method	PE 34:0; [M-H]-; GPEtn(16:0/18:0)	0.15705	1.115	0.317185	0.51518
Neg_Method	CL 74:3; [M-2H](2-); CL(16:1/20:0/18:2/20:0)	1.07046	2.1001	0.0219256	0.0986653
Neg_Method	PG 36:1; [M-H]-; GPGro(18:0/18:1(11E))	0.221431	1.16589	0.0491765	0.16195
Neg_Method	PE 37:3; [M-H]-; GPEtn(17:0/20:3(5Z,8Z,11Z))	0.0834077	1.05952	0.670851	0.805119
Neg_Method	CL 66:4; [M-2H](2-); CL(16:1/16:0/16:1/18:2)	-0.083073	0.944045	0.309039	0.505471
Neg_Method	PC 40:8; [M-Ac-H]-; GPCho(20:4(5E,8E,11E,14E)/20:4(5E,8E,11E,14E))	0.336125	1.26236	0.266735	0.462999
Neg_Method	CL 68:6; [M-2H](2-); CL(16:1/14:0/18:2/20:3)	0.459275	1.37485	0.0317751	0.124263
Neg_Method	PC 40:3; [M-Ac-H]-; GPCho(18:1(11E)/22:2(13Z,16Z))	0.0716761	1.05094	0.321844	0.516997
Neg_Method	PG 34:3; [M-H]-; GPGro(16:1(7Z)/18:2(2E,4E))	0.622157	1.53917	0.0111897	0.0665305
Neg_Method	PC 35:4; [M-Ac-H]-; GPCho(15:0/20:4(5E,8E,11E,14E))	0.0803085	1.05724	0.719188	0.836675
Neg_Method	PI 38:5; [M-H]-; GPIns(16:0/22:5(4Z,7Z,10Z,13Z,16Z))	0.354603	1.27863	0.0322558	0.125769
Neg_Method	PI 38:5; [M-H]-; GPIns(18:0/20:5(5Z,8Z,11Z,14Z,17Z))	0.534389	1.44833	0.000701577	0.0126284
Neg_Method	PC 39:6; [M-Ac-H]-; GPCho(17:0/22:6(4Z,7Z,10Z,13Z,16Z,19Z))	-0.0201927	0.986101	0.730119	0.843779
Neg_Method	PC 34:4; [M-Ac-H]-; GPCho(16:1(7Z)/18:3(6Z,9Z,12Z))	0.146273	1.10671	0.18626	0.368593
Neg_Method	PC 35:2; [M-Ac-H]-; GPCho(17:1(9Z)/18:1(11E))	0.0782302	1.05572	0.529218	0.703992
Neg_Method	N-(hexadecanoyl)-sphing-4-enine; [M-H]-; Cer(d18:1(4E)/16:0)	0.00722237	1.00502	0.947052	0.974492
Neg_Method	PS 38:6; [M-H]-; GPSer(16:0/22:6(4Z,7Z,10Z,13Z,16Z,19Z))	0.39422	1.31423	0.0097734	0.0621719
Neg_Method	PS 38:6; [M-H]-; GPSer(18:2(2E,4E)/20:4(5E,8E,11E,14E))	0.393766	1.31382	0.0162446	0.0854635
Neg_Method	PE 32:2; [M-H]-; GPEtn(16:1(7Z)/16:1(7Z))	0.0138167	1.00962	0.883474	0.940749
Neg_Method	PC 39:6; [M-Ac-H]-; GPCho(17:2(9Z,12Z)/22:4(7Z,10Z,13Z,16Z))	0.0263346	1.01842	0.742515	0.852992
Neg_Method	PC 33:2; [M-Ac-H]-; GPCho(16:1(7Z)/17:1(9Z))	0.108427	1.07805	0.622428	0.76566
Neg_Method	PC 40:3; [M-Ac-H]-; GPCho(18:2(2E,4E)/22:1(13Z))	0.0146512	1.01021	0.859763	0.929473
Neg_Method	PC 38:1; [M-Ac-H]-; GPCho(18:1(11E)/20:0)	-0.507967	0.703212	0.000473125	0.0101916
Neg_Method	PC 32:1; [M-CH3]-; GPCho(16:0/16:1(7Z))	0.446601	1.36283	0.0671313	0.193444
Neg_Method	PC 34:2; [M+HCOO]-; GPCho(16:1(7Z)/18:1(11E))	0.085584	1.06112	0.687641	0.814752
Neg_Method	CL 78:12; [M-2H](2-); CL(20:4/18:0/22:6/18:2)	0.143093	1.10427	0.611388	0.761482
Neg_Method	PG 38:7; [M-H]-; GPGro(16:1(7Z)/22:6(4Z,7Z,10Z,13Z,16Z,19Z))	0.484099	1.39871	0.00595792	0.0447354
Neg_Method	PC 33:2; [M-Ac-H]-; GPCho(15:0/18:2(2E,4E))	0.448518	1.36464	0.0204141	0.0959648
Neg_Method	PC 33:1; [M+HCOO]-; GPCho(16:1(7Z)/17:0)	0.178578	1.13177	0.320595	0.516997
Neg_Method	N-(15Z-tetracosenoyl)-sphing-4-enine; [M-H]-; Cer(d18:1(4E)/24:1(15Z))	0.149816	1.10943	0.0641181	0.188061
Neg_Method	PI 36:4; [M-H]-; GPIns(16:0/20:4(5E,8E,11E,14E))	0.277236	1.21187	0.0452576	0.156085
Neg_Method	PC 42:10; [M-Ac-H]-; GPCho(20:4(5E,8E,11E,14E)/22:6(4Z,7Z,10Z,13Z,16Z,19Z))	-1.20016	0.435228	0.00384394	0.0369018
Neg_Method	N-(tetracosanoyl)-sphing-4-enine; [M-H]-; Cer(d18:1(4E)/24:0)	-0.414529	0.750265	0.0591609	0.178438
Neg_Method	PC 35:3; [M-Ac-H]-; GPCho(17:2(9Z,12Z)/18:1(11E))	0.0887987	1.06348	0.34115	0.539436
Neg_Method	PC 40:5; [M-Ac-H]-; GPCho(20:1(11E)/20:4(5E,8E,11E,14E))	-0.232217	0.851326	0.128579	0.293831
Neg_Method	PC 35:0; [M-Ac-H]-; GPCho(18:0/17:0)	0.283334	1.217	0.245618	0.439703
Neg_Method	PG 40:5; [M-H]-; GPGro(18:1(11E)/22:4(7Z,10Z,13Z,16Z))	0.223081	1.16722	0.0998913	0.250014
Neg_Method	CL 60:0; [M-2H](2-); CL(14:0/14:0/16:0/16:0)	0.527387	1.44132	0.0279494	0.11622
Neg_Method	PC 42:1; [M-Ac-H]-; GPCho(18:1(11E)/24:0)	-0.105106	0.929737	0.79932	0.887833
Neg_Method	PC 34:2; [M-CH3]-; GPCho(16:1(7Z)/18:1(11E))	0.349663	1.27426	0.0141697	0.0786049
Neg_Method	PC 36:3; [M+HCOO]-; GPCho(18:1(11E)/18:2(2E,4E))	0.0458959	1.03232	0.642584	0.780933
Neg_Method	PC 37:4; [M-Ac-H]-; GPCho(17:0/20:4(5E,8E,11E,14E))	-0.0999435	0.93307	0.410471	0.594008
Neg_Method	N-(docosanoyl)-sphing-4-enine; [M-H]-; Cer(d18:1(4E)/22:0)	-0.40139	0.757128	0.00196734	0.0248566
Neg_Method	PC 34:0; [M-Ac-H]-; GPCho(17:0/17:0)	0.439339	1.35598	0.0292604	0.119035
Neg_Method	CL 76:6; [M-2H](2-); CL(18:1/20:0/20:3/18:2)	-0.11453	0.923683	0.638793	0.780088
Neg_Method	PC 37:6; [M-Ac-H]-; GPCho(15:0/22:6(4Z,7Z,10Z,13Z,16Z,19Z))	-0.277752	0.824875	0.0765049	0.21304
Neg_Method	PC 40:6; [M-Ac-H]-; GPCho(18:0/22:6(4Z,7Z,10Z,13Z,16Z,19Z))	-0.0593801	0.959676	0.880292	0.938121
Neg_Method	PS 44:4; [M-H]-; GPSer(22:0/22:4(7Z,10Z,13Z,16Z))	0.656181	1.57591	0.029815	0.119807
Neg_Method	plasmenyl-PE 42:6; [M-H]-; PE(P-20:0/22:6(4Z,7Z,10Z,13Z,16Z,19Z))	0.0827376	1.05903	0.290358	0.489057
Neg_Method	PC 35:3; [M-Ac-H]-; GPCho(17:1(9Z)/18:2(2E,4E))	-0.0150073	0.989652	0.916353	0.961732
Neg_Method	lysoPE 15:1; [M-H]-; PE(15:1(9Z)/0:0)	0.127858	1.09267	0.463885	0.645799
Neg_Method	PE 42:7; [M-H]-; GPEtn(20:1(11E)/22:6(4Z,7Z,10Z,13Z,16Z,19Z))	-0.0588213	0.960048	0.392422	0.576137
Neg_Method	PC 36:2; [M-CH3]-; GPCho(18:0/18:2(2E,4E))	-0.0933805	0.937324	0.691655	0.818033
Neg_Method	CL 66:2; [M-2H](2-); CL(16:0/16:1/18:1/16:0)	-0.233361	0.850651	0.517315	0.691508
Neg_Method	PC 35:1; [M-Ac-H]-; GPCho(17:0/18:1(11E))	0.331517	1.25834	0.00463914	0.0386987
Neg_Method	PE 37:5; [M-H]-; GPEtn(17:1(9Z)/20:4(5E,8E,11E,14E))	-0.0400366	0.97263	0.861757	0.930443
Neg_Method	PC 29:0; [M-Ac-H]-; GPCho(11:0/18:0)	-0.0991983	0.933552	0.51707	0.691508
Neg_Method	PC 29:1; [M-Ac-H]-; GPCho(14:0/15:1(9Z))	-0.434158	0.740126	0.710448	0.833406
Neg_Method	PE 35:2; [M-H]-; GPEtn(17:0/18:2(2E,4E))	0.0922905	1.06606	0.0848659	0.227116
Neg_Method	PC 33:1; [M-Ac-H]-; GPCho(15:0/18:1(11E))	0.29144	1.22386	0.0206411	0.0961787
Neg_Method	CL 72:5; [M-2H](2-); CL(18:2/18:0/18:2/18:1)	0.016883	1.01177	0.895927	0.947153
Neg_Method	plasmenyl-PE 38:2; [M-H]-; PE(P-16:0/22:2(13Z,16Z))	0.25842	1.19617	0.0203512	0.0959648
Neg_Method	PS 36:3; [M-H]-; GPSer(16:0/20:3(5Z,8Z,11Z))	0.193013	1.14315	0.650075	0.78728
Neg_Method	PG 40:6; [M-H]-; GPGro(18:1(11E)/22:5(4Z,7Z,10Z,13Z,16Z))	0.215444	1.16106	0.274677	0.472047
Neg_Method	PS 40:5; [M-H]-; GPSer(18:0/22:5(4Z,7Z,10Z,13Z,16Z))	-0.257988	0.836253	0.0885153	0.234494
Neg_Method	PC 30:1; [M-CH3]-; GPCho(16:1(7Z)/14:0)	-0.187393	0.878191	0.560732	0.725449
Neg_Method	PE 37:2; [M-H]-; GPEtn(18:2(2E,4E)/19:0)	0.0220938	1.01543	0.678237	0.80839
Neg_Method	PG 8:0; [M-H]-; GPGro(2:0/6:0)	0.533015	1.44695	0.149443	0.322973
Neg_Method	PC 38:2; [M-CH3]-; GPCho(20:1(11E)/18:1(11E))	0.279611	1.21387	0.10827	0.264928
Neg_Method	plasmenyl-PE 40:5; [M-H]-; PE(P-18:0/22:5(4Z,7Z,10Z,13Z,16Z))	0.250987	1.19002	0.00450147	0.0386582
Neg_Method	PC 40:4; [M-Ac-H]-; GPCho(20:0/20:4(5E,8E,11E,14E))	0.117093	1.08455	0.355364	0.548288
Neg_Method	PS 40:6; [M-H]-; GPSer(18:1(11E)/22:5(4Z,7Z,10Z,13Z,16Z))	0.231125	1.17375	0.368655	0.560593
Neg_Method	PC 40:4; [M-Ac-H]-; GPCho(20:1(11E)/20:3(5Z,8Z,11Z))	0.133185	1.09671	0.255513	0.453236
Neg_Method	PC 40:4; [M-Ac-H]-; GPCho(18:0/22:4(7Z,10Z,13Z,16Z))	0.129345	1.0938	0.193502	0.379698
Neg_Method	PC 30:0; [M-Ac-H]-; GPCho(14:0/16:0)	-0.212447	0.863072	0.0429078	0.151561
Neg_Method	PE 39:6; [M-H]-; GPEtn(17:0/22:6(4Z,7Z,10Z,13Z,16Z,19Z))	-0.221361	0.857756	0.55585	0.721727
Neg_Method	CL 66:2; [M-2H](2-); CL(14:0/18:1/16:0/18:1)	-0.198218	0.871626	0.513552	0.689635
Neg_Method	PC 39:7; [M-Ac-H]-; GPCho(17:1(9Z)/22:6(4Z,7Z,10Z,13Z,16Z,19Z))	-0.450419	0.73183	0.0844149	0.22637
Neg_Method	PC 38:2; [M-CH3]-; GPCho(18:1(11E)/20:1(11E))	0.184111	1.13612	0.11154	0.269418
Neg_Method	PE 34:4; [M-H]-; GPEtn(14:0/20:4(5E,8E,11E,14E))	0.00843455	1.00586	0.970522	0.983243
Neg_Method	PC 30:1; [M-CH3]-; GPCho(14:0/16:1(7Z))	-0.196628	0.872588	0.551172	0.719205
Neg_Method	PG 38:5; [M-H]-; GPGro(18:2(2E,4E)/20:3(5Z,8Z,11Z))	0.607671	1.5238	0.000252089	0.00690093
Neg_Method	PG 38:5; [M-H]-; GPGro(18:1(11E)/20:4(5E,8E,11E,14E))	0.609286	1.5255	0.000219451	0.0065536
Neg_Method	PA 38:4; [M-H]-; GPA(18:0/20:4(5E,8E,11E,14E))	-0.0377794	0.974153	0.906447	0.95362
Neg_Method	PI 34:1; [M-H]-; GPIns(16:0/18:1(11E))	0.499079	1.41331	0.0675256	0.193731
Neg_Method	PC 36:1; [M-CH3]-; GPCho(18:0/18:1(11E))	0.532355	1.44629	0.0041338	0.0382638
Neg_Method	PE 32:1; [M-H]-; GPEtn(14:0/18:1(11E))	-0.188975	0.877229	0.543608	0.712164
Neg_Method	PC 37:5; [M-Ac-H]-; GPCho(17:1(9Z)/20:4(5E,8E,11E,14E))	-0.148324	0.902298	0.0186702	0.092576
Neg_Method	PC 38:5; [M+HCOO]-; GPCho(18:1(11E)/20:4(5E,8E,11E,14E))	-0.193828	0.874283	0.035313	0.133721
Neg_Method	PE 40:2; [M-H]-; GPEtn(18:1(11E)/22:1(13Z))	0.136252	1.09905	0.0991636	0.249141
Neg_Method	PS 38:3; [M-H]-; GPSer(18:1(11E)/20:2(11Z,14Z))	0.451806	1.36775	0.00407276	0.0382258
Neg_Method	PE 42:6; [M-H]-; GPEtn(20:0/22:6(4Z,7Z,10Z,13Z,16Z,19Z))	-0.167111	0.890624	0.0907546	0.237432
Neg_Method	PI 38:3; [M-H]-; GPIns(18:1(11E)/20:2(11Z,14Z))	0.330019	1.25703	0.304082	0.501335
Neg_Method	PS 42:4; [M-H]-; GPSer(20:3(5Z,8Z,11Z)/22:1(13Z))	0.256127	1.19427	0.347649	0.543176
Neg_Method	PC 32:1; [M-CH3]-; GPCho(16:1(7Z)/16:0)	0.301682	1.23258	0.0561513	0.175171
Neg_Method	CL 72:0; [M-2H](2-); CL(18:0/16:0/18:0/20:0)	0.338889	1.26478	0.0374494	0.138231
Neg_Method	PS 42:4; [M-H]-; GPSer(20:0/22:4(7Z,10Z,13Z,16Z))	0.220203	1.1649	0.129871	0.295244
Neg_Method	PC 34:0; [M-Ac-H]-; GPCho(12:0/22:0)	0.0263788	1.01845	0.717774	0.836614
Neg_Method	CL 78:2; [M-2H](2-); CL(20:0/18:1/20:0/20:1)	-0.0342839	0.976516	0.729578	0.843779
Neg_Method	PC 34:4; [M-Ac-H]-; GPCho(14:0/20:4(5E,8E,11E,14E))	0.332178	1.25891	0.0387866	0.141179
Neg_Method	PE 38:4; [M-H]-; GPEtn(18:0/20:4(5E,8E,11E,14E))	0.258024	1.19584	0.0142374	0.0786049
Neg_Method	lysoPE 22:5; [M-H]-; PE(22:5(4Z,7Z,10Z,13Z,16Z)/0:0)	0.141471	1.10303	0.580301	0.738157
Neg_Method	PE 42:5; [M-H]-; GPEtn(20:1(11E)/22:4(7Z,10Z,13Z,16Z))	0.0380166	1.0267	0.678977	0.80839
Neg_Method	PG 34:2; [M-H]-; GPGro(16:1(7Z)/18:1(11E))	1.10797	2.15542	8.45691e-06	0.00125833
Neg_Method	plasmenyl-PE 36:0; [M-H]-; PE(P-20:0/16:0)	0.313643	1.24284	0.0423129	0.149863
Neg_Method	PE 42:5; [M-H]-; GPEtn(20:4(5E,8E,11E,14E)/22:1(13Z))	0.0414904	1.02918	0.533321	0.704306
Neg_Method	PG 34:2; [M-H]-; GPGro(16:0/18:2(2E,4E))	1.14145	2.20602	1.71255e-06	0.00112515
Neg_Method	CL 80:11; [M-2H](2-); CL(18:0/22:5/18:0/22:6)	0.186236	1.13779	0.0216347	0.0983623
Neg_Method	PC 24:4; [M+HCOO]-; GPCho(2:0/22:4(7Z,10Z,13Z,16Z))	0.177981	1.1313	0.378651	0.567976
Neg_Method	PS 34:1; [M-H]-; GPSer(16:1(7Z)/18:0)	0.712953	1.63916	0.000664654	0.0123008
Neg_Method	PC 40:6; [M-CH3]-; GPCho(18:0/22:6(4Z,7Z,10Z,13Z,16Z,19Z))	0.584785	1.49982	0.0195545	0.0941196
Neg_Method	CL 70:2; [M-2H](2-); CL(18:0/16:1/18:0/18:1)	0.329984	1.257	0.249731	0.445247
Neg_Method	PC 36:6; [M+HCOO]-; GPCho(14:0/22:6(4Z,7Z,10Z,13Z,16Z,19Z))	0.24075	1.18161	0.332534	0.530337
Neg_Method	PS 38:3; [M-H]-; GPSer(18:0/20:3(5Z,8Z,11Z))	0.507352	1.42144	0.00486951	0.0392549
Neg_Method	PS 39:7; [M-H]-; GPSer(17:1(9Z)/22:6(4Z,7Z,10Z,13Z,16Z,19Z))	0.626714	1.54404	0.0373498	0.138231
Neg_Method	PE 42:9; [M-H]-; GPEtn(20:3(5Z,8Z,11Z)/22:6(4Z,7Z,10Z,13Z,16Z,19Z))	-0.057522	0.960913	0.811699	0.894025
Neg_Method	PC 22:4; [M+HCOO]-; GPCho(2:0/20:4(5E,8E,11E,14E))	0.100115	1.07186	0.82242	0.903562
Neg_Method	PG 38:6; [M-H]-; GPGro(16:1(7Z)/22:5(4Z,7Z,10Z,13Z,16Z))	0.106395	1.07654	0.351498	0.545943
Neg_Method	plasmenyl-PE 34:2; [M-H]-; PE(P-16:0/18:2(2E,4E))	0.241568	1.18228	0.160261	0.339102
Neg_Method	PA 44:11; [M-H]-; GPA(22:5(7Z,10Z,13Z,16Z,19Z)/22:6(4Z,7Z,10Z,13Z,16Z,19Z))	0.114377	1.08251	0.303594	0.50116
Neg_Method	PS 34:1; [M-H]-; GPSer(16:0/18:1(11E))	0.63182	1.54952	0.00476391	0.0388938
Neg_Method	PA 44:11; [M-H]-; GPA(22:5(4Z,7Z,10Z,13Z,16Z)/22:6(4Z,7Z,10Z,13Z,16Z,19Z))	0.136032	1.09888	0.202723	0.388872
Neg_Method	PG 38:6; [M-H]-; GPGro(16:0/22:6(4Z,7Z,10Z,13Z,16Z,19Z))	0.147957	1.108	0.161128	0.34039
Neg_Method	PG 38:6; [M-H]-; GPGro(18:2(2E,4E)/20:4(5E,8E,11E,14E))	0.161696	1.1186	0.129632	0.295209
Neg_Method	CL 70:1; [M-2H](2-); CL(16:0/18:0/18:0/18:1)	0.274959	1.20996	0.541422	0.711428
Neg_Method	PC 32:1; [M-Ac-H]-; GPCho(14:0/18:1(11E))	0.287875	1.22084	0.148987	0.322876
Neg_Method	PS 35:3; [M-H]-; GPSer(17:2(9Z,12Z)/18:1(11E))	-0.149668	0.901458	0.621681	0.76566
Neg_Method	PE 40:5; [M-H]-; GPEtn(18:1(11E)/22:4(7Z,10Z,13Z,16Z))	0.0425019	1.0299	0.857612	0.929021
Neg_Method	PC 32:2; [M-Ac-H]-; GPCho(16:1(7Z)/16:1(7Z))	0.433878	1.35086	0.000760362	0.0135016
Neg_Method	PC 32:2; [M-Ac-H]-; GPCho(14:0/18:2(2E,4E))	0.427617	1.34501	0.00104979	0.0163971
Neg_Method	PS 36:2; [M-H]-; GPSer(18:1(11E)/18:1(11E))	0.105103	1.07557	0.305278	0.502419
Neg_Method	PS 36:2; [M-H]-; GPSer(18:0/18:2(2E,4E))	0.102889	1.07392	0.315771	0.513518
Neg_Method	PG 36:3; [M-H]-; GPGro(18:1(11E)/18:2(2E,4E))	0.86686	1.82369	4.77781e-05	0.00285366
Neg_Method	PA 38:2; [M-H]-; GPA(18:1(11E)/20:1(11E))	0.188402	1.1395	0.0160462	0.0853634
Neg_Method	PG 36:4; [M-H]-; GPGro(16:1(7Z)/20:3(5Z,8Z,11Z))	1.12418	2.17977	0.0125835	0.0728403
Neg_Method	PC 38:3; [M-CH3]-; GPCho(18:1(11E)/20:2(11Z,14Z))	0.171952	1.12658	0.604565	0.75657
Neg_Method	PC 38:3; [M-CH3]-; GPCho(18:0/20:3(5Z,8Z,11Z))	0.197478	1.14669	0.0830233	0.225398
Neg_Method	PC 40:7; [M-Ac-H]-; GPCho(20:3(5Z,8Z,11Z)/20:4(5E,8E,11E,14E))	0.317133	1.24585	0.107924	0.264575
Neg_Method	PC 40:8; [M-Ac-H]-; GPCho(18:2(2E,4E)/22:6(4Z,7Z,10Z,13Z,16Z,19Z))	0.290395	1.22298	0.420765	0.603586
Neg_Method	PC 34:1; [M-Ac-H]-; GPCho(14:0/20:1(11E))	-0.142154	0.906165	0.638441	0.780088
Neg_Method	PC 38:3; [M-CH3]-; GPCho(20:2(11Z,14Z)/18:1(11E))	0.0710316	1.05047	0.395713	0.5771
Neg_Method	PC 36:2; [M-CH3]-; GPCho(18:1(11E)/18:1(11E))	-0.105701	0.929353	0.561762	0.725817
Neg_Method	PS 38:2; [M-H]-; GPSer(18:1(11E)/20:1(11E))	0.450651	1.36666	0.352409	0.546712
Neg_Method	CL 68:5; [M-2H](2-); CL(16:1/16:1/18:2/18:1)	0.135316	1.09833	0.548538	0.71648
Neg_Method	PE 34:3; [M-H]-; GPEtn(16:1(7Z)/18:2(2E,4E))	0.127967	1.09275	0.300227	0.499364
Neg_Method	PC 38:7; [M-Ac-H]-; GPCho(16:1(7Z)/22:6(4Z,7Z,10Z,13Z,16Z,19Z))	0.209075	1.15595	0.377308	0.56661
Neg_Method	PS 40:3; [M-H]-; GPSer(18:1(11E)/22:2(13Z,16Z))	0.0928077	1.06644	0.33318	0.530664
Neg_Method	PC 30:1; [M-Ac-H]-; GPCho(14:0/16:1(7Z))	-0.0152868	0.98946	0.897417	0.947153
Neg_Method	PG 36:2; [M-H]-; GPGro(18:1(11E)/18:1(11E))	0.604013	1.51994	2.88722e-05	0.00210767
Neg_Method	PC 38:7; [M-Ac-H]-; GPCho(18:3(6Z,9Z,12Z)/20:4(5E,8E,11E,14E))	0.803148	1.7449	0.00456622	0.0386582
Neg_Method	PC 36:3; [M-CH3]-; GPCho(18:2(2E,4E)/18:1(11E))	0.771363	1.70688	0.134881	0.301931
Neg_Method	PE 40:5; [M-H]-; GPEtn(18:0/22:5(4Z,7Z,10Z,13Z,16Z))	0.0354068	1.02485	0.734192	0.846996
Neg_Method	PC 36:1; [M-Ac-H]-; GPCho(18:0/18:1(11E))	0.202731	1.15087	0.0711267	0.202295
Neg_Method	CL 68:2; [M-2H](2-); CL(16:0/16:1/18:1/18:0)	0.591512	1.50682	0.0135129	0.0765345
Neg_Method	PE 40:5; [M-H]-; GPEtn(20:1(11E)/20:4(5E,8E,11E,14E))	-0.0865314	0.941784	0.302736	0.50116
Neg_Method	PC 38:2; [M-Ac-H]-; GPCho(18:1(11E)/20:1(11E))	-0.170612	0.888466	0.0132369	0.0756233
Neg_Method	CL 74:4; [M-2H](2-); CL(18:1/18:2/20:1/18:0)	0.277498	1.21209	0.101806	0.253359
Neg_Method	PE 37:4; [M-H]-; GPEtn(17:0/20:4(5E,8E,11E,14E))	-0.00650005	0.995505	0.956159	0.978164
Neg_Method	PA 34:0; [M-H]-; GPA(16:0/18:0)	0.633347	1.55116	7.46614e-05	0.00350375
Neg_Method	plasmenyl-PE 40:4; [M-H]-; PE(P-20:0/20:4(5E,8E,11E,14E))	0.263639	1.2005	0.00732569	0.0510126
Neg_Method	plasmenyl-PE 32:0; [M-H]-; PE(P-16:0/16:0)	0.619129	1.53595	5.99017e-05	0.00307945
Neg_Method	PE 36:1; [M-H]-; GPEtn(18:0/18:1(11E))	0.0613297	1.04343	0.477949	0.654875
Neg_Method	CL 74:8; [M-2H](2-); CL(18:2/20:3/20:3/16:0)	-0.00327725	0.997731	0.96821	0.982229
Neg_Method	plasmenyl-PE 40:4; [M-H]-; PE(P-16:0/24:4(5Z,8Z,11Z,14Z))	0.228103	1.17129	0.00690327	0.0489388
Neg_Method	PC 38:6; [M-Ac-H]-; GPCho(18:1(11E)/20:5(5Z,8Z,11Z,14Z,17Z))	0.0797887	1.05686	0.678124	0.80839
Neg_Method	PE 42:6; [M-H]-; GPEtn(20:1(11E)/22:5(4Z,7Z,10Z,13Z,16Z))	-0.0915703	0.938501	0.742636	0.852992
Neg_Method	PE 40:2; [M-H]-; GPEtn(18:0/22:2(13Z,16Z))	0.200121	1.1488	0.908823	0.955355
Neg_Method	PI 33:1; [M-H]-; GPIns(15:0/18:1(11E))	0.55642	1.47062	0.0205222	0.0959648
Neg_Method	PS 44:5; [M-H]-; GPSer(22:0/22:5(4Z,7Z,10Z,13Z,16Z))	0.201855	1.15018	0.460015	0.643727
Neg_Method	PE 34:3; [M-H]-; GPEtn(16:0/18:3(6Z,9Z,12Z))	0.103792	1.07459	0.338807	0.538083
Neg_Method	PE 38:7; [M-H]-; GPEtn(18:3(6Z,9Z,12Z)/20:4(5E,8E,11E,14E))	0.534234	1.44817	0.0297874	0.119807
Neg_Method	CL 74:2; [M-2H](2-); CL(18:0/18:1/18:0/20:1)	0.0315154	1.02209	0.638	0.780088
Neg_Method	CL 76:12; [M-2H](2-); CL(16:1/20:4/18:1/22:6)	0.293866	1.22592	0.00909294	0.0597406
Neg_Method	PG 40:6; [M-H]-; GPGro(18:0/22:6(4Z,7Z,10Z,13Z,16Z,19Z))	0.638356	1.55655	0.00384745	0.0369018
Neg_Method	PE 39:4; [M-H]-; GPEtn(19:0/20:4(5E,8E,11E,14E))	-0.185789	0.879168	0.533225	0.704306
Neg_Method	PC 38:5; [M-CH3]-; GPCho(18:1(11E)/20:4(5E,8E,11E,14E))	0.0698467	1.04961	0.785875	0.87959
Neg_Method	PE 38:7; [M-H]-; GPEtn(16:1(7Z)/22:6(4Z,7Z,10Z,13Z,16Z,19Z))	0.747502	1.67888	0.00457919	0.0386582
Neg_Method	PE 40:8; [M-H]-; GPEtn(18:2(2E,4E)/22:6(4Z,7Z,10Z,13Z,16Z,19Z))	-0.0852723	0.942607	0.644935	0.781775
Neg_Method	CL 74:8; [M-2H](2-); CL(20:3/16:0/20:3/18:2)	0.0333365	1.02338	0.74582	0.855155
Neg_Method	PE 36:5; [M-H]-; GPEtn(16:0/20:5(5Z,8Z,11Z,14Z,17Z))	-0.494715	0.709702	0.00186521	0.0240283
Neg_Method	PE 36:5; [M-H]-; GPEtn(16:1(7Z)/20:4(5E,8E,11E,14E))	-0.449608	0.732242	0.00476552	0.0388938
Neg_Method	PE 36:5; [M-H]-; GPEtn(18:2(2E,4E)/18:3(6Z,9Z,12Z))	-0.454973	0.729524	0.00421103	0.0382638
Neg_Method	PC 36:5; [M-Ac-H]-; GPCho(14:0/22:5(4Z,7Z,10Z,13Z,16Z))	-0.159955	0.895053	0.227446	0.420609
Neg_Method	PC 36:5; [M-Ac-H]-; GPCho(16:0/20:5(5Z,8Z,11Z,14Z,17Z))	-0.159291	0.895465	0.231967	0.425548
Neg_Method	plasmenyl-PE 38:6; [M-H]-; PE(P-16:0/22:6(4Z,7Z,10Z,13Z,16Z,19Z))	0.288326	1.22122	0.00507819	0.0401973
Neg_Method	PE 38:2; [M-H]-; GPEtn(18:1(11E)/20:1(11E))	0.00761548	1.00529	0.906281	0.95362
Neg_Method	PC 36:5; [M-Ac-H]-; GPCho(18:2(2E,4E)/18:3(6Z,9Z,12Z))	1.43164	2.69752	0.260757	0.456648
Neg_Method	PC 36:5; [M-Ac-H]-; GPCho(16:1(7Z)/20:4(5E,8E,11E,14E))	-0.207347	0.866128	0.164575	0.34435
Neg_Method	CL 76:12; [M-2H](2-); CL(16:0/18:2/20:4/22:6)	0.301095	1.23208	0.137296	0.304809
Neg_Method	PG 34:1; [M-H]-; GPGro(16:0/18:1(11E))	0.251985	1.19084	0.0313001	0.123139
Neg_Method	plasmenyl-PE 34:1; [M-H]-; PE(P-16:0/18:1(11E))	0.0960142	1.06882	0.21708	0.407491
Neg_Method	PE 34:1; [M-H]-; GPEtn(16:0/18:1(11E))	0.0896008	1.06408	0.127709	0.292862
Neg_Method	PI 38:4; [M-H]-; GPIns(18:1(11E)/20:3(5Z,8Z,11Z))	0.283189	1.21688	0.287218	0.486654
Neg_Method	PI 38:4; [M-H]-; GPIns(16:0/22:4(7Z,10Z,13Z,16Z))	0.485269	1.39985	0.0465744	0.156967
Neg_Method	CL 78:5; [M-2H](2-); CL(20:1/18:1/20:1/20:2)	0.172952	1.12736	0.116565	0.276473
Neg_Method	plasmenyl-PE 38:5; [M-H]-; PE(P-16:0/22:5(4Z,7Z,10Z,13Z,16Z))	0.396099	1.31594	9.91092e-05	0.00434098
Neg_Method	plasmenyl-PE 38:5; [M-H]-; PE(P-18:0/20:5(5Z,8Z,11Z,14Z,17Z))	0.395956	1.31581	9.05246e-05	0.0041017
Neg_Method	PC 34:3; [M-Ac-H]-; GPCho(16:1(7Z)/18:2(2E,4E))	0.219957	1.1647	0.000400002	0.00895404
Neg_Method	PS 42:2; [M-H]-; GPSer(18:1(11E)/24:1(15Z))	0.0459451	1.03236	0.585159	0.742898
Neg_Method	PC 38:3; [M-Ac-H]-; GPCho(18:0/20:3(5Z,8Z,11Z))	0.042515	1.02991	0.601583	0.755717
Neg_Method	PS 40:2; [M-H]-; GPSer(18:1(11E)/22:1(13Z))	0.213156	1.15922	0.0291569	0.119035
Neg_Method	PC 34:3; [M-Ac-H]-; GPCho(16:0/18:3(6Z,9Z,12Z))	1.01749	2.0244	0.0221104	0.0988201
Neg_Method	PS 39:6; [M-H]-; GPSer(17:0/22:6(4Z,7Z,10Z,13Z,16Z,19Z))	0.23073	1.17343	0.196497	0.383651
Neg_Method	PE 40:4; [M-H]-; GPEtn(20:0/20:4(5E,8E,11E,14E))	0.151696	1.11087	0.0723093	0.204772
Neg_Method	PS 38:4; [M-H]-; GPSer(18:1(11E)/20:3(5Z,8Z,11Z))	-0.284131	0.821236	0.184774	0.368148
Neg_Method	PC 38:4; [M-CH3]-; GPCho(20:3(5Z,8Z,11Z)/18:1(11E))	0.162434	1.11917	0.0505952	0.163749
Neg_Method	PC 38:4; [M-CH3]-; GPCho(18:1(11E)/20:3(5Z,8Z,11Z))	0.161846	1.11872	0.0498855	0.162654
Neg_Method	PE 40:4; [M-H]-; GPEtn(20:1(11E)/20:3(5Z,8Z,11Z))	0.16131	1.1183	0.0480534	0.159854
Neg_Method	PC 36:1; [M-Ac-H]-; GPCho(16:0/20:1(11E))	-0.341838	0.789035	0.000675837	0.012334
Neg_Method	PE 40:4; [M-H]-; GPEtn(18:0/22:4(7Z,10Z,13Z,16Z))	0.138966	1.10112	0.0607586	0.181846
Neg_Method	PE 38:3; [M-H]-; GPEtn(18:1(11E)/20:2(11Z,14Z))	0.155569	1.11386	0.0520541	0.167387
Neg_Method	PC 36:3; [M-Ac-H]-; GPCho(16:0/20:3(5Z,8Z,11Z))	0.200916	1.14943	0.0151595	0.0820796
Neg_Method	PC 36:3; [M-Ac-H]-; GPCho(18:1(11E)/18:2(2E,4E))	0.19648	1.1459	0.0122377	0.071468
Neg_Method	PE 38:3; [M-H]-; GPEtn(18:0/20:3(5Z,8Z,11Z))	0.147857	1.10792	0.0570215	0.175976
Neg_Method	plasmenyl-PE 38:4; [M-H]-; PE(P-16:0/22:4(7Z,10Z,13Z,16Z))	0.148208	1.10819	0.04786	0.159854
Neg_Method	PS 38:4; [M-H]-; GPSer(18:0/20:4(5E,8E,11E,14E))	-0.465245	0.724348	0.185755	0.368148
Neg_Method	lysoPE 22:6; [M-H]-; PE(22:6(4Z,7Z,10Z,13Z,16Z,19Z)/0:0)	0.388338	1.30888	0.362334	0.555434
Neg_Method	PC 38:4; [M-Ac-H]-; GPCho(18:1(11E)/20:3(5Z,8Z,11Z))	0.339765	1.26555	0.0108501	0.0653995
Neg_Method	PC 24:6; [M+HCOO]-; GPCho(2:0/22:6(4Z,7Z,10Z,13Z,16Z,19Z))	0.492247	1.40663	0.0994982	0.249505
Neg_Method	PE 36:2; [M-H]-; GPEtn(18:1(11E)/18:1(11E))	0.195608	1.14521	0.0226263	0.100104
Neg_Method	lysoPE 20:4; [M-H]-; PE(20:4(5E,8E,11E,14E)/0:0)	0.430972	1.34814	0.0682578	0.195405
Neg_Method	PE 34:2; [M-H]-; GPEtn(16:1(7Z)/18:1(11E))	0.286899	1.22002	0.00294341	0.0325011
Neg_Method	plasmenyl-PE 36:4; [M-H]-; PE(P-16:0/20:4(5E,8E,11E,14E))	0.254895	1.19325	0.0185946	0.0925503
Neg_Method	PA 38:5; [M-H]-; GPA(18:2(2E,4E)/20:3(5Z,8Z,11Z))	0.186806	1.13824	0.0795081	0.219022
Neg_Method	CL 74:4; [M-2H](2-); CL(18:0/18:1/18:0/20:3)	-0.437755	0.738282	0.0897342	0.236076
Neg_Method	PC 36:4; [M-Ac-H]-; GPCho(16:1(7Z)/20:3(5Z,8Z,11Z))	0.0871572	1.06227	0.323819	0.519029
Neg_Method	PE 40:7; [M-H]-; GPEtn(20:3(5Z,8Z,11Z)/20:4(5E,8E,11E,14E))	0.175942	1.1297	0.169761	0.349634
Neg_Method	PC 38:4; [M-CH3]-; GPCho(18:0/20:4(5E,8E,11E,14E))	-0.0256447	0.982381	0.871343	0.934649
Neg_Method	PC 38:6; [M-Ac-H]-; GPCho(16:0/22:6(4Z,7Z,10Z,13Z,16Z,19Z))	0.306035	1.23631	0.124265	0.288341
Neg_Method	PC 38:6; [M-Ac-H]-; GPCho(18:2(2E,4E)/20:4(5E,8E,11E,14E))	0.326454	1.25393	0.223936	0.416787
Neg_Method	PE 36:3; [M-H]-; GPEtn(18:1(11E)/18:2(2E,4E))	-0.235892	0.84916	0.386089	0.571951
Neg_Method	PE 36:3; [M-H]-; GPEtn(16:0/20:3(5Z,8Z,11Z))	-0.222451	0.857108	0.411708	0.595143
Neg_Method	PC 34:1; [M-Ac-H]-; GPCho(16:0/18:1(11E))	0.045673	1.03216	0.382777	0.569348
Neg_Method	PE 40:6; [M-H]-; GPEtn(18:1(11E)/22:5(4Z,7Z,10Z,13Z,16Z))	0.0694638	1.04933	0.313716	0.511442
Neg_Method	CL 82:12; [M-2H](2-); CL(20:4/20:1/22:5/20:2)	0.0886881	1.0634	0.208996	0.395707
Neg_Method	PC 34:2; [M-Ac-H]-; GPCho(16:1(7Z)/18:1(11E))	0.266084	1.20254	0.00328243	0.0347096
Neg_Method	PC 34:2; [M-Ac-H]-; GPCho(16:0/18:2(2E,4E))	0.25445	1.19288	0.00358471	0.0367993
Neg_Method	CL 74:8; [M-2H](2-); CL(16:0/18:1/20:3/20:4)	-0.0041086	0.997156	0.95732	0.978164
Neg_Method	PE 36:4; [M-H]-; GPEtn(18:1(11E)/18:3(6Z,9Z,12Z))	0.039032	1.02742	0.503182	0.680928
Neg_Method	CL 74:8; [M-2H](2-); CL(18:1/18:3/18:1/20:3)	0.0121583	1.00846	0.849886	0.924475
Neg_Method	PE 36:4; [M-H]-; GPEtn(16:1(7Z)/20:3(5Z,8Z,11Z))	-0.00122095	0.999154	0.98701	0.994677
Neg_Method	PE 36:4; [M-H]-; GPEtn(18:2(2E,4E)/18:2(2E,4E))	0.00169614	1.00118	0.981964	0.992539
Neg_Method	PC 23:1; [M+HCOO]-; GPCho(7:0/16:1(7Z))	0.329755	1.2568	0.340632	0.539266
Neg_Method	PE 38:6; [M-H]-; GPEtn(18:1(11E)/20:5(5Z,8Z,11Z,14Z,17Z))	-0.0876748	0.941038	0.466426	0.647184
Neg_Method	PE 38:6; [M-H]-; GPEtn(16:0/22:6(4Z,7Z,10Z,13Z,16Z,19Z))	-0.0623644	0.957693	0.60998	0.76045
Neg_Method	PE 38:6; [M-H]-; GPEtn(18:2(2E,4E)/20:4(5E,8E,11E,14E))	-0.0707633	0.952134	0.570586	0.732894
Neg_Method	PE 38:4; [M-H]-; GPEtn(16:0/22:4(7Z,10Z,13Z,16Z))	0.0794643	1.05663	0.0691908	0.197216
Neg_Method	PE 38:4; [M-H]-; GPEtn(18:1(11E)/20:3(5Z,8Z,11Z))	0.0487843	1.03439	0.294576	0.494346
