# Supplementary material for: Histone H2A Lys130 acetylation epigenetically regulates androgen production in prostate cancer
Source: Nat Commun. 2023 Jun 9;14:3357. doi: 10.1038/s41467-023-38887-7 (PMC10256812; doi:10.1038/s41467-023-38887-7)
Supplement: Supplementary file 7 — Supplementary Data 4 [file 41467_2023_38887_MOESM7_ESM.xlsx]

## Sheet: all_WT
Method	Metabolites	P-value_anova	BH.P-value_anova
Pos_Method	PE 25:1; [M+H]+; GPEtn(10:0/15:1(9Z))	1.12192e-07	3.15001e-07
Pos_Method	lysoPC 20:0; [M+H]+; PC(20:0/0:0)	0.00307488	0.00416107
Pos_Method	DG 44:1; [M+NH4]+; DG(18:1/26:0/0:0)	0.000124327	0.000205234
Pos_Method	DG 44:2; [M+NH4]+; DG(18:1/26:1/0:0)	1.37099e-06	3.05336e-06
Pos_Method	TG 53:0; [M+NH4]+; TG(16:0/18:0/19:0)	4.42928e-06	9.16548e-06
Pos_Method	TG 64:6; [M+NH4]+; TG(20:1/22:3/22:2)	1.29319e-10	7.31678e-10
Pos_Method	SM 41:5; [M]+; SM(d17:1(4E)/24:4(5Z,8Z,11Z,14Z))	0.00149926	0.00211376
Pos_Method	PC 44:5; [M+H]+; GPCho(20:5(5Z,8Z,11Z,14Z,17Z)/24:0)	0.250119	0.268729
Pos_Method	DG 46:2; [M+NH4]+; DG(22:1/24:1/0:0)	5.15834e-06	1.05413e-05
Pos_Method	PC 46:2; [M+Na]+; GPCho(20:1(11E)/26:1(5Z))	0.472387	0.486837
Pos_Method	PC 36:2; [M+H]+; GPCho(18:1(11E)/18:1(11E))	0.147555	0.162794
Pos_Method	DG 44:1; [M+NH4]+; DG(20:1/24:0/0:0)	0.00101427	0.0014792
Pos_Method	TG 60:7; [M+Na]+; TG(18:1/20:1/22:5)	0.000421062	0.000651679
Pos_Method	TG 64:1; [M+NH4]+; TG(20:0/22:0/22:1)	1.40043e-06	3.10839e-06
Pos_Method	plasmenyl-PC 42:6; [M+Na]+; PC(P-20:0/22:6(4Z,7Z,10Z,13Z,16Z,19Z))	0.0268503	0.0326687
Pos_Method	lysoPC 20:0; [M+H]+; PC(P-20:0/0:0)	2.80105e-07	7.3759e-07
Pos_Method	TG 56:0; [M+NH4]+; TG(18:0/18:0/20:0)	5.22481e-05	9.14168e-05
Pos_Method	TG 64:5; [M+NH4]+; TG(20:1/22:1/22:3)	1.69388e-13	2.92863e-12
Pos_Method	TG 51:1; [M+Na]+; TG(16:0/17:1/18:0)	0.000191456	0.000309438
Pos_Method	TG 64:1; [M+NH4]+; TG(20:1/22:0/22:0)	7.64818e-06	1.51351e-05
Pos_Method	TG 51:1; [M+Na]+; TG(16:0/17:0/18:1)	0.000120975	0.000200203
Pos_Method	TG 46:1; [M+Na]+; TG(14:0/16:0/16:1)	3.10409e-05	5.67284e-05
Pos_Method	SM 42:1; [M]+; SM(d16:0/26:1(17Z))	4.25188e-05	7.56018e-05
Pos_Method	TG 48:1; [M+NH4]+; TG(14:0/16:0/18:1)	0.928756	0.932303
Pos_Method	PC 30:3; [M+H]+; GPCho(18:3(6Z,9Z,12Z)/12:0)	0.000190222	0.000308202
Pos_Method	TG 56:6; [M+NH4]+; TG(16:0/18:1/22:5)	0.184402	0.200749
Pos_Method	PC 40:8; [M+H]+; GPCho(20:4(5E,8E,11E,14E)/20:4(5E,8E,11E,14E))	0.665018	0.675819
Pos_Method	DG 46:1; [M+NH4]+; DG(22:1/24:0/0:0)	0.0021938	0.00302483
Pos_Method	plasmenyl-PE 36:5; [M+H]+; PE(P-16:0/20:5(5Z,8Z,11Z,14Z,17Z))	0.0069417	0.00896893
Pos_Method	PC 31:0; [M+Na]+; GPCho(9:0/22:0)	0.669091	0.678908
Pos_Method	DG 40:0; [M+NH4]+; DG(16:0/24:0/0:0)	1.6304e-08	5.316e-08
Pos_Method	TG 59:5; [M+NH4]+; TG(17:0/20:1/22:4)	0.000990648	0.00144635
Pos_Method	plasmenyl-PC 36:1; [M+Na]+; PC(P-18:0/18:1(11E))	0.00105053	0.00152855
Pos_Method	PC 44:0; [M+H]+; GPCho(22:0/22:0)	4.59802e-07	1.15082e-06
Pos_Method	TG 62:6; [M+Na]+; TG(20:1/20:2/22:3)	2.34777e-08	7.39802e-08
Pos_Method	TG 64:4; [M+NH4]+; TG(20:1/22:1/22:2)	1.90228e-11	1.49676e-10
Pos_Method	TG 64:4; [M+NH4]+; TG(20:1/22:0/22:3)	1.56001e-11	1.26534e-10
Pos_Method	TG 57:3; [M+NH4]+; TG(17:0/18:1/22:2)	2.64725e-05	4.87866e-05
Pos_Method	TG 44:2; [M+NH4]+; TG(12:0/14:1/18:1)	0.000330703	0.000516882
Pos_Method	DG 46:1; [M+NH4]+; DG(20:1/26:0/0:0)	0.000595151	0.000896821
Pos_Method	PC 46:1; [M+Na]+; GPCho(22:0/24:1(15Z))	0.135557	0.15044
Pos_Method	DG 44:3; [M+NH4]+; DG(22:1/22:2/0:0)	5.47411e-07	1.35206e-06
Pos_Method	PC 43:4; [M+H]+; GPCho(17:2(9Z,12Z)/26:2(5E,9Z))	3.9317e-05	7.06738e-05
Pos_Method	PC 28:2; [M+Na]+; GPCho(14:1(9Z)/14:1(9Z))	7.38877e-07	1.74934e-06
Pos_Method	TG 58:0; [M+Na]+; TG(16:0/20:0/22:0)	0.000723789	0.00107586
Pos_Method	TG 56:6; [M+NH4]+; TG(16:1/18:1/22:4)	0.0755674	0.0868727
Pos_Method	PC 30:3; [M+H]+; GPCho(10:0/20:3(5Z,8Z,11Z))	5.49348e-08	1.61126e-07
Pos_Method	N-(octadecanoyl)-sphing-4-enine; [M+H]+; Cer(d18:1(4E)/18:0)	7.43417e-06	1.48094e-05
Pos_Method	TG 59:5; [M+NH4]+; TG(17:1/20:1/22:3)	0.000298659	0.000472247
Pos_Method	DG 37:0; [M+NH4]+; DG(17:0/20:0/0:0)	4.01596e-05	7.18933e-05
Pos_Method	TG 66:2; [M+NH4]+; TG(22:0/22:1/22:1)	1.04398e-10	6.01661e-10
Pos_Method	DG 38:0; [M+NH4]+; DG(20:0/18:0/0:0)	5.14624e-07	1.27588e-06
Pos_Method	PC 28:0; [M+Na]+; GPCho(12:0/16:0)	0.000243843	0.000391132
Pos_Method	TG 64:3; [M+NH4]+; TG(20:1/22:1/22:1)	4.91165e-12	4.78067e-11
Pos_Method	CE(16:0); [M+NH4]+; 16:0 Cholesteryl ester	0.180974	0.197508
Pos_Method	lysoPC 22:2; [M+H]+; PC(22:2(13Z,16Z)/0:0)	1.13636e-07	3.17698e-07
Pos_Method	TG 62:5; [M+NH4]+; TG(20:1/20:2/22:2)	7.53723e-11	4.628e-10
Pos_Method	lysoPC 14:1; [M+H]+; PC(14:1(9Z)/0:0)	9.12958e-06	1.78516e-05
Pos_Method	plasmenyl-PE 32:1; [M+H]+; PE(P-16:0/16:1(7Z))	0.0376436	0.0452964
Pos_Method	TG 46:0; [M+Na]+; TG(14:0/16:0/16:0)	0.00845682	0.0107781
Pos_Method	PE 31:0; [M+H]+; GPEtn(9:0/22:0)	0.00102318	0.00149053
Pos_Method	PA 23:1; [M+Na2-H]+; GPA(7:0/16:1(7Z))	1.29742e-10	7.31678e-10
Pos_Method	plasmenyl-PC 40:0; [M+Na]+; PC(P-20:0/20:0)	6.59317e-11	4.12544e-10
Pos_Method	TG 62:1; [M+NH4]+; TG(18:0/22:0/22:1)	9.47107e-08	2.67634e-07
Pos_Method	PE 23:0; [M+H]+; GPEtn(10:0/13:0)	1.87712e-08	6.03064e-08
Pos_Method	TG 57:1; [M+NH4]+; TG(18:0/19:0/20:1)	0.595295	0.607783
Pos_Method	TG 54:0; [M+NH4]+; TG(16:0/17:0/21:0)	9.6471e-05	0.000161813
Pos_Method	PC 40:3; [M+H]+; GPCho(20:0/20:3(5Z,8Z,11Z))	0.272164	0.289574
Pos_Method	PC 38:5; [M+H]+; GPCho(18:1(11E)/20:4(5E,8E,11E,14E))	0.00119935	0.00172046
Pos_Method	TG 60:6; [M+Na]+; TG(18:1/20:1/22:4)	6.23609e-09	2.20868e-08
Pos_Method	TG 62:1; [M+NH4]+; TG(20:0/20:1/22:0)	6.25951e-08	1.82372e-07
Pos_Method	plasmenyl-PC 20:0; [M+Na]+; PC(P-16:0/4:0)	2.41447e-10	1.25897e-09
Pos_Method	PC 28:0; [M+Na]+; GPCho(14:0/14:0)	0.000479049	0.000732794
Pos_Method	TG 58:0; [M+NH4]+; TG(16:0/20:0/22:0)	3.94142e-05	7.07517e-05
Pos_Method	TG 58:7; [M+Na]+; TG(18:1/18:1/22:5)	1.70789e-09	6.78263e-09
Pos_Method	PC 43:5; [M+Na]+; GPCho(20:5(5Z,8Z,11Z,14Z,17Z)/23:0)	0.542267	0.555802
Pos_Method	DG 44:2; [M+NH4]+; DG(20:1/24:1/0:0)	1.16975e-06	2.64677e-06
Pos_Method	CE(20:3); [M+NH4]+; 20:3 Cholesteryl ester	2.51911e-05	4.65557e-05
Pos_Method	SM 45:0; [M]+; SM(d19:0/26:0)	0.000286515	0.000454686
Pos_Method	PE 17:0; [M+H]+; GPEtn(7:0/10:0)	0.00181227	0.00252795
Pos_Method	TG 48:0; [M+Na]+; TG(14:0/16:0/18:0)	2.96856e-06	6.28131e-06
Pos_Method	TG 58:7; [M+Na]+; TG(18:1/20:2/20:4)	2.59518e-07	6.86131e-07
Pos_Method	SM 41:4; [M]+; SM(d17:0/24:4(5Z,8Z,11Z,14Z))	0.198766	0.215672
Pos_Method	PE 42:1; [M+Na]+; GPEtn(18:1(11E)/24:0)	9.74874e-09	3.27458e-08
Pos_Method	TG 64:3; [M+NH4]+; TG(20:1/22:0/22:2)	6.87456e-15	2.7003e-13
Pos_Method	TG 60:2; [M+Na]+; TG(18:1/20:1/22:0)	2.30205e-10	1.21482e-09
Pos_Method	TG 60:5; [M+Na]+; TG(18:0/20:1/22:4)	3.28915e-10	1.64333e-09
Pos_Method	N-(tetracosanoyl)-sphinganine; [M+H]+; Cer(d18:0/24:0)	0.585726	0.598945
Pos_Method	SM 44:1; [M+Na]+; SM(d18:0/26:1(17Z))	5.2198e-05	9.14168e-05
Pos_Method	TG 58:3; [M+NH4]+; TG(18:1/20:1/20:1)	9.4007e-06	1.83272e-05
Pos_Method	TG 64:2; [M+NH4]+; TG(20:1/22:0/22:1)	2.52795e-12	2.83909e-11
Pos_Method	PC 38:5; [M+H]+; GPCho(14:1(9Z)/24:4(5Z,8Z,11Z,14Z))	8.7797e-10	3.92399e-09
Pos_Method	PE 21:1; [M+H]+; GPEtn(3:0/18:1(11E))	7.4007e-14	1.45142e-12
Pos_Method	SM 33:0; [M]+; SM(d15:0/18:0)	4.27641e-07	1.07784e-06
Pos_Method	TG 64:5; [M+Na]+; TG(20:1/22:1/22:3)	6.69573e-09	2.33374e-08
Pos_Method	TG 60:5; [M+Na]+; TG(18:1/20:1/22:3)	8.43905e-10	3.78461e-09
Pos_Method	PC 34:1; [M+Na]+; GPCho(12:0/22:1(13Z))	0.0717754	0.0829489
Pos_Method	TG 60:6; [M+Na]+; TG(18:1/20:2/22:3)	1.51876e-11	1.23954e-10
Pos_Method	SM 38:1; [M]+; SM(d14:0/24:1(15Z))	0.00959216	0.0121436
Pos_Method	SM 39:4; [M]+; SM(d15:0/24:4(5Z,8Z,11Z,14Z))	0.00379128	0.00504736
Pos_Method	N-(9Z-octadecenoyl)-sphing-4-enine; [M+H]+; Cer(d18:1(4E)/18:1(9Z))	1.6922e-09	6.75851e-09
Pos_Method	lysoPC 16:0; [M+H]+; PC(16:0/0:0)	0.000213512	0.000343817
Pos_Method	PC 38:1; [M+Na]+; GPCho(14:1(9Z)/24:0)	0.256371	0.27492
Pos_Method	TG 60:2; [M+NH4]+; TG(18:0/20:1/22:1)	1.7009e-05	3.19283e-05
Pos_Method	CE(16:1); [M+NH4]+; 16:1 Cholesteryl ester	0.225953	0.244364
Pos_Method	PC 38:5; [M+H]+; GPCho(16:1(7Z)/22:4(7Z,10Z,13Z,16Z))	0.0225909	0.0277425
Pos_Method	N-(17Z-hexacosenoyl)-sphing-4-enine; [M+H]+; Cer(d18:1(4E)/26:1(17Z))	0.062414	0.0726413
Pos_Method	DG 31:0; [M+NH4]+; DG(15:0/16:0/0:0)	0.0388757	0.0465658
Pos_Method	MGDG 42:4; [M+Na]+; MGDG(20:2(11Z,14Z)/22:2(13Z,16Z))	0.125697	0.140328
Pos_Method	TG 55:3; [M+NH4]+; TG(17:0/18:1/20:2)	1.55138e-05	2.93311e-05
Pos_Method	N-(octadecanoyl)-sphinganine; [M+H]+; Cer(d18:0/18:0)	1.40799e-08	4.61373e-08
Pos_Method	TG 54:5; [M+Na]+; TG(18:1/18:2/18:2)	1.30252e-06	2.91568e-06
Pos_Method	TG 58:1; [M+Na]+; TG(16:0/20:1/22:0)	0.0120199	0.015042
Pos_Method	DG 32:0; [M+NH4]+; DG(16:0/16:0/0:0)	2.32897e-08	7.35641e-08
Pos_Method	PC 38:1; [M+Na]+; GPCho(12:0/26:1(5Z))	0.229188	0.247252
Pos_Method	SM 45:1; [M]+; SM(d19:0/26:1(17Z))	0.0506082	0.0595337
Pos_Method	PC 39:0; [M+Na]+; GPCho(14:0/25:0)	0.958865	0.961792
Pos_Method	PE 37:5; [M+H]+; GPEtn(17:1(9Z)/20:4(5E,8E,11E,14E))	0.603201	0.614735
Pos_Method	TG 62:4; [M+NH4]+; TG(20:0/20:1/22:3)	3.76635e-14	9.16479e-13
Pos_Method	TG 56:6; [M+Li]+; TG(16:0/18:3/22:3)	0.0453731	0.0536636
Pos_Method	TG 62:7; [M+NH4]+; TG(18:1/22:1/22:5)	1.64786e-11	1.3123e-10
Pos_Method	TG 62:2; [M+NH4]+; TG(20:0/20:1/22:1)	5.09007e-09	1.84252e-08
Pos_Method	TG 61:2; [M+Li]+; TG(19:0/20:0/22:2)	5.67774e-09	2.03285e-08
Pos_Method	TG 62:7; [M+NH4]+; TG(18:1/22:3/22:3)	1.94416e-10	1.0427e-09
Pos_Method	TG 62:8; [M+Li]+; TG(20:1/20:3/22:4)	1.06411e-09	4.70786e-09
Pos_Method	TG 62:4; [M+NH4]+; TG(20:1/20:2/22:1)	3.21677e-12	3.51884e-11
Pos_Method	TG 60:3; [M+Na]+; TG(18:1/20:1/22:1)	1.39206e-11	1.15042e-10
Pos_Method	TG 62:6; [M+NH4]+; TG(20:1/20:1/22:4)	3.86027e-10	1.91411e-09
Pos_Method	DG 38:0; [M+NH4]+; DG(16:0/22:0/0:0)	4.05016e-07	1.02542e-06
Pos_Method	PC 44:1; [M+Na]+; GPCho(18:1(11E)/26:0)	0.00113597	0.00163669
Pos_Method	TG 62:6; [M+NH4]+; TG(20:1/20:2/22:3)	2.9547e-10	1.48754e-09
Pos_Method	TG 58:1; [M+Na]+; TG(18:0/18:1/22:0)	0.00311681	0.00420913
Pos_Method	TG 62:6; [M+NH4]+; TG(18:1/22:1/22:4)	2.55698e-10	1.32801e-09
Pos_Method	TG 50:0; [M+Na]+; TG(16:0/16:0/18:0)	3.88769e-05	6.99785e-05
Pos_Method	TG 55:1; [M+Na]+; TG(16:0/18:1/21:0)	0.00145585	0.0020614
Pos_Method	TG 57:5; [M+NH4]+; TG(17:0/18:1/22:4)	0.232169	0.250262
Pos_Method	TG 56:0; [M+Na]+; TG(16:0/18:0/22:0)	0.0910334	0.103745
Pos_Method	TG 58:1; [M+Na]+; TG(18:0/20:0/20:1)	0.000610853	0.000918376
Pos_Method	TG 53:1; [M+Na]+; TG(17:0/18:0/18:1)	1.51253e-05	2.86378e-05
Pos_Method	DG 39:1; [M+NH4]+; DG(18:1/21:0/0:0)	0.00443045	0.00585087
Pos_Method	TG 55:1; [M+Na]+; TG(18:0/18:1/19:0)	0.000446705	0.00068732
Pos_Method	TG 53:1; [M+NH4]+; TG(16:0/17:0/20:1)	0.00502991	0.0066093
Pos_Method	TG 56:0; [M+Na]+; TG(16:0/20:0/20:0)	0.0743423	0.0857645
Pos_Method	TG 52:6; [M+Li]+; TG(16:0/18:3/18:3)	6.74984e-05	0.000115485
Pos_Method	TG 60:1; [M+NH4]+; TG(18:0/20:1/22:0)	3.88654e-07	9.87798e-07
Pos_Method	TG 57:5; [M+NH4]+; TG(18:1/19:0/20:4)	0.00275141	0.00374261
Pos_Method	DG 38:0; [M+NH4]+; DG(18:0/20:0/0:0)	3.35121e-07	8.6174e-07
Pos_Method	TG 53:0; [M+Na]+; TG(16:0/18:0/19:0)	0.154185	0.169539
Pos_Method	PE 38:4; [M+Na]+; GPEtn(18:0/20:4(5E,8E,11E,14E))	0.142857	0.158067
Pos_Method	TG 60:1; [M+NH4]+; TG(18:1/20:0/22:0)	5.00168e-11	3.26975e-10
Pos_Method	CE(20:4); [M+NH4]+; 20:4 Cholesteryl ester	0.00797752	0.0101969
Pos_Method	DG 38:0; [M+NH4]+; DG(14:0/24:0/0:0)	1.56832e-07	4.2666e-07
Pos_Method	TG 56:0; [M+NH4]+; TG(16:0/20:0/20:0)	0.0267447	0.0325997
Pos_Method	TG 53:1; [M+Na]+; TG(16:0/17:0/20:1)	1.24186e-05	2.3822e-05
Pos_Method	CE(22:6); [M+NH4]+; 22:6 Cholesteryl ester	2.05911e-08	6.55126e-08
Pos_Method	PC 39:4; [M+H]+; GPCho(18:4(6Z,9Z,12Z,15Z)/21:0)	0.645185	0.656171
Pos_Method	SM 42:2; [M+Na]+; SM(d16:1(4E)/26:1(17Z))	0.0443612	0.0527039
Pos_Method	DG 42:1; [M+NH4]+; DG(16:0/26:1/0:0)	8.65857e-06	1.7032e-05
Pos_Method	TG 54:0; [M+Li]+; TG(16:0/18:0/20:0)	9.65459e-05	0.000161813
Pos_Method	TG 62:5; [M+NH4]+; TG(20:0/20:1/22:4)	5.27617e-14	1.15548e-12
Pos_Method	TG 62:5; [M+NH4]+; TG(20:1/20:1/22:3)	3.2525e-13	5.08784e-12
Pos_Method	TG 53:1; [M+Na]+; TG(16:0/18:1/19:0)	0.000124503	0.000205265
Pos_Method	DG 33:0; [M+NH4]+; DG(16:0/17:0/0:0)	0.000102049	0.000170385
Pos_Method	TG 57:5; [M+NH4]+; TG(17:1/18:0/22:4)	0.0016905	0.00237067
Pos_Method	PC 40:5; [M+H]+; GPCho(20:1(11E)/20:4(5E,8E,11E,14E))	0.0391366	0.0467929
Pos_Method	TG 62:3; [M+NH4]+; TG(20:0/20:1/22:2)	7.38624e-11	4.55658e-10
Pos_Method	plasmenyl-PE 34:1; [M+Na]+; PE(P-16:0/18:1(11E))	1.81634e-05	3.39499e-05
Pos_Method	DG 42:1; [M+NH4]+; DG(18:1/24:0/0:0)	6.02757e-06	1.2185e-05
Pos_Method	N-(hexadecanoyl)-sphing-4-enine; [M+H]+; Cer(d18:1(4E)/16:0)	0.0807369	0.092492
Pos_Method	TG 58:7; [M+Li]+; TG(18:0/18:3/22:4)	0.0010516	0.00152855
Pos_Method	TG 62:3; [M+NH4]+; TG(20:1/20:1/22:1)	2.63308e-10	1.35681e-09
Pos_Method	TG 62:5; [M+NH4]+; TG(18:1/22:1/22:3)	2.3646e-13	3.88385e-12
Pos_Method	TG 58:5; [M+Na]+; TG(18:1/20:1/20:3)	4.9946e-10	2.39522e-09
Pos_Method	PC 40:5; [M+H]+; GPCho(18:0/22:5(4Z,7Z,10Z,13Z,16Z))	0.192096	0.208779
Pos_Method	SM 19:0; [M]+; SM(d17:0/2:0)	0.0134666	0.0167886
Pos_Method	TG 54:6; [M+Li]+; TG(18:0/18:3/18:3)	0.0805474	0.0923554
Pos_Method	lysoPC 23:0; [M+H]+; PC(23:0/0:0)	2.44099e-05	4.51754e-05
Pos_Method	TG 56:1; [M+Na]+; TG(16:0/18:1/22:0)	7.19574e-05	0.000122955
Pos_Method	TG 56:1; [M+Na]+; TG(18:0/18:1/20:0)	0.00418538	0.00554395
Pos_Method	TG 56:1; [M+Na]+; TG(18:0/18:0/20:1)	0.00695953	0.00898313
Pos_Method	TG 56:6; [M+Li]+; TG(16:0/20:3/20:3)	0.235681	0.253633
Pos_Method	SM 34:1; [M+Na]+; SM(d14:1(4E)/20:0)	5.48805e-07	1.35296e-06
Pos_Method	TG 56:3; [M+NH4]+; TG(16:0/18:1/22:2)	8.94968e-06	1.75521e-05
Pos_Method	TG 55:4; [M+NH4]+; TG(16:0/17:2/22:2)	2.33405e-05	4.32573e-05
Pos_Method	TG 56:6; [M+Li]+; TG(18:0/18:3/20:3)	0.429431	0.444659
Pos_Method	TG 55:5; [M+NH4]+; TG(16:0/17:0/22:5)	0.227151	0.245256
Pos_Method	TG 56:1; [M+Na]+; TG(16:0/20:0/20:1)	0.00045644	0.000701476
Pos_Method	DG 42:1; [M+NH4]+; DG(20:1/22:0/0:0)	1.81829e-06	3.96223e-06
Pos_Method	TG 48:1; [M+Na]+; TG(14:0/16:0/18:1)	0.0052588	0.00687569
Pos_Method	lysoPC 17:1; [M+H]+; PC(17:1(9Z)/0:0)	3.07961e-10	1.54451e-09
Pos_Method	TG 55:4; [M+NH4]+; TG(16:0/17:1/22:3)	7.83392e-05	0.000132823
Pos_Method	TG 57:6; [M+NH4]+; TG(17:1/18:1/22:4)	0.418784	0.434319
Pos_Method	DG 34:1; [M+NH4]+; DG(16:0/18:1/0:0)	0.434487	0.44954
Pos_Method	TG 48:1; [M+Na]+; TG(14:0/16:1/18:0)	0.00205425	0.00284434
Pos_Method	TG 49:0; [M+NH4]+; TG(16:0/16:0/17:0)	0.0313508	0.0380028
Pos_Method	PC 37:0; [M+Na]+; GPCho(12:0/25:0)	0.505999	0.520252
Pos_Method	TG 60:4; [M+Na]+; TG(18:1/20:1/22:2)	7.32864e-06	1.46796e-05
Pos_Method	DG 42:1; [M+NH4]+; DG(16:1/26:0/0:0)	4.279e-07	1.07784e-06
Pos_Method	TG 48:1; [M+Na]+; TG(16:0/16:0/16:1)	0.00366432	0.00488328
Pos_Method	TG 54:0; [M+Na]+; TG(16:0/18:0/20:0)	0.738985	0.748094
Pos_Method	DG 42:1; [M+NH4]+; DG(22:0/20:1/0:0)	1.17433e-06	2.64677e-06
Pos_Method	TG 52:0; [M+Na]+; TG(16:0/16:0/20:0)	0.00229421	0.00315664
Pos_Method	TG 52:0; [M+Na]+; TG(16:0/18:0/18:0)	0.00252459	0.00345194
Pos_Method	TG 58:7; [M+Li]+; TG(16:0/20:4/22:3)	7.35644e-05	0.000125212
Pos_Method	TG 62:2; [M+NH4]+; TG(20:1/20:1/22:0)	2.00544e-12	2.44697e-11
Pos_Method	PC 37:1; [M+Na]+; GPCho(18:1(11E)/19:0)	8.14277e-11	4.90263e-10
Pos_Method	TG 62:2; [M+NH4]+; TG(18:1/22:0/22:1)	4.80667e-12	4.74885e-11
Pos_Method	lysoPC 21:0; [M+H]+; PC(21:0/0:0)	2.76043e-08	8.59528e-08
Pos_Method	lysoPC 16:1; [M+H]+; PC(16:1(7Z)/0:0)	2.40638e-09	9.24556e-09
Pos_Method	PC 40:5; [M+H]+; GPCho(16:1(7Z)/24:4(5Z,8Z,11Z,14Z))	0.00045702	0.000701547
Pos_Method	TG 58:3; [M+Na]+; TG(18:1/20:1/20:1)	8.07795e-11	4.89144e-10
Pos_Method	TG 57:6; [M+NH4]+; TG(17:0/18:1/22:5)	0.000659869	0.000986425
Pos_Method	PC 40:4; [M+H]+; GPCho(20:2(11Z,14Z)/20:2(11Z,14Z))	0.847514	0.854013
Pos_Method	SM 43:1; [M+Na]+; SM(d17:0/26:1(17Z))	0.00396055	0.00525672
Pos_Method	TG 58:5; [M+Na]+; TG(16:0/20:1/22:4)	1.34698e-09	5.70945e-09
Pos_Method	PC 34:3; [M+H]+; GPCho(16:0/18:3(6Z,9Z,12Z))	1.39687e-07	3.83993e-07
Pos_Method	PC 32:0; [M+Na]+; GPCho(8:0/24:0)	0.00298177	0.00403922
Pos_Method	lysoPC 19:0; [M+H]+; PC(19:0/0:0)	8.06317e-09	2.74482e-08
Pos_Method	lysoPC 22:6; [M+H]+; PC(22:6(4Z,7Z,10Z,13Z,16Z,19Z)/0:0)	0.0208967	0.0257582
Pos_Method	PC 42:1; [M+Na]+; GPCho(18:1(11E)/24:0)	7.12557e-07	1.69927e-06
Pos_Method	TG 60:9; [M+Na]+; TG(18:1/20:2/22:6)	4.27995e-10	2.09065e-09
Pos_Method	TG 56:6; [M+Na]+; TG(16:0/18:1/22:5)	5.93e-08	1.73156e-07
Pos_Method	TG 50:1; [M+Na]+; TG(16:0/16:0/18:1)	0.127516	0.141997
Pos_Method	DG 42:5; [M+NH4]+; DG(20:1/22:4/0:0)	4.07216e-12	4.21325e-11
Pos_Method	PC 11:0; [M+Na]+; GPCho(2:0/9:0)	0.44958	0.46479
Pos_Method	PC 36:5; [M+H]+; GPCho(16:1(7Z)/20:4(5Z,8Z,11Z,14Z))	0.398762	0.41608
Pos_Method	lysoPC 26:1; [M+H]+; PC(26:1(5Z)/0:0)	7.89732e-12	7.01154e-11
Pos_Method	TG 40:0; [M+NH4]+; TG(12:0/12:0/16:0)	0.0398425	0.0475505
Pos_Method	PC 40:5; [M+H]+; GPCho(20:5(5Z,8Z,11Z,14Z,17Z)/20:0)	0.0644972	0.0748669
Pos_Method	PC 32:0; [M+Na]+; GPCho(16:0/16:0)	0.0394657	0.0471436
Pos_Method	TG 58:2; [M+Na]+; TG(18:1/20:0/20:1)	5.45485e-10	2.58761e-09
Pos_Method	TG 60:8; [M+Li]+; TG(18:1/20:3/22:4)	4.28782e-11	2.85637e-10
Pos_Method	TG 60:8; [M+NH4]+; TG(18:1/20:2/22:5)	3.40928e-10	1.69689e-09
Pos_Method	TG 60:8; [M+Li]+; TG(18:3/20:1/22:4)	1.95625e-11	1.53007e-10
Pos_Method	PC 22:2; [M+H]+; GPCho(2:0/20:2(11Z,14Z))	0.289374	0.306643
Pos_Method	MG 17:0; [M+Li]+; MG(17:0/0:0/0:0)	0.353947	0.37079
Pos_Method	TG 58:2; [M+Na]+; TG(16:0/20:1/22:1)	1.49882e-10	8.3451e-10
Pos_Method	DG 36:0; [M+NH4]+; DG(18:0/18:0/0:0)	0.00025446	0.000406764
Pos_Method	TG 60:6; [M+NH4]+; TG(18:1/20:0/22:5)	3.73057e-12	3.9532e-11
Pos_Method	TG 60:8; [M+Li]+; TG(20:1/20:3/20:4)	4.09223e-11	2.75753e-10
Pos_Method	TG 60:8; [M+Li]+; TG(18:1/20:1/22:6)	3.22782e-11	2.28684e-10
Pos_Method	TG 58:2; [M+Na]+; TG(18:1/18:1/22:0)	3.25169e-11	2.28684e-10
Pos_Method	TG 60:7; [M+NH4]+; TG(18:1/20:2/22:4)	8.47668e-09	2.86333e-08
Pos_Method	DG 26:2; [M+NH4]+; DG(8:0/18:2/0:0)	0.804631	0.812671
Pos_Method	TG 56:5; [M+Na]+; TG(16:0/18:1/22:4)	3.62752e-08	1.09829e-07
Pos_Method	TG 58:4; [M+Na]+; TG(18:0/18:1/22:3)	1.34978e-12	1.72196e-11
Pos_Method	TG 58:4; [M+Na]+; TG(18:1/20:1/20:2)	8.48163e-13	1.14896e-11
Pos_Method	TG 58:5; [M+Na]+; TG(18:1/18:1/22:3)	7.31559e-10	3.34937e-09
Pos_Method	MGDG 40:6; [M+Na]+; MGDG(18:1(11E)/22:5(4Z,7Z,10Z,13Z,16Z))	0.000368635	0.00057256
Pos_Method	SM 43:0; [M]+; SM(d17:0/26:0)	2.38954e-06	5.13889e-06
Pos_Method	TG 60:3; [M+NH4]+; TG(20:0/20:1/20:2)	4.41946e-10	2.1508e-09
Pos_Method	SM 32:0; [M]+; SM(d14:0/18:0)	1.93033e-08	6.18647e-08
Pos_Method	PC 45:4; [M+H]+; GPCho(20:4(5E,8E,11E,14E)/25:0)	1.53291e-06	3.38529e-06
Pos_Method	DG 40:1; [M+NH4]+; DG(18:1/22:0/0:0)	4.32139e-08	1.29642e-07
Pos_Method	TG 58:4; [M+Na]+; TG(16:0/20:0/22:4)	2.01921e-08	6.43992e-08
Pos_Method	TG 55:2; [M+Na]+; TG(17:0/18:1/20:1)	0.97108	0.973303
Pos_Method	lysoPC 17:2; [M+H]+; PC(17:2(9Z,12Z)/0:0)	3.86938e-11	2.63439e-10
Pos_Method	TG 60:7; [M+NH4]+; TG(18:1/20:1/22:5)	1.24552e-09	5.36595e-09
Pos_Method	lysoPC 22:0; [M+H]+; PC(22:0/0:0)	0.0131234	0.0163762
Pos_Method	TG 55:2; [M+Na]+; TG(16:0/18:2/21:0)	0.976231	0.976974
Pos_Method	DG 40:6; [M+NH4]+; DG(18:1/22:5/0:0)	0.472896	0.486979
Pos_Method	DG 39:2; [M+NH4]+; DG(18:2/21:0/0:0)	0.000149091	0.000245188
Pos_Method	DG 40:1; [M+NH4]+; DG(16:0/24:1/0:0)	2.47814e-07	6.56508e-07
Pos_Method	TG 56:7; [M+Li]+; TG(16:0/20:3/20:4)	0.0136793	0.0170376
Pos_Method	TG 48:2; [M+Na]+; TG(14:0/16:1/18:1)	5.11856e-05	8.99169e-05
Pos_Method	TG 46:2; [M+Na]+; TG(12:0/18:1/16:1)	6.07984e-05	0.000105117
Pos_Method	PC 34:0; [M+H]+; GPCho(11:0/23:0)	0.0108029	0.0135837
Pos_Method	TG 60:6; [M+NH4]+; TG(18:1/20:2/22:3)	1.04896e-09	4.65653e-09
Pos_Method	TG 58:3; [M+Na]+; TG(18:1/18:2/22:0)	5.063e-10	2.41919e-09
Pos_Method	PE 16:0; [M+H]+; GPEtn(5:0/11:0)	8.18172e-10	3.69443e-09
Pos_Method	DG 37:1; [M+NH4]+; DG(17:0/20:1/0:0)	0.00184605	0.00257233
Pos_Method	TG 58:3; [M+Na]+; TG(18:0/20:1/20:2)	6.80515e-10	3.12656e-09
Pos_Method	PE 16:0; [M+H]+; GPEtn(6:0/10:0)	3.51613e-09	1.30884e-08
Pos_Method	TG 48:2; [M+Na]+; TG(16:0/16:1/16:1)	0.000116118	0.000192894
Pos_Method	TG 60:6; [M+NH4]+; TG(18:0/20:2/22:4)	7.58102e-11	4.63324e-10
Pos_Method	CE(20:1); [M+NH4]+; 20:1 Cholesteryl ester	7.39677e-08	2.13449e-07
Pos_Method	TG 58:4; [M+Na]+; TG(16:0/20:1/22:3)	4.30412e-11	2.85637e-10
Pos_Method	PE 16:0; [M+H]+; GPEtn(3:0/13:0)	1.31313e-09	5.584e-09
Pos_Method	DG 40:1; [M+NH4]+; DG(20:0/20:1/0:0)	6.54646e-08	1.90311e-07
Pos_Method	TG 50:2; [M+Na]+; TG(16:0/16:1/18:1)	0.000115731	0.000192494
Pos_Method	TG 60:6; [M+NH4]+; TG(18:0/20:1/22:5)	4.97074e-12	4.80261e-11
Pos_Method	TG 60:9; [M+Li]+; TG(18:1/20:4/22:4)	2.01633e-10	1.07266e-09
Pos_Method	lysoPC 17:0; [M+H]+; PC(17:0/0:0)	0.00750689	0.00965172
Pos_Method	lysoPC 15:1; [M+H]+; PC(15:1(9Z)/0:0)	1.02056e-10	5.90754e-10
Pos_Method	TG 50:2; [M+Na]+; TG(16:0/16:0/18:2)	3.20027e-05	5.82432e-05
Pos_Method	PE 35:2; [M+H]+; GPEtn(17:1(9Z)/18:1(11E))	0.000972207	0.00142258
Pos_Method	TG 60:2; [M+NH4]+; TG(18:1/20:0/22:1)	1.61935e-13	2.83711e-12
Pos_Method	TG 60:6; [M+NH4]+; TG(18:1/20:4/22:1)	1.32899e-14	3.96504e-13
Pos_Method	N-(hexadecanoyl)-sphinganine; [M+H]+; Cer(d18:0/16:0)	0.000179409	0.000291971
Pos_Method	SM 40:1; [M+Na]+; SM(d14:0/26:1(17Z))	0.000332808	0.000518754
Pos_Method	TG 60:2; [M+NH4]+; TG(18:1/20:1/22:0)	5.67813e-12	5.32933e-11
Pos_Method	PC 32:4; [M+H]+; GPCho(12:0/20:4(5E,8E,11E,14E))	0.000541308	0.000821338
Pos_Method	TG 54:1; [M+Na]+; TG(16:1/18:0/20:0)	0.0598948	0.0700817
Pos_Method	TG 56:7; [M+Li]+; TG(18:0/18:3/20:4)	0.052068	0.0611962
Pos_Method	TG 55:0; [M+Li]+; TG(16:0/18:0/21:0)	0.0699844	0.0809503
Pos_Method	TG 54:1; [M+Na]+; TG(18:0/18:0/18:1)	0.0747872	0.0861265
Pos_Method	TG 60:6; [M+NH4]+; TG(18:1/20:1/22:4)	1.44884e-12	1.83055e-11
Pos_Method	PC 32:4; [M+H]+; GPCho(14:0/18:4(6Z,9Z,12Z,15Z))	5.87816e-07	1.43432e-06
Pos_Method	SM 44:0; [M]+; SM(d18:0/26:0)	3.49891e-13	5.40891e-12
Pos_Method	PC 30:1; [M+Na]+; GPCho(14:0/16:1(7Z))	6.03541e-07	1.4659e-06
Pos_Method	plasmenyl-PE 34:2; [M+H]+; PE(P-16:0/18:2(2E,4E))	0.00033082	0.000516882
Pos_Method	TG 53:0; [M+NH4]+; TG(16:0/16:0/21:0)	0.226392	0.244637
Pos_Method	DG 42:2; [M+NH4]+; DG(20:1/22:1/0:0)	2.01332e-09	7.82691e-09
Pos_Method	DG 42:2; [M+NH4]+; DG(18:1/24:1/0:0)	1.66724e-09	6.67914e-09
Pos_Method	DG 37:1; [M+NH4]+; DG(18:1/19:0/0:0)	0.00131191	0.00186765
Pos_Method	TG 60:4; [M+NH4]+; TG(18:1/20:1/22:2)	1.19696e-10	6.80871e-10
Pos_Method	lysoPC 22:1; [M+H]+; PC(22:1(13Z)/0:0)	5.78158e-15	2.7003e-13
Pos_Method	TG 60:5; [M+NH4]+; TG(18:1/20:0/22:4)	1.57715e-15	1.72698e-13
Pos_Method	plasmenyl-PE 36:2; [M+H]+; PE(P-16:0/20:2(5Z,8Z))	0.0415599	0.0495102
Pos_Method	DG 42:10; [M+NH4]+; DG(20:4/22:6/0:0)	0.000119938	0.000198899
Pos_Method	TG 52:1; [M+Na]+; TG(16:0/18:0/18:1)	0.0373212	0.0449496
Pos_Method	TG 60:3; [M+NH4]+; TG(18:1/20:0/22:2)	2.10737e-13	3.55011e-12
Pos_Method	TG 53:6; [M+NH4]+; TG(17:1/18:2/18:3)	4.34259e-06	9.01447e-06
Pos_Method	TG 60:5; [M+NH4]+; TG(18:1/20:1/22:3)	2.32015e-12	2.67428e-11
Pos_Method	TG 42:0; [M+NH4]+; TG(12:0/14:0/16:0)	0.000326972	0.000512088
Pos_Method	TG 60:5; [M+NH4]+; TG(18:0/20:1/22:4)	2.14178e-12	2.55845e-11
Pos_Method	PE 34:4; [M+H]+; GPEtn(14:0/20:4(5E,8E,11E,14E))	7.68419e-06	1.51835e-05
Pos_Method	TG 51:0; [M+NH4]+; TG(16:0/17:0/18:0)	0.00132095	0.00187849
Pos_Method	lysoPC 14:0; [M+H]+; PC(14:0/0:0)	1.70822e-06	3.74724e-06
Pos_Method	PC 38:3; [M+H]+; GPCho(18:2(2E,4E)/20:1(11E))	2.9174e-09	1.11115e-08
Pos_Method	TG 60:5; [M+NH4]+; TG(18:1/20:3/22:1)	2.48552e-13	4.03207e-12
Pos_Method	PC 42:7; [M+H]+; GPCho(18:3(6Z,9Z,12Z)/24:4(5Z,8Z,11Z,14Z))	0.00355433	0.00474152
Pos_Method	TG 42:0; [M+NH4]+; TG(12:0/12:0/18:0)	0.000120036	0.000198899
Pos_Method	DG 35:0; [M+NH4]+; DG(16:0/19:0/0:0)	0.00185184	0.00257767
Pos_Method	PC 52:0; [M+H]+; GPCho(26:0/26:0)	3.07983e-11	2.21142e-10
Pos_Method	TG 60:4; [M+NH4]+; TG(20:1/20:1/20:2)	3.07504e-13	4.8682e-12
Pos_Method	SM 43:4; [M]+; SM(d19:0/24:4(5Z,8Z,11Z,14Z))	0.000157351	0.000257804
Pos_Method	TG 58:1; [M+NH4]+; TG(18:0/18:1/22:0)	1.00143e-06	2.2885e-06
Pos_Method	TG 52:1; [M+Na]+; TG(16:0/16:0/20:1)	0.293951	0.310991
Pos_Method	TG 52:2; [M+Na]+; TG(16:0/18:1/18:1)	0.000306012	0.000482712
Pos_Method	TG 58:8; [M+Na]+; TG(18:1/18:1/22:6)	9.465e-08	2.67634e-07
Pos_Method	TG 60:3; [M+NH4]+; TG(18:2/20:1/22:0)	2.4962e-12	2.82759e-11
Pos_Method	TG 52:2; [M+NH4]+; TG(16:0/18:1/18:1)	0.354141	0.37079
Pos_Method	PE 19:0; [M+H]+; GPEtn(9:0/10:0)	4.03811e-12	4.21117e-11
Pos_Method	TG 58:8; [M+Li]+; TG(18:3/20:1/20:4)	8.69187e-07	2.01431e-06
Pos_Method	CE(18:1); [M+NH4]+; 18:1 Cholesteryl ester	1.51203e-05	2.86378e-05
Pos_Method	TG 58:8; [M+Li]+; TG(18:1/20:3/20:4)	8.48309e-07	1.96939e-06
Pos_Method	TG 51:0; [M+NH4]+; TG(16:0/16:0/19:0)	0.000591893	0.000892936
Pos_Method	TG 60:4; [M+NH4]+; TG(18:0/20:1/22:3)	3.14737e-12	3.47533e-11
Pos_Method	plasmenyl-PE 38:1; [M+Na]+; PE(P-18:0/20:1(11E))	0.563829	0.577453
Pos_Method	TG 56:2; [M+Na]+; TG(16:0/20:1/20:1)	7.04089e-07	1.6852e-06
Pos_Method	TG 60:4; [M+NH4]+; TG(18:2/20:1/22:1)	1.4221e-11	1.1679e-10
Pos_Method	TG 60:4; [M+NH4]+; TG(18:1/20:0/22:3)	5.15914e-12	4.9124e-11
Pos_Method	TG 54:1; [M+Na]+; TG(16:0/18:1/20:0)	0.000799685	0.00118465
Pos_Method	TG 62:6; [M+Na]+; TG(20:1/20:1/22:4)	1.68664e-10	9.27298e-10
Pos_Method	PC 40:9; [M+H]+; GPCho(18:3(6Z,9Z,12Z)/22:6(4Z,7Z,10Z,13Z,16Z,19Z))	0.286209	0.303534
Pos_Method	TG 54:1; [M+Na]+; TG(16:0/18:0/20:1)	0.00959289	0.0121436
Pos_Method	TG 60:4; [M+NH4]+; TG(18:1/20:2/22:1)	1.41824e-14	3.96504e-13
Pos_Method	TG 56:2; [M+Na]+; TG(16:0/18:1/22:1)	1.1868e-06	2.6703e-06
Pos_Method	TG 56:2; [M+Na]+; TG(18:0/18:1/20:1)	1.17288e-06	2.64677e-06
Pos_Method	CE(18:2); [M+NH4]+; 18:2 Cholesteryl ester	0.0478019	0.0563334
Pos_Method	TG 56:4; [M+Na]+; TG(16:0/18:1/22:3)	1.79617e-09	7.08758e-09
Pos_Method	DG 26:0; [M+NH4]+; DG(10:0/16:0/0:0)	0.54026	0.554178
Pos_Method	PC 15:0; [M+H]+; GPCho(6:0/9:0)	6.92184e-09	2.40616e-08
Pos_Method	PC 33:2; [M+H]+; GPCho(15:1(9Z)/18:1(11E))	0.00055299	0.00083713
Pos_Method	plasmenyl-PE 36:3; [M+H]+; PE(P-16:0/20:3(5Z,8Z,11Z))	3.70865e-13	5.60135e-12
Pos_Method	PC 30:0; [M+Na]+; GPCho(14:0/16:0)	0.461446	0.475934
Pos_Method	PC 30:0; [M+Na]+; GPCho(12:0/18:0)	0.530152	0.54466
Pos_Method	plasmenyl-PE 40:3; [M+H]+; PE(P-20:0/20:3(5Z,8Z,11Z))	3.31019e-15	2.28926e-13
Pos_Method	TG 58:1; [M+NH4]+; TG(18:0/20:0/20:1)	4.25777e-06	8.86642e-06
Pos_Method	PC 32:3; [M+H]+; GPCho(12:0/20:3(5Z,8Z,11Z))	0.220626	0.238799
Pos_Method	TG 58:1; [M+NH4]+; TG(18:1/20:0/20:0)	4.7071e-06	9.67939e-06
Pos_Method	PC 32:3; [M+H]+; GPCho(14:0/18:3(6Z,9Z,12Z))	0.0614469	0.0717062
Pos_Method	PC 30:0; [M+Na]+; GPCho(6:0/24:0)	0.0379058	0.0455702
Pos_Method	TG 54:7; [M+Na]+; TG(16:1/18:2/20:4)	0.00721349	0.00930179
Pos_Method	DG 30:1; [M+NH4]+; DG(14:0/16:1/0:0)	6.50396e-05	0.000111715
Pos_Method	DG 30:1; [M+NH4]+; DG(14:1/16:0/0:0)	4.30657e-05	7.64708e-05
Pos_Method	PC 39:4; [M+H]+; GPCho(19:0/20:4(5E,8E,11E,14E))	1.96381e-06	4.25816e-06
Pos_Method	lysoPC 24:0; [M+H]+; PC(24:0/0:0)	2.48037e-12	2.82759e-11
Pos_Method	TG 61:2; [M+NH4]+; TG(18:1/21:0/22:1)	5.05395e-08	1.48566e-07
Pos_Method	TG 57:1; [M+NH4]+; TG(18:0/18:1/21:0)	0.131675	0.14638
Pos_Method	TG 49:2; [M+NH4]+; TG(16:0/16:1/17:1)	0.00283071	0.00384649
Pos_Method	TG 56:4; [M+Na]+; TG(16:0/18:0/22:4)	5.12597e-09	1.84535e-08
Pos_Method	TG 56:4; [M+Na]+; TG(18:1/18:2/20:1)	2.77886e-09	1.06146e-08
Pos_Method	SM 34:0; [M]+; SM(d14:0/20:0)	0.1805	0.197154
Pos_Method	TG 50:3; [M+Na]+; TG(16:0/16:0/18:3)	6.7562e-07	1.62594e-06
Pos_Method	TG 56:3; [M+Na]+; TG(16:0/20:1/20:2)	3.4392e-08	1.04695e-07
Pos_Method	DG 36:0; [M+NH4]+; DG(16:0/20:0/0:0)	0.000197952	0.000319544
Pos_Method	SM 41:1; [M+Na]+; SM(d15:0/26:1(17Z))	7.35311e-05	0.000125212
Pos_Method	lysoPC 24:1; [M+H]+; PC(24:1(15Z)/0:0)	1.06486e-15	1.72698e-13
Pos_Method	TG 52:4; [M+Na]+; TG(16:0/16:0/20:4)	8.82362e-05	0.000148835
Pos_Method	SM 43:5; [M]+; SM(d19:1(4E)/24:4(5Z,8Z,11Z,14Z))	2.78623e-10	1.41355e-09
Pos_Method	TG 49:1; [M+NH4]+; TG(16:0/16:0/17:1)	9.12726e-06	1.78516e-05
Pos_Method	TG 56:3; [M+Na]+; TG(18:1/18:2/20:0)	6.46831e-09	2.27865e-08
Pos_Method	CE(20:0); [M+NH4]+; 20:0 Cholesteryl ester	0.0612456	0.0715985
Pos_Method	SM 42:1; [M+Na]+; SM(d16:0/26:1(17Z))	0.000121723	0.000201187
Pos_Method	DG 35:0; [M+NH4]+; DG(17:0/18:0/0:0)	7.35055e-06	1.47011e-05
Pos_Method	plasmenyl-PE 40:4; [M+H]+; PE(P-20:0/20:4(5E,8E,11E,14E))	2.31155e-15	2.12466e-13
Pos_Method	TG 54:3; [M+Na]+; TG(16:0/18:1/20:2)	3.24471e-07	8.3599e-07
Pos_Method	TG 58:6; [M+NH4]+; TG(18:0/18:1/22:5)	7.43943e-12	6.69548e-11
Pos_Method	TG 58:6; [M+NH4]+; TG(18:1/18:1/22:4)	6.68896e-12	6.06158e-11
Pos_Method	TG 56:3; [M+Na]+; TG(18:1/18:1/20:1)	7.7082e-09	2.64454e-08
Pos_Method	DG 40:4; [M+NH4]+; DG(18:0/22:4/0:0)	3.18183e-08	9.76851e-08
Pos_Method	TG 52:3; [M+Na]+; TG(16:0/18:1/18:2)	1.89118e-10	1.01845e-09
Pos_Method	DG 33:1; [M+NH4]+; DG(15:0/18:1/0:0)	0.000515012	0.000783247
Pos_Method	TG 52:3; [M+Na]+; TG(16:1/18:1/18:1)	8.95737e-11	5.31552e-10
Pos_Method	TG 58:2; [M+NH4]+; TG(16:0/20:1/22:1)	1.21458e-13	2.15669e-12
Pos_Method	TG 58:6; [M+NH4]+; TG(16:0/20:1/22:5)	3.82487e-12	4.02071e-11
Pos_Method	TG 58:6; [M+NH4]+; TG(18:1/18:2/22:3)	3.91078e-11	2.64885e-10
Pos_Method	TG 52:3; [M+Na]+; TG(16:0/16:1/20:2)	9.09195e-11	5.35732e-10
Pos_Method	DG 33:1; [M+NH4]+; DG(16:0/17:1/0:0)	0.000100863	0.000168618
Pos_Method	N-(docosanoyl)-sphinganine; [M+H]+; Cer(d18:0/22:0)	0.00633143	0.00822898
Pos_Method	PE 37:4; [M+H]+; GPEtn(17:0/20:4(5E,8E,11E,14E))	0.0436035	0.0518507
Pos_Method	TG 51:1; [M+NH4]+; TG(16:0/17:1/18:0)	0.00108728	0.00157172
Pos_Method	DG 33:1; [M+NH4]+; DG(16:1/17:0/0:0)	2.77592e-06	5.89266e-06
Pos_Method	plasmenyl-PE 40:4; [M+H]+; PE(P-18:0/22:4(7Z,10Z,13Z,16Z))	5.88801e-15	2.7003e-13
Pos_Method	TG 54:3; [M+Na]+; TG(16:0/16:0/22:3)	3.78192e-07	9.64941e-07
Pos_Method	TG 54:0; [M+NH4]+; TG(16:0/18:0/20:0)	0.00342564	0.00459315
Pos_Method	DG 42:6; [M+NH4]+; DG(20:1/22:5/0:0)	9.76892e-09	3.27458e-08
Pos_Method	TG 50:3; [M+Na]+; TG(16:0/16:1/18:2)	1.36687e-07	3.77324e-07
Pos_Method	TG 50:3; [M+Na]+; TG(16:1/16:1/18:1)	1.47114e-07	4.02724e-07
Pos_Method	TG 54:3; [M+Na]+; TG(18:0/18:1/18:2)	1.12508e-07	3.15214e-07
Pos_Method	DG 40:4; [M+NH4]+; DG(18:2/22:2/0:0)	1.27365e-09	5.43367e-09
Pos_Method	lysoPC 15:0; [M+H]+; PC(15:0/0:0)	1.78588e-06	3.90458e-06
Pos_Method	DG 28:1; [M+NH4]+; DG(10:0/18:1/0:0)	0.805831	0.813258
Pos_Method	TG 54:0; [M+NH4]+; TG(16:0/16:0/22:0)	0.0011168	0.00161084
Pos_Method	PC 34:5; [M+H]+; GPCho(16:1(7Z)/18:4(6Z,9Z,12Z,15Z))	1.01174e-08	3.36563e-08
Pos_Method	PC 40:7; [M+H]+; GPCho(18:1(11E)/22:6(4Z,7Z,10Z,13Z,16Z,19Z))	0.0341487	0.0412801
Pos_Method	TG 54:2; [M+Na]+; TG(16:0/18:1/20:1)	4.36374e-06	9.04409e-06
Pos_Method	TG 48:1; [M+NH4]+; TG(14:0/16:1/18:0)	0.0106927	0.013458
Pos_Method	PE 36:6; [M+H]+; GPEtn(14:0/22:6(4Z,7Z,10Z,13Z,16Z,19Z))	7.64154e-06	1.51351e-05
Pos_Method	TG 54:2; [M+Na]+; TG(18:0/18:1/18:1)	5.45507e-06	1.10788e-05
Pos_Method	TG 54:2; [M+Na]+; TG(16:0/18:0/20:2)	1.21879e-05	2.34136e-05
Pos_Method	TG 58:7; [M+NH4]+; TG(18:0/18:1/22:6)	1.97569e-09	7.70342e-09
Pos_Method	TG 58:7; [M+NH4]+; TG(18:1/18:2/22:4)	1.97734e-10	1.05619e-09
Pos_Method	TG 56:1; [M+NH4]+; TG(18:0/18:1/20:0)	6.69028e-11	4.16636e-10
Pos_Method	TG 58:7; [M+NH4]+; TG(18:1/18:1/22:5)	1.48108e-09	6.11995e-09
Pos_Method	TG 58:7; [M+Na]+; TG(16:0/20:1/22:6)	1.48805e-09	6.12803e-09
Pos_Method	TG 51:4; [M+NH4]+; TG(16:1/17:1/18:2)	0.00155782	0.00218927
Pos_Method	TG 54:4; [M+Na]+; TG(16:0/18:1/20:3)	1.88536e-11	1.49239e-10
Pos_Method	TG 56:1; [M+NH4]+; TG(16:0/20:0/20:1)	4.28765e-12	4.36742e-11
Pos_Method	TG 54:4; [M+Na]+; TG(18:1/18:1/18:2)	4.36284e-09	1.5994e-08
Pos_Method	TG 54:4; [M+Na]+; TG(18:0/18:1/18:3)	1.73182e-08	5.59117e-08
Pos_Method	TG 54:5; [M+Na]+; TG(16:0/18:2/20:3)	2.39434e-06	5.14079e-06
Pos_Method	TG 58:10; [M+Na]+; TG(18:2/18:2/22:6)	2.27036e-06	4.90667e-06
Pos_Method	TG 56:1; [M+NH4]+; TG(18:0/18:0/20:1)	2.8323e-11	2.09081e-10
Pos_Method	TG 46:0; [M+NH4]+; TG(14:0/16:0/16:0)	0.00174399	0.00243788
Pos_Method	TG 52:4; [M+Na]+; TG(16:0/18:2/18:2)	5.32251e-05	9.27558e-05
Pos_Method	TG 52:4; [M+Na]+; TG(16:0/18:1/18:3)	2.2355e-07	5.97043e-07
Pos_Method	TG 58:2; [M+NH4]+; TG(18:1/18:1/22:0)	3.95205e-14	9.44181e-13
Pos_Method	plasmenyl-PC 37:0; [M+Na]+; PC(P-18:0/19:0)	0.000899578	0.00132072
Pos_Method	TG 58:2; [M+NH4]+; TG(18:0/18:2/22:0)	5.50078e-14	1.16581e-12
Pos_Method	TG 58:0; [M+Na]+; TG(18:0/19:0/21:0)	1.08254e-09	4.75925e-09
Pos_Method	TG 58:2; [M+NH4]+; TG(18:0/20:1/20:1)	6.04036e-14	1.23891e-12
Pos_Method	TG 50:0; [M+NH4]+; TG(16:0/16:0/18:0)	4.22531e-05	7.53332e-05
Pos_Method	TG 58:2; [M+NH4]+; TG(18:1/20:0/20:1)	1.14419e-14	3.667e-13
Pos_Method	TG 59:2; [M+NH4]+; TG(18:1/20:1/21:0)	1.7993e-06	3.92737e-06
Pos_Method	DG 40:2; [M+NH4]+; DG(18:1/22:1/0:0)	9.53478e-11	5.56831e-10
Pos_Method	TG 59:4; [M+NH4]+; TG(18:1/19:0/22:3)	6.50732e-10	3.04273e-09
Pos_Method	DG 35:1; [M+NH4]+; DG(17:0/18:1/0:0)	0.000470512	0.000720575
Pos_Method	PE 36:3; [M+H]+; GPEtn(18:0/18:3(6Z,9Z,12Z))	0.000588652	0.000889068
Pos_Method	DG 30:0; [M+NH4]+; DG(14:0/16:0/0:0)	2.65436e-08	8.28464e-08
Pos_Method	TG 57:1; [M+NH4]+; TG(18:1/19:0/20:0)	0.062255	0.072545
Pos_Method	PE 40:9; [M+H]+; GPEtn(18:4(6Z,9Z,12Z,15Z)/22:5(4Z,7Z,10Z,13Z,16Z))	0.0959542	0.108686
Pos_Method	DG 40:2; [M+NH4]+; DG(20:1/20:1/0:0)	3.26711e-12	3.51884e-11
Pos_Method	TG 56:1; [M+NH4]+; TG(16:0/18:1/22:0)	5.07802e-09	1.84252e-08
Pos_Method	DG 40:2; [M+NH4]+; DG(18:0/22:2/0:0)	6.63173e-12	6.06158e-11
Pos_Method	TG 58:5; [M+NH4]+; TG(18:0/18:1/22:4)	1.15694e-09	5.01724e-09
Pos_Method	DG 38:1; [M+NH4]+; DG(18:1/20:0/0:0)	3.00773e-07	7.8106e-07
Pos_Method	TG 58:5; [M+NH4]+; TG(18:1/18:1/22:3)	1.70856e-09	6.78263e-09
Pos_Method	TG 58:5; [M+NH4]+; TG(18:0/18:0/22:5)	1.92948e-09	7.56819e-09
Pos_Method	DG 40:3; [M+NH4]+; DG(18:2/22:1/0:0)	5.88752e-14	1.22797e-12
Pos_Method	DG 40:3; [M+NH4]+; DG(20:1/20:2/0:0)	2.45522e-14	6.20416e-13
Pos_Method	DG 38:1; [M+NH4]+; DG(16:0/22:1/0:0)	1.40863e-07	3.86416e-07
Pos_Method	TG 58:4; [M+NH4]+; TG(18:0/20:1/20:3)	1.98575e-14	5.11622e-13
Pos_Method	DG 38:1; [M+NH4]+; DG(18:0/20:1/0:0)	1.78205e-07	4.82807e-07
Pos_Method	DG 42:7; [M+NH4]+; DG(20:1/22:6/0:0)	1.31026e-05	2.49519e-05
Pos_Method	TG 58:8; [M+NH4]+; TG(18:1/18:1/22:6)	2.10779e-09	8.12211e-09
Pos_Method	lysoPC 20:2; [M+H]+; PC(20:2(11Z,14Z)/0:0)	8.50317e-08	2.42895e-07
Pos_Method	TG 58:5; [M+NH4]+; TG(18:1/20:1/20:3)	1.4241e-09	5.92174e-09
Pos_Method	TG 51:1; [M+NH4]+; TG(16:0/17:0/18:1)	7.77313e-05	0.000131962
Pos_Method	TG 58:4; [M+NH4]+; TG(18:1/18:1/22:2)	8.44478e-16	1.72698e-13
Pos_Method	TG 58:4; [M+NH4]+; TG(18:0/18:1/22:3)	4.70422e-15	2.57556e-13
Pos_Method	PE 34:1; [M+H]+; GPEtn(16:0/18:1(11E))	2.97337e-11	2.18269e-10
Pos_Method	TG 58:4; [M+NH4]+; TG(18:1/20:1/20:2)	1.38642e-14	3.96504e-13
Pos_Method	DG 40:3; [M+NH4]+; DG(18:1/22:2/0:0)	4.7991e-12	4.74885e-11
Pos_Method	TG 58:4; [M+NH4]+; TG(18:1/18:2/22:1)	7.09239e-15	2.7003e-13
Pos_Method	TG 58:4; [M+NH4]+; TG(16:0/20:1/22:3)	1.03866e-14	3.41201e-13
Pos_Method	plasmenyl-PE 38:3; [M+H]+; PE(P-18:0/20:3(5Z,8Z,11Z))	1.01643e-13	1.88111e-12
Pos_Method	TG 58:4; [M+NH4]+; TG(18:2/18:2/22:0)	6.12855e-14	1.23891e-12
Pos_Method	TG 48:0; [M+NH4]+; TG(14:0/16:0/18:0)	5.66029e-05	9.81216e-05
Pos_Method	TG 53:1; [M+NH4]+; TG(17:0/18:0/18:1)	0.369178	0.385918
Pos_Method	TG 55:1; [M+NH4]+; TG(17:0/18:0/20:1)	0.13481	0.149738
Pos_Method	TG 52:0; [M+NH4]+; TG(16:0/16:0/20:0)	0.751305	0.75998
Pos_Method	TG 51:3; [M+NH4]+; TG(16:0/17:1/18:2)	5.10035e-05	8.97169e-05
Pos_Method	plasmenyl-PE 38:5; [M+H]+; PE(P-16:0/22:5(4Z,7Z,10Z,13Z,16Z))	0.000289302	0.000458556
Pos_Method	plasmenyl-PE 38:6; [M+H]+; PE(P-16:0/22:6(4Z,7Z,10Z,13Z,16Z,19Z))	9.00572e-07	2.07606e-06
Pos_Method	PE 38:4; [M+H]+; GPEtn(18:0/20:4(5E,8E,11E,14E))	0.00195313	0.00271004
Pos_Method	N-(docosanoyl)-sphing-4-enine; [M+H]+; Cer(d18:1(4E)/22:0)	0.0622761	0.072545
Pos_Method	TG 51:2; [M+NH4]+; TG(16:0/17:1/18:1)	2.97246e-07	7.73428e-07
Pos_Method	TG 51:2; [M+NH4]+; TG(16:1/17:0/18:1)	2.74866e-06	5.86321e-06
Pos_Method	TG 58:3; [M+NH4]+; TG(18:0/18:1/22:2)	1.3258e-14	3.96504e-13
Pos_Method	plasmenyl-PE 40:5; [M+H]+; PE(P-18:0/22:5(4Z,7Z,10Z,13Z,16Z))	3.37157e-05	6.09388e-05
Pos_Method	TG 58:3; [M+NH4]+; TG(18:0/20:1/20:2)	3.00577e-15	2.28926e-13
Pos_Method	TG 44:1; [M+NH4]+; TG(12:0/16:1/16:0)	4.4904e-06	9.26276e-06
Pos_Method	TG 51:3; [M+NH4]+; TG(16:1/17:1/18:1)	1.39535e-06	3.10236e-06
Pos_Method	TG 51:3; [M+NH4]+; TG(16:0/17:2/18:1)	8.86027e-07	2.04611e-06
Pos_Method	TG 58:3; [M+NH4]+; TG(18:1/18:1/22:1)	3.20408e-15	2.28926e-13
Pos_Method	TG 44:1; [M+NH4]+; TG(14:0/16:1/14:0)	5.09622e-06	1.04468e-05
Pos_Method	TG 58:3; [M+NH4]+; TG(18:1/20:0/20:2)	4.10807e-15	2.57048e-13
Pos_Method	TG 55:1; [M+NH4]+; TG(18:0/18:1/19:0)	0.113254	0.127084
Pos_Method	TG 58:3; [M+NH4]+; TG(18:1/18:2/22:0)	1.50224e-15	1.72698e-13
Pos_Method	TG 58:3; [M+NH4]+; TG(16:0/20:1/22:2)	1.30701e-15	1.72698e-13
Pos_Method	TG 51:2; [M+NH4]+; TG(16:0/17:0/18:2)	8.0518e-05	0.000135991
Pos_Method	TG 55:1; [M+NH4]+; TG(17:0/18:1/20:0)	0.0944388	0.107069
Pos_Method	TG 55:1; [M+NH4]+; TG(16:0/19:0/20:1)	0.0931492	0.105881
Pos_Method	TG 53:1; [M+NH4]+; TG(16:0/18:1/19:0)	0.309448	0.326074
Pos_Method	plasmenyl-PE 36:4; [M+H]+; PE(P-16:0/20:4(5E,8E,11E,14E))	1.00844e-05	1.95701e-05
Pos_Method	TG 57:4; [M+NH4]+; TG(17:0/18:1/22:3)	8.08643e-08	2.31999e-07
Pos_Method	TG 55:1; [M+NH4]+; TG(16:0/18:1/21:0)	0.0451393	0.0534833
Pos_Method	DG 40:5; [M+NH4]+; DG(18:0/22:5/0:0)	1.69741e-06	3.72976e-06
Pos_Method	TG 55:2; [M+NH4]+; TG(17:0/18:1/20:1)	0.00545582	0.00712619
Pos_Method	TG 56:0; [M+Na]+; TG(17:0/19:0/20:0)	1.67948e-08	5.43555e-08
Pos_Method	TG 53:1; [M+NH4]+; TG(16:0/17:1/20:0)	0.182754	0.199285
Pos_Method	TG 57:2; [M+NH4]+; TG(18:1/19:0/20:1)	2.10065e-05	3.91526e-05
Pos_Method	N-(eicosanoyl)-sphing-4-enine; [M+H]+; Cer(d18:1(4E)/20:0)	0.00415263	0.00550611
Pos_Method	TG 55:4; [M+NH4]+; TG(17:1/18:1/20:2)	2.52076e-06	5.39459e-06
Pos_Method	TG 55:2; [M+NH4]+; TG(17:1/18:1/20:0)	0.00639087	0.00829437
Pos_Method	TG 53:4; [M+NH4]+; TG(17:1/18:1/18:2)	4.72852e-07	1.17676e-06
Pos_Method	TG 51:3; [M+NH4]+; TG(16:1/17:0/18:2)	0.0747405	0.0861265
Pos_Method	DG 40:5; [M+NH4]+; DG(18:1/22:4/0:0)	6.28685e-10	2.95033e-09
Pos_Method	PE 38:5; [M+H]+; GPEtn(16:0/22:5(4Z,7Z,10Z,13Z,16Z))	7.2095e-09	2.49955e-08
Pos_Method	TG 53:2; [M+NH4]+; TG(17:1/18:0/18:1)	0.000766851	0.00113729
Pos_Method	TG 55:4; [M+NH4]+; TG(18:2/18:2/19:0)	3.35492e-08	1.02759e-07
Pos_Method	TG 53:2; [M+NH4]+; TG(17:0/18:1/18:1)	0.00106598	0.00154431
Pos_Method	TG 56:7; [M+Na]+; TG(16:0/18:1/22:6)	1.72921e-09	6.84392e-09
Pos_Method	TG 57:3; [M+NH4]+; TG(18:1/19:0/20:2)	5.6667e-07	1.39439e-06
Pos_Method	TG 57:2; [M+NH4]+; TG(17:1/20:0/20:1)	1.37308e-05	2.60726e-05
Pos_Method	PE 34:0; [M+H]+; GPEtn(16:0/18:0)	1.0978e-09	4.80834e-09
Pos_Method	TG 56:9; [M+Na]+; TG(16:1/18:2/22:6)	0.0123489	0.0154391
Pos_Method	TG 57:2; [M+NH4]+; TG(18:1/18:1/21:0)	7.52514e-06	1.49592e-05
Pos_Method	TG 57:3; [M+NH4]+; TG(18:2/19:0/20:1)	2.95272e-07	7.69816e-07
Pos_Method	TG 57:3; [M+NH4]+; TG(18:1/18:2/21:0)	2.90735e-07	7.62527e-07
Pos_Method	TG 53:4; [M+NH4]+; TG(17:0/18:1/18:3)	1.52868e-07	4.17607e-07
Pos_Method	TG 56:6; [M+NH4]+; TG(16:0/18:2/22:4)	1.99407e-11	1.55042e-10
Pos_Method	TG 56:6; [M+NH4]+; TG(18:1/18:1/20:4)	8.63179e-14	1.62031e-12
Pos_Method	DG 35:2; [M+NH4]+; DG(17:1/18:1/0:0)	0.00261216	0.00356796
Pos_Method	TG 53:2; [M+NH4]+; TG(16:0/18:2/19:0)	0.00095019	0.00139192
Pos_Method	TG 53:2; [M+NH4]+; TG(16:0/17:1/20:1)	0.000896684	0.00131942
Pos_Method	PC 45:5; [M+H]+; GPCho(20:5(5Z,8Z,11Z,14Z,17Z)/25:0)	6.40035e-07	1.54597e-06
Pos_Method	DG 35:2; [M+NH4]+; DG(17:0/18:2/0:0)	0.00499567	0.00657088
Pos_Method	TG 53:3; [M+NH4]+; TG(17:1/18:0/18:2)	5.23705e-05	9.1509e-05
Pos_Method	TG 53:3; [M+NH4]+; TG(16:0/17:1/20:2)	5.35911e-05	9.32697e-05
Pos_Method	DG 40:6; [M+NH4]+; DG(18:0/22:6/0:0)	0.0992483	0.112134
Pos_Method	TG 56:5; [M+NH4]+; TG(16:0/18:1/22:4)	2.5323e-11	1.9014e-10
Pos_Method	TG 55:3; [M+NH4]+; TG(18:1/18:2/19:0)	2.27367e-05	4.22574e-05
Pos_Method	TG 56:5; [M+NH4]+; TG(16:0/20:2/20:3)	5.45577e-11	3.51416e-10
Pos_Method	TG 57:4; [M+NH4]+; TG(18:2/18:2/21:0)	1.51117e-09	6.18589e-09
Pos_Method	TG 46:1; [M+NH4]+; TG(14:0/16:0/16:1)	1.07037e-08	3.53383e-08
Pos_Method	TG 56:5; [M+NH4]+; TG(16:0/20:1/20:4)	8.37264e-13	1.14601e-11
Pos_Method	TG 56:5; [M+NH4]+; TG(18:1/18:2/20:2)	6.72983e-13	9.30841e-12
Pos_Method	TG 56:5; [M+NH4]+; TG(18:1/18:1/20:3)	1.08547e-13	1.98098e-12
Pos_Method	TG 56:5; [M+NH4]+; TG(16:1/18:1/22:3)	2.94966e-13	4.72665e-12
Pos_Method	TG 56:5; [M+NH4]+; TG(16:0/18:0/22:5)	6.22838e-15	2.7003e-13
Pos_Method	TG 53:3; [M+NH4]+; TG(17:0/18:1/18:2)	4.57287e-05	8.08716e-05
Pos_Method	TG 53:3; [M+NH4]+; TG(17:1/18:1/18:1)	4.01541e-05	7.18933e-05
Pos_Method	TG 55:3; [M+NH4]+; TG(17:1/18:1/20:1)	4.69501e-06	9.66966e-06
Pos_Method	TG 56:2; [M+NH4]+; TG(18:1/18:1/20:0)	1.61531e-14	4.33166e-13
Pos_Method	TG 56:7; [M+NH4]+; TG(16:0/18:2/22:5)	0.296569	0.313257
Pos_Method	TG 56:7; [M+NH4]+; TG(18:1/18:2/20:4)	0.292715	0.309934
Pos_Method	TG 56:7; [M+NH4]+; TG(16:0/18:1/22:6)	0.283712	0.301129
Pos_Method	TG 56:7; [M+NH4]+; TG(16:1/18:1/22:5)	0.260794	0.279286
Pos_Method	TG 54:1; [M+NH4]+; TG(18:0/18:0/18:1)	1.02726e-08	3.40863e-08
Pos_Method	DG 34:0; [M+NH4]+; DG(16:0/18:0/0:0)	6.60358e-09	2.30784e-08
Pos_Method	N-(tetracosanoyl)-sphing-4-enine; [M+H]+; Cer(d18:1(4E)/24:0)	0.00129838	0.00185041
Pos_Method	PC 48:0; [M+H]+; GPCho(24:0/24:0)	0.000188293	0.000305453
Pos_Method	TG 56:2; [M+NH4]+; TG(18:0/18:1/20:1)	2.46193e-15	2.12466e-13
Pos_Method	TG 55:2; [M+NH4]+; TG(16:0/18:2/21:0)	0.00268769	0.00366731
Pos_Method	TG 54:1; [M+NH4]+; TG(16:0/18:0/20:1)	1.60059e-09	6.49126e-09
Pos_Method	TG 46:2; [M+NH4]+; TG(12:0/18:1/16:1)	1.08296e-09	4.75925e-09
Pos_Method	TG 56:2; [M+NH4]+; TG(16:0/20:1/20:1)	7.16097e-15	2.7003e-13
Pos_Method	plasmenyl-PE 38:4; [M+H]+; PE(P-18:0/20:4(5E,8E,11E,14E))	3.9428e-08	1.18555e-07
Pos_Method	N-(15Z-tetracosenoyl)-sphinganine; [M+H]+; Cer(d18:0/24:1(15Z))	0.00142134	0.00201689
Pos_Method	plasmenyl-PE 38:4; [M+H]+; PE(P-16:0/22:4(7Z,10Z,13Z,16Z))	1.97465e-08	6.31313e-08
Pos_Method	TG 56:4; [M+NH4]+; TG(18:0/18:2/20:2)	5.39922e-14	1.16305e-12
Pos_Method	TG 55:2; [M+NH4]+; TG(17:1/18:0/20:1)	0.00170399	0.0023845
Pos_Method	TG 56:4; [M+NH4]+; TG(18:1/18:1/20:2)	6.95643e-15	2.7003e-13
Pos_Method	plasmenyl-PE 36:1; [M+Na]+; PE(P-18:0/18:1(11E))	1.03622e-08	3.42969e-08
Pos_Method	TG 56:4; [M+NH4]+; TG(18:0/18:1/20:3)	5.75292e-15	2.7003e-13
Pos_Method	TG 54:1; [M+NH4]+; TG(16:0/18:1/20:0)	1.88139e-10	1.01735e-09
Pos_Method	TG 55:2; [M+NH4]+; TG(18:1/18:1/19:0)	0.0010905	0.00157464
Pos_Method	TG 52:6; [M+NH4]+; TG(16:1/18:2/18:3)	7.59521e-07	1.78855e-06
Pos_Method	PE 40:7; [M+H]+; GPEtn(18:1(11E)/22:6(4Z,7Z,10Z,13Z,16Z,19Z))	0.143759	0.158873
Pos_Method	TG 56:3; [M+NH4]+; TG(18:1/18:1/20:1)	5.44834e-13	7.86717e-12
Pos_Method	TG 56:4; [M+NH4]+; TG(18:1/18:2/20:1)	1.17467e-15	1.72698e-13
Pos_Method	DG 32:2; [M+NH4]+; DG(16:1/16:1/0:0)	7.23031e-07	1.71802e-06
Pos_Method	TG 56:3; [M+NH4]+; TG(18:1/18:2/20:0)	1.16943e-13	2.10497e-12
Pos_Method	TG 56:4; [M+NH4]+; TG(16:0/18:1/22:3)	7.91866e-18	5.20256e-15
Pos_Method	DG 36:1; [M+NH4]+; DG(18:0/18:1/0:0)	4.34229e-08	1.29972e-07
Pos_Method	TG 56:3; [M+NH4]+; TG(18:0/18:2/20:1)	2.05417e-15	2.07629e-13
Pos_Method	TG 56:3; [M+NH4]+; TG(16:0/20:1/20:2)	3.61978e-17	1.58546e-14
Pos_Method	TG 56:3; [M+NH4]+; TG(18:0/18:1/20:2)	5.94208e-18	5.20256e-15
Pos_Method	PC 38:1; [M+Na]+; GPCho(18:1(11E)/20:0)	0.0137225	0.0170751
Pos_Method	DG 36:1; [M+NH4]+; DG(16:0/20:1/0:0)	6.02823e-09	2.14664e-08
Pos_Method	TG 54:7; [M+NH4]+; TG(18:2/18:2/18:3)	3.06998e-05	5.61833e-05
Pos_Method	TG 48:1; [M+NH4]+; TG(16:0/16:0/16:1)	5.98994e-10	2.82107e-09
Pos_Method	TG 54:7; [M+NH4]+; TG(16:1/18:2/20:4)	0.000319467	0.000502129
Pos_Method	DG 38:2; [M+NH4]+; DG(18:1/20:1/0:0)	1.20386e-12	1.55086e-11
Pos_Method	PE 36:2; [M+H]+; GPEtn(18:1(11E)/18:1(11E))	0.0018811	0.00261286
Pos_Method	PE 36:3; [M+H]+; GPEtn(18:1(11E)/18:2(2E,4E))	0.00106339	0.00154226
Pos_Method	PE 17:1; [M+H]+; GPEtn(3:0/14:1(9Z))	9.01459e-13	1.20869e-11
Pos_Method	PE 15:0; [M+H]+; GPEtn(5:0/10:0)	3.24188e-12	3.51884e-11
Pos_Method	PE 17:1; [M+H]+; GPEtn(2:0/15:1(9Z))	4.42528e-12	4.43879e-11
Pos_Method	PE 36:3; [M+H]+; GPEtn(16:0/20:3(5Z,8Z,11Z))	0.000862214	0.00127155
Pos_Method	DG 38:6; [M+NH4]+; DG(16:0/22:6/0:0)	0.0324698	0.0393229
Pos_Method	TG 52:1; [M+NH4]+; TG(16:0/16:1/20:0)	5.19272e-10	2.47219e-09
Pos_Method	TG 54:6; [M+Na]+; TG(16:0/18:2/20:4)	3.10652e-09	1.17976e-08
Pos_Method	DG 38:6; [M+NH4]+; DG(18:2/20:4/0:0)	0.0754102	0.086768
Pos_Method	TG 50:1; [M+NH4]+; TG(14:0/18:0/18:1)	1.33302e-08	4.37899e-08
Pos_Method	TG 52:1; [M+NH4]+; TG(16:0/18:0/18:1)	2.78608e-10	1.41355e-09
Pos_Method	TG 50:1; [M+NH4]+; TG(16:0/16:0/18:1)	1.41713e-08	4.6321e-08
Pos_Method	TG 48:3; [M+NH4]+; TG(14:1/16:1/18:1)	1.19077e-06	2.67465e-06
Pos_Method	DG 40:7; [M+NH4]+; DG(18:2/22:5/0:0)	0.332874	0.349917
Pos_Method	TG 54:2; [M+NH4]+; TG(16:0/18:2/20:0)	2.48645e-11	1.8777e-10
Pos_Method	TG 48:2; [M+NH4]+; TG(16:0/16:1/16:1)	3.88323e-09	1.4333e-08
Pos_Method	TG 48:2; [M+NH4]+; TG(14:0/16:1/18:1)	1.5573e-09	6.35493e-09
Pos_Method	PC 46:0; [M+H]+; GPCho(23:0/23:0)	0.00819132	0.0104499
Pos_Method	PE 36:4; [M+H]+; GPEtn(16:0/20:4(5E,8E,11E,14E))	2.68358e-10	1.3768e-09
Pos_Method	DG 38:3; [M+NH4]+; DG(18:2/20:1/0:0)	2.5649e-11	1.91493e-10
Pos_Method	TG 54:2; [M+NH4]+; TG(16:0/18:1/20:1)	3.69627e-12	3.9487e-11
Pos_Method	PE 17:0; [M+H]+; GPEtn(4:0/13:0)	3.78722e-11	2.59188e-10
Pos_Method	DG 38:3; [M+NH4]+; DG(18:1/20:2/0:0)	1.14597e-11	9.84184e-11
Pos_Method	DG 38:4; [M+NH4]+; DG(16:0/22:4/0:0)	0.00098937	0.00144609
Pos_Method	TG 54:3; [M+NH4]+; TG(16:0/18:2/20:1)	5.78844e-13	8.0915e-12
Pos_Method	TG 50:2; [M+NH4]+; TG(16:0/16:0/18:2)	1.11113e-10	6.37567e-10
Pos_Method	TG 52:4; [M+Na]+; TG(16:1/18:1/18:2)	3.50193e-08	1.06271e-07
Pos_Method	TG 54:6; [M+NH4]+; TG(18:1/18:2/18:3)	8.09113e-12	7.1354e-11
Pos_Method	TG 54:6; [M+NH4]+; TG(16:0/18:1/20:5)	3.97927e-13	5.87502e-12
Pos_Method	DG 38:4; [M+NH4]+; DG(18:1/20:3/0:0)	0.00128506	0.00183341
Pos_Method	TG 54:6; [M+NH4]+; TG(16:0/16:1/22:5)	4.79199e-13	6.99631e-12
Pos_Method	TG 54:3; [M+NH4]+; TG(18:0/18:1/18:2)	3.7848e-15	2.48661e-13
Pos_Method	DG 38:5; [M+NH4]+; DG(18:2/20:3/0:0)	0.00574345	0.00749443
Pos_Method	TG 50:2; [M+NH4]+; TG(16:0/16:1/18:1)	8.7373e-11	5.21855e-10
Pos_Method	TG 54:3; [M+NH4]+; TG(16:0/18:1/20:2)	7.39807e-15	2.7003e-13
Pos_Method	TG 52:2; [M+NH4]+; TG(16:0/18:0/18:2)	3.8372e-09	1.42432e-08
Pos_Method	TG 54:4; [M+NH4]+; TG(16:0/18:1/20:3)	7.95083e-15	2.82362e-13
Pos_Method	TG 54:4; [M+NH4]+; TG(16:0/16:1/22:3)	1.41766e-15	1.72698e-13
Pos_Method	PE 38:5; [M+H]+; GPEtn(18:1(11E)/20:4(5E,8E,11E,14E))	1.41725e-06	3.14041e-06
Pos_Method	TG 54:5; [M+NH4]+; TG(18:1/18:1/18:3)	1.17305e-11	1.0009e-10
Pos_Method	TG 54:5; [M+NH4]+; TG(16:1/18:1/20:3)	2.09741e-12	2.52844e-11
Pos_Method	TG 54:5; [M+NH4]+; TG(16:0/18:1/20:4)	4.34144e-12	4.3882e-11
Pos_Method	TG 50:4; [M+NH4]+; TG(16:1/16:1/18:2)	2.94118e-08	9.11488e-08
Pos_Method	TG 54:5; [M+NH4]+; TG(16:0/16:1/22:4)	5.4105e-12	5.11468e-11
Pos_Method	TG 54:4; [M+NH4]+; TG(16:1/18:1/20:2)	7.23793e-15	2.7003e-13
Pos_Method	TG 54:5; [M+NH4]+; TG(16:0/16:0/22:5)	1.78715e-12	2.2154e-11
Pos_Method	TG 54:4; [M+NH4]+; TG(16:0/16:0/22:4)	1.23435e-14	3.86176e-13
Pos_Method	TG 52:5; [M+NH4]+; TG(16:0/16:1/20:4)	3.88257e-09	1.4333e-08
Pos_Method	TG 52:2; [M+NH4]+; TG(16:1/18:0/18:1)	3.25449e-11	2.28684e-10
Pos_Method	TG 50:3; [M+NH4]+; TG(16:0/16:1/18:2)	5.14289e-09	1.84638e-08
Pos_Method	TG 52:2; [M+NH4]+; TG(14:0/18:1/20:1)	6.19067e-11	3.92973e-10
Pos_Method	PC 36:7; [M+Na]+; GPCho(14:1(9Z)/22:6(4Z,7Z,10Z,13Z,16Z,19Z))	7.95793e-05	0.000134578
Pos_Method	PC 36:7; [M+Na]+; GPCho(18:3(9Z,12Z,15Z)/18:4(6Z,9Z,12Z,15Z))	1.41886e-09	5.91868e-09
Pos_Method	TG 50:3; [M+NH4]+; TG(16:1/16:1/18:1)	6.65545e-10	3.0902e-09
Pos_Method	TG 52:5; [M+NH4]+; TG(16:1/18:2/18:2)	1.74391e-08	5.61643e-08
Pos_Method	TG 52:3; [M+NH4]+; TG(16:1/18:1/18:1)	4.93024e-14	1.13655e-12
Pos_Method	TG 52:3; [M+NH4]+; TG(16:0/18:1/18:2)	5.13489e-14	1.14474e-12
Pos_Method	TG 52:3; [M+NH4]+; TG(16:0/16:1/20:2)	5.14002e-14	1.14474e-12
Pos_Method	TG 52:5; [M+NH4]+; TG(16:1/18:1/18:3)	9.22495e-08	2.62372e-07
Pos_Method	TG 52:4; [M+NH4]+; TG(16:1/18:1/18:2)	6.77539e-10	3.12381e-09
Pos_Method	DG 32:1; [M+NH4]+; DG(16:0/16:1/0:0)	3.18673e-09	1.20326e-08
Pos_Method	DG 32:1; [M+NH4]+; DG(14:0/18:1/0:0)	4.12437e-10	2.02217e-09
Pos_Method	TG 52:4; [M+NH4]+; TG(16:0/16:1/20:3)	9.57282e-13	1.27057e-11
Pos_Method	TG 52:4; [M+NH4]+; TG(16:0/18:2/18:2)	7.73833e-12	6.91712e-11
Pos_Method	lysoPC 18:0; [M+H]+; PC(18:0/0:0)	2.95304e-08	9.13012e-08
Pos_Method	DG 34:3; [M+NH4]+; DG(16:1/18:2/0:0)	0.000211859	0.000341574
Pos_Method	PE 36:1; [M+Na]+; GPEtn(18:0/18:1(11E))	2.22729e-12	2.59509e-11
Pos_Method	PC 36:4; [M+Na]+; GPCho(12:0/24:4(5Z,8Z,11Z,14Z))	0.166295	0.182245
Pos_Method	PC 36:5; [M+H]+; GPCho(18:2(2E,4E)/18:3(6Z,9Z,12Z))	0.000244085	0.000391132
Pos_Method	DG 36:2; [M+NH4]+; DG(18:1/18:1/0:0)	0.00027098	0.000431598
Pos_Method	DG 36:3; [M+NH4]+; DG(18:1/18:2/0:0)	0.00025146	0.000402459
Pos_Method	DG 34:2; [M+NH4]+; DG(16:1/18:1/0:0)	5.73264e-07	1.40535e-06
Pos_Method	DG 34:2; [M+NH4]+; DG(16:0/18:2/0:0)	2.24389e-07	5.98066e-07
Neg_Method	PE 33:0; [M-H]-; GPEtn(16:0/17:0)	3.61882e-05	6.52282e-05
Neg_Method	PI 40:2; [M-H]-; GPIns(18:0/22:2(13Z,16Z))	4.98393e-08	1.46836e-07
Neg_Method	plasmenyl-PE 36:5; [M-H]-; PE(P-16:0/20:5(5Z,8Z,11Z,14Z,17Z))	0.0533307	0.0626242
Neg_Method	CL 80:2; [M-2H](2-); CL(18:1/22:0/20:1/20:0)	0.126409	0.140884
Neg_Method	PS 42:1; [M-H]-; GPSer(18:1(11E)/24:0)	7.56867e-07	1.7855e-06
Neg_Method	PC 41:1; [M-Ac-H]-; GPCho(18:1(11E)/23:0)	0.00600748	0.00782342
Neg_Method	plasmenyl-PE 42:4; [M-H]-; PE(P-20:0/22:4(7Z,10Z,13Z,16Z))	0.000897916	0.00131976
Neg_Method	PE 40:0; [M-H]-; GPEtn(16:0/24:0)	0.0075061	0.00965172
Neg_Method	PE 41:1; [M-H]-; GPEtn(18:1(11E)/23:0)	3.97279e-06	8.29927e-06
Neg_Method	PC 40:1; [M-Ac-H]-; GPCho(20:0/20:1(11E))	0.0116239	0.0145604
Neg_Method	PI 38:1; [M-H]-; GPIns(18:0/20:1(11E))	1.00978e-05	1.95701e-05
Neg_Method	PC 43:1; [M-Ac-H]-; GPCho(18:1(11E)/25:0)	0.0452467	0.0535623
Neg_Method	PC 24:2; [M+HCOO]-; GPCho(2:0/22:2(13Z,16Z))	0.000357528	0.000556625
Neg_Method	plasmenyl-PE 40:3; [M-H]-; PE(P-20:0/20:3(5Z,8Z,11Z))	0.0934119	0.106015
Neg_Method	CL 68:2; [M-2H](2-); CL(16:0/16:1/18:0/18:1)	0.00388185	0.0051627
Neg_Method	PE 38:2; [M-H]-; GPEtn(18:0/20:2(11Z,14Z))	0.000436139	0.000673427
Neg_Method	lysoPE 22:1; [M-H]-; PE(22:1(13Z)/0:0)	3.42743e-09	1.27944e-08
Neg_Method	PC 44:2; [M+HCOO]-; GPCho(18:1(11E)/26:1(5Z))	2.75466e-06	5.86649e-06
Neg_Method	CL 70:3; [M-2H](2-); CL(16:0/18:1/18:1/18:1)	8.28667e-09	2.80636e-08
Neg_Method	CL 70:5; [M-2H](2-); CL(18:1/16:1/18:2/18:1)	5.29514e-06	1.07873e-05
Neg_Method	CL 70:5; [M-2H](2-); CL(18:1/18:1/18:2/16:1)	5.26659e-06	1.07458e-05
Neg_Method	PC 33:2; [M-Ac-H]-; GPCho(15:1(9Z)/18:1(11E))	0.0253366	0.0309984
Neg_Method	PS 38:1; [M-H]-; GPSer(18:0/20:1(11E))	0.0563098	0.0660045
Neg_Method	CL 70:3; [M-2H](2-); CL(18:1/16:0/18:1/18:1)	3.90999e-09	1.43914e-08
Neg_Method	PI 40:3; [M-H]-; GPIns(18:1(11E)/22:2(13Z,16Z))	1.57295e-09	6.39892e-09
Neg_Method	PC 40:5; [M+HCOO]-; GPCho(18:3(6Z,9Z,12Z)/22:2(13Z,16Z))	3.90727e-10	1.93013e-09
Neg_Method	lysoPE 16:1; [M-H]-; PE(16:1(7Z)/0:0)	3.29408e-05	5.98674e-05
Neg_Method	PC 35:3; [M-Ac-H]-; GPCho(15:0/20:3(5Z,8Z,11Z))	0.0697509	0.0807512
Neg_Method	PE 43:4; [M-H]-; GPEtn(20:4(5E,8E,11E,14E)/23:0)	0.0960309	0.108686
Neg_Method	CL 70:2; [M-2H](2-); CL(18:0/16:0/18:1/18:1)	1.11394e-05	2.14936e-05
Neg_Method	PS 33:1; [M-H]-; GPSer(15:0/18:1(11E))	0.077861	0.0894312
Neg_Method	PE 31:1; [M-H]-; GPEtn(15:0/16:1(7Z))	0.000923305	0.00135404
Neg_Method	CL 66:2; [M-2H](2-); CL(14:0/18:1/18:1/16:0)	1.29678e-05	2.4731e-05
Neg_Method	PE 35:0; [M-H]-; GPEtn(17:0/18:0)	0.0449728	0.0533342
Neg_Method	PS 44:6; [M-H]-; GPSer(22:0/22:6(4Z,7Z,10Z,13Z,16Z,19Z))	0.0684005	0.0793277
Neg_Method	PA 40:2; [M-H]-; GPA(20:1(11E)/20:1(11E))	5.16952e-05	9.06909e-05
Neg_Method	PC 40:1; [M-CH3]-; GPCho(20:0/20:1(11E))	1.68057e-10	9.27298e-10
Neg_Method	PC 40:7; [M-CH3]-; GPCho(18:1(11E)/22:6(4Z,7Z,10Z,13Z,16Z,19Z))	0.428598	0.444147
Neg_Method	PE 35:0; [M-H]-; GPEtn(16:0/19:0)	2.02782e-07	5.44898e-07
Neg_Method	plasmenyl-PE 36:1; [M-H]-; PE(P-18:0/18:1(11E))	0.904827	0.908978
Neg_Method	PS 32:1; [M-H]-; GPSer(16:0/16:1(7Z))	0.00319781	0.00430967
Neg_Method	PI 40:3; [M-H]-; GPIns(20:1(11E)/20:2(11Z,14Z))	2.03017e-09	7.86917e-09
Neg_Method	PC 35:2; [M-Ac-H]-; GPCho(17:2(9Z,12Z)/18:0)	1.9388e-07	5.22047e-07
Neg_Method	PE 46:4; [M-H]-; GPEtn(20:4(5E,8E,11E,14E)/26:0)	1.60932e-06	3.54806e-06
Neg_Method	PC 37:3; [M-Ac-H]-; GPCho(17:1(9Z)/20:2(11Z,14Z))	0.00319676	0.00430967
Neg_Method	PS 42:6; [M-H]-; GPSer(20:0/22:6(4Z,7Z,10Z,13Z,16Z,19Z))	5.11762e-06	1.04744e-05
Neg_Method	PC 29:1; [M-Ac-H]-; GPCho(11:0/18:1(11E))	0.00436334	0.00576804
Neg_Method	PE 46:1; [M-H]-; GPEtn(20:1(11E)/26:0)	7.26136e-07	1.72228e-06
Neg_Method	PC 35:2; [M-Ac-H]-; GPCho(15:1(9Z)/20:1(11E))	2.01121e-12	2.44697e-11
Neg_Method	PC 27:1; [M-Ac-H]-; GPCho(11:0/16:1(7Z))	0.453896	0.468514
Neg_Method	PC 32:0; [M+HCOO]-; GPCho(16:0/16:0)	0.353424	0.37063
Neg_Method	PC 40:5; [M+HCOO]-; GPCho(20:2(11Z,14Z)/20:3(5Z,8Z,11Z))	9.89559e-05	0.000165641
Neg_Method	PE 46:5; [M-H]-; GPEtn(22:5(4Z,7Z,10Z,13Z,16Z)/24:0)	2.57883e-05	4.75924e-05
Neg_Method	PC 44:5; [M-Ac-H]-; GPCho(20:4(5E,8E,11E,14E)/24:1(15Z))	3.31212e-05	6.01122e-05
Neg_Method	PC 34:2; [M+HCOO]-; GPCho(16:0/18:2(2E,4E))	0.00758535	0.00974305
Neg_Method	CL 78:13; [M-2H](2-); CL(16:1/18:1/22:5/22:6)	0.0114724	0.0143842
Neg_Method	CL 68:7; [M-2H](2-); CL(16:1/18:2/16:1/18:3)	4.36974e-09	1.5994e-08
Neg_Method	MGDG 38:2; [M-H]-; MGDG(18:1(11E)/20:1(11E))	1.12497e-12	1.47821e-11
Neg_Method	PC 44:3; [M-Ac-H]-; GPCho(18:1(11E)/26:2(5E,9Z))	2.75717e-11	2.04684e-10
Neg_Method	PC 40:5; [M+HCOO]-; GPCho(20:1(11E)/20:4(5E,8E,11E,14E))	2.69372e-06	5.75536e-06
Neg_Method	PA 36:1; [M-H]-; GPA(18:0/18:1(11E))	2.69052e-05	4.94453e-05
Neg_Method	lysoPE 18:0; [M-H]-; PE(P-18:0/0:0)	0.709052	0.718346
Neg_Method	PC 42:5; [M-CH3]-; GPCho(22:4(7Z,10Z,13Z,16Z)/20:1(11E))	2.08425e-09	8.055e-09
Neg_Method	PC 38:0; [M-Ac-H]-; GPCho(14:0/24:0)	0.000711922	0.00105942
Neg_Method	plasmenyl-PE 34:3; [M-H]-; PE(P-16:0/18:3(6Z,9Z,12Z))	7.85359e-08	2.25812e-07
Neg_Method	PE 37:0; [M-H]-; GPEtn(18:0/19:0)	0.263893	0.282145
Neg_Method	PC 34:1; [M-Ac-H]-; GPCho(16:1(7Z)/18:0)	0.256509	0.27492
Neg_Method	PC 28:0; [M+HCOO]-; GPCho(12:0/16:0)	0.00639436	0.00829437
Neg_Method	PC 35:0; [M-Ac-H]-; GPCho(12:0/23:0)	8.04447e-09	2.74482e-08
Neg_Method	PE 42:2; [M-H]-; GPEtn(18:1(11E)/24:1(15Z))	9.76437e-10	4.34928e-09
Neg_Method	PE 42:2; [M-H]-; GPEtn(20:1(11E)/22:1(13Z))	1.37813e-09	5.76708e-09
Neg_Method	MGDG 36:0; [M-H]-; MGDG(16:0/20:0)	2.25016e-08	7.14183e-08
Neg_Method	CL 70:3; [M-2H](2-); CL(16:0/18:1/18:0/18:2)	8.18579e-06	1.61261e-05
Neg_Method	plasmenyl-PE 36:3; [M-H]-; PE(P-16:0/20:3(5Z,8Z,11Z))	9.73239e-07	2.23182e-06
Neg_Method	PE 46:2; [M-H]-; GPEtn(20:1(11E)/26:1(5Z))	6.39057e-09	2.25731e-08
Neg_Method	plasmenyl-PE 40:2; [M-H]-; PE(P-18:0/22:2(13Z,16Z))	1.2596e-05	2.41271e-05
Neg_Method	PI 40:4; [M-H]-; GPIns(20:0/20:4(5E,8E,11E,14E))	1.15693e-07	3.22762e-07
Neg_Method	PA 40:1; [M-H]-; GPA(20:0/20:1(11E))	0.00690003	0.00893265
Neg_Method	CL 70:4; [M-2H](2-); CL(18:0/18:2/18:1/16:1)	0.000557984	0.000843718
Neg_Method	PA 40:7; [M-H]-; GPA(18:1(11E)/22:6(4Z,7Z,10Z,13Z,16Z,19Z))	0.117442	0.13156
Neg_Method	PE 38:1; [M-H]-; GPEtn(18:0/20:1(11E))	1.61404e-05	3.03847e-05
Neg_Method	CL 70:4; [M-2H](2-); CL(16:1/18:2/18:1/18:0)	2.38236e-06	5.13184e-06
Neg_Method	PC 22:1; [M+HCOO]-; GPCho(2:0/20:1(11E))	1.20579e-08	3.97095e-08
Neg_Method	CL 78:6; [M-2H](2-); CL(18:1/20:2/20:1/20:2)	0.299859	0.316478
Neg_Method	CL 74:3; [M-2H](2-); CL(18:0/20:0/18:1/18:2)	0.404373	0.421035
Neg_Method	PE 35:2; [M-H]-; GPEtn(17:1(9Z)/18:1(11E))	0.000749215	0.00111239
Neg_Method	lysoPE 18:1; [M-H]-; PE(18:1(11E)/0:0)	3.68319e-06	7.71884e-06
Neg_Method	PC 20:0; [M+HCOO]-; GPCho(2:0/18:0)	1.64549e-06	3.62172e-06
Neg_Method	PC 36:2; [M-Ac-H]-; GPCho(18:1(11E)/18:1(11E))	0.00327331	0.00439788
Neg_Method	plasmenyl-PE 38:2; [M-H]-; PE(P-18:0/20:2(11Z,14Z))	0.972724	0.974207
Neg_Method	PC 36:0; [M-Ac-H]-; GPCho(16:0/20:0)	0.0125587	0.0156864
Neg_Method	CL 70:4; [M-2H](2-); CL(16:1/18:1/18:1/18:1)	0.000179538	0.000291971
Neg_Method	plasmenyl-PE 40:1; [M-H]-; PE(P-20:0/20:1(11E))	7.72152e-10	3.50891e-09
Neg_Method	PC 40:4; [M+HCOO]-; GPCho(20:0/20:4(5E,8E,11E,14E))	4.29126e-07	1.07815e-06
Neg_Method	PC 37:0; [M-Ac-H]-; GPCho(17:0/20:0)	1.21399e-07	3.37247e-07
Neg_Method	CL 76:4; [M-2H](2-); CL(18:0/18:1/20:1/20:2)	2.91963e-07	7.64221e-07
Neg_Method	plasmenyl-PE 40:1; [M-H]-; PE(P-18:0/22:1(13Z))	1.12453e-09	4.89282e-09
Neg_Method	PC 44:2; [M-CH3]-; GPCho(26:1(5Z)/18:1(11E))	4.66627e-07	1.16347e-06
Neg_Method	PE 36:7; [M-H]-; GPEtn(14:1(9Z)/22:6(4Z,7Z,10Z,13Z,16Z,19Z))	0.373497	0.390123
Neg_Method	CL 72:6; [M-2H](2-); CL(18:1/18:2/18:1/18:2)	0.137808	0.15281
Neg_Method	PE 44:3; [M-H]-; GPEtn(20:2(11Z,14Z)/24:1(15Z))	0.000168893	0.000276026
Neg_Method	PG 38:1; [M-H]-; GPGro(18:0/20:1(11E))	5.436e-11	3.51416e-10
Neg_Method	PE 36:2; [M-H]-; GPEtn(18:0/18:2(2E,4E))	0.265396	0.28329
Neg_Method	PG 44:8; [M-H]-; GPGro(22:2(13Z,16Z)/22:6(4Z,7Z,10Z,13Z,16Z,19Z))	9.06569e-07	2.08622e-06
Neg_Method	PC 28:0; [M-Ac-H]-; GPCho(14:0/14:0)	8.26381e-09	2.80585e-08
Neg_Method	CL 74:6; [M-2H](2-); CL(16:0/18:1/20:2/20:3)	0.325252	0.342452
Neg_Method	PI 39:4; [M-H]-; GPIns(19:0/20:4(5E,8E,11E,14E))	0.254317	0.273017
Neg_Method	CL 66:2; [M-2H](2-); CL(16:0/16:1/16:0/18:1)	0.0725712	0.0837948
Neg_Method	PC 38:3; [M+HCOO]-; GPCho(18:0/20:3(5Z,8Z,11Z))	7.07115e-07	1.68936e-06
Neg_Method	PC 22:0; [M+HCOO]-; GPCho(2:0/20:0)	1.95801e-09	7.65723e-09
Neg_Method	PI 38:2; [M-H]-; GPIns(18:0/20:2(11Z,14Z))	1.19273e-05	2.29801e-05
Neg_Method	PI 37:4; [M-H]-; GPIns(15:0/22:4(7Z,10Z,13Z,16Z))	0.00685894	0.00888822
Neg_Method	PG 36:2; [M-H]-; GPGro(16:0/20:2(11Z,14Z))	3.70122e-06	7.74428e-06
Neg_Method	PC 33:0; [M-Ac-H]-; GPCho(16:0/17:0)	0.00764305	0.00980759
Neg_Method	PC 46:0; [M+HCOO]-; GPCho(21:0/25:0)	0.0637602	0.0741424
Neg_Method	PA 42:2; [M-H]-; GPA(20:1(11E)/22:1(13Z))	1.44352e-09	5.98353e-09
Neg_Method	PC 28:0; [M-CH3]-; GPCho(14:0/14:0)	0.145846	0.161043
Neg_Method	PE 44:4; [M-H]-; GPEtn(20:4(5E,8E,11E,14E)/24:0)	9.25996e-07	2.1272e-06
Neg_Method	CL 76:2; [M-2H](2-); CL(18:0/18:1/20:0/20:1)	6.96283e-07	1.66955e-06
Neg_Method	PE 30:1; [M-H]-; GPEtn(14:0/16:1(7Z))	0.668674	0.678908
Neg_Method	CL 78:6; [M-2H](2-); CL(20:1/18:0/20:2/20:3)	5.08589e-05	8.95826e-05
Neg_Method	CL 62:0; [M-2H](2-); CL(16:0/14:0/16:0/16:0)	0.333507	0.350302
Neg_Method	plasmenyl-PE 38:3; [M-H]-; PE(P-18:0/20:3(5Z,8Z,11Z))	0.0020892	0.00288666
Neg_Method	CL 68:1; [M-2H](2-); CL(18:0/14:0/18:0/18:1)	2.94803e-07	7.69816e-07
Neg_Method	PC 39:5; [M-Ac-H]-; GPCho(17:1(9Z)/22:4(7Z,10Z,13Z,16Z))	5.16582e-07	1.27832e-06
Neg_Method	PC 40:2; [M-Ac-H]-; GPCho(20:1(11E)/20:1(11E))	9.7195e-06	1.88926e-05
Neg_Method	CL 72:1; [M-2H](2-); CL(18:0/18:0/18:0/18:1)	0.295744	0.312636
Neg_Method	PA 36:4; [M-H]-; GPA(16:0/20:4(5E,8E,11E,14E))	0.00116904	0.00168066
Neg_Method	PE 42:2; [M-H]-; GPEtn(18:2(2E,4E)/24:0)	3.34468e-09	1.25929e-08
Neg_Method	PG 33:0; [M-H]-; GPGro(16:0/17:0)	4.35772e-05	7.72746e-05
Neg_Method	PA 40:6; [M-H]-; GPA(18:0/22:6(4Z,7Z,10Z,13Z,16Z,19Z))	0.39898	0.41608
Neg_Method	PG 33:0; [M-H]-; GPGro(15:0/18:0)	1.01258e-05	1.95954e-05
Neg_Method	PC 18:0; [M+HCOO]-; GPCho(2:0/16:0)	1.87689e-06	4.07642e-06
Neg_Method	PC 28:1; [M-CH3]-; GPCho(12:0/16:1(7Z))	0.171739	0.187898
Neg_Method	PC 37:2; [M-CH3]-; GPCho(19:0/18:2(2E,4E))	0.017036	0.0211182
Neg_Method	PE 31:1; [M-H]-; GPEtn(14:0/17:1(9Z))	0.00234188	0.00321886
Neg_Method	PI 38:5; [M-H]-; GPIns(18:1(11E)/20:4(5E,8E,11E,14E))	9.22514e-05	0.000155209
Neg_Method	PC 39:5; [M-Ac-H]-; GPCho(17:0/22:5(4Z,7Z,10Z,13Z,16Z))	6.69284e-05	0.00011466
Neg_Method	CL 78:13; [M-2H](2-); CL(18:1/18:2/22:6/20:4)	0.000603062	0.000907701
Neg_Method	PI 38:6; [M-H]-; GPIns(16:0/22:6(4Z,7Z,10Z,13Z,16Z,19Z))	0.0502569	0.0591734
Neg_Method	PC 33:0; [M-CH3]-; GPCho(16:0/17:0)	0.0112384	0.0141043
Neg_Method	PS 35:1; [M-H]-; GPSer(17:0/18:1(11E))	1.71604e-05	3.21665e-05
Neg_Method	PC 44:6; [M-CH3]-; GPCho(22:4(7Z,10Z,13Z,16Z)/22:2(13Z,16Z))	1.16023e-06	2.63307e-06
Neg_Method	PC 29:0; [M+HCOO]-; GPCho(13:0/16:0)	0.329458	0.346604
Neg_Method	CL 72:1; [M-2H](2-); CL(16:0/20:0/18:0/18:1)	0.00105883	0.00153736
Neg_Method	PS 37:1; [M-H]-; GPSer(18:1(11E)/19:0)	0.00169581	0.00237558
Neg_Method	plasmenyl-PE 34:1; [M-H]-; PE(P-18:0/16:1(7Z))	0.603507	0.614735
Neg_Method	PC 44:4; [M-Ac-H]-; GPCho(20:3(5Z,8Z,11Z)/24:1(15Z))	4.88769e-08	1.44649e-07
Neg_Method	MGDG 38:2; [M-H]-; MGDG(18:0/20:2(11Z,14Z))	0.594763	0.607713
Neg_Method	plasmenyl-PE 35:0; [M-H]-; PE(P-18:0/17:0)	0.00694135	0.00896893
Neg_Method	PC 33:0; [M-Ac-H]-; GPCho(15:0/18:0)	2.88706e-10	1.45908e-09
Neg_Method	PC 31:0; [M-CH3]-; GPCho(16:0/15:0)	0.000169592	0.000276826
Neg_Method	CL 76:0; [M-2H](2-); CL(16:0/18:0/20:0/22:0)	4.38173e-11	2.89326e-10
Neg_Method	PE 30:0; [M-H]-; GPEtn(14:0/16:0)	0.00271647	0.0036989
Neg_Method	PA 32:2; [M-H]-; GPA(14:1(9Z)/18:1(11E))	1.2431e-07	3.44607e-07
Neg_Method	PC 35:2; [M+HCOO]-; GPCho(17:1(9Z)/18:1(11E))	0.0354338	0.0427549
Neg_Method	PA 35:0; [M-H]-; GPA(17:0/18:0)	7.93373e-05	0.000134342
Neg_Method	PA 38:6; [M-H]-; GPA(16:0/22:6(4Z,7Z,10Z,13Z,16Z,19Z))	8.04121e-07	1.88345e-06
Neg_Method	PS 42:3; [M-H]-; GPSer(20:3(5Z,8Z,11Z)/22:0)	0.401103	0.417961
Neg_Method	PE 33:1; [M-H]-; GPEtn(15:0/18:1(11E))	0.0542118	0.063602
Neg_Method	PC 30:2; [M+HCOO]-; GPCho(14:1(9Z)/16:1(7Z))	0.0819208	0.0936849
Neg_Method	PC 37:1; [M-CH3]-; GPCho(19:0/18:1(11E))	0.00132706	0.00188515
Neg_Method	CL 76:0; [M-2H](2-); CL(18:0/16:0/20:0/22:0)	4.34114e-06	9.01447e-06
Neg_Method	PE 38:5; [M-H]-; GPEtn(18:1(11E)/20:4(5E,8E,11E,14E))	0.0104156	0.0131471
Neg_Method	PE 39:1; [M-H]-; GPEtn(17:1(9Z)/22:0)	3.41974e-08	1.04501e-07
Neg_Method	PE 33:1; [M-H]-; GPEtn(16:0/17:1(9Z))	0.0229208	0.0281214
Neg_Method	PC 42:4; [M-Ac-H]-; GPCho(20:4(5E,8E,11E,14E)/22:0)	1.123e-09	4.89282e-09
Neg_Method	PC 28:1; [M-Ac-H]-; GPCho(12:0/16:1(9Z))	0.00196027	0.00271708
Neg_Method	CL 76:4; [M-2H](2-); CL(20:1/18:1/20:1/18:1)	0.0297107	0.0360479
Neg_Method	CL 76:6; [M-2H](2-); CL(16:0/20:3/20:1/20:2)	7.75831e-05	0.000131881
Neg_Method	CL 80:12; [M-2H](2-); CL(18:0/18:1/22:6/22:5)	0.268096	0.285709
Neg_Method	CL 72:6; [M-2H](2-); CL(16:0/20:3/18:1/18:2)	1.38494e-07	3.81513e-07
Neg_Method	PC 42:5; [M-Ac-H]-; GPCho(20:0/22:5(4Z,7Z,10Z,13Z,16Z))	8.36419e-08	2.39445e-07
Neg_Method	PI 40:1; [M-H]-; GPIns(18:0/22:1(13Z))	6.66474e-05	0.000114327
Neg_Method	PE 44:3; [M-H]-; GPEtn(20:3(5Z,8Z,11Z)/24:0)	1.33442e-06	2.98202e-06
Neg_Method	PA 42:4; [M-H]-; GPA(20:2(11Z,14Z)/22:2(13Z,16Z))	1.87763e-07	5.07657e-07
Neg_Method	CL 82:12; [M-2H](2-); CL(18:0/20:1/22:5/22:6)	0.450028	0.464888
Neg_Method	plasmenyl-PE 33:0; [M-H]-; PE(P-16:0/17:0)	5.85027e-06	1.18448e-05
Neg_Method	plasmenyl-PE 38:4; [M-H]-; PE(P-18:0/20:4(5E,8E,11E,14E))	0.00866906	0.0110272
Neg_Method	CL 66:4; [M-2H](2-); CL(16:1/16:1/16:1/18:1)	0.000711488	0.00105942
Neg_Method	CL 74:5; [M-2H](2-); CL(18:1/18:2/20:2/18:0)	0.183676	0.200125
Neg_Method	PE 44:6; [M-H]-; GPEtn(22:0/22:6(4Z,7Z,10Z,13Z,16Z,19Z))	3.17234e-05	5.78149e-05
Neg_Method	MGDG 40:6; [M-H]-; MGDG(18:0/22:6(4Z,7Z,10Z,13Z,16Z,19Z))	9.5907e-08	2.70433e-07
Neg_Method	PC 36:2; [M+HCOO]-; GPCho(18:1(11E)/18:1(11E))	7.09461e-06	1.42325e-05
Neg_Method	PC 21:0; [M+HCOO]-; GPCho(4:0/17:0)	0.411043	0.42683
Neg_Method	PG 38:3; [M-H]-; GPGro(18:2(2E,4E)/20:1(11E))	0.000267479	0.000426538
Neg_Method	PE 38:2; [M-H]-; GPEtn(18:2(2E,4E)/20:0)	3.3927e-09	1.27055e-08
Neg_Method	CL 68:2; [M-2H](2-); CL(16:1/16:0/18:1/18:0)	8.90759e-05	0.000150059
Neg_Method	PG 32:2; [M-H]-; GPGro(16:1(7Z)/16:1(7Z))	0.00116001	0.0016695
Neg_Method	PC 34:0; [M+HCOO]-; GPCho(16:0/18:0)	0.10855	0.122223
Neg_Method	plasmenyl-PE 36:1; [M-H]-; PE(P-16:0/20:1(11E))	0.158262	0.173731
Neg_Method	N-(octadecanoyl)-sphing-4-enine; [M-H]-; Cer(d18:1(4E)/18:0)	1.79973e-10	9.81265e-10
Neg_Method	PC 37:4; [M-Ac-H]-; GPCho(17:1(9Z)/20:3(5Z,8Z,11Z))	0.00215347	0.00297232
Neg_Method	PC 29:1; [M-Ac-H]-; GPCho(13:0/16:1(7Z))	0.993314	0.993314
Neg_Method	CL 80:4; [M-2H](2-); CL(18:1/20:2/20:1/22:0)	7.66663e-09	2.63716e-08
Neg_Method	PG 42:3; [M-H]-; GPGro(20:1(11E)/22:2(13Z,16Z))	1.19271e-11	1.01111e-10
Neg_Method	PG 40:3; [M-H]-; GPGro(18:1(11E)/22:2(13Z,16Z))	2.61224e-12	2.90888e-11
Neg_Method	PC 43:4; [M+HCOO]-; GPCho(21:0/22:4(7Z,10Z,13Z,16Z))	5.11659e-09	1.84535e-08
Neg_Method	PI 40:6; [M-H]-; GPIns(18:0/22:6(4Z,7Z,10Z,13Z,16Z,19Z))	5.39988e-06	1.09837e-05
Neg_Method	PC 34:5; [M-Ac-H]-; GPCho(14:0/20:5(5Z,8Z,11Z,14Z,17Z))	2.69284e-10	1.3768e-09
Neg_Method	PC 35:1; [M-Ac-H]-; GPCho(15:0/20:1(11E))	4.82919e-05	8.52896e-05
Neg_Method	PC 37:1; [M-Ac-H]-; GPCho(18:1(11E)/19:0)	0.039996	0.0476903
Neg_Method	CL 76:8; [M-2H](2-); CL(18:0/18:1/20:3/20:4)	1.06411e-07	2.9941e-07
Neg_Method	PE 39:1; [M-H]-; GPEtn(18:1(11E)/21:0)	0.00206934	0.00286223
Neg_Method	CL 72:7; [M-2H](2-); CL(16:0/20:3/16:0/20:4)	1.66329e-08	5.39644e-08
Neg_Method	PE 41:5; [M-H]-; GPEtn(19:0/22:5(4Z,7Z,10Z,13Z,16Z))	4.43967e-06	9.17253e-06
Neg_Method	PC 29:0; [M-Ac-H]-; GPCho(13:0/16:0)	0.00149825	0.00211376
Neg_Method	PE 48:8; [M-H]-; GPEtn(22:6(4Z,7Z,10Z,13Z,16Z,19Z)/26:2(5E,9Z))	0.0230247	0.0282224
Neg_Method	PC 19:0; [M+HCOO]-; GPCho(2:0/17:0)	0.013971	0.0173679
Neg_Method	PE 39:1; [M-H]-; GPEtn(19:0/20:1(11E))	0.000490076	0.00074879
Neg_Method	PA 32:1; [M-H]-; GPA(16:0/16:1(7Z))	8.2644e-10	3.71898e-09
Neg_Method	PE 35:3; [M-H]-; GPEtn(17:1(9Z)/18:2(2E,4E))	0.093429	0.106015
Neg_Method	PG 40:7; [M-H]-; GPGro(18:1(11E)/22:6(4Z,7Z,10Z,13Z,16Z,19Z))	1.49237e-09	6.12803e-09
Neg_Method	PC 24:1; [M+HCOO]-; GPCho(2:0/22:1(13Z))	1.02577e-06	2.34004e-06
Neg_Method	PE 40:1; [M-H]-; GPEtn(18:1(11E)/22:0)	0.000499417	0.000761292
Neg_Method	PS 36:1; [M-H]-; GPSer(18:0/18:1(11E))	0.100332	0.113261
Neg_Method	PC 40:6; [M+HCOO]-; GPCho(18:0/22:6(4Z,7Z,10Z,13Z,16Z,19Z))	0.0012405	0.00177561
Neg_Method	PC 31:0; [M-Ac-H]-; GPCho(15:0/16:0)	0.118807	0.132975
Neg_Method	PE 41:4; [M-H]-; GPEtn(19:0/22:4(7Z,10Z,13Z,16Z))	0.000106034	0.000176589
Neg_Method	PC 30:1; [M-Ac-H]-; GPCho(12:0/18:1(11E))	0.000518534	0.000787692
Neg_Method	PS 38:2; [M-H]-; GPSer(18:0/20:2(11Z,14Z))	0.00955926	0.0121244
Neg_Method	PE 40:1; [M-H]-; GPEtn(18:0/22:1(13Z))	0.000428013	0.000661657
Neg_Method	CL 76:8; [M-2H](2-); CL(18:1/20:2/18:1/20:4)	1.00745e-08	3.35989e-08
Neg_Method	PI 40:5; [M-H]-; GPIns(18:0/22:5(4Z,7Z,10Z,13Z,16Z))	3.06495e-05	5.61693e-05
Neg_Method	PC 33:0; [M-Ac-H]-; GPCho(14:0/19:0)	1.37121e-09	5.75645e-09
Neg_Method	PI 36:1; [M-H]-; GPIns(18:0/18:1(11E))	0.000614972	0.000923513
Neg_Method	PC 29:0; [M-Ac-H]-; GPCho(15:0/14:0)	2.4204e-09	9.27232e-09
Neg_Method	CL 74:3; [M-2H](2-); CL(18:1/18:0/18:1/20:1)	2.76851e-06	5.88644e-06
Neg_Method	PS 33:2; [M-H]-; GPSer(15:1(9Z)/18:1(11E))	0.00723628	0.00932203
Neg_Method	PC 37:2; [M-Ac-H]-; GPCho(17:1(9Z)/20:1(11E))	0.280347	0.297798
Neg_Method	PC 28:2; [M+HCOO]-; GPCho(6:0/22:2(13Z,16Z))	0.0475212	0.0560528
Neg_Method	MGDG 36:1; [M-H]-; MGDG(18:0/18:1(11E))	1.191e-09	5.14795e-09
Neg_Method	CL 82:11; [M-2H](2-); CL(20:0/22:5/22:6/18:0)	6.10486e-05	0.000105411
Neg_Method	CL 76:2; [M-2H](2-); CL(20:0/20:1/18:1/18:0)	7.42719e-06	1.48094e-05
Neg_Method	PC 40:2; [M-Ac-H]-; GPCho(18:1(11E)/22:1(13Z))	3.83886e-07	9.77571e-07
Neg_Method	CL 72:6; [M-2H](2-); CL(16:1/20:2/18:1/18:2)	0.000173992	0.000283655
Neg_Method	PC 28:1; [M-Ac-H]-; GPCho(10:0/18:1(11E))	0.125495	0.140221
Neg_Method	DGDG 36:1; [M-H]-; DGDG(18:0/18:1(11E))	0.0106562	0.013425
Neg_Method	plasmenyl-PE 30:0; [M-H]-; PE(P-16:0/14:0)	5.60615e-11	3.59341e-10
Neg_Method	PG 39:7; [M-H]-; GPGro(17:1(9Z)/22:6(4Z,7Z,10Z,13Z,16Z,19Z))	3.35136e-05	6.07405e-05
Neg_Method	PC 32:0; [M-Ac-H]-; GPCho(14:0/18:0)	7.55035e-06	1.49866e-05
Neg_Method	CL 68:6; [M-2H](2-); CL(14:0/18:2/16:1/20:3)	4.51371e-08	1.3449e-07
Neg_Method	PS 42:5; [M-H]-; GPSer(20:0/22:5(4Z,7Z,10Z,13Z,16Z))	0.0153284	0.0190194
Neg_Method	CL 74:3; [M-2H](2-); CL(16:0/18:1/22:0/18:2)	0.499647	0.514124
Neg_Method	CL 70:4; [M-2H](2-); CL(18:1/16:1/18:2/18:0)	2.20841e-05	4.11028e-05
Neg_Method	PS 40:7; [M-H]-; GPSer(18:1(11E)/22:6(4Z,7Z,10Z,13Z,16Z,19Z))	0.0150186	0.0186526
Neg_Method	PA 36:4; [M-H]-; GPA(16:1(7Z)/20:3(5Z,8Z,11Z))	6.09868e-09	2.16586e-08
Neg_Method	PC 37:2; [M-Ac-H]-; GPCho(15:0/22:2(13Z,16Z))	0.00310436	0.00419664
Neg_Method	PE 31:0; [M-H]-; GPEtn(15:0/16:0)	0.904213	0.908978
Neg_Method	PS 36:3; [M-H]-; GPSer(18:1(11E)/18:2(2E,4E))	1.20223e-05	2.31294e-05
Neg_Method	PC 30:0; [M+HCOO]-; GPCho(14:0/16:0)	4.04572e-10	1.99104e-09
Neg_Method	CL 82:11; [M-2H](2-); CL(18:0/20:0/22:6/22:5)	0.00328034	0.00440283
Neg_Method	PC 38:6; [M-CH3]-; GPCho(16:1(7Z)/22:5(4Z,7Z,10Z,13Z,16Z))	0.109787	0.123511
Neg_Method	CL 80:13; [M-2H](2-); CL(18:0/18:1/22:6/22:6)	5.38387e-05	9.35767e-05
Neg_Method	PE 41:4; [M-H]-; GPEtn(20:4(5E,8E,11E,14E)/21:0)	1.00504e-10	5.84349e-10
Neg_Method	PC 38:1; [M-Ac-H]-; GPCho(18:0/20:1(11E))	0.141589	0.15687
Neg_Method	PA 34:3; [M-H]-; GPA(16:1(7Z)/18:2(2E,4E))	0.00166387	0.00233582
Neg_Method	PC 35:0; [M-Ac-H]-; GPCho(16:0/19:0)	7.58898e-09	2.6173e-08
Neg_Method	PA 42:3; [M-H]-; GPA(20:1(11E)/22:2(13Z,16Z))	1.60867e-09	6.50396e-09
Neg_Method	PI 38:2; [M-H]-; GPIns(18:1(11E)/20:1(11E))	5.3148e-05	9.27444e-05
Neg_Method	PS 40:6; [M-H]-; GPSer(18:0/22:6(4Z,7Z,10Z,13Z,16Z,19Z))	8.28146e-07	1.9294e-06
Neg_Method	PS 38:1; [M-H]-; GPSer(18:1(11E)/20:0)	0.00771601	0.00988191
Neg_Method	PG 32:0; [M-H]-; GPGro(16:0/16:0)	2.73967e-05	5.02784e-05
Neg_Method	PE 40:1; [M-H]-; GPEtn(20:0/20:1(11E))	0.000367005	0.000570704
Neg_Method	PC 42:2; [M-Ac-H]-; GPCho(18:1(11E)/24:1(15Z))	0.126409	0.140884
Neg_Method	CL 70:3; [M-2H](2-); CL(16:0/18:1/16:1/20:1)	0.824156	0.831114
Neg_Method	PG 38:0; [M-H]-; GPGro(18:0/20:0)	0.0259845	0.031732
Neg_Method	PG 32:1; [M-H]-; GPGro(14:0/18:1(11E))	0.000142901	0.000235304
Neg_Method	PE 40:3; [M-H]-; GPEtn(18:1(11E)/22:2(13Z,16Z))	4.90735e-05	8.65539e-05
Neg_Method	PE 33:2; [M-H]-; GPEtn(16:1(7Z)/17:1(9Z))	5.91468e-09	2.11193e-08
Neg_Method	PC 36:0; [M-CH3]-; GPCho(20:0/16:0)	3.63852e-07	9.31972e-07
Neg_Method	PE 38:0; [M-H]-; GPEtn(18:0/20:0)	3.63852e-07	9.31972e-07
Neg_Method	PI 38:4; [M-H]-; GPIns(18:0/20:4(5E,8E,11E,14E))	4.46381e-05	7.90491e-05
Neg_Method	PC 40:2; [M-Ac-H]-; GPCho(18:2(2E,4E)/22:0)	4.84192e-10	2.33051e-09
Neg_Method	PC 36:0; [M-Ac-H]-; GPCho(14:0/22:0)	5.74277e-05	9.94203e-05
Neg_Method	lysoPE 20:0; [M-H]-; PE(20:0/0:0)	8.17105e-11	4.90263e-10
Neg_Method	PE 33:2; [M-H]-; GPEtn(15:0/18:2(2E,4E))	8.97862e-09	3.0251e-08
Neg_Method	PC 31:1; [M-Ac-H]-; GPCho(15:0/16:1(7Z))	1.7114e-10	9.36994e-10
Neg_Method	CL 78:0; [M-2H](2-); CL(18:0/20:0/18:0/22:0)	3.95155e-07	1.00238e-06
Neg_Method	PG 32:1; [M-H]-; GPGro(16:0/16:1(7Z))	3.55422e-05	6.41517e-05
Neg_Method	PE 34:2; [M-H]-; GPEtn(16:0/18:2(2E,4E))	0.00287154	0.00389794
Neg_Method	PC 30:0; [M-Ac-H]-; GPCho(15:0/15:0)	0.00126251	0.0018032
Neg_Method	CL 80:12; [M-2H](2-); CL(18:0/18:1/22:5/22:6)	0.149748	0.164936
Neg_Method	PG 42:7; [M-H]-; GPGro(20:1(11E)/22:6(4Z,7Z,10Z,13Z,16Z,19Z))	4.19343e-12	4.30482e-11
Neg_Method	PC 35:0; [M-Ac-H]-; GPCho(17:0/18:0)	8.31514e-07	1.93382e-06
Neg_Method	CL 68:4; [M-2H](2-); CL(16:0/16:1/18:2/18:1)	3.12223e-07	8.06014e-07
Neg_Method	PC 37:1; [M-Ac-H]-; GPCho(17:0/20:1(11E))	7.627e-07	1.79282e-06
Neg_Method	PC 33:0; [M+HCOO]-; GPCho(16:0/17:0)	0.899654	0.905165
Neg_Method	PC 26:2; [M+HCOO]-; GPCho(9:0/17:2(9Z,12Z))	0.277478	0.294989
Neg_Method	PC 40:7; [M-Ac-H]-; GPCho(18:1(11E)/22:6(4Z,7Z,10Z,13Z,16Z,19Z))	0.000149864	0.000246152
Neg_Method	PE 42:3; [M-H]-; GPEtn(20:1(11E)/22:2(13Z,16Z))	6.53006e-10	3.04273e-09
Neg_Method	PC 40:3; [M-CH3]-; GPCho(22:2(13Z,16Z)/18:1(11E))	6.7658e-10	3.12381e-09
Neg_Method	PG 38:1; [M-H]-; GPGro(18:1(11E)/20:0)	7.82127e-14	1.49578e-12
Neg_Method	PS 42:6; [M-H]-; GPSer(20:1(11E)/22:5(4Z,7Z,10Z,13Z,16Z))	0.00177736	0.00248189
Neg_Method	PC 36:2; [M+HCOO]-; GPCho(18:0/18:2(2E,4E))	4.95467e-08	1.46302e-07
Neg_Method	PG 42:5; [M-H]-; GPGro(20:1(11E)/22:4(7Z,10Z,13Z,16Z))	1.6078e-14	4.33166e-13
Neg_Method	PC 30:1; [M-Ac-H]-; GPCho(14:1(9Z)/16:0)	2.90394e-06	6.15448e-06
Neg_Method	PI 32:1; [M-H]-; GPIns(16:0/16:1(7Z))	0.0109173	0.0137144
Neg_Method	N-(eicosanoyl)-sphing-4-enine; [M-H]-; Cer(d18:1(4E)/20:0)	0.00323594	0.00435658
Neg_Method	PC 42:5; [M-Ac-H]-; GPCho(20:4(5E,8E,11E,14E)/22:1(13Z))	1.32973e-05	2.5286e-05
Neg_Method	PC 25:0; [M+HCOO]-; GPCho(2:0/23:0)	1.65296e-05	3.10728e-05
Neg_Method	PC 40:3; [M-CH3]-; GPCho(18:1(11E)/22:2(13Z,16Z))	5.93917e-11	3.78838e-10
Neg_Method	PC 34:1; [M+HCOO]-; GPCho(16:0/18:1(11E))	0.0968576	0.109527
Neg_Method	CL 80:11; [M-2H](2-); CL(18:0/18:0/22:5/22:6)	0.000544143	0.000824688
Neg_Method	PE 44:4; [M-H]-; GPEtn(20:3(5Z,8Z,11Z)/24:1(15Z))	1.56212e-05	2.94918e-05
Neg_Method	PS 38:5; [M-H]-; GPSer(18:1(11E)/20:4(5E,8E,11E,14E))	0.000861201	0.00127148
Neg_Method	CL 64:1; [M-2H](2-); CL(14:0/18:0/16:0/16:1)	0.000182414	0.000296282
Neg_Method	PE 43:6; [M-H]-; GPEtn(21:0/22:6(4Z,7Z,10Z,13Z,16Z,19Z))	0.675077	0.684453
Neg_Method	PC 42:3; [M-CH3]-; GPCho(22:2(13Z,16Z)/20:1(11E))	1.39024e-14	3.96504e-13
Neg_Method	CL 68:6; [M-2H](2-); CL(16:1/18:2/16:1/18:2)	7.90724e-09	2.70576e-08
Neg_Method	CL 80:13; [M-2H](2-); CL(22:6/18:0/22:6/18:1)	0.0809027	0.0926012
Neg_Method	PC 28:0; [M-Ac-H]-; GPCho(12:0/16:0)	0.365963	0.382863
Neg_Method	plasmenyl-PE 31:0; [M-H]-; PE(P-16:0/15:0)	0.0356715	0.0430021
Neg_Method	PS 37:7; [M-H]-; GPSer(15:1(9Z)/22:6(4Z,7Z,10Z,13Z,16Z,19Z))	0.154914	0.170198
Neg_Method	PE 44:5; [M-H]-; GPEtn(20:4(5E,8E,11E,14E)/24:1(15Z))	9.41668e-08	2.67247e-07
Neg_Method	PE 36:6; [M-H]-; GPEtn(16:1(7Z)/20:5(5Z,8Z,11Z,14Z,17Z))	7.3115e-05	0.00012477
Neg_Method	PC 36:3; [M-CH3]-; GPCho(18:1(11E)/18:2(2E,4E))	0.00186407	0.00259195
Neg_Method	PI 36:3; [M-H]-; GPIns(16:0/20:3(5Z,8Z,11Z))	0.00251673	0.00344478
Neg_Method	CL 72:8; [M-2H](2-); CL(16:1/20:4/18:1/18:2)	4.60859e-07	1.15127e-06
Neg_Method	PE 38:5; [M-H]-; GPEtn(18:0/20:5(5Z,8Z,11Z,14Z,17Z))	0.000233568	0.000375194
Neg_Method	CL 74:7; [M-2H](2-); CL(18:2/18:1/20:3/18:1)	0.00119916	0.00172046
Neg_Method	PE 35:1; [M-H]-; GPEtn(17:0/18:1(11E))	0.802403	0.811044
Neg_Method	CL 64:3; [M-2H](2-); CL(16:1/14:0/16:1/18:1)	0.0050512	0.00662933
Neg_Method	CL 78:12; [M-2H](2-); CL(16:0/18:1/22:5/22:6)	0.308352	0.325181
Neg_Method	PA 40:5; [M-H]-; GPA(18:0/22:5(4Z,7Z,10Z,13Z,16Z))	0.000385747	0.000598431
Neg_Method	PC 26:0; [M-Ac-H]-; GPCho(12:0/14:0)	0.0175114	0.0216871
Neg_Method	PE 35:4; [M-H]-; GPEtn(15:0/20:4(5E,8E,11E,14E))	0.14291	0.158067
Neg_Method	PA 31:2; [M-H]-; GPA(14:0/17:2(9Z,12Z))	0.0197745	0.0244207
Neg_Method	PC 36:4; [M+HCOO]-; GPCho(16:0/20:4(5E,8E,11E,14E))	5.74027e-13	8.0915e-12
Neg_Method	PC 33:1; [M+HCOO]-; GPCho(15:0/18:1(11E))	0.00019087	0.000308872
Neg_Method	PI 34:2; [M-H]-; GPIns(16:1(7Z)/18:1(11E))	0.0180921	0.0223851
Neg_Method	plasmenyl-PE 40:4; [M-H]-; PE(P-18:0/22:4(7Z,10Z,13Z,16Z))	0.0390627	0.0467472
Neg_Method	plasmenyl-PE 32:1; [M-H]-; PE(P-16:0/16:1(7Z))	0.000445371	0.00068607
Neg_Method	PC 40:4; [M-CH3]-; GPCho(20:0/20:4(5E,8E,11E,14E))	0.0464869	0.0548821
Neg_Method	PG 42:6; [M-H]-; GPGro(20:1(11E)/22:5(4Z,7Z,10Z,13Z,16Z))	5.70607e-13	8.0915e-12
Neg_Method	PG 38:3; [M-H]-; GPGro(18:1(11E)/20:2(11Z,14Z))	7.85454e-14	1.49578e-12
Neg_Method	PS 40:1; [M-H]-; GPSer(18:1(11E)/22:0)	0.000283256	0.000450058
Neg_Method	lysoPE 17:1; [M-H]-; PE(17:1(9Z)/0:0)	4.49092e-08	1.34115e-07
Neg_Method	CL 72:1; [M-2H](2-); CL(16:0/20:0/18:1/18:0)	0.0346349	0.0418293
Neg_Method	PC 32:2; [M-Ac-H]-; GPCho(14:1(9Z)/18:1(11E))	6.39931e-11	4.04264e-10
Neg_Method	CL 78:2; [M-2H](2-); CL(18:0/20:1/18:1/22:0)	0.148704	0.163923
Neg_Method	PG 42:8; [M-H]-; GPGro(20:4(5E,8E,11E,14E)/22:4(7Z,10Z,13Z,16Z))	2.16778e-12	2.56619e-11
Neg_Method	PS 42:7; [M-H]-; GPSer(20:1(11E)/22:6(4Z,7Z,10Z,13Z,16Z,19Z))	0.000331922	0.000517988
Neg_Method	PC 42:5; [M-Ac-H]-; GPCho(20:1(11E)/22:4(7Z,10Z,13Z,16Z))	0.000638142	0.000956121
Neg_Method	CL 78:13; [M-2H](2-); CL(18:0/20:4/22:6/18:3)	0.00144259	0.00204484
Neg_Method	CL 78:2; [M-2H](2-); CL(18:0/18:1/20:1/22:0)	0.168298	0.184286
Neg_Method	PE 42:8; [M-H]-; GPEtn(20:2(11Z,14Z)/22:6(4Z,7Z,10Z,13Z,16Z,19Z))	1.04646e-05	2.02214e-05
Neg_Method	PE 37:1; [M-H]-; GPEtn(18:1(11E)/19:0)	6.7725e-06	1.3628e-05
Neg_Method	plasmenyl-PE 33:1; [M-H]-; PE(P-16:0/17:1(9Z))	9.45651e-06	1.84087e-05
Neg_Method	PC 33:1; [M-Ac-H]-; GPCho(15:1(9Z)/18:0)	5.74724e-07	1.40631e-06
Neg_Method	PC 35:1; [M-CH3]-; GPCho(17:0/18:1(11E))	6.22602e-06	1.25668e-05
Neg_Method	plasmenyl-PE 42:5; [M-H]-; PE(P-20:0/22:5(4Z,7Z,10Z,13Z,16Z))	3.94132e-08	1.18555e-07
Neg_Method	PC 38:1; [M-CH3]-; GPCho(20:0/18:1(11E))	0.262629	0.281021
Neg_Method	PC 36:6; [M-Ac-H]-; GPCho(14:0/22:6(4Z,7Z,10Z,13Z,16Z,19Z))	0.00149812	0.00211376
Neg_Method	PC 36:0; [M-Ac-H]-; GPCho(18:0/18:0)	1.08705e-06	2.47554e-06
Neg_Method	PA 34:2; [M-H]-; GPA(16:1(7Z)/18:1(11E))	4.12082e-05	7.36701e-05
Neg_Method	CL 72:0; [M-2H](2-); CL(16:0/20:0/16:0/20:0)	5.90527e-08	1.72818e-07
Neg_Method	PC 24:0; [M+HCOO]-; GPCho(2:0/22:0)	7.63447e-10	3.48323e-09
Neg_Method	PE 26:1; [M-H]-; GPEtn(10:0/16:1(7Z))	5.88355e-07	1.43432e-06
Neg_Method	CL 72:1; [M-2H](2-); CL(20:0/16:0/18:1/18:0)	0.00515787	0.00675045
Neg_Method	PS 40:1; [M-H]-; GPSer(18:0/22:1(13Z))	0.0220964	0.027186
Neg_Method	lysoPE 18:0; [M-H]-; PE(18:0/0:0)	0.000302348	0.000477507
Neg_Method	PE 36:0; [M-H]-; GPEtn(18:0/18:0)	1.29987e-06	2.91473e-06
Neg_Method	PS 35:2; [M-H]-; GPSer(17:1(9Z)/18:1(11E))	0.00269689	0.00367606
Neg_Method	PC 34:0; [M-CH3]-; GPCho(16:0/18:0)	0.00125029	0.00178769
Neg_Method	PC 36:6; [M-Ac-H]-; GPCho(18:3(6Z,9Z,12Z)/18:3(6Z,9Z,12Z))	0.0428823	0.0510393
Neg_Method	PC 38:2; [M+HCOO]-; GPCho(18:1(11E)/20:1(11E))	1.44199e-10	8.06288e-10
Neg_Method	PG 42:8; [M-H]-; GPGro(20:2(11Z,14Z)/22:6(4Z,7Z,10Z,13Z,16Z,19Z))	9.04003e-15	3.12595e-13
Neg_Method	PA 38:0; [M-H]-; GPA(18:0/20:0)	0.000645763	0.000966438
Neg_Method	PC 36:2; [M-Ac-H]-; GPCho(18:0/18:2(2E,4E))	0.0444456	0.0527565
Neg_Method	PC 26:4; [M+HCOO]-; GPCho(2:0/24:4(5Z,8Z,11Z,14Z))	0.00151225	0.00212751
Neg_Method	PC 28:1; [M-Ac-H]-; GPCho(14:0/14:1(9Z))	0.0574611	0.067294
Neg_Method	PE 39:5; [M-H]-; GPEtn(17:0/22:5(4Z,7Z,10Z,13Z,16Z))	2.35004e-06	5.07053e-06
Neg_Method	PE 42:4; [M-H]-; GPEtn(20:4(5E,8E,11E,14E)/22:0)	3.33523e-11	2.33111e-10
Neg_Method	PC 42:6; [M-Ac-H]-; GPCho(20:1(11E)/22:5(4Z,7Z,10Z,13Z,16Z))	9.79885e-07	2.24315e-06
Neg_Method	PC 30:0; [M-CH3]-; GPCho(14:0/16:0)	0.212678	0.230386
Neg_Method	PE 39:3; [M-H]-; GPEtn(19:0/20:3(5Z,8Z,11Z))	4.83238e-09	1.75893e-08
Neg_Method	PC 36:6; [M-Ac-H]-; GPCho(16:1(7Z)/20:5(5Z,8Z,11Z,14Z,17Z))	0.00857886	0.0109231
Neg_Method	PC 28:1; [M+HCOO]-; GPCho(2:0/26:1(5Z))	0.000320147	0.000502596
Neg_Method	PI 36:2; [M-H]-; GPIns(18:1(11E)/18:1(11E))	0.010508	0.013251
Neg_Method	PI 36:2; [M-H]-; GPIns(18:0/18:2(2E,4E))	0.00798841	0.0102009
Neg_Method	PE 40:6; [M-H]-; GPEtn(18:0/22:6(4Z,7Z,10Z,13Z,16Z,19Z))	5.68986e-07	1.39747e-06
Neg_Method	PC 36:1; [M+HCOO]-; GPCho(18:0/18:1(11E))	1.93757e-05	3.61644e-05
Neg_Method	PG 34:0; [M-H]-; GPGro(16:0/18:0)	0.000229676	0.000369394
Neg_Method	DGDG 18:0; [M-H]-; DGDG(2:0/16:0)	0.00907068	0.0115158
Neg_Method	CL 66:4; [M-2H](2-); CL(16:0/16:1/16:1/18:2)	0.000491155	0.000749567
Neg_Method	PC 42:9; [M-Ac-H]-; GPCho(20:3(5Z,8Z,11Z)/22:6(4Z,7Z,10Z,13Z,16Z,19Z))	8.65965e-08	2.46828e-07
Neg_Method	PC 40:3; [M-Ac-H]-; GPCho(20:1(11E)/20:2(11Z,14Z))	4.93266e-11	3.24076e-10
Neg_Method	CL 78:10; [M-2H](2-); CL(20:3/18:0/20:3/20:4)	0.0383715	0.0460879
Neg_Method	PS 40:4; [M-H]-; GPSer(20:1(11E)/20:3(5Z,8Z,11Z))	2.601e-07	6.86289e-07
Neg_Method	PI 36:2; [M-H]-; GPIns(16:0/20:2(11Z,14Z))	0.00325981	0.00438423
Neg_Method	PS 40:4; [M-H]-; GPSer(18:0/22:4(7Z,10Z,13Z,16Z))	7.40735e-08	2.13449e-07
Neg_Method	MGDG 36:4; [M-H]-; MGDG(16:0/20:4(5E,8E,11E,14E))	4.08337e-06	8.51675e-06
Neg_Method	PC 42:9; [M-Ac-H]-; GPCho(20:4(5E,8E,11E,14E)/22:5(4Z,7Z,10Z,13Z,16Z))	1.70401e-07	4.62618e-07
Neg_Method	PE 34:0; [M-H]-; GPEtn(16:0/18:0)	0.000322649	0.000505919
Neg_Method	CL 74:3; [M-2H](2-); CL(16:1/20:0/18:2/20:0)	3.44202e-08	1.04695e-07
Neg_Method	PG 36:1; [M-H]-; GPGro(18:0/18:1(11E))	1.62371e-10	9.00234e-10
Neg_Method	PE 37:3; [M-H]-; GPEtn(17:0/20:3(5Z,8Z,11Z))	8.76061e-07	2.02666e-06
Neg_Method	CL 66:4; [M-2H](2-); CL(16:1/16:0/16:1/18:2)	0.000297505	0.000470989
Neg_Method	PC 40:8; [M-Ac-H]-; GPCho(20:4(5E,8E,11E,14E)/20:4(5E,8E,11E,14E))	0.19134	0.20813
Neg_Method	CL 68:6; [M-2H](2-); CL(16:1/14:0/18:2/20:3)	6.81099e-08	1.97129e-07
Neg_Method	PC 40:3; [M-Ac-H]-; GPCho(18:1(11E)/22:2(13Z,16Z))	6.4998e-11	4.08648e-10
Neg_Method	PG 34:3; [M-H]-; GPGro(16:1(7Z)/18:2(2E,4E))	6.60387e-09	2.30784e-08
Neg_Method	PC 35:4; [M-Ac-H]-; GPCho(15:0/20:4(5E,8E,11E,14E))	6.0071e-12	5.59811e-11
Neg_Method	PI 38:5; [M-H]-; GPIns(16:0/22:5(4Z,7Z,10Z,13Z,16Z))	2.39441e-07	6.35607e-07
Neg_Method	PI 38:5; [M-H]-; GPIns(18:0/20:5(5Z,8Z,11Z,14Z,17Z))	1.19484e-07	3.32631e-07
Neg_Method	PC 39:6; [M-Ac-H]-; GPCho(17:0/22:6(4Z,7Z,10Z,13Z,16Z,19Z))	2.55549e-08	8.01413e-08
Neg_Method	PC 34:4; [M-Ac-H]-; GPCho(16:1(7Z)/18:3(6Z,9Z,12Z))	1.66264e-08	5.39644e-08
Neg_Method	PC 35:2; [M-Ac-H]-; GPCho(17:1(9Z)/18:1(11E))	5.13345e-12	4.9124e-11
Neg_Method	N-(hexadecanoyl)-sphing-4-enine; [M-H]-; Cer(d18:1(4E)/16:0)	0.000315355	0.000496854
Neg_Method	PS 38:6; [M-H]-; GPSer(16:0/22:6(4Z,7Z,10Z,13Z,16Z,19Z))	0.000265811	0.000424393
Neg_Method	PS 38:6; [M-H]-; GPSer(18:2(2E,4E)/20:4(5E,8E,11E,14E))	0.000103981	0.00017339
Neg_Method	PE 32:2; [M-H]-; GPEtn(16:1(7Z)/16:1(7Z))	0.000279131	0.000444041
Neg_Method	PC 39:6; [M-Ac-H]-; GPCho(17:2(9Z,12Z)/22:4(7Z,10Z,13Z,16Z))	2.2629e-08	7.16493e-08
Neg_Method	PC 33:2; [M-Ac-H]-; GPCho(16:1(7Z)/17:1(9Z))	3.59392e-11	2.48548e-10
Neg_Method	PC 40:3; [M-Ac-H]-; GPCho(18:2(2E,4E)/22:1(13Z))	3.05908e-11	2.21142e-10
Neg_Method	PC 38:1; [M-Ac-H]-; GPCho(18:1(11E)/20:0)	0.000393629	0.00060994
Neg_Method	PC 32:1; [M-CH3]-; GPCho(16:0/16:1(7Z))	0.106095	0.119664
Neg_Method	PC 34:2; [M+HCOO]-; GPCho(16:1(7Z)/18:1(11E))	0.0205469	0.0253508
Neg_Method	CL 78:12; [M-2H](2-); CL(20:4/18:0/22:6/18:2)	2.31167e-05	4.2903e-05
Neg_Method	PG 38:7; [M-H]-; GPGro(16:1(7Z)/22:6(4Z,7Z,10Z,13Z,16Z,19Z))	3.19522e-11	2.2818e-10
Neg_Method	PC 33:2; [M-Ac-H]-; GPCho(15:0/18:2(2E,4E))	6.37954e-12	5.90332e-11
Neg_Method	PC 33:1; [M+HCOO]-; GPCho(16:1(7Z)/17:0)	6.91032e-07	1.65999e-06
Neg_Method	N-(15Z-tetracosenoyl)-sphing-4-enine; [M-H]-; Cer(d18:1(4E)/24:1(15Z))	0.10695	0.120525
Neg_Method	PI 36:4; [M-H]-; GPIns(16:0/20:4(5E,8E,11E,14E))	1.84151e-06	4.00619e-06
Neg_Method	PC 42:10; [M-Ac-H]-; GPCho(20:4(5E,8E,11E,14E)/22:6(4Z,7Z,10Z,13Z,16Z,19Z))	0.00294701	0.00399625
Neg_Method	N-(tetracosanoyl)-sphing-4-enine; [M-H]-; Cer(d18:1(4E)/24:0)	0.0885523	0.101005
Neg_Method	PC 35:3; [M-Ac-H]-; GPCho(17:2(9Z,12Z)/18:1(11E))	3.20659e-14	7.94993e-13
Neg_Method	PC 40:5; [M-Ac-H]-; GPCho(20:1(11E)/20:4(5E,8E,11E,14E))	3.66947e-07	9.3807e-07
Neg_Method	PC 35:0; [M-Ac-H]-; GPCho(18:0/17:0)	0.23592	0.253681
Neg_Method	PG 40:5; [M-H]-; GPGro(18:1(11E)/22:4(7Z,10Z,13Z,16Z))	4.1597e-11	2.7887e-10
Neg_Method	CL 60:0; [M-2H](2-); CL(14:0/14:0/16:0/16:0)	4.77959e-09	1.74455e-08
Neg_Method	PC 42:1; [M-Ac-H]-; GPCho(18:1(11E)/24:0)	0.860603	0.866538
Neg_Method	PC 34:2; [M-CH3]-; GPCho(16:1(7Z)/18:1(11E))	0.118987	0.133063
Neg_Method	PC 36:3; [M+HCOO]-; GPCho(18:1(11E)/18:2(2E,4E))	9.3044e-11	5.45803e-10
Neg_Method	PC 37:4; [M-Ac-H]-; GPCho(17:0/20:4(5E,8E,11E,14E))	3.80396e-13	5.68001e-12
Neg_Method	N-(docosanoyl)-sphing-4-enine; [M-H]-; Cer(d18:1(4E)/22:0)	0.00464838	0.0061325
Neg_Method	PC 34:0; [M-Ac-H]-; GPCho(17:0/17:0)	2.47911e-06	5.31411e-06
Neg_Method	CL 76:6; [M-2H](2-); CL(18:1/20:0/20:3/18:2)	1.35942e-06	3.03272e-06
Neg_Method	PC 37:6; [M-Ac-H]-; GPCho(15:0/22:6(4Z,7Z,10Z,13Z,16Z,19Z))	1.00017e-08	3.34406e-08
Neg_Method	PC 40:6; [M-Ac-H]-; GPCho(18:0/22:6(4Z,7Z,10Z,13Z,16Z,19Z))	0.0273726	0.0332418
Neg_Method	PS 44:4; [M-H]-; GPSer(22:0/22:4(7Z,10Z,13Z,16Z))	1.29529e-05	2.4731e-05
Neg_Method	plasmenyl-PE 42:6; [M-H]-; PE(P-20:0/22:6(4Z,7Z,10Z,13Z,16Z,19Z))	3.10796e-08	9.56408e-08
Neg_Method	PC 35:3; [M-Ac-H]-; GPCho(17:1(9Z)/18:2(2E,4E))	3.5475e-13	5.42026e-12
Neg_Method	lysoPE 15:1; [M-H]-; PE(15:1(9Z)/0:0)	8.18341e-07	1.90995e-06
Neg_Method	PE 42:7; [M-H]-; GPEtn(20:1(11E)/22:6(4Z,7Z,10Z,13Z,16Z,19Z))	1.25071e-11	1.04133e-10
Neg_Method	PC 36:2; [M-CH3]-; GPCho(18:0/18:2(2E,4E))	0.000688409	0.00102792
Neg_Method	CL 66:2; [M-2H](2-); CL(16:0/16:1/18:1/16:0)	0.116016	0.130073
Neg_Method	PC 35:1; [M-Ac-H]-; GPCho(17:0/18:1(11E))	4.28182e-07	1.07784e-06
Neg_Method	PE 37:5; [M-H]-; GPEtn(17:1(9Z)/20:4(5E,8E,11E,14E))	0.045812	0.054134
Neg_Method	PC 29:0; [M-Ac-H]-; GPCho(11:0/18:0)	0.0225118	0.0276712
Neg_Method	PC 29:1; [M-Ac-H]-; GPCho(14:0/15:1(9Z))	0.0858443	0.0980013
Neg_Method	PE 35:2; [M-H]-; GPEtn(17:0/18:2(2E,4E))	6.14664e-05	0.000105993
Neg_Method	PC 33:1; [M-Ac-H]-; GPCho(15:0/18:1(11E))	0.110958	0.124721
Neg_Method	CL 72:5; [M-2H](2-); CL(18:2/18:0/18:2/18:1)	6.27849e-05	0.000107984
Neg_Method	plasmenyl-PE 38:2; [M-H]-; PE(P-16:0/22:2(13Z,16Z))	5.55897e-10	2.62751e-09
Neg_Method	PS 36:3; [M-H]-; GPSer(16:0/20:3(5Z,8Z,11Z))	0.410627	0.42683
Neg_Method	PG 40:6; [M-H]-; GPGro(18:1(11E)/22:5(4Z,7Z,10Z,13Z,16Z))	1.58323e-12	1.98129e-11
Neg_Method	PS 40:5; [M-H]-; GPSer(18:0/22:5(4Z,7Z,10Z,13Z,16Z))	3.14446e-05	5.73864e-05
Neg_Method	PC 30:1; [M-CH3]-; GPCho(16:1(7Z)/14:0)	0.128985	0.14351
Neg_Method	PE 37:2; [M-H]-; GPEtn(18:2(2E,4E)/19:0)	1.25213e-11	1.04133e-10
Neg_Method	PG 8:0; [M-H]-; GPGro(2:0/6:0)	0.174472	0.190728
Neg_Method	PC 38:2; [M-CH3]-; GPCho(20:1(11E)/18:1(11E))	0.197659	0.214648
Neg_Method	plasmenyl-PE 40:5; [M-H]-; PE(P-18:0/22:5(4Z,7Z,10Z,13Z,16Z))	0.0857303	0.0979561
Neg_Method	PC 40:4; [M-Ac-H]-; GPCho(20:0/20:4(5E,8E,11E,14E))	4.86358e-12	4.76921e-11
Neg_Method	PS 40:6; [M-H]-; GPSer(18:1(11E)/22:5(4Z,7Z,10Z,13Z,16Z))	0.00083451	0.00123346
Neg_Method	PC 40:4; [M-Ac-H]-; GPCho(20:1(11E)/20:3(5Z,8Z,11Z))	1.18833e-12	1.54601e-11
Neg_Method	PC 40:4; [M-Ac-H]-; GPCho(18:0/22:4(7Z,10Z,13Z,16Z))	1.66283e-14	4.36992e-13
Neg_Method	PC 30:0; [M-Ac-H]-; GPCho(14:0/16:0)	1.80407e-09	7.09744e-09
Neg_Method	PE 39:6; [M-H]-; GPEtn(17:0/22:6(4Z,7Z,10Z,13Z,16Z,19Z))	9.37695e-05	0.000157562
Neg_Method	CL 66:2; [M-2H](2-); CL(14:0/18:1/16:0/18:1)	0.564471	0.577659
Neg_Method	PC 39:7; [M-Ac-H]-; GPCho(17:1(9Z)/22:6(4Z,7Z,10Z,13Z,16Z,19Z))	8.03061e-06	1.58442e-05
Neg_Method	PC 38:2; [M-CH3]-; GPCho(18:1(11E)/20:1(11E))	2.40005e-10	1.25644e-09
Neg_Method	PE 34:4; [M-H]-; GPEtn(14:0/20:4(5E,8E,11E,14E))	0.000157738	0.000258117
Neg_Method	PC 30:1; [M-CH3]-; GPCho(14:0/16:1(7Z))	0.269855	0.28735
Neg_Method	PG 38:5; [M-H]-; GPGro(18:2(2E,4E)/20:3(5Z,8Z,11Z))	3.16937e-09	1.20016e-08
Neg_Method	PG 38:5; [M-H]-; GPGro(18:1(11E)/20:4(5E,8E,11E,14E))	3.39394e-09	1.27055e-08
Neg_Method	PA 38:4; [M-H]-; GPA(18:0/20:4(5E,8E,11E,14E))	0.00475089	0.00626146
Neg_Method	PI 34:1; [M-H]-; GPIns(16:0/18:1(11E))	0.000617229	0.000925844
Neg_Method	PC 36:1; [M-CH3]-; GPCho(18:0/18:1(11E))	0.000461093	0.000706974
Neg_Method	PE 32:1; [M-H]-; GPEtn(14:0/18:1(11E))	0.408379	0.42487
Neg_Method	PC 37:5; [M-Ac-H]-; GPCho(17:1(9Z)/20:4(5E,8E,11E,14E))	1.15911e-15	1.72698e-13
Neg_Method	PC 38:5; [M+HCOO]-; GPCho(18:1(11E)/20:4(5E,8E,11E,14E))	2.05884e-13	3.5134e-12
Neg_Method	PE 40:2; [M-H]-; GPEtn(18:1(11E)/22:1(13Z))	2.37839e-11	1.81698e-10
Neg_Method	PS 38:3; [M-H]-; GPSer(18:1(11E)/20:2(11Z,14Z))	0.0388342	0.0465586
Neg_Method	PE 42:6; [M-H]-; GPEtn(20:0/22:6(4Z,7Z,10Z,13Z,16Z,19Z))	1.25366e-09	5.38335e-09
Neg_Method	PI 38:3; [M-H]-; GPIns(18:1(11E)/20:2(11Z,14Z))	0.158414	0.173753
Neg_Method	PS 42:4; [M-H]-; GPSer(20:3(5Z,8Z,11Z)/22:1(13Z))	0.600199	0.612315
Neg_Method	PC 32:1; [M-CH3]-; GPCho(16:1(7Z)/16:0)	0.264807	0.282891
Neg_Method	CL 72:0; [M-2H](2-); CL(18:0/16:0/18:0/20:0)	0.153401	0.168819
Neg_Method	PS 42:4; [M-H]-; GPSer(20:0/22:4(7Z,10Z,13Z,16Z))	4.15535e-05	7.41866e-05
Neg_Method	PC 34:0; [M-Ac-H]-; GPCho(12:0/22:0)	1.33442e-10	7.49329e-10
Neg_Method	CL 78:2; [M-2H](2-); CL(20:0/18:1/20:0/20:1)	1.63445e-09	6.56777e-09
Neg_Method	PC 34:4; [M-Ac-H]-; GPCho(14:0/20:4(5E,8E,11E,14E))	2.63235e-08	8.23551e-08
Neg_Method	PE 38:4; [M-H]-; GPEtn(18:0/20:4(5E,8E,11E,14E))	7.33331e-09	2.53578e-08
Neg_Method	lysoPE 22:5; [M-H]-; PE(22:5(4Z,7Z,10Z,13Z,16Z)/0:0)	1.76538e-05	3.30444e-05
Neg_Method	PE 42:5; [M-H]-; GPEtn(20:1(11E)/22:4(7Z,10Z,13Z,16Z))	7.66441e-11	4.66252e-10
Neg_Method	PG 34:2; [M-H]-; GPGro(16:1(7Z)/18:1(11E))	1.7846e-06	3.90458e-06
Neg_Method	plasmenyl-PE 36:0; [M-H]-; PE(P-20:0/16:0)	0.00617438	0.00803281
Neg_Method	PE 42:5; [M-H]-; GPEtn(20:4(5E,8E,11E,14E)/22:1(13Z))	2.2317e-12	2.59509e-11
Neg_Method	PG 34:2; [M-H]-; GPGro(16:0/18:2(2E,4E))	6.65341e-07	1.60414e-06
Neg_Method	CL 80:11; [M-2H](2-); CL(18:0/22:5/18:0/22:6)	0.000891776	0.00131367
Neg_Method	PC 24:4; [M+HCOO]-; GPCho(2:0/22:4(7Z,10Z,13Z,16Z))	0.00243993	0.00334663
Neg_Method	PS 34:1; [M-H]-; GPSer(16:1(7Z)/18:0)	0.000318907	0.000501849
Neg_Method	PC 40:6; [M-CH3]-; GPCho(18:0/22:6(4Z,7Z,10Z,13Z,16Z,19Z))	0.000442647	0.000682674
Neg_Method	CL 70:2; [M-2H](2-); CL(18:0/16:1/18:0/18:1)	0.205111	0.222373
Neg_Method	PC 36:6; [M+HCOO]-; GPCho(14:0/22:6(4Z,7Z,10Z,13Z,16Z,19Z))	2.19988e-10	1.16558e-09
Neg_Method	PS 38:3; [M-H]-; GPSer(18:0/20:3(5Z,8Z,11Z))	0.0104104	0.0131471
Neg_Method	PS 39:7; [M-H]-; GPSer(17:1(9Z)/22:6(4Z,7Z,10Z,13Z,16Z,19Z))	0.00784173	0.0100331
Neg_Method	PE 42:9; [M-H]-; GPEtn(20:3(5Z,8Z,11Z)/22:6(4Z,7Z,10Z,13Z,16Z,19Z))	1.55264e-07	4.23272e-07
Neg_Method	PC 22:4; [M+HCOO]-; GPCho(2:0/20:4(5E,8E,11E,14E))	0.0102992	0.0130252
Neg_Method	PG 38:6; [M-H]-; GPGro(16:1(7Z)/22:5(4Z,7Z,10Z,13Z,16Z))	7.74418e-10	3.50891e-09
Neg_Method	plasmenyl-PE 34:2; [M-H]-; PE(P-16:0/18:2(2E,4E))	0.00505923	0.00662933
Neg_Method	PA 44:11; [M-H]-; GPA(22:5(7Z,10Z,13Z,16Z,19Z)/22:6(4Z,7Z,10Z,13Z,16Z,19Z))	2.2692e-11	1.7437e-10
Neg_Method	PS 34:1; [M-H]-; GPSer(16:0/18:1(11E))	0.00600392	0.00782342
Neg_Method	PA 44:11; [M-H]-; GPA(22:5(4Z,7Z,10Z,13Z,16Z)/22:6(4Z,7Z,10Z,13Z,16Z,19Z))	1.63244e-11	1.3123e-10
Neg_Method	PG 38:6; [M-H]-; GPGro(16:0/22:6(4Z,7Z,10Z,13Z,16Z,19Z))	1.21235e-11	1.02117e-10
Neg_Method	PG 38:6; [M-H]-; GPGro(18:2(2E,4E)/20:4(5E,8E,11E,14E))	6.64911e-12	6.06158e-11
Neg_Method	CL 70:1; [M-2H](2-); CL(16:0/18:0/18:0/18:1)	2.35929e-08	7.41653e-08
Neg_Method	PC 32:1; [M-Ac-H]-; GPCho(14:0/18:1(11E))	1.27248e-05	2.43382e-05
Neg_Method	PS 35:3; [M-H]-; GPSer(17:2(9Z,12Z)/18:1(11E))	0.0925208	0.105257
Neg_Method	PE 40:5; [M-H]-; GPEtn(18:1(11E)/22:4(7Z,10Z,13Z,16Z))	0.0614052	0.0717062
Neg_Method	PC 32:2; [M-Ac-H]-; GPCho(16:1(7Z)/16:1(7Z))	0.0264661	0.0322901
Neg_Method	PC 32:2; [M-Ac-H]-; GPCho(14:0/18:2(2E,4E))	0.0326552	0.0395109
Neg_Method	PS 36:2; [M-H]-; GPSer(18:1(11E)/18:1(11E))	6.1311e-07	1.4864e-06
Neg_Method	PS 36:2; [M-H]-; GPSer(18:0/18:2(2E,4E))	5.98979e-07	1.45751e-06
Neg_Method	PG 36:3; [M-H]-; GPGro(18:1(11E)/18:2(2E,4E))	3.51337e-11	2.44263e-10
Neg_Method	PA 38:2; [M-H]-; GPA(18:1(11E)/20:1(11E))	0.00123362	0.00176769
Neg_Method	PG 36:4; [M-H]-; GPGro(16:1(7Z)/20:3(5Z,8Z,11Z))	3.06483e-08	9.4535e-08
Neg_Method	PC 38:3; [M-CH3]-; GPCho(18:1(11E)/20:2(11Z,14Z))	4.69481e-08	1.3957e-07
Neg_Method	PC 38:3; [M-CH3]-; GPCho(18:0/20:3(5Z,8Z,11Z))	1.25967e-09	5.39155e-09
Neg_Method	PC 40:7; [M-Ac-H]-; GPCho(20:3(5Z,8Z,11Z)/20:4(5E,8E,11E,14E))	4.92041e-06	1.01022e-05
Neg_Method	PC 40:8; [M-Ac-H]-; GPCho(18:2(2E,4E)/22:6(4Z,7Z,10Z,13Z,16Z,19Z))	0.535459	0.549682
Neg_Method	PC 34:1; [M-Ac-H]-; GPCho(14:0/20:1(11E))	0.00108274	0.00156687
Neg_Method	PC 38:3; [M-CH3]-; GPCho(20:2(11Z,14Z)/18:1(11E))	3.06717e-11	2.21142e-10
Neg_Method	PC 36:2; [M-CH3]-; GPCho(18:1(11E)/18:1(11E))	0.632406	0.643673
Neg_Method	PS 38:2; [M-H]-; GPSer(18:1(11E)/20:1(11E))	0.00506029	0.00662933
Neg_Method	CL 68:5; [M-2H](2-); CL(16:1/16:1/18:2/18:1)	0.0643701	0.0747855
Neg_Method	PE 34:3; [M-H]-; GPEtn(16:1(7Z)/18:2(2E,4E))	1.12996e-06	2.56879e-06
Neg_Method	PC 38:7; [M-Ac-H]-; GPCho(16:1(7Z)/22:6(4Z,7Z,10Z,13Z,16Z,19Z))	0.00146882	0.00207753
Neg_Method	PS 40:3; [M-H]-; GPSer(18:1(11E)/22:2(13Z,16Z))	4.87455e-08	1.44586e-07
Neg_Method	PC 30:1; [M-Ac-H]-; GPCho(14:0/16:1(7Z))	5.52192e-06	1.11972e-05
Neg_Method	PG 36:2; [M-H]-; GPGro(18:1(11E)/18:1(11E))	5.07063e-11	3.29842e-10
Neg_Method	PC 38:7; [M-Ac-H]-; GPCho(18:3(6Z,9Z,12Z)/20:4(5E,8E,11E,14E))	8.09741e-07	1.89324e-06
Neg_Method	PC 36:3; [M-CH3]-; GPCho(18:2(2E,4E)/18:1(11E))	2.3085e-07	6.14041e-07
Neg_Method	PE 40:5; [M-H]-; GPEtn(18:0/22:5(4Z,7Z,10Z,13Z,16Z))	2.14994e-11	1.66178e-10
Neg_Method	PC 36:1; [M-Ac-H]-; GPCho(18:0/18:1(11E))	8.69218e-06	1.70725e-05
Neg_Method	CL 68:2; [M-2H](2-); CL(16:0/16:1/18:1/18:0)	2.5871e-15	2.12466e-13
Neg_Method	PE 40:5; [M-H]-; GPEtn(20:1(11E)/20:4(5E,8E,11E,14E))	2.42312e-11	1.84045e-10
Neg_Method	PC 38:2; [M-Ac-H]-; GPCho(18:1(11E)/20:1(11E))	2.14994e-13	3.57598e-12
Neg_Method	CL 74:4; [M-2H](2-); CL(18:1/18:2/20:1/18:0)	0.234035	0.252067
Neg_Method	PE 37:4; [M-H]-; GPEtn(17:0/20:4(5E,8E,11E,14E))	2.78833e-08	8.66161e-08
Neg_Method	PA 34:0; [M-H]-; GPA(16:0/18:0)	2.57418e-10	1.33168e-09
Neg_Method	plasmenyl-PE 40:4; [M-H]-; PE(P-20:0/20:4(5E,8E,11E,14E))	1.64532e-11	1.3123e-10
Neg_Method	plasmenyl-PE 32:0; [M-H]-; PE(P-16:0/16:0)	6.84452e-11	4.24231e-10
Neg_Method	PE 36:1; [M-H]-; GPEtn(18:0/18:1(11E))	2.00516e-06	4.34065e-06
Neg_Method	CL 74:8; [M-2H](2-); CL(18:2/20:3/20:3/16:0)	4.25028e-05	7.56018e-05
Neg_Method	plasmenyl-PE 40:4; [M-H]-; PE(P-16:0/24:4(5Z,8Z,11Z,14Z))	2.32681e-10	1.22297e-09
Neg_Method	PC 38:6; [M-Ac-H]-; GPCho(18:1(11E)/20:5(5Z,8Z,11Z,14Z,17Z))	0.00484817	0.00638326
Neg_Method	PE 42:6; [M-H]-; GPEtn(20:1(11E)/22:5(4Z,7Z,10Z,13Z,16Z))	0.00082825	0.00122559
Neg_Method	PE 40:2; [M-H]-; GPEtn(18:0/22:2(13Z,16Z))	0.35302	0.370502
Neg_Method	PI 33:1; [M-H]-; GPIns(15:0/18:1(11E))	1.59121e-05	2.99978e-05
Neg_Method	PS 44:5; [M-H]-; GPSer(22:0/22:5(4Z,7Z,10Z,13Z,16Z))	3.36716e-05	6.09388e-05
Neg_Method	PE 34:3; [M-H]-; GPEtn(16:0/18:3(6Z,9Z,12Z))	7.41734e-07	1.75295e-06
Neg_Method	PE 38:7; [M-H]-; GPEtn(18:3(6Z,9Z,12Z)/20:4(5E,8E,11E,14E))	0.111778	0.125535
Neg_Method	CL 74:2; [M-2H](2-); CL(18:0/18:1/18:0/20:1)	7.73882e-07	1.81586e-06
Neg_Method	CL 76:12; [M-2H](2-); CL(16:1/20:4/18:1/22:6)	0.00351896	0.00470867
Neg_Method	PG 40:6; [M-H]-; GPGro(18:0/22:6(4Z,7Z,10Z,13Z,16Z,19Z))	0.00347219	0.00465083
Neg_Method	PE 39:4; [M-H]-; GPEtn(19:0/20:4(5E,8E,11E,14E))	1.93183e-07	5.21236e-07
Neg_Method	PC 38:5; [M-CH3]-; GPCho(18:1(11E)/20:4(5E,8E,11E,14E))	0.0254704	0.0311331
Neg_Method	PE 38:7; [M-H]-; GPEtn(16:1(7Z)/22:6(4Z,7Z,10Z,13Z,16Z,19Z))	0.00353864	0.00472538
Neg_Method	PE 40:8; [M-H]-; GPEtn(18:2(2E,4E)/22:6(4Z,7Z,10Z,13Z,16Z,19Z))	2.1059e-07	5.63576e-07
Neg_Method	CL 74:8; [M-2H](2-); CL(20:3/16:0/20:3/18:2)	6.80431e-06	1.3671e-05
Neg_Method	PE 36:5; [M-H]-; GPEtn(16:0/20:5(5Z,8Z,11Z,14Z,17Z))	3.371e-06	7.10995e-06
Neg_Method	PE 36:5; [M-H]-; GPEtn(16:1(7Z)/20:4(5E,8E,11E,14E))	3.44981e-06	7.25288e-06
Neg_Method	PE 36:5; [M-H]-; GPEtn(18:2(2E,4E)/18:3(6Z,9Z,12Z))	3.6385e-06	7.63736e-06
Neg_Method	PC 36:5; [M-Ac-H]-; GPCho(14:0/22:5(4Z,7Z,10Z,13Z,16Z))	6.32917e-07	1.53159e-06
Neg_Method	PC 36:5; [M-Ac-H]-; GPCho(16:0/20:5(5Z,8Z,11Z,14Z,17Z))	2.05643e-07	5.51459e-07
Neg_Method	plasmenyl-PE 38:6; [M-H]-; PE(P-16:0/22:6(4Z,7Z,10Z,13Z,16Z,19Z))	0.0693166	0.0803192
Neg_Method	PE 38:2; [M-H]-; GPEtn(18:1(11E)/20:1(11E))	9.31388e-12	8.15896e-11
Neg_Method	PC 36:5; [M-Ac-H]-; GPCho(18:2(2E,4E)/18:3(6Z,9Z,12Z))	0.411239	0.42683
Neg_Method	PC 36:5; [M-Ac-H]-; GPCho(16:1(7Z)/20:4(5E,8E,11E,14E))	3.17693e-06	6.71139e-06
Neg_Method	CL 76:12; [M-2H](2-); CL(16:0/18:2/20:4/22:6)	2.96356e-16	9.7353e-14
Neg_Method	PG 34:1; [M-H]-; GPGro(16:0/18:1(11E))	7.22495e-07	1.71802e-06
Neg_Method	plasmenyl-PE 34:1; [M-H]-; PE(P-16:0/18:1(11E))	0.266072	0.283782
Neg_Method	PE 34:1; [M-H]-; GPEtn(16:0/18:1(11E))	3.83547e-08	1.15858e-07
Neg_Method	PI 38:4; [M-H]-; GPIns(18:1(11E)/20:3(5Z,8Z,11Z))	7.43851e-06	1.48094e-05
Neg_Method	PI 38:4; [M-H]-; GPIns(16:0/22:4(7Z,10Z,13Z,16Z))	2.68204e-05	4.93585e-05
Neg_Method	CL 78:5; [M-2H](2-); CL(20:1/18:1/20:1/20:2)	8.98056e-11	5.31552e-10
Neg_Method	plasmenyl-PE 38:5; [M-H]-; PE(P-16:0/22:5(4Z,7Z,10Z,13Z,16Z))	0.00393426	0.00522712
Neg_Method	plasmenyl-PE 38:5; [M-H]-; PE(P-18:0/20:5(5Z,8Z,11Z,14Z,17Z))	0.00433825	0.00574064
Neg_Method	PC 34:3; [M-Ac-H]-; GPCho(16:1(7Z)/18:2(2E,4E))	1.04989e-11	9.076e-11
Neg_Method	PS 42:2; [M-H]-; GPSer(18:1(11E)/24:1(15Z))	2.83854e-07	7.45967e-07
Neg_Method	PC 38:3; [M-Ac-H]-; GPCho(18:0/20:3(5Z,8Z,11Z))	4.95252e-07	1.23017e-06
Neg_Method	PS 40:2; [M-H]-; GPSer(18:1(11E)/22:1(13Z))	0.000696092	0.00103821
Neg_Method	PC 34:3; [M-Ac-H]-; GPCho(16:0/18:3(6Z,9Z,12Z))	0.00250851	0.00343711
Neg_Method	PS 39:6; [M-H]-; GPSer(17:0/22:6(4Z,7Z,10Z,13Z,16Z,19Z))	0.0785899	0.0901897
Neg_Method	PE 40:4; [M-H]-; GPEtn(20:0/20:4(5E,8E,11E,14E))	4.60483e-15	2.57556e-13
Neg_Method	PS 38:4; [M-H]-; GPSer(18:1(11E)/20:3(5Z,8Z,11Z))	6.79658e-08	1.97129e-07
Neg_Method	PC 38:4; [M-CH3]-; GPCho(20:3(5Z,8Z,11Z)/18:1(11E))	6.3092e-15	2.7003e-13
Neg_Method	PC 38:4; [M-CH3]-; GPCho(18:1(11E)/20:3(5Z,8Z,11Z))	6.38809e-15	2.7003e-13
Neg_Method	PE 40:4; [M-H]-; GPEtn(20:1(11E)/20:3(5Z,8Z,11Z))	9.48586e-15	3.19601e-13
Neg_Method	PC 36:1; [M-Ac-H]-; GPCho(16:0/20:1(11E))	0.00227176	0.00312903
Neg_Method	PE 40:4; [M-H]-; GPEtn(18:0/22:4(7Z,10Z,13Z,16Z))	7.06454e-14	1.40649e-12
Neg_Method	PE 38:3; [M-H]-; GPEtn(18:1(11E)/20:2(11Z,14Z))	4.14035e-14	9.71504e-13
Neg_Method	PC 36:3; [M-Ac-H]-; GPCho(16:0/20:3(5Z,8Z,11Z))	3.0557e-07	7.90391e-07
Neg_Method	PC 36:3; [M-Ac-H]-; GPCho(18:1(11E)/18:2(2E,4E))	3.04513e-07	7.8921e-07
Neg_Method	PE 38:3; [M-H]-; GPEtn(18:0/20:3(5Z,8Z,11Z))	4.53851e-15	2.57556e-13
Neg_Method	plasmenyl-PE 38:4; [M-H]-; PE(P-16:0/22:4(7Z,10Z,13Z,16Z))	1.32723e-07	3.67155e-07
Neg_Method	PS 38:4; [M-H]-; GPSer(18:0/20:4(5E,8E,11E,14E))	4.48119e-07	1.12372e-06
Neg_Method	lysoPE 22:6; [M-H]-; PE(22:6(4Z,7Z,10Z,13Z,16Z,19Z)/0:0)	0.000513467	0.000781803
Neg_Method	PC 38:4; [M-Ac-H]-; GPCho(18:1(11E)/20:3(5Z,8Z,11Z))	3.76287e-11	2.58869e-10
Neg_Method	PC 24:6; [M+HCOO]-; GPCho(2:0/22:6(4Z,7Z,10Z,13Z,16Z,19Z))	0.00150724	0.00212274
Neg_Method	PE 36:2; [M-H]-; GPEtn(18:1(11E)/18:1(11E))	0.00353529	0.00472538
Neg_Method	lysoPE 20:4; [M-H]-; PE(20:4(5E,8E,11E,14E)/0:0)	6.42677e-06	1.29521e-05
Neg_Method	PE 34:2; [M-H]-; GPEtn(16:1(7Z)/18:1(11E))	0.0268758	0.0326687
Neg_Method	plasmenyl-PE 36:4; [M-H]-; PE(P-16:0/20:4(5E,8E,11E,14E))	0.00767175	0.00983481
Neg_Method	PA 38:5; [M-H]-; GPA(18:2(2E,4E)/20:3(5Z,8Z,11Z))	0.00239107	0.00328304
Neg_Method	CL 74:4; [M-2H](2-); CL(18:0/18:1/18:0/20:3)	9.29165e-06	1.81415e-05
Neg_Method	PC 36:4; [M-Ac-H]-; GPCho(16:1(7Z)/20:3(5Z,8Z,11Z))	6.55689e-09	2.30368e-08
Neg_Method	PE 40:7; [M-H]-; GPEtn(20:3(5Z,8Z,11Z)/20:4(5E,8E,11E,14E))	1.44816e-06	3.20351e-06
Neg_Method	PC 38:4; [M-CH3]-; GPCho(18:0/20:4(5E,8E,11E,14E))	0.0387181	0.0464617
Neg_Method	PC 38:6; [M-Ac-H]-; GPCho(16:0/22:6(4Z,7Z,10Z,13Z,16Z,19Z))	0.00875785	0.0111294
Neg_Method	PC 38:6; [M-Ac-H]-; GPCho(18:2(2E,4E)/20:4(5E,8E,11E,14E))	0.026866	0.0326687
Neg_Method	PE 36:3; [M-H]-; GPEtn(18:1(11E)/18:2(2E,4E))	5.57649e-05	9.67966e-05
Neg_Method	PE 36:3; [M-H]-; GPEtn(16:0/20:3(5Z,8Z,11Z))	6.26939e-05	0.000107968
Neg_Method	PC 34:1; [M-Ac-H]-; GPCho(16:0/18:1(11E))	0.000154775	0.0002539
Neg_Method	PE 40:6; [M-H]-; GPEtn(18:1(11E)/22:5(4Z,7Z,10Z,13Z,16Z))	1.81779e-10	9.87012e-10
Neg_Method	CL 82:12; [M-2H](2-); CL(20:4/20:1/22:5/20:2)	1.13433e-10	6.48049e-10
Neg_Method	PC 34:2; [M-Ac-H]-; GPCho(16:1(7Z)/18:1(11E))	3.38829e-06	7.13495e-06
Neg_Method	PC 34:2; [M-Ac-H]-; GPCho(16:0/18:2(2E,4E))	1.1704e-06	2.64677e-06
Neg_Method	CL 74:8; [M-2H](2-); CL(16:0/18:1/20:3/20:4)	1.35829e-09	5.7205e-09
Neg_Method	PE 36:4; [M-H]-; GPEtn(18:1(11E)/18:3(6Z,9Z,12Z))	1.62687e-09	6.55737e-09
Neg_Method	CL 74:8; [M-2H](2-); CL(18:1/18:3/18:1/20:3)	1.35479e-09	5.7205e-09
Neg_Method	PE 36:4; [M-H]-; GPEtn(16:1(7Z)/20:3(5Z,8Z,11Z))	4.52196e-10	2.18451e-09
Neg_Method	PE 36:4; [M-H]-; GPEtn(18:2(2E,4E)/18:2(2E,4E))	4.49511e-10	2.17955e-09
Neg_Method	PC 23:1; [M+HCOO]-; GPCho(7:0/16:1(7Z))	0.0920721	0.104838
Neg_Method	PE 38:6; [M-H]-; GPEtn(18:1(11E)/20:5(5Z,8Z,11Z,14Z,17Z))	0.0194726	0.0240706
Neg_Method	PE 38:6; [M-H]-; GPEtn(16:0/22:6(4Z,7Z,10Z,13Z,16Z,19Z))	0.0233433	0.0285863
Neg_Method	PE 38:6; [M-H]-; GPEtn(18:2(2E,4E)/20:4(5E,8E,11E,14E))	0.0209585	0.0258102
Neg_Method	PE 38:4; [M-H]-; GPEtn(16:0/22:4(7Z,10Z,13Z,16Z))	9.60277e-12	8.35632e-11
Neg_Method	PE 38:4; [M-H]-; GPEtn(18:1(11E)/20:3(5Z,8Z,11Z))	3.064e-11	2.21142e-10
