# Supplementary material for: Histone H2A Lys130 acetylation epigenetically regulates androgen production in prostate cancer
Source: Nat Commun. 2023 Jun 9;14:3357. doi: 10.1038/s41467-023-38887-7 (PMC10256812; doi:10.1038/s41467-023-38887-7)
Supplement: Supplementary file 8 — Supplementary Data 5 [file 41467_2023_38887_MOESM8_ESM.xlsx]

## Sheet: Normalized_Lipid
	7-29-2021 CU-2B-DMSO-1 Neg	7-29-2021 CU-2B-DMSO-2 Neg	7-29-2021 CU-2B-DMSO-3 Neg	7-29-2021 CU-2B-DMSO-4 Neg	7-29-2021 CU-2B-ARB-1 Neg	7-29-2021 CU-2B-ARB-2 Neg	7-29-2021 CU-2B-ARB-3 Neg	7-29-2021 CU-2B-ARB-4 Neg	7-29-2021 Vcap DMSO-1 Neg	7-29-2021 Vcap DMSO-2 Neg	7-29-2021 Vcap DMSO-3 Neg	7-29-2021 Vcap DMSO-4 Neg	7-29-2021 V cap ABR-1 Neg	7-29-2021 V cap ABR-2 Neg	7-29-2021 V cap ABR-3 Neg	7-29-2021 V cap ABR-4 Neg
Metabolite	C4-2B_ells_untreated	C4-2B_ells_untreated	C4-2B_ells_untreated	C4-2B_ells_untreated	C4-2B_cells_Treated_(Abiraterone)	C4-2B_cells_Treated_(Abiraterone)	C4-2B_cells_Treated_(Abiraterone)	C4-2B_cells_Treated_(Abiraterone)	VCaP_cells_untreated	VCaP_cells_untreated	VCaP_cells_untreated	VCaP_cells_untreated	VCaP_cell_Treated (Abiraterone)	VCaP_cell_Treated (Abiraterone)	VCaP_cell_Treated (Abiraterone)	VCaP_cell_Treated (Abiraterone)
PE 25:1; [M+H]+; GPEtn(10:0/15:1(9Z))	-6.49888	-6.39429	-6.56602	-6.5813	-6.09508	-6.59726	-6.20831	-6.12782	-9.05718	-9.98557	-8.70812	-9.855	-8.85699	-8.32374	-8.22257	-9.01451
lysoPC 20:0; [M+H]+; PC(20:0/0:0)	-7.65553	-7.73456	-7.41388	-7.66349	-7.09515	-7.3718	-7.16024	-6.93323	-7.8143	-8.00577	-7.94327	-7.69904	-7.53584	-7.92132	-8.40723	-7.60648
DG 44:1; [M+NH4]+; DG(18:1/26:0/0:0)	-7.0161	-6.429	-6.82604	-7.0426	-7.63852	-7.75862	-7.53302	-7.60044	-8.05431	-7.74465	-8.41233	-7.715	-7.55962	-7.47364	-7.78277	-7.43273
DG 44:2; [M+NH4]+; DG(18:1/26:1/0:0)	-6.82771	-6.61717	-6.47862	-7.14955	-6.64172	-6.68437	-6.90809	-7.09099	-8.39232	-9.16944	-8.99328	-8.18823	-8.36576	-8.94221	-8.3111	-8.63782
TG 53:0; [M+NH4]+; TG(16:0/18:0/19:0)	-7.41132	-7.05767	-7.20311	-7.03367	-6.46928	-6.51034	-6.66654	-6.76117	-6.47956	-6.73772	-6.55572	-6.46614	-6.33565	-6.26263	-6.33447	-6.28692
TG 64:6; [M+NH4]+; TG(20:1/22:3/22:2)	-4.65903	-4.71732	-4.67116	-4.71233	-4.66056	-4.44643	-4.71087	-4.46199	-10.454	-9.52525	-8.84497	-9.15065	-8.74689	-9.11511	-9.25625	-9.03419
SM 41:5; [M]+; SM(d17:1(4E)/24:4(5Z,8Z,11Z,14Z))	-4.70614	-4.82992	-5.52729	-5.1023	-5.21202	-5.27185	-5.37275	-4.86227	-9.3395	-9.09804	-5.56801	-8.99663	-6.10273	-5.89835	-6.08218	-6.85554
PC 44:5; [M+H]+; GPCho(20:5(5Z,8Z,11Z,14Z,17Z)/24:0)	-9.90634	-10.1416	-9.06221	-10.38	-10.4247	-10.5557	-9.08226	-9.61251	-9.81718	-9.20203	-8.59411	-9.7603	-9.22522	-7.86434	-9.93421	-9.10598
DG 46:2; [M+NH4]+; DG(22:1/24:1/0:0)	-8.66554	-8.41477	-9.05448	-8.42259	-8.11891	-8.49665	-8.45953	-8.20527	-10.2864	-9.83267	-10.4367	-10.3541	-9.56199	-9.42639	-10.0798	-9.06587
PC 46:2; [M+Na]+; GPCho(20:1(11E)/26:1(5Z))	-8.48799	-7.27249	-8.21788	-7.76746	-6.38476	-7.94145	-8.22173	-7.97364	-7.74755	-8.06641	-8.1364	-8.45339	-7.62995	-7.32049	-7.67725	-7.69805
PC 36:2; [M+H]+; GPCho(18:1(11E)/18:1(11E))	-7.5877	-7.88111	-8.18453	-7.6827	-8.18368	-8.72048	-8.4486	-8.21443	-8.59238	-8.51469	-7.79832	-7.43069	-8.18037	-8.57904	-8.40813	-8.17086
DG 44:1; [M+NH4]+; DG(20:1/24:0/0:0)	-6.96778	-6.59601	-7.16436	-6.90719	-7.82486	-7.9139	-8.06497	-7.72831	-8.55127	-8.68125	-7.99806	-7.46026	-7.96444	-7.68418	-7.61992	-7.4543
TG 60:7; [M+Na]+; TG(18:1/20:1/22:5)	-6.03376	-5.86843	-5.66035	-6.08728	-5.93581	-6.11663	-6.62414	-5.91618	-8.54099	-7.41745	-7.85683	-6.72586	-6.14094	-6.38664	-6.26582	-6.16215
TG 64:1; [M+NH4]+; TG(20:0/22:0/22:1)	-6.56023	-6.51067	-6.18064	-6.44888	-6.89775	-6.58715	-6.98184	-7.1519	-8.71871	-8.44421	-7.84067	-8.0188	-7.83505	-7.75653	-8.16127	-8.21379
plasmenyl-PC 42:6; [M+Na]+; PC(P-20:0/22:6(4Z,7Z,10Z,13Z,16Z,19Z))	-6.7049	-6.469	-7.85597	-9.02834	-10.005	-8.68408	-9.23852	-8.82866	-8.19058	-7.71093	-8.19085	-8.16715	-8.26506	-7.94701	-7.64662	-7.99981
lysoPC 20:0; [M+H]+; PC(P-20:0/0:0)	-7.68871	-7.48625	-7.57153	-7.63217	-8.12216	-8.29106	-8.61728	-8.09818	-9.58822	-8.91248	-9.26389	-9.51185	-9.51106	-9.00046	-9.25463	-9.29787
TG 56:0; [M+NH4]+; TG(18:0/18:0/20:0)	-6.69383	-6.63532	-6.15865	-7.12199	-6.80262	-6.84302	-7.09323	-5.61478	-4.6328	-5.14284	-5.36467	-5.00379	-5.06694	-4.58889	-4.93521	-4.89733
TG 64:5; [M+NH4]+; TG(20:1/22:1/22:3)	-4.50989	-4.67879	-4.37319	-4.53953	-4.14183	-4.32597	-4.29652	-4.38277	-8.88012	-8.89372	-8.26665	-8.24962	-9.78291	-9.85961	-9.60245	-9.45677
TG 51:1; [M+Na]+; TG(16:0/17:1/18:0)	-8.41895	-8.18069	-7.73922	-7.5568	-7.68585	-7.91546	-8.33766	-8.90575	-6.44886	-6.51798	-6.79045	-6.70107	-7.49242	-7.53563	-7.05382	-7.13176
TG 64:1; [M+NH4]+; TG(20:1/22:0/22:0)	-6.53778	-6.66153	-6.1714	-6.33415	-6.42276	-6.55834	-6.80238	-6.71567	-8.9243	-8.56497	-8.13663	-8.37199	-7.86009	-7.88002	-9.31871	-8.35975
TG 51:1; [M+Na]+; TG(16:0/17:0/18:1)	-8.38994	-8.175	-7.76738	-8.0248	-7.74519	-7.85245	-8.41786	-9.07406	-6.44895	-6.49487	-6.80952	-6.70829	-7.52486	-7.53579	-7.0737	-7.06469
TG 46:1; [M+Na]+; TG(14:0/16:0/16:1)	-6.74578	-6.13661	-6.03961	-6.3409	-5.91928	-6.06713	-6.24706	-5.58773	-7.25875	-7.119	-7.00705	-6.83824	-7.11944	-7.0764	-7.58894	-7.20495
SM 42:1; [M]+; SM(d16:0/26:1(17Z))	-7.75192	-7.90752	-7.97068	-8.21003	-8.28755	-8.1301	-8.39206	-8.56562	-7.10669	-7.76086	-7.44719	-6.90959	-6.70109	-7.23199	-7.20367	-6.95758
TG 48:1; [M+NH4]+; TG(14:0/16:0/18:1)	-8.99289	-9.13772	-8.46294	-8.90882	-9.61618	-9.07498	-9.57506	-8.18922	-8.02331	-8.58909	-10.401	-9.2194	-8.96695	-10.4672	-8.0906	-9.46048
PC 30:3; [M+H]+; GPCho(18:3(6Z,9Z,12Z)/12:0)	-4.91057	-5.3367	-4.85815	-5.53159	-5.41705	-6.09264	-5.81833	-5.41221	-5.82051	-6.36795	-6.30493	-6.17431	-6.3343	-6.50684	-6.72877	-6.21523
TG 56:6; [M+NH4]+; TG(16:0/18:1/22:5)	-5.05091	-5.00492	-4.98714	-4.96907	-5.21846	-5.10085	-5.33296	-5.22212	-5.00767	-5.36021	-4.96464	-5.34408	-5.19191	-5.11132	-5.55377	-5.11924
PC 40:8; [M+H]+; GPCho(20:4(5E,8E,11E,14E)/20:4(5E,8E,11E,14E))	-9.69837	-9.40441	-9.76659	-8.65937	-9.24026	-8.53333	-8.17752	-9.77207	-8.18228	-9.23056	-9.43953	-9.12662	-8.77007	-9.32402	-8.72549	-9.38862
DG 46:1; [M+NH4]+; DG(22:1/24:0/0:0)	-7.70272	-7.49881	-8.13603	-7.66467	-7.03824	-6.75733	-6.29521	-6.9606	-7.85625	-8.27519	-7.38224	-7.64969	-7.43542	-7.30005	-7.97659	-7.56046
plasmenyl-PE 36:5; [M+H]+; PE(P-16:0/20:5(5Z,8Z,11Z,14Z,17Z))	-3.05939	-2.84588	-2.90348	-2.75948	-2.8058	-2.80545	-2.87759	-2.83137	-2.25929	-2.75548	-2.42228	-2.342	-2.46377	-2.81857	-2.25064	-2.17358
PC 31:0; [M+Na]+; GPCho(9:0/22:0)	-8.07005	-8.15218	-7.85723	-7.86293	-7.56109	-7.68787	-8.41754	-8.43203	-7.73097	-8.28587	-7.67077	-7.41484	-7.9804	-7.87922	-8.0462	-8.00454
DG 40:0; [M+NH4]+; DG(16:0/24:0/0:0)	-5.36749	-5.09889	-5.4982	-5.59756	-7.29916	-7.64913	-7.03028	-7.38591	-6.2571	-6.42355	-6.62878	-6.51128	-5.38052	-5.51814	-5.20853	-5.48885
TG 59:5; [M+NH4]+; TG(17:0/20:1/22:4)	-7.18166	-6.95634	-6.43381	-6.80732	-6.88297	-7.14695	-7.35662	-6.6592	-7.47956	-8.22648	-8.52823	-8.13458	-7.69172	-7.84531	-8.8699	-7.93342
plasmenyl-PC 36:1; [M+Na]+; PC(P-18:0/18:1(11E))	-8.08419	-7.11289	-6.5356	-6.40358	-7.18127	-7.51269	-6.7452	-6.72416	-9.38935	-8.21385	-9.70744	-8.70848	-9.36658	-8.06071	-8.09446	-8.6046
PC 44:0; [M+H]+; GPCho(22:0/22:0)	-5.49163	-5.3976	-4.80965	-5.39853	-5.36548	-5.17598	-5.48731	-5.13158	-7.62808	-7.87709	-8.60201	-7.76416	-8.24665	-6.79996	-7.67111	-7.75443
TG 62:6; [M+Na]+; TG(20:1/20:2/22:3)	-6.51995	-6.5488	-5.77466	-5.98591	-5.62909	-6.39801	-6.43544	-5.70196	-9.73118	-9.3936	-10.2064	-9.53538	-9.0819	-9.2371	-9.40423	-10.3023
TG 64:4; [M+NH4]+; TG(20:1/22:1/22:2)	-4.61465	-4.54848	-4.35545	-4.33713	-4.19239	-4.24909	-4.36421	-4.12157	-10.1914	-10.0545	-9.65787	-9.53077	-10.4845	-10.1839	-9.43819	-9.07011
TG 64:4; [M+NH4]+; TG(20:1/22:0/22:3)	-4.53348	-4.52814	-4.30125	-4.27753	-4.15076	-4.20504	-4.31926	-4.16645	-10.2645	-9.69776	-9.63177	-9.7657	-10.7096	-10.1402	-9.54846	-9.1959
TG 57:3; [M+NH4]+; TG(17:0/18:1/22:2)	-8.76635	-8.22116	-7.53324	-8.11471	-6.72116	-7.39128	-6.58585	-6.7134	-8.75305	-9.08062	-9.26289	-8.12141	-9.81645	-9.11746	-9.11075	-9.11912
TG 44:2; [M+NH4]+; TG(12:0/14:1/18:1)	-7.71107	-7.14271	-7.38465	-7.72785	-8.15926	-7.67221	-7.87414	-7.87151	-6.62091	-6.98364	-7.06655	-7.32723	-6.77245	-6.72295	-7.07644	-7.07983
DG 46:1; [M+NH4]+; DG(20:1/26:0/0:0)	-7.52432	-7.55405	-7.66798	-7.73114	-6.2032	-7.06768	-6.73579	-6.53019	-7.60686	-7.69776	-7.02064	-7.64862	-7.04808	-6.64237	-7.06159	-7.02374
PC 46:1; [M+Na]+; GPCho(22:0/24:1(15Z))	-7.62309	-7.68015	-7.96931	-7.28778	-7.92164	-8.14382	-9.61404	-8.26274	-7.35324	-8.48402	-8.2467	-8.52063	-9.57916	-7.97679	-8.30662	-8.79915
DG 44:3; [M+NH4]+; DG(22:1/22:2/0:0)	-7.22869	-6.8084	-7.42226	-6.85853	-7.24779	-7.14734	-7.83153	-7.30781	-9.23163	-10.6591	-9.6221	-9.42687	-9.38436	-10.0895	-10.3565	-9.95224
PC 43:4; [M+H]+; GPCho(17:2(9Z,12Z)/26:2(5E,9Z))	-5.94234	-5.63967	-6.50893	-6.74512	-6.59448	-7.22958	-6.58286	-6.29244	-9.22279	-9.77971	-7.86042	-8.79066	-7.96214	-8.76039	-7.97926	-8.31568
PC 28:2; [M+Na]+; GPCho(14:1(9Z)/14:1(9Z))	-8.48629	-8.60478	-8.55065	-9.27046	-8.58146	-8.83134	-7.7859	-8.05775	-6.55579	-6.45455	-6.86688	-6.41879	-6.21288	-6.35419	-6.8468	-6.29428
TG 58:0; [M+Na]+; TG(16:0/20:0/22:0)	-7.76345	-7.14911	-7.15671	-7.13898	-7.40673	-7.79841	-7.54941	-8.09423	-8.85398	-8.38208	-9.03714	-8.44656	-8.62995	-7.78129	-8.51604	-9.10647
TG 56:6; [M+NH4]+; TG(16:1/18:1/22:4)	-4.97001	-5.01216	-4.99921	-5.00504	-5.04267	-5.16423	-5.1182	-5.21866	-5.20117	-5.33289	-5.01285	-5.31937	-5.40498	-5.20056	-5.46369	-4.98833
PC 30:3; [M+H]+; GPCho(10:0/20:3(5Z,8Z,11Z))	-5.10673	-5.18798	-5.36539	-4.92753	-6.07335	-6.18613	-5.9484	-5.87061	-6.23688	-6.26728	-6.3894	-6.04009	-6.4864	-6.65614	-6.73535	-6.58531
N-(octadecanoyl)-sphing-4-enine; [M+H]+; Cer(d18:1(4E)/18:0)	-6.54896	-6.37688	-6.52029	-6.5579	-6.549	-6.46778	-6.55993	-6.70983	-7.55699	-7.25538	-7.07115	-7.47836	-6.73312	-6.93711	-6.9645	-6.81055
TG 59:5; [M+NH4]+; TG(17:1/20:1/22:3)	-6.37944	-6.62094	-5.99916	-6.25637	-6.52262	-6.70898	-6.8306	-6.73984	-7.2511	-7.3897	-7.62146	-6.76599	-7.66415	-7.10586	-7.42932	-7.93902
DG 37:0; [M+NH4]+; DG(17:0/20:0/0:0)	-7.81073	-7.66871	-8.08665	-8.33134	-7.67885	-7.67541	-8.07285	-8.40205	-9.72534	-10.2924	-9.1015	-9.40442	-9.01504	-8.77553	-9.0079	-9.21041
TG 66:2; [M+NH4]+; TG(22:0/22:1/22:1)	-6.31288	-6.84803	-6.59719	-6.43412	-6.19855	-6.38319	-6.47739	-6.45285	-8.58633	-8.44672	-8.91014	-8.7268	-8.72231	-8.55494	-8.53069	-8.56645
DG 38:0; [M+NH4]+; DG(20:0/18:0/0:0)	-6.02605	-5.96903	-5.73651	-6.36404	-7.6695	-7.85692	-7.67682	-7.93272	-7.17588	-7.28139	-7.0826	-7.04026	-6.66017	-6.31286	-5.894	-6.50497
PC 28:0; [M+Na]+; GPCho(12:0/16:0)	-4.89968	-5.20136	-4.83372	-5.47712	-5.35736	-6.15643	-5.91488	-5.82123	-5.76059	-6.50943	-6.43395	-6.08768	-6.52509	-6.49205	-6.80852	-6.15374
TG 64:3; [M+NH4]+; TG(20:1/22:1/22:1)	-4.63444	-4.68366	-4.24229	-4.35403	-4.18354	-4.16847	-3.98626	-3.86834	-9.52028	-9.21622	-9.6125	-8.71108	-9.70825	-9.29286	-9.53659	-10.2607
CE(16:0); [M+NH4]+; 16:0 Cholesteryl ester	-8.29992	-8.67091	-8.6689	-8.44203	-7.68065	-8.37286	-8.7698	-7.90575	-8.35228	-9.17266	-8.69218	-8.9546	-8.84041	-8.19081	-8.85303	-8.25966
lysoPC 22:2; [M+H]+; PC(22:2(13Z,16Z)/0:0)	-6.31303	-6.1391	-6.0935	-6.52796	-7.0744	-6.87268	-7.30699	-7.37491	-8.64607	-9.62841	-9.59663	-9.16027	-10.0448	-9.02012	-8.87986	-9.21667
TG 62:5; [M+NH4]+; TG(20:1/20:2/22:2)	-4.57899	-4.69641	-4.12288	-4.55017	-4.05205	-4.00831	-4.42881	-3.74112	-7.82607	-8.22888	-8.27698	-7.94756	-8.58976	-8.99743	-8.59388	-7.9373
lysoPC 14:1; [M+H]+; PC(14:1(9Z)/0:0)	-4.10914	-5.27701	-5.03336	-5.47199	-5.42322	-5.16297	-5.68722	-5.16936	-6.833	-6.47396	-7.09703	-6.62458	-7.92589	-7.22551	-6.88101	-7.92635
plasmenyl-PE 32:1; [M+H]+; PE(P-16:0/16:1(7Z))	-3.86009	-3.54918	-4.88809	-3.69857	-3.48678	-3.5594	-3.52521	-3.28234	-3.33711	-3.5552	-3.60076	-3.39909	-3.20196	-3.43912	-3.06412	-3.27598
TG 46:0; [M+Na]+; TG(14:0/16:0/16:0)	-6.38373	-6.45454	-6.38095	-6.51859	-6.67099	-6.31701	-6.22091	-5.96723	-5.79372	-6.11373	-6.07132	-6.10024	-5.92158	-5.86044	-5.88049	-6.15894
PE 31:0; [M+H]+; GPEtn(9:0/22:0)	-7.45073	-6.98929	-7.62207	-7.26791	-6.50324	-6.5358	-6.57541	-6.20071	-6.67028	-6.94353	-7.08935	-6.87113	-7.10809	-6.65957	-7.20981	-7.18896
PA 23:1; [M+Na2-H]+; GPA(7:0/16:1(7Z))	-6.19735	-6.07465	-6.17415	-6.31317	-6.47421	-6.31137	-6.39391	-6.82269	-9.30119	-9.63285	-9.63306	-9.58499	-10.3616	-9.65247	-9.75384	-9.29621
plasmenyl-PC 40:0; [M+Na]+; PC(P-20:0/20:0)	-3.36452	-3.54116	-3.80592	-3.44472	-3.86412	-3.83584	-4.19344	-3.65418	-6.08772	-6.42307	-6.11178	-6.27643	-5.73339	-5.88767	-6.01189	-6.00703
TG 62:1; [M+NH4]+; TG(18:0/22:0/22:1)	-5.27481	-5.12652	-4.87351	-5.19737	-5.33447	-5.42309	-5.61512	-5.21808	-6.52371	-7.34938	-7.15905	-6.77569	-6.75916	-7.22096	-6.93022	-7.16114
PE 23:0; [M+H]+; GPEtn(10:0/13:0)	-4.43482	-4.2998	-4.34965	-4.51548	-3.73789	-3.82014	-3.66099	-3.69022	-5.66813	-5.69394	-5.93571	-6.2365	-5.10728	-4.53193	-5.01123	-4.97431
TG 57:1; [M+NH4]+; TG(18:0/19:0/20:1)	-8.29155	-8.62558	-7.36913	-8.02102	-7.92802	-8.6471	-8.35948	-6.98536	-7.05875	-7.55186	-7.93946	-7.89039	-8.0364	-7.60536	-7.80476	-7.88463
TG 54:0; [M+NH4]+; TG(16:0/17:0/21:0)	-6.3823	-8.34538	-6.78467	-6.65086	-5.89712	-6.47145	-6.87392	-6.03863	-4.20949	-4.72118	-5.17275	-5.01863	-4.96894	-4.39142	-4.70929	-4.51758
PC 40:3; [M+H]+; GPCho(20:0/20:3(5Z,8Z,11Z))	-10.1592	-9.34762	-9.15995	-9.63989	-9.03684	-8.73061	-9.6343	-8.60848	-9.05823	-9.62462	-9.66712	-10.4404	-9.66483	-10.1998	-8.80991	-9.56445
PC 38:5; [M+H]+; GPCho(18:1(11E)/20:4(5E,8E,11E,14E))	-6.87328	-6.84599	-6.99256	-6.76366	-6.90555	-7.58962	-7.43854	-6.21329	-5.5594	-5.85231	-6.19419	-5.84547	-6.37371	-6.04055	-6.0455	-5.77171
TG 60:6; [M+Na]+; TG(18:1/20:1/22:4)	-5.93219	-5.89035	-5.54793	-6.0141	-5.47308	-5.73065	-5.98515	-5.78995	-10.0452	-8.81132	-9.43557	-9.28105	-9.3156	-8.54225	-8.69657	-8.28164
TG 62:1; [M+NH4]+; TG(20:0/20:1/22:0)	-5.36138	-5.1163	-4.94504	-5.19958	-5.34726	-5.42934	-5.59979	-5.24365	-6.52914	-7.30496	-7.14676	-6.87634	-6.72753	-7.18748	-6.94072	-7.20936
plasmenyl-PC 20:0; [M+Na]+; PC(P-16:0/4:0)	-6.53699	-7.31113	-6.6976	-6.56863	-6.79579	-7.36026	-7.02956	-7.25437	-10.0103	-9.85545	-9.6513	-10.0066	-9.77263	-9.93224	-9.62533	-9.76395
PC 28:0; [M+Na]+; GPCho(14:0/14:0)	-5.38715	-5.11886	-4.98976	-5.41111	-5.44592	-6.18566	-6.31267	-5.70153	-5.88888	-6.50427	-6.5713	-5.90506	-6.84588	-6.61737	-6.94018	-6.21249
TG 58:0; [M+NH4]+; TG(16:0/20:0/22:0)	-5.15321	-4.5889	-4.2313	-4.63883	-4.90547	-5.67334	-5.68524	-5.3614	-6.18307	-6.57721	-5.9189	-6.6718	-6.74653	-5.97968	-6.34242	-6.37127
TG 58:7; [M+Na]+; TG(18:1/18:1/22:5)	-6.12823	-6.18376	-6.24795	-6.18878	-6.18064	-6.05051	-6.10865	-6.05459	-8.37787	-8.23875	-8.56634	-8.53538	-7.42302	-7.42173	-6.75978	-7.4543
PC 43:5; [M+Na]+; GPCho(20:5(5Z,8Z,11Z,14Z,17Z)/23:0)	-8.91504	-8.98505	-7.87266	-8.51184	-9.57327	-8.40587	-9.61692	-8.68286	-9.2675	-9.18611	-7.92473	-9.60077	-8.57437	-8.45881	-8.49738	-9.1157
DG 44:2; [M+NH4]+; DG(20:1/24:1/0:0)	-6.87529	-6.6164	-6.56551	-7.27917	-6.80948	-6.86044	-6.84834	-6.94107	-8.25604	-9.0464	-8.96327	-8.72079	-8.09625	-8.88462	-8.77268	-8.18205
CE(20:3); [M+NH4]+; 20:3 Cholesteryl ester	-7.28501	-7.86613	-7.39438	-7.2073	-7.50713	-7.40011	-7.54855	-7.6198	-9.00881	-8.35854	-8.75208	-9.01765	-9.43557	-8.78148	-8.80199	-8.32185
SM 45:0; [M]+; SM(d19:0/26:0)	-4.72085	-4.58753	-4.28194	-4.59287	-4.07055	-4.11179	-4.24329	-3.90255	-3.47886	-3.75299	-3.85368	-3.76099	-4.14327	-3.50493	-3.81052	-3.90982
PE 17:0; [M+H]+; GPEtn(7:0/10:0)	-6.39098	-6.86099	-7.05834	-6.8257	-6.56412	-7.29077	-6.98324	-6.76252	-7.81011	-7.37875	-8.43981	-8.00733	-8.6184	-8.84902	-7.20275	-8.29898
TG 48:0; [M+Na]+; TG(14:0/16:0/18:0)	-6.38635	-6.48695	-6.14326	-6.87233	-6.11688	-6.04606	-6.46567	-5.93468	-4.93691	-5.18018	-5.57161	-5.26014	-5.08539	-4.89151	-4.85014	-5.08334
TG 58:7; [M+Na]+; TG(18:1/20:2/20:4)	-6.15016	-6.10037	-6.28515	-6.19524	-6.11796	-6.05772	-6.01295	-6.00153	-8.58973	-8.51352	-7.7244	-8.81285	-7.45701	-7.49977	-6.82497	-7.56578
SM 41:4; [M]+; SM(d17:0/24:4(5Z,8Z,11Z,14Z))	-9.06088	-8.51256	-8.65385	-8.23145	-9.05952	-9.20358	-8.31617	-8.89245	-9.4274	-9.02959	-8.93427	-9.14863	-9.37656	-8.89023	-8.74433	-10.5671
PE 42:1; [M+Na]+; GPEtn(18:1(11E)/24:0)	-3.62269	-3.61507	-3.6363	-3.31766	-4.14229	-3.72233	-3.86197	-3.94601	-6.24014	-6.3739	-6.07752	-6.10947	-4.96405	-5.8072	-5.7175	-5.94648
TG 64:3; [M+NH4]+; TG(20:1/22:0/22:2)	-4.04729	-4.06562	-4.13991	-4.41006	-4.20906	-4.24312	-3.93229	-4.46019	-9.10831	-9.15478	-9.48612	-9.38886	-9.71737	-9.57742	-9.90508	-9.52442
TG 60:2; [M+Na]+; TG(18:1/20:1/22:0)	-5.07194	-4.9172	-4.43031	-4.81064	-4.93099	-5.04009	-5.30235	-4.7164	-7.33981	-7.16737	-7.19062	-7.18074	-7.53273	-7.6433	-7.81967	-7.35356
TG 60:5; [M+Na]+; TG(18:0/20:1/22:4)	-5.16576	-4.91643	-4.9259	-5.18444	-4.79457	-5.35085	-5.16569	-4.65457	-9.27966	-9.50188	-8.7909	-9.10396	-9.48865	-9.0481	-10.3775	-9.22138
N-(tetracosanoyl)-sphinganine; [M+H]+; Cer(d18:0/24:0)	-6.61701	-6.42511	-7.63968	-7.96129	-7.53304	-7.76561	-6.94783	-7.5588	-6.97555	-7.54169	-7.06557	-6.92343	-7.33113	-6.68349	-7.1881	-6.79543
SM 44:1; [M+Na]+; SM(d18:0/26:1(17Z))	-8.64483	-8.91509	-8.80541	-9.46928	-8.92518	-8.05968	-8.87693	-8.02997	-6.70593	-6.48933	-7.06165	-6.33782	-7.90249	-6.20187	-6.58019	-6.2828
TG 58:3; [M+NH4]+; TG(18:1/20:1/20:1)	-6.75541	-7.40009	-6.01901	-6.78693	-6.4624	-6.714	-6.98881	-6.21443	-8.24289	-8.33666	-8.19157	-8.1859	-8.78328	-8.44575	-8.27778	-9.26181
TG 64:2; [M+NH4]+; TG(20:1/22:0/22:1)	-4.75063	-4.69326	-4.91897	-5.26131	-4.62272	-4.75645	-4.92927	-5.01408	-8.03692	-8.03085	-8.11613	-7.72342	-8.28501	-8.35558	-8.13641	-8.1388
PC 38:5; [M+H]+; GPCho(14:1(9Z)/24:4(5Z,8Z,11Z,14Z))	-3.66195	-3.68689	-3.88106	-3.80868	-3.85851	-3.90135	-3.90948	-3.95641	-8.97728	-8.19147	-7.73478	-8.84476	-8.11051	-8.39268	-8.7692	-9.65791
PE 21:1; [M+H]+; GPEtn(3:0/18:1(11E))	-3.90892	-3.69347	-3.85569	-4.03086	-3.56733	-3.74408	-3.77777	-3.74302	-7.46995	-7.48947	-7.79488	-7.40157	-7.02219	-6.91629	-7.25193	-6.85808
SM 33:0; [M]+; SM(d15:0/18:0)	-6.14902	-6.30428	-6.43404	-5.84503	-5.98005	-6.07678	-6.08537	-5.7714	-8.21548	-8.52879	-8.19395	-9.02226	-7.47505	-8.25769	-8.78511	-8.5384
TG 64:5; [M+Na]+; TG(20:1/22:1/22:3)	-5.02546	-5.04166	-4.4714	-4.92998	-4.56767	-5.04533	-4.66663	-4.49677	-7.33457	-8.31028	-7.66034	-7.86719	-8.2566	-8.34232	-7.54251	-7.58962
TG 60:5; [M+Na]+; TG(18:1/20:1/22:3)	-5.20425	-5.0692	-4.92268	-5.22871	-4.82141	-5.46522	-5.1653	-4.64775	-9.63822	-9.30294	-8.8175	-8.6513	-9.50679	-9.04989	-10.3775	-9.80582
PC 34:1; [M+Na]+; GPCho(12:0/22:1(13Z))	-8.7259	-8.24332	-8.80947	-8.3251	-7.93206	-8.38696	-8.03196	-8.25421	-8.82919	-10.0401	-8.9125	-8.9701	-9.72443	-9.74468	-8.00085	-8.62388
TG 60:6; [M+Na]+; TG(18:1/20:2/22:3)	-5.55562	-5.73383	-5.47818	-5.64192	-5.70284	-5.69538	-6.03664	-5.82041	-8.80702	-9.13352	-9.48495	-9.31855	-9.3984	-8.98364	-9.77152	-9.5309
SM 38:1; [M]+; SM(d14:0/24:1(15Z))	-6.9201	-6.90375	-7.21209	-6.98936	-7.53883	-6.71545	-6.90897	-6.47361	-7.76475	-8.07911	-7.55588	-7.85008	-7.41102	-7.32036	-7.73036	-8.60323
SM 39:4; [M]+; SM(d15:0/24:4(5Z,8Z,11Z,14Z))	-3.06279	-3.22339	-2.71128	-2.81182	-3.0269	-2.95405	-3.41414	-3.00969	-2.8097	-3.09589	-3.24084	-3.09053	-3.66512	-3.55407	-3.45322	-3.50187
N-(9Z-octadecenoyl)-sphing-4-enine; [M+H]+; Cer(d18:1(4E)/18:1(9Z))	-7.35556	-7.55073	-7.61815	-7.98887	-7.24262	-7.8771	-7.77542	-8.29446	-4.70094	-5.00921	-5.03412	-4.91063	-5.17634	-5.25242	-5.18173	-5.09576
lysoPC 16:0; [M+H]+; PC(16:0/0:0)	-8.32809	-8.92175	-8.38571	-8.24521	-8.58631	-8.46023	-9.61548	-9.47105	-7.62537	-7.33292	-7.62339	-7.5975	-7.65367	-7.12099	-7.84162	-7.59743
PC 38:1; [M+Na]+; GPCho(14:1(9Z)/24:0)	-6.75716	-6.2631	-6.17114	-6.35496	-6.58566	-6.48886	-6.8779	-6.85446	-5.82373	-6.14468	-7.03703	-6.24416	-6.17825	-5.35042	-6.37611	-6.51065
TG 60:2; [M+NH4]+; TG(18:0/20:1/22:1)	-5.27135	-4.99925	-4.4696	-4.84687	-4.25296	-5.19153	-4.84057	-4.4178	-5.81651	-6.30471	-6.29082	-6.34372	-6.26989	-6.66686	-5.90604	-6.38568
CE(16:1); [M+NH4]+; 16:1 Cholesteryl ester	-9.1922	-8.66971	-9.83864	-9.44811	-8.7773	-8.89648	-8.71792	-8.78841	-9.88522	-8.87146	-9.33476	-8.84313	-9.16973	-9.1217	-9.20262	-9.58253
PC 38:5; [M+H]+; GPCho(16:1(7Z)/22:4(7Z,10Z,13Z,16Z))	-5.91607	-7.25527	-6.9692	-6.4538	-6.52944	-6.68541	-6.86524	-6.76971	-5.61806	-6.02386	-6.31522	-5.95614	-6.2506	-6.08535	-6.15237	-5.57622
N-(17Z-hexacosenoyl)-sphing-4-enine; [M+H]+; Cer(d18:1(4E)/26:1(17Z))	-4.68984	-4.76568	-4.95235	-4.35665	-4.92873	-4.83066	-4.94574	-5.13212	-4.83793	-5.49127	-5.17025	-5.38151	-4.7455	-4.82895	-5.3508	-5.11439
DG 31:0; [M+NH4]+; DG(15:0/16:0/0:0)	-7.1872	-6.81956	-7.06415	-7.17456	-6.97981	-7.30904	-7.36793	-7.68011	-7.04092	-7.07576	-7.22398	-6.96621	-6.79986	-7.02795	-6.27606	-6.91783
MGDG 42:4; [M+Na]+; MGDG(20:2(11Z,14Z)/22:2(13Z,16Z))	-6.35712	-5.91314	-6.45211	-6.01686	-6.19555	-6.09503	-6.05214	-6.124	-6.36996	-5.93055	-6.19175	-6.24503	-6.376	-6.52125	-6.73441	-6.19893
TG 55:3; [M+NH4]+; TG(17:0/18:1/20:2)	-7.19275	-7.13123	-6.89363	-7.14323	-6.42921	-6.27587	-6.31785	-6.22358	-7.21446	-8.06234	-7.60963	-7.38544	-7.78273	-7.50777	-8.30802	-7.73802
N-(octadecanoyl)-sphinganine; [M+H]+; Cer(d18:0/18:0)	-9.37976	-9.24094	-8.37574	-9.34483	-8.84598	-8.24876	-8.46924	-8.81604	-5.65728	-6.16789	-5.93731	-6.31983	-6.0654	-5.58659	-6.24031	-5.75562
TG 54:5; [M+Na]+; TG(18:1/18:2/18:2)	-5.80391	-5.87493	-6.63932	-6.52171	-6.61275	-6.86633	-7.13528	-7.01949	-9.92956	-8.38743	-9.00537	-8.97456	-9.39671	-9.79798	-8.57689	-9.20573
TG 58:1; [M+Na]+; TG(16:0/20:1/22:0)	-5.90742	-5.88901	-5.02773	-5.20598	-5.53679	-6.60056	-6.23755	-6.22914	-6.39174	-6.52282	-6.38953	-6.16199	-6.3463	-6.25497	-6.94453	-6.34068
DG 32:0; [M+NH4]+; DG(16:0/16:0/0:0)	-7.46579	-7.43061	-7.54268	-7.00336	-5.48254	-5.48816	-5.75304	-5.58135	-6.82106	-6.57583	-7.07455	-6.85449	-5.77955	-5.56798	-5.70804	-5.92411
PC 38:1; [M+Na]+; GPCho(12:0/26:1(5Z))	-6.75736	-6.22689	-6.13031	-6.33838	-6.58388	-6.52788	-6.80412	-6.84185	-5.8111	-6.11595	-6.84479	-6.23162	-6.20108	-5.38204	-6.42195	-6.5207
SM 45:1; [M]+; SM(d19:0/26:1(17Z))	-6.82038	-6.9258	-7.03342	-7.10506	-7.67149	-7.21584	-7.34987	-6.86176	-6.50896	-6.65846	-7.17228	-6.6572	-6.91294	-6.57742	-6.67436	-7.0432
PC 39:0; [M+Na]+; GPCho(14:0/25:0)	-5.68127	-8.0471	-5.92117	-5.6025	-5.67516	-8.09597	-5.72319	-5.46452	-6.08385	-6.23844	-6.09441	-6.04671	-6.02132	-5.61156	-6.27202	-6.11339
PE 37:5; [M+H]+; GPEtn(17:1(9Z)/20:4(5E,8E,11E,14E))	-7.62459	-7.64984	-7.5915	-8.2207	-8.08838	-7.52822	-7.74383	-7.79848	-7.84086	-7.36235	-7.51147	-7.56939	-7.64913	-8.07984	-7.47439	-7.21601
TG 62:4; [M+NH4]+; TG(20:0/20:1/22:3)	-3.24105	-3.44524	-3.36555	-3.36259	-3.0948	-3.06158	-3.20219	-3.11041	-10.2681	-9.62084	-10.2112	-10.552	-9.71035	-9.89305	-9.07883	-9.64308
TG 56:6; [M+Li]+; TG(16:0/18:3/22:3)	-6.854	-6.41309	-6.75069	-6.69742	-7.09156	-7.15204	-7.47347	-7.41944	-6.71922	-6.71034	-7.05882	-7.51331	-6.66831	-6.52109	-6.8961	-7.19461
TG 62:7; [M+NH4]+; TG(18:1/22:1/22:5)	-4.68032	-4.41953	-4.38354	-4.61828	-4.39587	-4.54097	-4.81857	-4.33271	-9.38278	-9.20438	-8.75243	-9.40262	-9.5363	-9.30086	-10.1768	-10.4704
TG 62:2; [M+NH4]+; TG(20:0/20:1/22:1)	-3.40495	-3.42889	-3.13731	-3.30036	-3.58763	-3.43685	-3.53654	-3.58893	-7.23281	-6.23176	-7.23131	-6.98724	-6.60727	-7.33123	-6.47809	-7.74234
TG 61:2; [M+Li]+; TG(19:0/20:0/22:2)	-5.82372	-5.66592	-5.06722	-5.36632	-5.11992	-5.70006	-5.67223	-5.2679	-7.78086	-8.80023	-8.27042	-8.41985	-8.82629	-9.30728	-8.6507	-8.5758
TG 62:7; [M+NH4]+; TG(18:1/22:3/22:3)	-4.59352	-4.49015	-4.44603	-4.54802	-4.32531	-4.34284	-4.60364	-4.21796	-9.75985	-9.42843	-8.9188	-9.2877	-9.79549	-8.95603	-10.597	-10.5591
TG 62:8; [M+Li]+; TG(20:1/20:3/22:4)	-4.66125	-4.57338	-4.45961	-4.70543	-4.58006	-4.573	-5.22409	-4.83633	-7.54722	-7.30749	-7.35423	-7.05354	-7.79623	-7.47454	-7.17079	-7.05613
TG 62:4; [M+NH4]+; TG(20:1/20:2/22:1)	-3.64077	-3.67957	-3.47466	-3.55556	-3.27238	-3.16324	-3.41369	-3.2712	-10.1732	-9.07673	-9.63436	-8.96832	-8.54471	-9.33492	-8.87861	-8.6466
TG 60:3; [M+Na]+; TG(18:1/20:1/22:1)	-4.9034	-5.16838	-4.87306	-4.98195	-4.5736	-4.71057	-4.71582	-4.70689	-8.31865	-8.51644	-8.41039	-8.62371	-9.21226	-8.43604	-8.19353	-8.40909
TG 62:6; [M+NH4]+; TG(20:1/20:1/22:4)	-4.22959	-4.04342	-3.95575	-3.9431	-3.82831	-4.00361	-4.15256	-3.76965	-9.28762	-9.60893	-8.07862	-8.51152	-8.78291	-9.34921	-9.60108	-8.58118
DG 38:0; [M+NH4]+; DG(16:0/22:0/0:0)	-5.20913	-5.11712	-5.13438	-5.51686	-6.88942	-7.05809	-7.18885	-7.40066	-6.34388	-6.92137	-6.62983	-6.30459	-5.93456	-5.551	-5.85594	-6.06351
PC 44:1; [M+Na]+; GPCho(18:1(11E)/26:0)	-1.72849	-1.87478	-2.74348	-2.42182	-2.52926	-2.2618	-1.74798	-2.59714	-3.82251	-3.90518	-2.95849	-3.07637	-3.0921	-3.56579	-3.17407	-3.71747
TG 62:6; [M+NH4]+; TG(20:1/20:2/22:3)	-4.26002	-4.12149	-3.9863	-3.98707	-3.83453	-4.07526	-4.20018	-3.82927	-9.03692	-9.41745	-8.14491	-9.21781	-8.63992	-9.36868	-9.90085	-8.65048
TG 58:1; [M+Na]+; TG(18:0/18:1/22:0)	-5.48654	-5.08999	-5.44005	-5.18201	-5.5822	-6.16465	-5.99406	-6.42892	-6.75846	-6.38322	-6.09029	-5.99907	-6.39897	-6.20718	-7.1863	-6.08973
TG 62:6; [M+NH4]+; TG(18:1/22:1/22:4)	-4.25127	-4.09921	-3.98541	-3.97632	-3.8329	-4.0513	-4.18251	-3.81033	-9.15235	-9.47945	-8.16302	-9.24881	-8.69571	-9.37092	-9.84772	-8.60665
TG 50:0; [M+Na]+; TG(16:0/16:0/18:0)	-6.13177	-7.36841	-6.64303	-7.01586	-7.42001	-6.36215	-7.64069	-6.54129	-4.99822	-5.07452	-5.36679	-5.40491	-5.32905	-4.90022	-5.09407	-4.96725
TG 55:1; [M+Na]+; TG(16:0/18:1/21:0)	-7.49914	-7.72767	-8.0094	-8.726	-9.36184	-9.09446	-8.59513	-9.26528	-8.25095	-8.01071	-7.36413	-7.60855	-7.23388	-7.84551	-7.58417	-7.99398
TG 57:5; [M+NH4]+; TG(17:0/18:1/22:4)	-7.55889	-7.90328	-7.0149	-7.32572	-7.18708	-7.29525	-7.11049	-6.58293	-7.4903	-7.24262	-7.68764	-7.2568	-7.773	-7.78577	-6.98139	-7.46746
TG 56:0; [M+Na]+; TG(16:0/18:0/22:0)	-7.57422	-6.77854	-6.79269	-7.6698	-6.7708	-7.29843	-7.10669	-7.30242	-8.28425	-7.47034	-7.96083	-8.19994	-8.67744	-6.8275	-7.51734	-8.19822
TG 58:1; [M+Na]+; TG(18:0/20:0/20:1)	-5.4457	-5.09294	-4.96396	-5.18454	-6.19476	-6.1956	-6.02293	-6.50936	-6.6772	-6.34106	-6.17976	-6.10085	-6.3661	-6.18717	-7.2906	-6.03649
TG 53:1; [M+Na]+; TG(17:0/18:0/18:1)	-8.41928	-7.93491	-8.32631	-7.86654	-8.18935	-8.34149	-9.10328	-8.14941	-6.5441	-6.68561	-6.92711	-6.70542	-7.63809	-7.70207	-7.18334	-7.33017
DG 39:1; [M+NH4]+; DG(18:1/21:0/0:0)	-8.12584	-7.7794	-8.26117	-8.50584	-8.72157	-8.93558	-8.98614	-8.6568	-9.23814	-9.39629	-9.3944	-8.49029	-8.53723	-9.04944	-8.93942	-8.80503
TG 55:1; [M+Na]+; TG(18:0/18:1/19:0)	-8.0969	-8.72767	-7.87096	-7.98764	-9.16903	-9.20196	-7.33174	-8.01388	-6.85477	-6.94718	-6.55411	-6.60086	-6.29306	-6.83696	-6.83706	-6.51844
TG 53:1; [M+NH4]+; TG(16:0/17:0/20:1)	-7.52905	-7.59165	-6.76916	-7.04221	-7.24306	-7.46868	-7.85236	-6.89318	-6.12193	-6.26513	-6.84132	-6.46551	-6.77987	-6.80715	-6.30718	-6.56561
TG 56:0; [M+Na]+; TG(16:0/20:0/20:0)	-6.86305	-7.27446	-7.16514	-6.47911	-7.98683	-7.41998	-7.06068	-7.0366	-8.03151	-7.59479	-8.26414	-7.39258	-7.58557	-6.84473	-7.92537	-7.86606
TG 52:6; [M+Li]+; TG(16:0/18:3/18:3)	-6.2657	-7.56016	-6.64584	-6.91982	-7.54536	-6.24359	-7.43029	-6.50289	-5.02267	-5.08797	-5.36162	-5.62845	-5.29004	-4.84089	-5.03592	-4.94911
TG 60:1; [M+NH4]+; TG(18:0/20:1/22:0)	-3.62131	-3.67445	-3.65087	-3.56278	-4.14413	-4.14928	-4.27205	-4.10521	-6.30103	-5.18137	-5.72031	-5.72624	-5.26336	-6.03265	-6.0537	-6.18768
TG 57:5; [M+NH4]+; TG(18:1/19:0/20:4)	-5.73266	-5.81231	-5.39328	-5.35092	-5.77591	-6.11459	-5.66087	-5.16247	-7.49507	-6.42026	-6.51184	-6.51818	-6.43948	-6.067	-7.15067	-6.55359
DG 38:0; [M+NH4]+; DG(18:0/20:0/0:0)	-5.05742	-5.05146	-5.04514	-5.46975	-6.80436	-6.9639	-7.11836	-7.20299	-6.62294	-6.92719	-6.56835	-6.30255	-5.75112	-5.4953	-5.69057	-6.13065
TG 53:0; [M+Na]+; TG(16:0/18:0/19:0)	-8.41246	-9.4225	-8.96886	-10.2385	-8.97625	-8.49101	-10.2469	-9.01789	-8.23251	-8.8681	-7.81879	-8.25776	-8.49046	-9.00568	-9.36929	-9.18154
PE 38:4; [M+Na]+; GPEtn(18:0/20:4(5E,8E,11E,14E))	-10.3177	-8.71688	-8.83864	-9.38449	-8.97037	-8.25943	-10.0837	-9.18081	-8.99772	-10.2086	-9.54457	-9.52946	-8.63526	-8.50792	-8.46108	-8.63258
TG 60:1; [M+NH4]+; TG(18:1/20:0/22:0)	-3.56036	-3.56163	-3.67802	-3.59401	-4.14355	-4.16721	-4.25912	-4.16715	-6.48606	-6.16192	-5.90809	-5.83327	-6.05191	-6.12123	-6.06787	-6.35363
CE(20:4); [M+NH4]+; 20:4 Cholesteryl ester	-8.87071	-9.3905	-9.5324	-8.28491	-8.58781	-8.53299	-8.37674	-8.40835	-7.84876	-8.25991	-8.09994	-8.05519	-8.46069	-8.39126	-8.50829	-8.05321
DG 38:0; [M+NH4]+; DG(14:0/24:0/0:0)	-5.02314	-5.02132	-5.0844	-5.45032	-6.82607	-7.01593	-7.1429	-7.14795	-6.60964	-6.90384	-6.57572	-6.30536	-5.69961	-5.52276	-5.6653	-6.10889
TG 56:0; [M+NH4]+; TG(16:0/20:0/20:0)	-4.60795	-3.89366	-3.61365	-4.04764	-4.04122	-4.69167	-4.38922	-4.08804	-5.80044	-5.06796	-5.12026	-4.97501	-4.68881	-3.79516	-4.84466	-5.70248
TG 53:1; [M+Na]+; TG(16:0/17:0/20:1)	-8.4771	-8.13192	-8.62816	-7.64144	-8.18538	-8.30002	-8.57646	-8.39474	-6.61599	-6.46525	-6.81438	-6.89609	-7.34222	-7.83968	-7.14002	-7.56362
CE(22:6); [M+NH4]+; 22:6 Cholesteryl ester	-5.33249	-5.63205	-5.33983	-5.46829	-5.32738	-5.71966	-5.41778	-5.42001	-7.07707	-7.17925	-7.3817	-6.90927	-7.04267	-6.89607	-7.37457	-6.743
PC 39:4; [M+H]+; GPCho(18:4(6Z,9Z,12Z,15Z)/21:0)	-9.20337	-8.38425	-7.84321	-8.52429	-7.7848	-8.28359	-8.31792	-9.28124	-7.11879	-7.97487	-9.03414	-7.8703	-9.11074	-8.0336	-8.19742	-8.62458
SM 42:2; [M+Na]+; SM(d16:1(4E)/26:1(17Z))	-9.99095	-8.39843	-8.53577	-9.99133	-7.88435	-8.6597	-8.85003	-7.47031	-8.18743	-8.05701	-8.39385	-8.48837	-8.50436	-7.89809	-7.74889	-7.49796
DG 42:1; [M+NH4]+; DG(16:0/26:1/0:0)	-5.48684	-5.40499	-5.30849	-5.52278	-6.1158	-6.35558	-6.40172	-6.47765	-6.59884	-6.42629	-6.34678	-6.04354	-5.72244	-5.72004	-5.86535	-6.0246
TG 54:0; [M+Li]+; TG(16:0/18:0/20:0)	-7.85081	-8.26431	-8.04967	-8.24257	-7.93325	-8.36162	-9.0334	-8.06133	-6.62101	-6.74448	-6.81108	-7.26334	-7.4103	-7.58683	-7.44527	-7.04065
TG 62:5; [M+NH4]+; TG(20:0/20:1/22:4)	-3.37594	-3.55414	-3.29644	-3.45294	-3.30437	-3.12675	-3.44142	-3.05543	-9.3074	-9.2129	-8.83006	-8.87488	-9.17456	-8.46358	-8.87945	-9.21824
TG 62:5; [M+NH4]+; TG(20:1/20:1/22:3)	-3.30694	-3.37367	-3.26118	-3.38497	-3.1538	-3.14307	-3.31339	-2.987	-8.95517	-9.18378	-8.4829	-8.19681	-8.36493	-8.801	-8.48243	-8.82442
TG 53:1; [M+Na]+; TG(16:0/18:1/19:0)	-7.63269	-8.08315	-7.85997	-7.47358	-8.03097	-8.03897	-9.00203	-8.57898	-6.78736	-6.73841	-6.80879	-7.29033	-7.50194	-7.56903	-7.35938	-7.31554
DG 33:0; [M+NH4]+; DG(16:0/17:0/0:0)	-6.62159	-6.4965	-6.85565	-7.10988	-6.83005	-7.52314	-7.23631	-7.43275	-6.28379	-6.27172	-6.69109	-6.05661	-6.21177	-5.89114	-6.05305	-5.95687
TG 57:5; [M+NH4]+; TG(17:1/18:0/22:4)	-6.54896	-6.68651	-6.35274	-6.56891	-6.4231	-6.58529	-6.73794	-6.65161	-6.89864	-6.77305	-6.71795	-7.0901	-7.46822	-7.29899	-7.37003	-6.76214
PC 40:5; [M+H]+; GPCho(20:1(11E)/20:4(5E,8E,11E,14E))	-7.82296	-7.62403	-8.79772	-8.78298	-7.6947	-7.3165	-7.43521	-8.18922	-6.68022	-7.66072	-6.9184	-6.86729	-7.58574	-7.35905	-8.62498	-7.48625
TG 62:3; [M+NH4]+; TG(20:0/20:1/22:2)	-3.197	-3.07765	-3.12574	-3.16576	-2.85093	-2.85578	-3.04829	-3.12364	-8.91479	-7.81726	-9.11771	-8.04108	-8.8454	-8.1144	-8.39974	-9.31792
plasmenyl-PE 34:1; [M+Na]+; PE(P-16:0/18:1(11E))	-1.71292	-1.56947	-1.99974	-1.72742	-1.62107	-1.76591	-1.78194	-1.40373	-2.36261	-2.32199	-2.4974	-2.39821	-2.33509	-2.07989	-2.25386	-2.14155
DG 42:1; [M+NH4]+; DG(18:1/24:0/0:0)	-5.47215	-5.29368	-5.30479	-5.50315	-6.06687	-6.27951	-6.40568	-6.52173	-6.59894	-6.35611	-6.25664	-6.11734	-5.68905	-5.69078	-5.79147	-5.9493
N-(hexadecanoyl)-sphing-4-enine; [M+H]+; Cer(d18:1(4E)/16:0)	-7.77195	-7.38408	-7.44894	-7.40604	-7.41901	-8.15427	-7.41269	-7.27244	-7.2789	-8.42981	-8.08769	-8.62126	-7.98909	-7.83657	-8.15545	-8.69313
TG 58:7; [M+Li]+; TG(18:0/18:3/22:4)	-4.77213	-5.03398	-4.89409	-5.07258	-5.43813	-5.50879	-5.56023	-5.84221	-5.51277	-5.65005	-6.05226	-5.30511	-5.71583	-5.81028	-5.60861	-5.45199
TG 62:3; [M+NH4]+; TG(20:1/20:1/22:1)	-3.20277	-3.05513	-3.12672	-3.1775	-2.83882	-2.83829	-3.02922	-2.93555	-8.96643	-7.81456	-9.24053	-8.16817	-8.86438	-8.07892	-8.31279	-9.58658
TG 62:5; [M+NH4]+; TG(18:1/22:1/22:3)	-3.31385	-3.46328	-3.22315	-3.43049	-3.20281	-3.1055	-3.37656	-2.98474	-8.48149	-9.24262	-8.66977	-8.65237	-9.3387	-8.78521	-8.50283	-9.00409
TG 58:5; [M+Na]+; TG(18:1/20:1/20:3)	-4.84218	-5.35075	-5.39206	-5.58075	-5.02703	-5.08825	-5.80039	-5.1111	-8.73201	-9.2804	-8.7308	-8.6948	-9.64862	-8.88863	-8.91958	-9.47292
PC 40:5; [M+H]+; GPCho(18:0/22:5(4Z,7Z,10Z,13Z,16Z))	-7.92402	-7.70843	-8.93607	-7.917	-7.80077	-7.71932	-7.43441	-7.73797	-7.11579	-7.71596	-7.11907	-7.59098	-7.39798	-7.89285	-8.45083	-7.06528
SM 19:0; [M]+; SM(d17:0/2:0)	-8.70074	-8.93659	-8.88033	-9.17148	-8.27996	-8.90175	-8.60974	-8.71632	-9.89735	-9.17914	-10.5642	-9.71406	-9.794	-8.66377	-9.5009	-10.3543
TG 54:6; [M+Li]+; TG(18:0/18:3/18:3)	-6.59716	-6.29306	-6.55601	-6.43504	-6.36248	-6.92672	-7.43822	-6.44861	-5.45647	-6.47191	-6.29159	-5.49537	-6.54214	-5.01088	-5.45544	-6.44424
lysoPC 23:0; [M+H]+; PC(23:0/0:0)	-6.53257	-5.91018	-6.39347	-6.18243	-6.78899	-6.48202	-6.61153	-6.62845	-8.27813	-9.15843	-7.88199	-7.83621	-8.97661	-7.61197	-8.5591	-8.19024
TG 56:1; [M+Na]+; TG(16:0/18:1/22:0)	-4.73519	-4.92879	-4.79941	-5.12203	-5.83972	-5.6623	-5.6235	-5.90179	-5.76732	-5.48295	-5.61561	-5.40371	-5.75653	-5.7984	-5.34705	-5.46824
TG 56:1; [M+Na]+; TG(18:0/18:1/20:0)	-4.76267	-5.0041	-4.74101	-5.14357	-5.16826	-5.61415	-5.91992	-6.10989	-5.59656	-5.4822	-5.56824	-5.3831	-5.84108	-5.6222	-5.31698	-5.56736
TG 56:1; [M+Na]+; TG(18:0/18:0/20:1)	-4.77559	-5.08139	-4.73255	-5.14618	-5.20816	-5.62065	-5.64711	-6.1691	-5.88441	-5.48846	-5.5962	-5.35855	-5.81862	-5.58508	-5.38584	-5.5674
TG 56:6; [M+Li]+; TG(16:0/20:3/20:3)	-6.4975	-6.51372	-6.57352	-6.67396	-7.5521	-7.72262	-7.34494	-6.56455	-6.1875	-5.99987	-6.8334	-7.78673	-5.92386	-6.2362	-6.89368	-7.12046
SM 34:1; [M+Na]+; SM(d14:1(4E)/20:0)	-5.87942	-6.09727	-6.04901	-5.97464	-7.05887	-6.94939	-6.86107	-6.87405	-6.72815	-6.96694	-7.04035	-6.72173	-6.53793	-6.82222	-6.60202	-6.59751
TG 56:3; [M+NH4]+; TG(16:0/18:1/22:2)	-6.57304	-6.26242	-5.61761	-6.57426	-6.04672	-6.13235	-6.4968	-5.49528	-7.448	-7.89296	-8.19443	-7.78457	-9.33491	-9.01748	-7.78316	-9.18614
TG 55:4; [M+NH4]+; TG(16:0/17:2/22:2)	-7.40131	-7.16749	-7.24526	-7.28339	-6.34038	-6.35265	-6.97318	-6.11675	-7.48483	-7.77532	-8.31463	-7.63408	-8.83276	-7.88762	-8.31138	-8.84126
TG 56:6; [M+Li]+; TG(18:0/18:3/20:3)	-6.98334	-7.53643	-6.92656	-7.15231	-6.87243	-7.1174	-7.12552	-6.77241	-7.32084	-7.59093	-7.02637	-7.30894	-7.56199	-6.78811	-7.50749	-6.91125
TG 55:5; [M+NH4]+; TG(16:0/17:0/22:5)	-7.30248	-7.39496	-7.30093	-7.22345	-6.85407	-6.75365	-7.73228	-6.70497	-6.58171	-7.18715	-6.65048	-6.91623	-7.32308	-6.85489	-6.5652	-6.87821
TG 56:1; [M+Na]+; TG(16:0/20:0/20:1)	-4.73656	-5.01549	-4.81199	-5.07725	-6.06864	-5.58582	-5.6283	-5.75481	-5.67695	-5.58034	-5.91451	-5.32246	-5.6961	-5.90549	-5.46529	-5.42868
DG 42:1; [M+NH4]+; DG(20:1/22:0/0:0)	-5.16969	-5.0436	-5.17995	-5.36141	-5.92447	-6.32429	-6.14621	-6.13129	-6.59599	-6.49855	-6.18106	-6.34741	-5.77804	-6.1285	-5.75327	-5.73586
TG 48:1; [M+Na]+; TG(14:0/16:0/18:1)	-5.41887	-5.22538	-5.39874	-5.42463	-5.23091	-5.28743	-5.18214	-4.94148	-5.15312	-5.68207	-5.49539	-5.23711	-5.84098	-5.51829	-5.64126	-5.94632
lysoPC 17:1; [M+H]+; PC(17:1(9Z)/0:0)	-3.12289	-2.98604	-3.22456	-3.25937	-3.30549	-3.0749	-3.42989	-3.30198	-4.91888	-4.9823	-5.00362	-4.93662	-5.24085	-4.71293	-5.15975	-5.17096
TG 55:4; [M+NH4]+; TG(16:0/17:1/22:3)	-7.27864	-7.15961	-7.28303	-7.28824	-6.33243	-6.33561	-6.95589	-6.09127	-7.51686	-7.73918	-8.28255	-7.62126	-8.84425	-7.85744	-8.36637	-7.77739
TG 57:6; [M+NH4]+; TG(17:1/18:1/22:4)	-8.78974	-9.22556	-8.57257	-8.37995	-9.9655	-8.1459	-9.50277	-9.33821	-9.03331	-8.93421	-9.61953	-9.48805	-10.0751	-9.25821	-9.36404	-8.66824
DG 34:1; [M+NH4]+; DG(16:0/18:1/0:0)	-8.97315	-8.33869	-8.18611	-8.04055	-8.47646	-9.41651	-8.57716	-8.74792	-7.83546	-7.88066	-9.27647	-8.19161	-8.53754	-8.66893	-8.35706	-8.71808
TG 48:1; [M+Na]+; TG(14:0/16:1/18:0)	-5.73241	-5.73461	-5.6487	-5.6077	-5.43207	-5.42412	-5.33466	-5.04141	-5.1751	-5.82581	-5.52016	-5.53242	-6.11346	-5.97253	-5.73634	-6.02192
TG 49:0; [M+NH4]+; TG(16:0/16:0/17:0)	-4.80959	-4.65959	-4.29734	-4.87068	-4.39404	-4.79552	-4.41468	-4.09069	-3.80058	-4.09745	-4.37715	-4.17974	-4.32984	-4.22037	-4.28073	-3.99651
PC 37:0; [M+Na]+; GPCho(12:0/25:0)	-8.27407	-7.76693	-7.94008	-7.54897	-8.27302	-8.19277	-7.57996	-8.05336	-8.15123	-9.52879	-7.95778	-7.66673	-7.55757	-8.23148	-7.59388	-7.92251
TG 60:4; [M+Na]+; TG(18:1/20:1/22:2)	-5.41363	-4.91565	-6.27824	-5.43937	-6.42402	-6.43025	-6.57279	-6.98209	-9.09859	-9.56952	-8.98913	-7.77365	-8.06613	-8.75635	-8.74965	-7.65987
DG 42:1; [M+NH4]+; DG(16:1/26:0/0:0)	-5.21371	-5.04665	-5.14531	-5.40423	-5.96112	-6.1716	-6.23568	-6.34507	-6.41268	-6.33169	-6.2372	-6.31395	-5.74734	-6.00922	-5.68825	-5.66387
TG 48:1; [M+Na]+; TG(16:0/16:0/16:1)	-5.34157	-5.20057	-5.40637	-5.41794	-5.18577	-5.23969	-5.17305	-4.99053	-5.15169	-5.67982	-5.54869	-5.19544	-5.84242	-5.5549	-5.61056	-5.88204
TG 54:0; [M+Na]+; TG(16:0/18:0/20:0)	-6.47482	-7.14535	-6.59176	-6.76145	-6.8061	-7.26975	-7.56495	-6.58719	-6.62682	-7.18366	-6.91044	-7.03781	-7.17444	-6.10773	-7.12488	-7.25966
DG 42:1; [M+NH4]+; DG(22:0/20:1/0:0)	-5.37762	-5.07342	-5.17255	-5.42605	-5.97717	-6.19271	-6.24122	-6.46174	-6.45971	-6.22403	-6.2587	-6.30452	-5.6984	-5.89971	-5.68966	-5.72783
TG 52:0; [M+Na]+; TG(16:0/16:0/20:0)	-6.75058	-6.49296	-6.68132	-6.69702	-6.21162	-6.80251	-6.87252	-6.56035	-5.84373	-6.20491	-6.51743	-6.43668	-5.53072	-4.96478	-6.04258	-5.89772
TG 52:0; [M+Na]+; TG(16:0/18:0/18:0)	-6.75028	-6.46778	-6.67195	-6.6826	-6.21155	-6.80046	-6.86299	-6.55501	-5.84565	-6.20503	-6.50932	-6.42763	-5.53479	-4.96283	-6.05476	-5.89375
TG 58:7; [M+Li]+; TG(16:0/20:4/22:3)	-4.73426	-4.9356	-4.80288	-5.1198	-5.86	-5.6672	-5.62224	-5.88529	-5.76272	-5.5005	-5.63687	-5.39602	-5.75107	-5.81739	-5.35829	-5.45442
TG 62:2; [M+NH4]+; TG(20:1/20:1/22:0)	-3.38975	-3.0134	-3.03958	-3.49847	-3.48098	-3.36159	-3.60366	-3.81812	-7.44406	-6.99084	-7.24732	-7.07218	-6.85544	-7.23825	-7.1881	-7.31961
PC 37:1; [M+Na]+; GPCho(18:1(11E)/19:0)	-3.15906	-3.25343	-3.38289	-3.29445	-3.22973	-3.32646	-2.80732	-3.12822	-5.97431	-6.06165	-5.88526	-5.61894	-6.07157	-5.7425	-6.08027	-5.52531
TG 62:2; [M+NH4]+; TG(18:1/22:0/22:1)	-3.40927	-2.9827	-3.04436	-3.52785	-3.47475	-3.37757	-3.59947	-3.8534	-7.27478	-7.02563	-6.76931	-7.07997	-6.94082	-7.37317	-7.25085	-7.42955
lysoPC 21:0; [M+H]+; PC(21:0/0:0)	-4.88181	-4.95026	-4.85282	-5.17106	-6.17057	-5.75062	-5.33985	-5.93197	-6.70112	-7.04461	-6.96337	-6.81916	-7.08929	-6.91088	-7.19159	-7.2929
lysoPC 16:1; [M+H]+; PC(16:1(7Z)/0:0)	-5.85686	-5.87978	-6.25174	-6.00155	-5.97435	-5.94587	-6.41152	-6.209	-8.9411	-9.35278	-9.01926	-8.92624	-8.31267	-8.73309	-9.21729	-9.39867
PC 40:5; [M+H]+; GPCho(16:1(7Z)/24:4(5Z,8Z,11Z,14Z))	-7.56734	-7.91248	-8.08739	-7.67932	-7.54918	-7.34403	-7.34509	-7.51586	-6.56311	-7.22852	-6.92512	-6.77365	-6.92824	-6.91783	-7.12649	-7.45076
TG 58:3; [M+Na]+; TG(18:1/20:1/20:1)	-3.27738	-3.11786	-2.9804	-3.28621	-3.46306	-3.63995	-3.57035	-3.53255	-4.69923	-4.76375	-4.56623	-4.68223	-4.67097	-4.49918	-4.68017	-4.68503
TG 57:6; [M+NH4]+; TG(17:0/18:1/22:5)	-6.34554	-6.2194	-6.11445	-6.49224	-6.1127	-6.26133	-6.99196	-6.30691	-6.92872	-6.74457	-6.51259	-6.88188	-7.15691	-7.30983	-7.06207	-7.37382
PC 40:4; [M+H]+; GPCho(20:2(11Z,14Z)/20:2(11Z,14Z))	-6.55647	-5.95482	-5.89687	-6.10734	-6.12047	-6.24813	-6.48017	-6.22035	-5.82306	-6.18547	-6.5631	-6.07691	-5.82615	-5.41066	-6.47888	-6.48507
SM 43:1; [M+Na]+; SM(d17:0/26:1(17Z))	-8.83117	-9.91036	-7.28077	-8.67792	-8.84285	-9.26678	-8.65079	-8.39266	-6.60352	-6.81348	-7.60645	-7.13796	-7.79122	-7.34866	-7.59286	-7.45801
TG 58:5; [M+Na]+; TG(16:0/20:1/22:4)	-4.857	-5.06775	-5.45588	-5.45159	-4.8129	-4.86352	-5.66682	-4.88234	-8.82696	-9.10331	-10.0722	-9.32481	-8.91112	-9.22488	-8.75767	-8.62042
PC 34:3; [M+H]+; GPCho(16:0/18:3(6Z,9Z,12Z))	-6.01241	-5.78996	-5.7546	-5.65628	-5.79357	-5.61559	-5.84845	-5.69057	-6.66489	-7.45596	-7.27609	-7.07889	-7.53165	-7.50916	-7.09882	-7.32947
PC 32:0; [M+Na]+; GPCho(8:0/24:0)	-5.89633	-5.75696	-7.70723	-5.62741	-5.74932	-5.57333	-5.88553	-5.56377	-6.55477	-7.45863	-7.27218	-6.95306	-7.66517	-7.595	-7.27134	-7.20016
lysoPC 19:0; [M+H]+; PC(19:0/0:0)	-6.07633	-5.89671	-6.07597	-6.06762	-6.11364	-6.2293	-6.50494	-6.43542	-7.16385	-7.38382	-7.11624	-7.1042	-7.48281	-7.26042	-7.51281	-7.44554
lysoPC 22:6; [M+H]+; PC(22:6(4Z,7Z,10Z,13Z,16Z,19Z)/0:0)	-8.71506	-8.76053	-8.79209	-9.12361	-8.64981	-8.40026	-9.07928	-9.10897	-9.25905	-9.30446	-9.29223	-9.40382	-9.84079	-8.94388	-9.2764	-9.39039
PC 42:1; [M+Na]+; GPCho(18:1(11E)/24:0)	-5.13557	-5.12286	-5.12701	-4.69082	-5.77687	-5.44753	-5.85353	-5.80233	-6.35904	-6.62873	-6.39948	-6.45651	-6.05897	-5.92481	-6.26106	-5.86293
TG 60:9; [M+Na]+; TG(18:1/20:2/22:6)	-4.54774	-4.33409	-5.01763	-4.71625	-4.82643	-4.99026	-5.12072	-5.18595	-8.6949	-8.72017	-8.55373	-8.30529	-8.55915	-9.52717	-9.32267	-10.0939
TG 56:6; [M+Na]+; TG(16:0/18:1/22:5)	-5.7929	-5.65711	-6.08609	-5.24783	-5.99035	-5.61708	-6.04849	-6.05741	-8.14288	-9.05488	-8.24275	-8.58125	-8.01829	-7.9875	-7.96107	-8.74384
TG 50:1; [M+Na]+; TG(16:0/16:0/18:1)	-4.56403	-5.10655	-4.51767	-4.8592	-4.76399	-4.43621	-4.84173	-4.38542	-4.15583	-4.49021	-4.37312	-4.21182	-4.96387	-4.55761	-4.22429	-4.48533
DG 42:5; [M+NH4]+; DG(20:1/22:4/0:0)	-6.57758	-6.50353	-6.16664	-6.26784	-6.09575	-6.62451	-6.52498	-6.32541	-9.71705	-9.50536	-9.51803	-9.93969	-9.59525	-9.73526	-9.62882	-9.42622
PC 11:0; [M+Na]+; GPCho(2:0/9:0)	-6.10952	-5.7601	-7.65312	-6.15888	-6.07446	-8.69891	-6.56921	-6.47132	-5.67705	-5.96529	-7.37871	-5.79706	-6.14484	-5.80473	-5.99656	-6.13695
PC 36:5; [M+H]+; GPCho(16:1(7Z)/20:4(5Z,8Z,11Z,14Z))	-8.96647	-8.17415	-9.03866	-7.96104	-8.89011	-9.01189	-8.50211	-8.8949	-8.89267	-8.66494	-9.06612	-9.52684	-8.84194	-8.55717	-8.72549	-9.62562
lysoPC 26:1; [M+H]+; PC(26:1(5Z)/0:0)	-4.18423	-4.13154	-4.24864	-4.25745	-4.02503	-4.1951	-4.10069	-3.98475	-7.06993	-7.53293	-7.94146	-7.46842	-6.91616	-6.85961	-6.83151	-6.6828
TG 40:0; [M+NH4]+; TG(12:0/12:0/16:0)	-8.56554	-8.87625	-8.84446	-7.48971	-8.64942	-8.74553	-8.56045	-9.29673	-8.82073	-10.4224	-8.95556	-10.6628	-10.1098	-10.1741	-9.77307	-8.91358
PC 40:5; [M+H]+; GPCho(20:5(5Z,8Z,11Z,14Z,17Z)/20:0)	-7.88639	-8.41577	-9.53173	-8.85482	-8.24468	-8.5822	-7.24337	-8.03538	-7.16893	-8.52172	-7.70676	-7.27843	-7.79104	-7.64025	-6.96295	-7.70024
PC 32:0; [M+Na]+; GPCho(16:0/16:0)	-5.85741	-5.77676	-8.09381	-5.60675	-5.71962	-5.54969	-6.8142	-5.54298	-6.5174	-7.51483	-7.26627	-6.88786	-7.66738	-7.5792	-7.3445	-7.1734
TG 58:2; [M+Na]+; TG(18:1/20:0/20:1)	-4.6567	-5.03688	-4.64457	-4.8852	-4.47228	-4.80462	-4.72297	-4.90531	-6.66479	-6.50065	-6.30803	-6.5492	-6.67616	-6.57128	-6.46264	-6.48822
TG 60:8; [M+Li]+; TG(18:1/20:3/22:4)	-4.62154	-4.94196	-4.64337	-4.82564	-4.49808	-4.72739	-4.77371	-4.75261	-6.48545	-6.47645	-6.2914	-6.467	-6.7688	-6.53981	-6.44588	-6.53709
TG 60:8; [M+NH4]+; TG(18:1/20:2/22:5)	-4.9771	-5.00126	-4.77742	-4.94234	-5.02903	-4.93727	-5.10584	-4.70991	-8.81851	-8.98841	-9.85664	-9.07302	-9.39052	-9.27911	-10.5209	-10.2836
TG 60:8; [M+Li]+; TG(18:3/20:1/22:4)	-4.59626	-4.69504	-4.5024	-4.7313	-4.53756	-4.65802	-4.63784	-4.55012	-6.57814	-6.38108	-6.42482	-6.44161	-6.9053	-6.63418	-6.4703	-6.42614
PC 22:2; [M+H]+; GPCho(2:0/20:2(11Z,14Z))	-7.4484	-7.91628	-7.38723	-7.52501	-7.57978	-7.44669	-7.65448	-7.55413	-8.24111	-7.3399	-7.94547	-7.92171	-7.88934	-7.47123	-7.74737	-7.86094
MG 17:0; [M+Li]+; MG(17:0/0:0/0:0)	-6.74976	-6.03771	-7.59028	-6.39866	-5.83127	-6.82049	-6.83635	-5.87339	-6.5012	-6.74054	-6.59916	-6.0843	-6.17643	-5.75722	-6.25666	-6.13225
TG 58:2; [M+Na]+; TG(16:0/20:1/22:1)	-4.6484	-4.75768	-4.5489	-4.77812	-4.5554	-4.64142	-4.71082	-4.5739	-6.5192	-6.38355	-6.38851	-6.43384	-6.98083	-6.59099	-6.46178	-6.37608
DG 36:0; [M+NH4]+; DG(18:0/18:0/0:0)	-3.141	-3.23174	-3.23045	-4.62052	-5.20184	-5.14965	-5.42096	-5.30904	-4.34382	-4.65493	-4.62505	-4.35301	-4.16979	-3.85043	-4.16863	-4.10736
TG 60:6; [M+NH4]+; TG(18:1/20:0/22:5)	-3.71844	-3.56858	-3.55613	-3.55437	-3.58566	-3.61238	-3.92286	-3.37432	-8.04935	-8.38957	-7.88796	-7.90097	-8.84771	-7.90864	-8.16685	-8.65898
TG 60:8; [M+Li]+; TG(20:1/20:3/20:4)	-4.61558	-4.9194	-4.6381	-4.83342	-4.51072	-4.69784	-4.78838	-4.71969	-6.46917	-6.4656	-6.30584	-6.45854	-6.80126	-6.52319	-6.44527	-6.51715
TG 60:8; [M+Li]+; TG(18:1/20:1/22:6)	-4.63413	-4.90096	-4.62587	-4.84603	-4.52074	-4.66896	-4.79567	-4.68782	-6.45824	-6.45799	-6.38912	-6.45013	-6.83515	-6.50469	-6.44473	-6.50993
TG 58:2; [M+Na]+; TG(18:1/18:1/22:0)	-4.64333	-4.88375	-4.61472	-4.83816	-4.52789	-4.65156	-4.79779	-4.66466	-6.45842	-6.45014	-6.3981	-6.44734	-6.85641	-6.51341	-6.4445	-6.50457
TG 60:7; [M+NH4]+; TG(18:1/20:2/22:4)	-4.3359	-4.18395	-3.88495	-4.19728	-4.17651	-4.12555	-4.42869	-4.04908	-8.43724	-7.91325	-8.01272	-7.88639	-7.98867	-8.49381	-10.1544	-9.17594
DG 26:2; [M+NH4]+; DG(8:0/18:2/0:0)	-6.53575	-5.29901	-6.98853	-7.0305	-6.13148	-6.86719	-7.05323	-6.3318	-5.05502	-5.65753	-7.1861	-6.6217	-6.351	-6.06145	-6.86659	-6.19217
TG 56:5; [M+Na]+; TG(16:0/18:1/22:4)	-5.84085	-5.71595	-5.53896	-5.47039	-5.56952	-5.18834	-5.54299	-5.44173	-9.12906	-8.60643	-8.34532	-8.64809	-9.08417	-9.21578	-9.49068	-7.81489
TG 58:4; [M+Na]+; TG(18:0/18:1/22:3)	-4.9376	-4.69504	-4.53989	-4.81651	-4.56631	-5.0088	-4.99345	-4.36102	-8.51596	-8.68257	-8.41846	-8.61951	-8.72054	-8.68314	-8.76997	-9.11424
TG 58:4; [M+Na]+; TG(18:1/20:1/20:2)	-4.9402	-4.70877	-4.52343	-4.83334	-4.57272	-5.00928	-5.03686	-4.381	-8.40691	-8.63921	-8.41039	-8.65774	-8.78328	-8.94304	-8.79529	-9.03927
TG 58:5; [M+Na]+; TG(18:1/18:1/22:3)	-4.83777	-4.66086	-5.51713	-5.13152	-4.75762	-4.8125	-5.41265	-4.91164	-9.21227	-9.32073	-10.364	-9.35009	-8.86243	-9.1364	-9.37105	-8.59369
MGDG 40:6; [M+Na]+; MGDG(18:1(11E)/22:5(4Z,7Z,10Z,13Z,16Z))	-5.38651	-5.24339	-5.28872	-5.31263	-5.03706	-5.13322	-5.05716	-4.82018	-5.16178	-5.71655	-5.28824	-5.50776	-6.11144	-5.6685	-5.73492	-5.68555
SM 43:0; [M]+; SM(d17:0/26:0)	-6.62826	-6.21144	-6.90869	-6.30103	-6.33714	-6.86848	-6.24894	-6.13006	-4.952	-5.18622	-4.98458	-4.91993	-5.51741	-5.31975	-5.32083	-5.14349
TG 60:3; [M+NH4]+; TG(20:0/20:1/20:2)	-4.16383	-4.41624	-3.86755	-3.99909	-3.67315	-3.81957	-3.8286	-3.34162	-6.20783	-6.97708	-6.87212	-6.77618	-7.26777	-7.25329	-6.73384	-7.01145
SM 32:0; [M]+; SM(d14:0/18:0)	-3.48903	-3.47876	-3.32241	-3.58028	-3.57113	-3.87215	-3.68158	-3.6712	-4.64534	-4.65113	-4.83911	-4.72516	-4.50195	-4.18726	-4.18265	-4.35438
PC 45:4; [M+H]+; GPCho(20:4(5E,8E,11E,14E)/25:0)	-6.02394	-6.76106	-5.86979	-6.37093	-7.23791	-6.84333	-7.19636	-6.65847	-9.60037	-8.86623	-8.18562	-8.21754	-9.31347	-8.93888	-9.51248	-8.92336
DG 40:1; [M+NH4]+; DG(18:1/22:0/0:0)	-4.21331	-4.12435	-3.95103	-4.32804	-5.03396	-5.07492	-5.33115	-5.42244	-5.90581	-6.02412	-5.84212	-5.61685	-5.60564	-5.27681	-5.43712	-5.49598
TG 58:4; [M+Na]+; TG(16:0/20:0/22:4)	-4.55759	-4.5075	-4.53138	-4.77079	-4.50507	-5.40786	-5.0666	-4.49298	-8.53041	-8.07049	-8.37289	-8.2602	-8.24259	-10.2556	-8.8469	-8.91231
TG 55:2; [M+Na]+; TG(17:0/18:1/20:1)	-8.08858	-6.69799	-7.6871	-8.12741	-7.69732	-7.23927	-8.11875	-8.05583	-7.74123	-7.81564	-7.31295	-7.80429	-7.41629	-7.7474	-7.73337	-7.79192
lysoPC 17:2; [M+H]+; PC(17:2(9Z,12Z)/0:0)	-4.61467	-4.43275	-4.50244	-4.58551	-4.71024	-4.67242	-4.79153	-4.78124	-6.08852	-6.14604	-6.14647	-6.23456	-6.40455	-6.04211	-6.48156	-6.44447
TG 60:7; [M+NH4]+; TG(18:1/20:1/22:5)	-4.1847	-4.03731	-3.84825	-3.91431	-3.94267	-4.1055	-4.39302	-3.90963	-8.91005	-8.21908	-8.99411	-7.77307	-8.37018	-9.76665	-8.65711	-8.56945
lysoPC 22:0; [M+H]+; PC(22:0/0:0)	-7.62591	-7.64906	-8.00636	-8.58857	-8.19248	-8.18767	-8.31063	-7.59784	-8.92908	-8.78112	-8.68378	-8.87822	-9.60368	-8.5432	-9.98172	-8.38274
TG 55:2; [M+Na]+; TG(16:0/18:2/21:0)	-8.03569	-6.7284	-7.66595	-8.02505	-7.72055	-7.20725	-8.05567	-7.88462	-7.6392	-7.74311	-7.31541	-7.77365	-7.32616	-7.76738	-7.67526	-7.70867
DG 40:6; [M+NH4]+; DG(18:1/22:5/0:0)	-8.99337	-9.47607	-9.09109	-8.05622	-8.55265	-8.97763	-8.28523	-8.4267	-8.06689	-8.52997	-9.85513	-8.39662	-8.13782	-8.38275	-8.47455	-8.28493
DG 39:2; [M+NH4]+; DG(18:2/21:0/0:0)	-6.9231	-6.68773	-6.80764	-7.56358	-6.7454	-7.2583	-6.96388	-7.26671	-9.08839	-8.45287	-8.96408	-8.4156	-10.009	-8.09644	-9.03827	-8.43897
DG 40:1; [M+NH4]+; DG(16:0/24:1/0:0)	-3.85587	-3.83991	-3.94247	-4.30743	-4.97288	-5.06211	-5.03436	-5.34331	-5.62057	-6.16915	-5.61314	-5.76856	-5.41658	-5.1598	-5.2053	-5.47522
TG 56:7; [M+Li]+; TG(16:0/20:3/20:4)	-5.12017	-4.90693	-4.78075	-4.90152	-5.15349	-5.5031	-5.66128	-5.18602	-4.64568	-4.97346	-4.61547	-5.01064	-5.38558	-5.23687	-4.88281	-4.96607
TG 48:2; [M+Na]+; TG(14:0/16:1/18:1)	-6.99519	-6.53607	-7.09023	-6.36149	-6.21951	-6.59522	-6.3387	-6.28044	-7.43316	-7.75084	-7.58281	-7.35125	-7.32965	-6.99041	-7.1768	-7.25844
TG 46:2; [M+Na]+; TG(12:0/18:1/16:1)	-9.3747	-8.29022	-8.86165	-8.92005	-8.35449	-8.16136	-8.19461	-8.39787	-10.1641	-10.2441	-9.42209	-9.98578	-9.78586	-9.46598	-9.10782	-9.44386
PC 34:0; [M+H]+; GPCho(11:0/23:0)	-2.86092	-2.66358	-2.56623	-2.62279	-2.58183	-2.53121	-2.54939	-2.60062	-2.04146	-2.25921	-2.62715	-2.32898	-2.5291	-2.2065	-1.89061	-1.95137
TG 60:6; [M+NH4]+; TG(18:1/20:2/22:3)	-3.55615	-3.48786	-3.50605	-3.43551	-3.44695	-3.56298	-3.80999	-3.38626	-8.11783	-8.6262	-8.34109	-7.90118	-9.42921	-7.78018	-8.38636	-9.6729
TG 58:3; [M+Na]+; TG(18:1/18:2/22:0)	-4.71207	-4.87758	-4.63339	-4.6606	-4.54706	-4.71417	-4.97548	-4.18728	-7.24438	-7.20379	-7.10733	-7.76107	-7.80687	-7.40857	-7.7898	-7.42773
PE 16:0; [M+H]+; GPEtn(5:0/11:0)	-5.13701	-5.22479	-5.09056	-5.5226	-5.43097	-5.94655	-5.74039	-6.00743	-8.24259	-7.83669	-7.90447	-7.84476	-7.56833	-7.3812	-7.67093	-7.90071
DG 37:1; [M+NH4]+; DG(17:0/20:1/0:0)	-6.32793	-6.70034	-6.11741	-6.00635	-7.05524	-6.94939	-7.81596	-7.46484	-7.20153	-7.7887	-7.45732	-7.17739	-6.69562	-7.49152	-7.37047	-7.40149
TG 58:3; [M+Na]+; TG(18:0/20:1/20:2)	-4.55922	-4.69277	-4.56499	-4.57648	-4.39897	-4.708	-5.20997	-4.28782	-7.63959	-7.22099	-6.95262	-7.49894	-7.70301	-7.56485	-7.71913	-7.51265
PE 16:0; [M+H]+; GPEtn(6:0/10:0)	-5.06894	-5.13613	-5.15296	-5.57861	-5.4818	-5.75957	-5.84602	-5.93847	-8.19403	-7.59032	-7.99827	-7.51623	-7.53428	-7.45212	-7.59183	-7.8591
TG 48:2; [M+Na]+; TG(16:0/16:1/16:1)	-6.85598	-6.36801	-7.13107	-6.31819	-6.14851	-6.37164	-6.20973	-6.35408	-7.56181	-7.4922	-7.60502	-7.24611	-7.5774	-6.95214	-7.08602	-7.12954
TG 60:6; [M+NH4]+; TG(18:0/20:2/22:4)	-3.5363	-3.47522	-3.49145	-3.42225	-3.44078	-3.55556	-3.78613	-3.38632	-8.14427	-8.69809	-8.33449	-8.84517	-9.31666	-8.13688	-8.39676	-9.57983
CE(20:1); [M+NH4]+; 20:1 Cholesteryl ester	-3.84453	-3.8449	-4.17178	-4.31583	-5.02493	-5.10966	-5.09405	-5.38751	-5.69806	-6.13156	-5.83219	-5.76242	-5.53463	-5.30156	-5.27158	-5.48949
TG 58:4; [M+Na]+; TG(16:0/20:1/22:3)	-4.82555	-4.57542	-4.46264	-4.62943	-4.4642	-5.29434	-4.90963	-4.34369	-8.463	-8.35173	-8.30197	-8.10469	-8.6436	-8.70949	-9.31814	-9.01815
PE 16:0; [M+H]+; GPEtn(3:0/13:0)	-5.09778	-5.18894	-5.13849	-5.55297	-5.44393	-5.85969	-5.78787	-5.98811	-8.21548	-7.72304	-8.00203	-7.73114	-7.4852	-7.39539	-7.54879	-7.878
DG 40:1; [M+NH4]+; DG(20:0/20:1/0:0)	-3.84915	-3.85389	-4.20764	-4.32092	-5.0354	-5.11925	-5.12568	-5.40144	-5.71829	-6.11257	-5.89614	-5.75061	-5.5547	-5.35516	-5.27192	-5.50469
TG 50:2; [M+Na]+; TG(16:0/16:1/18:1)	-5.28891	-5.05391	-5.13906	-5.22908	-4.95103	-5.09032	-4.74091	-4.80536	-5.04601	-5.64952	-5.15672	-5.53955	-5.83138	-5.72268	-5.7604	-5.75382
TG 60:6; [M+NH4]+; TG(18:0/20:1/22:5)	-3.5149	-3.46381	-3.4976	-3.41239	-3.43529	-3.55017	-3.77004	-3.38942	-8.19317	-8.76398	-8.84422	-8.84272	-9.32737	-8.16846	-8.40753	-8.88172
TG 60:9; [M+Li]+; TG(18:1/20:4/22:4)	-4.48718	-4.4799	-4.71325	-4.6836	-4.43343	-4.55379	-4.96537	-4.47972	-7.83883	-7.43146	-7.10318	-7.33094	-7.8981	-7.87703	-8.18733	-7.4642
lysoPC 17:0; [M+H]+; PC(17:0/0:0)	-4.7058	-4.54499	-4.56901	-4.96516	-4.53874	-4.61071	-4.61395	-4.74409	-4.73706	-4.78695	-4.70929	-4.68298	-4.46789	-4.21181	-4.4534	-4.40125
lysoPC 15:1; [M+H]+; PC(15:1(9Z)/0:0)	-3.46845	-3.21176	-3.4205	-3.51438	-3.23867	-3.35847	-3.34807	-3.48684	-4.83855	-5.19935	-4.90662	-5.04865	-4.81747	-4.70209	-4.78012	-4.77114
TG 50:2; [M+Na]+; TG(16:0/16:0/18:2)	-5.06377	-5.12429	-5.07639	-5.26317	-4.80338	-4.92066	-4.82302	-4.62582	-5.10706	-5.61962	-5.11802	-5.52733	-5.82207	-5.93447	-5.62581	-5.66115
PE 35:2; [M+H]+; GPEtn(17:1(9Z)/18:1(11E))	-6.60381	-6.26605	-6.39881	-6.51575	-6.18177	-7.07746	-6.74088	-6.37997	-5.41058	-5.93754	-5.85607	-5.65666	-5.87749	-5.93903	-5.71198	-6.10968
TG 60:2; [M+NH4]+; TG(18:1/20:0/22:1)	-2.22668	-2.18234	-2.10209	-2.3003	-2.11207	-2.242	-2.35625	-2.18341	-5.91947	-5.83003	-5.39419	-5.89377	-5.91173	-5.64593	-5.66243	-5.96108
TG 60:6; [M+NH4]+; TG(18:1/20:4/22:1)	-3.48193	-3.43856	-3.50689	-3.41987	-3.43171	-3.53985	-3.7578	-3.39808	-8.32588	-8.43422	-8.77082	-8.67035	-8.8339	-8.34838	-8.42354	-8.85259
N-(hexadecanoyl)-sphinganine; [M+H]+; Cer(d18:0/16:0)	-5.31841	-5.50121	-5.08619	-5.71515	-5.14972	-5.29369	-5.39816	-5.2722	-4.71403	-4.90964	-5.06415	-4.87155	-4.50997	-4.32312	-4.75573	-4.72441
SM 40:1; [M+Na]+; SM(d14:0/26:1(17Z))	-6.79132	-6.49499	-7.90684	-6.56486	-6.585	-6.7267	-7.03292	-6.56709	-5.30367	-5.27906	-5.05616	-5.3682	-5.26857	-5.20934	-6.39118	-5.53485
TG 60:2; [M+NH4]+; TG(18:1/20:1/22:0)	-2.12259	-2.03483	-2.09193	-2.22677	-2.0665	-2.14814	-2.30227	-2.20752	-6.09489	-6.03006	-5.47603	-5.35983	-6.00061	-5.75521	-5.64768	-6.0988
PC 32:4; [M+H]+; GPCho(12:0/20:4(5E,8E,11E,14E))	-4.61179	-4.70279	-4.9418	-4.82328	-4.85323	-5.69233	-5.15141	-4.53985	-5.5736	-5.70308	-5.81824	-5.76725	-6.03081	-5.87777	-5.48243	-5.82477
TG 54:1; [M+Na]+; TG(16:1/18:0/20:0)	-5.04135	-4.87297	-4.69358	-4.70396	-5.01842	-5.1564	-5.55755	-5.07835	-4.42004	-4.97821	-4.55995	-4.78005	-5.19301	-5.4057	-4.72142	-4.79
TG 56:7; [M+Li]+; TG(18:0/18:3/20:4)	-4.92743	-4.84494	-4.7128	-4.69823	-4.89274	-5.14018	-5.60491	-5.06185	-4.59882	-4.94019	-4.61011	-4.73745	-5.17583	-5.24842	-4.77653	-4.77539
TG 55:0; [M+Li]+; TG(16:0/18:0/21:0)	-5.03005	-4.87308	-4.70692	-4.70138	-4.99091	-5.15466	-5.54307	-5.06219	-4.45292	-4.97963	-4.55845	-4.76105	-5.18663	-5.40476	-4.70799	-4.77421
TG 54:1; [M+Na]+; TG(18:0/18:0/18:1)	-5.02088	-4.87038	-4.70236	-4.69964	-4.97279	-5.15335	-5.54487	-5.05093	-4.47385	-4.98056	-4.5612	-4.74801	-5.18089	-5.39268	-4.70718	-4.76379
TG 60:6; [M+NH4]+; TG(18:1/20:1/22:4)	-3.40186	-3.39591	-3.59689	-3.46487	-3.42753	-3.49712	-3.7836	-3.5201	-8.40358	-9.20438	-8.61218	-8.24477	-8.27228	-8.94722	-8.32636	-8.6533
PC 32:4; [M+H]+; GPCho(14:0/18:4(6Z,9Z,12Z,15Z))	-4.57983	-4.62159	-4.77411	-5.01724	-4.99271	-4.81626	-4.64459	-4.79676	-5.76684	-5.62426	-5.88835	-5.68911	-5.80799	-5.87663	-5.52449	-5.61494
SM 44:0; [M]+; SM(d18:0/26:0)	-2.27481	-1.9372	-1.83328	-1.98492	-2.15165	-2.10121	-2.33277	-2.14114	-5.07953	-5.08488	-5.0808	-5.38373	-4.97711	-4.81155	-4.75707	-4.76226
PC 30:1; [M+Na]+; GPCho(14:0/16:1(7Z))	-4.59467	-4.62864	-4.7612	-5.011	-4.98637	-4.81116	-4.65185	-4.78772	-5.75868	-5.61049	-5.87724	-5.67888	-5.83285	-5.8728	-5.51965	-5.58797
plasmenyl-PE 34:2; [M+H]+; PE(P-16:0/18:2(2E,4E))	-6.89384	-7.32115	-6.36345	-6.55179	-6.77186	-6.83638	-6.91748	-6.58065	-7.41242	-8.28089	-8.6811	-7.81645	-8.47431	-8.36672	-7.77539	-7.77334
TG 53:0; [M+NH4]+; TG(16:0/16:0/21:0)	-7.98346	-7.2288	-8.1869	-7.6913	-8.06498	-8.99442	-7.96651	-9.03836	-7.68739	-8.3893	-7.79959	-7.50635	-7.91455	-7.82962	-9.56177	-8.13583
DG 42:2; [M+NH4]+; DG(20:1/22:1/0:0)	-5.28594	-5.36238	-5.1923	-5.45316	-5.09349	-5.26525	-5.4454	-5.63952	-7.833	-7.62825	-7.31918	-7.4722	-6.84732	-7.24569	-6.89484	-6.79495
DG 42:2; [M+NH4]+; DG(18:1/24:1/0:0)	-5.28119	-5.35464	-5.19462	-5.45028	-5.09355	-5.26833	-5.44376	-5.64426	-7.84041	-7.63459	-7.3171	-7.46151	-6.84578	-7.20237	-6.89916	-6.79407
DG 37:1; [M+NH4]+; DG(18:1/19:0/0:0)	-6.28375	-6.4105	-6.10925	-6.31533	-6.67198	-6.79994	-7.42572	-7.50588	-7.10047	-7.00156	-7.40721	-7.3739	-6.76633	-7.16785	-7.36331	-7.14737
TG 60:4; [M+NH4]+; TG(18:1/20:1/22:2)	-3.09961	-3.21109	-2.86346	-3.09626	-2.75178	-2.88465	-2.97614	-2.54622	-7.6619	-7.90326	-8.88295	-8.52586	-8.35695	-7.70719	-8.5932	-9.18512
lysoPC 22:1; [M+H]+; PC(22:1(13Z)/0:0)	-3.6095	-3.51252	-3.6904	-3.70809	-3.47718	-3.63672	-3.54571	-3.52437	-7.27448	-7.48073	-7.64248	-7.51542	-7.29983	-6.98632	-6.9053	-7.06269
TG 60:5; [M+NH4]+; TG(18:1/20:0/22:4)	-3.03398	-2.93851	-2.82512	-2.9269	-2.83902	-2.84874	-2.9438	-2.52678	-7.52281	-7.84567	-7.82432	-7.41045	-8.06165	-7.89003	-8.06337	-8.04112
plasmenyl-PE 36:2; [M+H]+; PE(P-16:0/20:2(5Z,8Z))	-2.67519	-2.52203	-2.43772	-2.45195	-2.38009	-2.41849	-2.31276	-2.21241	-2.33027	-2.72999	-2.76579	-2.66839	-2.6423	-2.60589	-2.46941	-2.49481
DG 42:10; [M+NH4]+; DG(20:4/22:6/0:0)	-6.93109	-8.26189	-7.51207	-8.35179	-7.71849	-8.74474	-7.97272	-8.49467	-6.54731	-6.52246	-6.94809	-6.36736	-6.24939	-6.29532	-6.59919	-6.28953
TG 52:1; [M+Na]+; TG(16:0/18:0/18:1)	-4.64397	-4.85591	-4.57862	-4.94055	-4.57794	-4.74363	-5.15972	-4.4826	-4.24114	-4.43355	-4.41956	-4.49968	-4.59865	-4.41792	-4.329	-4.47175
TG 60:3; [M+NH4]+; TG(18:1/20:0/22:2)	-2.54627	-2.51505	-2.33682	-2.45686	-2.1144	-2.12182	-2.23059	-2.06173	-6.88883	-6.61064	-6.54526	-6.24268	-7.07332	-6.47514	-7.02427	-6.65525
TG 53:6; [M+NH4]+; TG(17:1/18:2/18:3)	-6.43368	-6.10719	-5.83626	-5.93636	-5.57508	-6.15191	-5.91521	-5.33738	-7.25499	-7.1574	-7.84385	-7.65416	-7.64913	-7.10364	-7.16089	-7.32256
TG 60:5; [M+NH4]+; TG(18:1/20:1/22:3)	-2.91532	-2.79159	-2.78062	-2.79285	-2.68751	-2.67803	-2.84535	-2.54263	-7.88755	-8.7949	-8.25689	-7.40412	-8.45745	-8.52936	-8.58129	-8.19513
TG 42:0; [M+NH4]+; TG(12:0/14:0/16:0)	-6.53478	-6.36704	-6.76916	-6.86575	-6.90777	-6.96137	-7.2791	-6.73313	-7.76475	-7.5316	-7.57751	-7.61498	-6.99601	-7.49549	-7.48164	-6.95802
TG 60:5; [M+NH4]+; TG(18:0/20:1/22:4)	-2.89915	-2.78703	-2.77681	-2.76728	-2.66077	-2.65516	-2.83037	-2.53194	-7.91858	-8.94206	-8.26264	-7.62143	-8.49076	-8.73129	-8.57083	-8.15124
PE 34:4; [M+H]+; GPEtn(14:0/20:4(5E,8E,11E,14E))	-6.49304	-6.47414	-6.10519	-6.48857	-6.04684	-6.73452	-6.36408	-6.74349	-7.2844	-7.42967	-7.36938	-7.22829	-8.12655	-7.92049	-7.40453	-7.73689
TG 51:0; [M+NH4]+; TG(16:0/17:0/18:0)	-4.99319	-4.43658	-4.05861	-4.24886	-4.07584	-4.28023	-4.32098	-3.92336	-2.95064	-3.30506	-3.53694	-3.72001	-3.97669	-3.3679	-3.31682	-3.31156
lysoPC 14:0; [M+H]+; PC(14:0/0:0)	-5.01244	-4.85372	-5.21714	-5.24971	-5.21216	-5.60988	-5.49618	-5.3502	-6.3996	-6.14819	-6.00375	-6.34228	-5.84477	-6.006	-5.95514	-5.83808
PC 38:3; [M+H]+; GPCho(18:2(2E,4E)/20:1(11E))	-3.99042	-4.0334	-4.31978	-4.03188	-3.96257	-4.1435	-4.24353	-4.0499	-2.91527	-3.12956	-2.85202	-2.79998	-2.63444	-2.87012	-2.74863	-2.8118
TG 60:5; [M+NH4]+; TG(18:1/20:3/22:1)	-2.86949	-2.79171	-2.77404	-2.75298	-2.63964	-2.644	-2.79709	-2.53253	-7.93628	-8.78534	-8.14653	-7.78262	-8.52609	-8.76333	-8.53528	-8.12401
PC 42:7; [M+H]+; GPCho(18:3(6Z,9Z,12Z)/24:4(5Z,8Z,11Z,14Z))	-6.42532	-6.92735	-5.81701	-6.28521	-7.17029	-7.27445	-6.40529	-6.86584	-7.63081	-7.32149	-7.40887	-7.59183	-7.61069	-7.12903	-7.43406	-8.42924
TG 42:0; [M+NH4]+; TG(12:0/12:0/18:0)	-6.67144	-6.55738	-6.87404	-6.90091	-7.22693	-6.8516	-6.81358	-6.80458	-7.40541	-8.00988	-7.63274	-8.08768	-7.23438	-7.35544	-7.5478	-7.19165
DG 35:0; [M+NH4]+; DG(16:0/19:0/0:0)	-6.50207	-6.589	-6.57369	-6.70429	-6.99861	-7.69548	-6.93196	-7.0742	-7.02638	-7.14129	-6.9783	-7.27237	-7.14798	-7.38035	-7.22813	-7.35471
PC 52:0; [M+H]+; GPCho(26:0/26:0)	-3.42034	-3.57042	-3.49867	-3.60553	-3.45534	-3.38463	-3.4905	-3.39891	-7.78151	-7.87427	-8.83974	-7.94384	-8.30842	-8.72017	-7.7951	-7.86258
TG 60:4; [M+NH4]+; TG(20:1/20:1/20:2)	-2.88675	-2.86643	-2.70911	-2.88165	-2.62996	-2.50764	-2.76094	-2.45934	-8.5728	-8.12814	-7.78532	-8.23724	-8.4746	-8.53093	-8.41718	-9.29898
SM 43:4; [M]+; SM(d19:0/24:4(5Z,8Z,11Z,14Z))	-7.7057	-8.27583	-8.19804	-7.87745	-7.42904	-7.76882	-7.82217	-7.77095	-6.86058	-6.89591	-7.45718	-7.11894	-7.29273	-7.17935	-7.08675	-6.94432
TG 58:1; [M+NH4]+; TG(18:0/18:1/22:0)	-2.04303	-2.06656	-2.04767	-2.26692	-2.4062	-3.05178	-3.19112	-3.33593	-4.8879	-4.70683	-4.32078	-4.10644	-4.62132	-3.77819	-4.70455	-4.64005
TG 52:1; [M+Na]+; TG(16:0/16:0/20:1)	-4.43704	-4.42886	-4.81189	-4.58806	-4.35608	-4.61781	-4.98765	-4.64493	-4.53939	-4.37636	-4.3608	-4.37234	-4.57527	-4.43771	-4.42149	-4.61498
TG 52:2; [M+Na]+; TG(16:0/18:1/18:1)	-4.25509	-4.53881	-4.44045	-4.61883	-3.98091	-4.058	-4.3354	-3.92937	-4.90442	-4.73002	-4.60363	-4.44759	-4.93984	-4.72131	-4.71848	-4.7067
TG 58:8; [M+Na]+; TG(18:1/18:1/22:6)	-3.81721	-4.00732	-4.57108	-4.20063	-4.34472	-4.39311	-4.27	-4.72083	-8.65476	-9.53056	-7.43064	-7.42214	-8.94576	-8.95308	-8.56982	-8.02386
TG 60:3; [M+NH4]+; TG(18:2/20:1/22:0)	-2.30783	-2.26729	-2.25155	-2.22126	-2.08725	-1.95841	-2.10139	-2.01461	-7.64903	-7.1333	-6.60661	-6.44069	-7.16985	-7.13771	-7.41129	-7.35816
TG 52:2; [M+NH4]+; TG(16:0/18:1/18:1)	-6.24181	-5.83115	-4.81653	-5.88357	-5.64235	-5.33487	-5.77582	-4.6499	-5.29088	-5.80877	-6.00218	-5.87415	-6.46489	-6.01228	-5.57973	-5.80454
PE 19:0; [M+H]+; GPEtn(9:0/10:0)	-2.52876	-2.49402	-2.55585	-2.71437	-2.80218	-2.97441	-2.97119	-2.98306	-5.96858	-5.84806	-6.25117	-6.11691	-5.61143	-5.00519	-5.60784	-5.47636
TG 58:8; [M+Li]+; TG(18:3/20:1/20:4)	-4.7746	-4.61838	-4.45104	-4.59161	-4.68816	-4.93798	-5.10919	-4.34917	-5.58713	-5.76759	-5.79429	-5.70199	-6.15321	-6.22653	-5.99814	-5.77219
CE(18:1); [M+NH4]+; 18:1 Cholesteryl ester	-6.09905	-6.12333	-5.70146	-5.67094	-5.90585	-5.61803	-6.03544	-5.45833	-6.68103	-6.93304	-6.92285	-6.88965	-6.82496	-6.45657	-6.60607	-6.93762
TG 58:8; [M+Li]+; TG(18:1/20:3/20:4)	-4.76746	-4.61498	-4.44854	-4.58463	-4.68515	-4.93691	-5.11563	-4.35022	-5.59908	-5.76908	-5.79891	-5.70718	-6.14745	-6.22945	-5.99712	-5.77066
TG 51:0; [M+NH4]+; TG(16:0/16:0/19:0)	-4.37507	-4.24842	-3.73149	-3.932	-3.82379	-4.13725	-3.81035	-3.33682	-2.68483	-2.87879	-3.20668	-3.28152	-3.49646	-2.77837	-2.9566	-2.90116
TG 60:4; [M+NH4]+; TG(18:0/20:1/22:3)	-2.76276	-2.79878	-2.66299	-2.78882	-2.55539	-2.42846	-2.69362	-2.42504	-8.6061	-8.25404	-7.92909	-8.00641	-7.79586	-8.32402	-8.29518	-9.16884
plasmenyl-PE 38:1; [M+Na]+; PE(P-18:0/20:1(11E))	-7.34795	-7.53643	-7.6555	-8.38481	-7.99749	-7.94893	-8.07087	-7.80101	-8.98224	-7.72068	-8.08436	-7.68416	-7.65822	-7.73743	-7.98575	-7.9895
TG 56:2; [M+Na]+; TG(16:0/20:1/20:1)	-4.66967	-4.5815	-4.42814	-4.50269	-4.64862	-4.91868	-5.21126	-4.37345	-5.78682	-5.80801	-5.84357	-5.82257	-6.17094	-6.2865	-5.92822	-5.79925
TG 60:4; [M+NH4]+; TG(18:2/20:1/22:1)	-2.71182	-2.77192	-2.66013	-2.74661	-2.51706	-2.41372	-2.65067	-2.41111	-8.68193	-8.29765	-8.01736	-7.90245	-7.88994	-8.29552	-8.44805	-9.46793
TG 60:4; [M+NH4]+; TG(18:1/20:0/22:3)	-2.59417	-2.56008	-2.557	-2.63089	-2.41631	-2.4646	-2.3862	-2.30506	-8.81762	-8.2538	-8.38892	-8.9297	-9.23325	-8.45702	-8.4777	-9.90682
TG 54:1; [M+Na]+; TG(16:0/18:1/20:0)	-4.78774	-4.68978	-4.79709	-4.66667	-5.10002	-5.29139	-5.74	-5.77106	-4.81649	-5.02139	-4.64509	-4.80357	-5.20682	-5.18245	-4.9519	-4.99838
TG 62:6; [M+Na]+; TG(20:1/20:1/22:4)	-3.40806	-3.49526	-3.56733	-3.57642	-3.54107	-3.56462	-3.45335	-3.6619	-8.27174	-7.66105	-8.73183	-8.18953	-9.24589	-8.38813	-7.9635	-7.85503
PC 40:9; [M+H]+; GPCho(18:3(6Z,9Z,12Z)/22:6(4Z,7Z,10Z,13Z,16Z,19Z))	-7.21026	-6.52056	-7.25659	-6.94685	-6.86811	-6.86001	-6.84538	-6.65712	-6.67078	-6.61119	-6.71521	-6.41469	-6.73232	-7.25523	-6.65185	-6.36467
TG 54:1; [M+Na]+; TG(16:0/18:0/20:1)	-4.82269	-4.77625	-4.76204	-4.65355	-4.98085	-5.1541	-5.67022	-5.13647	-4.66469	-4.95348	-4.63729	-4.77023	-5.15425	-5.11872	-4.85338	-4.87276
TG 60:4; [M+NH4]+; TG(18:1/20:2/22:1)	-2.63888	-2.50244	-2.6373	-2.54839	-2.53102	-2.46801	-2.47757	-2.37091	-8.10398	-8.37039	-8.55159	-8.4922	-9.83009	-9.16384	-9.06835	-8.87924
TG 56:2; [M+Na]+; TG(16:0/18:1/22:1)	-4.51931	-4.49674	-4.40017	-4.4777	-4.53444	-4.95594	-5.25993	-4.35921	-5.93784	-5.85392	-5.91437	-5.98595	-6.19881	-6.3488	-5.83236	-5.82776
TG 56:2; [M+Na]+; TG(18:0/18:1/20:1)	-4.48795	-4.45007	-4.38902	-4.49438	-4.49896	-4.95954	-5.24588	-4.34285	-5.9443	-5.85351	-5.94061	-6.06514	-6.23918	-6.34769	-5.83777	-5.83783
CE(18:2); [M+NH4]+; 18:2 Cholesteryl ester	-8.66631	-8.15358	-7.80015	-8.47651	-7.66911	-7.59264	-8.3448	-7.30683	-8.42672	-8.15023	-8.32427	-7.73567	-8.65535	-8.34397	-8.88529	-8.26668
TG 56:4; [M+Na]+; TG(16:0/18:1/22:3)	-4.83755	-4.96718	-4.95715	-4.84299	-5.0303	-4.84847	-5.60206	-4.65449	-7.74987	-8.5356	-8.53215	-8.51574	-8.77703	-8.4753	-9.08218	-8.11497
DG 26:0; [M+NH4]+; DG(10:0/16:0/0:0)	-8.329	-7.41561	-9.46039	-8.22882	-7.37309	-8.72359	-8.11926	-8.22829	-6.66359	-7.67617	-8.33055	-8.04202	-7.54643	-8.11159	-8.34349	-8.25993
PC 15:0; [M+H]+; GPCho(6:0/9:0)	-4.85912	-4.85845	-5.03776	-5.17677	-5.13736	-5.29514	-5.2245	-5.2232	-7.84063	-8.3197	-9.06481	-8.50893	-8.54878	-7.54036	-7.90508	-8.47074
PC 33:2; [M+H]+; GPCho(15:1(9Z)/18:1(11E))	-7.93376	-8.40242	-7.15232	-7.26388	-7.33031	-7.81903	-8.11849	-7.56172	-9.11266	-9.14524	-9.70471	-8.54132	-9.12936	-8.64669	-8.85507	-8.73895
plasmenyl-PE 36:3; [M+H]+; PE(P-16:0/20:3(5Z,8Z,11Z))	-0.911438	-0.864544	-0.953943	-0.913896	-0.712143	-0.774543	-0.900559	-0.695554	-2.59595	-2.87122	-2.96839	-2.8739	-2.76063	-2.77269	-2.72249	-2.76433
PC 30:0; [M+Na]+; GPCho(14:0/16:0)	-6.99774	-7.15806	-7.19724	-6.97026	-7.34845	-7.30991	-7.28381	-7.07018	-6.4617	-6.91412	-7.287	-6.77959	-7.8065	-7.2453	-6.65899	-6.64536
PC 30:0; [M+Na]+; GPCho(12:0/18:0)	-6.94076	-7.15961	-7.17598	-7.23407	-7.32546	-7.30569	-7.23907	-7.02056	-6.47082	-6.91953	-7.31191	-6.74108	-7.82042	-7.28756	-6.61506	-6.66102
plasmenyl-PE 40:3; [M+H]+; PE(P-20:0/20:3(5Z,8Z,11Z))	-1.63008	-1.57441	-1.41115	-1.6246	-1.56909	-1.5467	-1.66518	-1.52352	-4.60092	-4.67716	-4.80366	-4.51957	-4.74384	-4.67079	-4.49944	-4.56905
TG 58:1; [M+NH4]+; TG(18:0/20:0/20:1)	-2.23691	-2.35331	-2.06084	-2.37125	-2.48491	-3.12735	-2.69259	-2.64256	-4.60931	-4.62158	-4.05616	-4.21466	-4.39976	-3.77949	-3.98985	-5.20829
PC 32:3; [M+H]+; GPCho(12:0/20:3(5Z,8Z,11Z))	-7.43582	-7.13123	-7.26103	-7.08873	-7.41951	-7.37195	-7.07631	-7.30454	-6.18707	-6.89896	-7.14526	-6.91344	-7.82781	-7.0336	-7.0564	-6.59913
TG 58:1; [M+NH4]+; TG(18:1/20:0/20:0)	-2.24019	-2.35685	-2.06251	-2.3719	-2.48803	-3.12987	-2.695	-2.64267	-4.60483	-4.61432	-4.05574	-4.21322	-4.39618	-3.77883	-3.95634	-5.20641
PC 32:3; [M+H]+; GPCho(14:0/18:3(6Z,9Z,12Z))	-7.35478	-7.24719	-7.05412	-7.12727	-6.9323	-6.95109	-7.09036	-7.05432	-6.51264	-7.12546	-6.68378	-6.31721	-7.45877	-7.38106	-7.04631	-6.63441
PC 30:0; [M+Na]+; GPCho(6:0/24:0)	-7.36667	-7.25123	-7.06464	-7.47444	-6.92459	-6.94507	-7.09812	-7.06147	-6.47948	-7.13791	-6.66935	-6.31537	-7.44355	-7.37697	-7.05182	-6.62857
TG 54:7; [M+Na]+; TG(16:1/18:2/20:4)	-9.41246	-8.55073	-9.48616	-9.10053	-8.57624	-8.89167	-9.57296	-8.95048	-10.3199	-9.51703	-9.06874	-9.75646	-10.5295	-9.74613	-10.1778	-10.3647
DG 30:1; [M+NH4]+; DG(14:0/16:1/0:0)	-8.16928	-7.96356	-8.54015	-8.43597	-8.30192	-8.27388	-9.18738	-8.96021	-7.30849	-7.32572	-7.73478	-7.82751	-7.05719	-7.04228	-6.90434	-7.43897
DG 30:1; [M+NH4]+; DG(14:1/16:0/0:0)	-8.10814	-7.98257	-8.58714	-8.34704	-8.22445	-8.35649	-9.16352	-8.93879	-7.37444	-7.42087	-7.75524	-7.76435	-7.03837	-6.99051	-6.81897	-7.41073
PC 39:4; [M+H]+; GPCho(19:0/20:4(5E,8E,11E,14E))	-4.08716	-3.26014	-3.69054	-3.817	-3.85554	-3.9441	-3.97134	-3.58105	-5.34013	-5.47802	-5.54678	-5.64724	-5.60214	-5.33253	-4.60646	-5.42762
lysoPC 24:0; [M+H]+; PC(24:0/0:0)	-4.1759	-4.17361	-4.56403	-4.51138	-4.68082	-5.20423	-5.10947	-5.05017	-9.00023	-8.43616	-8.97306	-8.7946	-9.12702	-8.62512	-8.8465	-8.59607
TG 61:2; [M+NH4]+; TG(18:1/21:0/22:1)	-3.61239	-3.87942	-3.39879	-3.55262	-3.66294	-3.82741	-3.9759	-3.62283	-4.8249	-5.17653	-5.20696	-5.28648	-5.93145	-5.49495	-5.32111	-5.29021
TG 57:1; [M+NH4]+; TG(18:0/18:1/21:0)	-4.17084	-4.24179	-3.59782	-3.85399	-4.11089	-4.23028	-4.5419	-4.05248	-3.70844	-4.1674	-4.23174	-4.28638	-4.69623	-4.58553	-4.15795	-4.26615
TG 49:2; [M+NH4]+; TG(16:0/16:1/17:1)	-4.85692	-4.47338	-4.3466	-4.6277	-4.58943	-4.52559	-4.33866	-4.21578	-3.69549	-4.08826	-4.11958	-3.77303	-4.09933	-4.28911	-3.7758	-4.1717
TG 56:4; [M+Na]+; TG(16:0/18:0/22:4)	-4.55696	-4.39312	-4.94189	-4.69102	-4.75373	-4.75668	-5.12545	-4.56211	-7.69735	-7.58862	-8.44662	-8.39453	-9.30022	-8.13402	-8.40843	-8.17213
TG 56:4; [M+Na]+; TG(18:1/18:2/20:1)	-4.54026	-4.3788	-4.95184	-4.67567	-4.70248	-4.71219	-5.12015	-4.53808	-7.76134	-7.59634	-8.36292	-8.38767	-9.33491	-8.25433	-8.48148	-8.19178
SM 34:0; [M]+; SM(d14:0/20:0)	-7.31727	-8.072	-7.46534	-7.03456	-7.90894	-6.55617	-5.44808	-5.85499	-6.8089	-5.91407	-6.88574	-6.53851	-7.01633	-7.15042	-7.22006	-6.12573
TG 50:3; [M+Na]+; TG(16:0/16:0/18:3)	-6.78249	-6.8751	-6.86873	-7.41066	-6.38533	-6.30547	-6.59	-6.31996	-7.80263	-7.94876	-8.05632	-7.89779	-7.86906	-8.50792	-8.18707	-7.79212
TG 56:3; [M+Na]+; TG(16:0/20:1/20:2)	-4.49019	-4.48902	-4.26819	-4.55518	-3.98939	-4.69243	-4.6929	-3.9789	-6.23148	-6.11224	-6.46587	-6.14065	-6.97903	-6.48938	-6.35873	-6.78522
DG 36:0; [M+NH4]+; DG(16:0/20:0/0:0)	-3.10678	-3.20178	-3.22102	-4.55409	-5.23138	-5.14929	-5.38014	-5.25685	-4.25657	-4.66764	-4.60983	-4.34951	-4.21042	-3.92048	-4.19991	-4.06837
SM 41:1; [M+Na]+; SM(d15:0/26:1(17Z))	-8.59541	-8.11494	-7.87969	-7.90347	-8.18708	-7.97254	-8.47054	-8.11954	-6.70194	-6.73304	-7.57207	-6.97669	-6.90409	-7.291	-6.57808	-6.91814
lysoPC 24:1; [M+H]+; PC(24:1(15Z)/0:0)	-3.47113	-3.38225	-3.562	-3.55685	-3.33224	-3.3639	-3.333	-3.19513	-7.60457	-7.47176	-7.40251	-7.22457	-6.93283	-6.75032	-6.89768	-6.70436
TG 52:4; [M+Na]+; TG(16:0/16:0/20:4)	-6.83943	-6.51795	-6.8209	-6.85426	-6.61456	-6.64765	-6.7277	-6.75247	-5.5045	-6.0472	-5.90276	-5.96983	-5.71922	-4.9589	-5.51135	-6.08209
SM 43:5; [M]+; SM(d19:1(4E)/24:4(5Z,8Z,11Z,14Z))	-3.62985	-3.65033	-3.97899	-3.66684	-3.80025	-4.22317	-3.86889	-3.7573	-5.69084	-5.51728	-5.65446	-5.73421	-5.35846	-5.52436	-5.3767	-5.42709
TG 49:1; [M+NH4]+; TG(16:0/16:0/17:1)	-4.38184	-4.04019	-4.2049	-4.44555	-4.04831	-4.07574	-4.24445	-4.24434	-4.51699	-4.91342	-4.49381	-4.62218	-5.19246	-4.99734	-4.9499	-5.15964
TG 56:3; [M+Na]+; TG(18:1/18:2/20:0)	-4.42526	-4.35137	-4.33349	-4.37367	-3.97809	-4.53518	-4.60088	-3.99004	-6.31403	-6.15342	-6.58203	-6.08647	-6.91455	-6.49175	-6.35207	-6.7859
CE(20:0); [M+NH4]+; 20:0 Cholesteryl ester	-9.65093	-8.44972	-9.73226	-9.57038	-8.9266	-8.61465	-8.31558	-9.63039	-10.0494	-9.85027	-10.5349	-9.38588	-9.91394	-9.42872	-10.2633	-9.2874
SM 42:1; [M+Na]+; SM(d16:0/26:1(17Z))	-5.39046	-5.47769	-5.89665	-5.18893	-5.4752	-5.53337	-5.75255	-5.04905	-4.2343	-4.75679	-4.7045	-4.48068	-4.56652	-4.75242	-4.66717	-4.61664
DG 35:0; [M+NH4]+; DG(17:0/18:0/0:0)	-5.70262	-6.09438	-6.6423	-6.18687	-6.40624	-6.31995	-6.30214	-6.22907	-6.57074	-6.72068	-6.69733	-6.75157	-7.43759	-7.38417	-7.44897	-7.33102
plasmenyl-PE 40:4; [M+H]+; PE(P-20:0/20:4(5E,8E,11E,14E))	-1.81246	-1.76278	-1.81892	-1.74558	-1.62657	-1.74039	-1.77428	-1.55937	-4.0045	-3.91872	-4.03623	-4.00556	-4.08421	-4.15485	-4.18917	-3.98588
TG 54:3; [M+Na]+; TG(16:0/18:1/20:2)	-4.63413	-4.53281	-4.36737	-4.45335	-3.97648	-4.05229	-4.88306	-3.9027	-5.8478	-5.79485	-5.8781	-5.70389	-6.24171	-5.88367	-5.94491	-6.05484
TG 58:6; [M+NH4]+; TG(18:0/18:1/22:5)	-3.51628	-3.37462	-3.21033	-3.35241	-3.5067	-3.38589	-3.75213	-3.40956	-7.02343	-6.64536	-6.3571	-6.25037	-7.03179	-7.27688	-7.00369	-6.97494
TG 58:6; [M+NH4]+; TG(18:1/18:1/22:4)	-3.5131	-3.36976	-3.21033	-3.34889	-3.50804	-3.38119	-3.75125	-3.4047	-7.02638	-6.64456	-6.3555	-6.25884	-7.04797	-7.27583	-7.0104	-6.99129
TG 56:3; [M+Na]+; TG(18:1/18:1/20:1)	-4.396	-4.25411	-4.16107	-4.24382	-3.93997	-4.46343	-4.50681	-4.14327	-6.26599	-5.95554	-6.61849	-6.1583	-7.1262	-6.43208	-6.54656	-6.59998
DG 40:4; [M+NH4]+; DG(18:0/22:4/0:0)	-5.25967	-4.97115	-5.07319	-5.15238	-4.97938	-5.33725	-5.3123	-5.21065	-8.50236	-8.1614	-9.0218	-8.22629	-7.80687	-9.29127	-7.94202	-7.968
TG 52:3; [M+Na]+; TG(16:0/18:1/18:2)	-5.56572	-5.54857	-5.46707	-5.32288	-4.98337	-5.1121	-5.10347	-4.91805	-6.09388	-6.2314	-6.17046	-6.27272	-6.65165	-6.72644	-6.4965	-6.79397
DG 33:1; [M+NH4]+; DG(15:0/18:1/0:0)	-7.41765	-7.36841	-7.8999	-8.05132	-8.61389	-8.20087	-9.18952	-7.85804	-6.43749	-6.77883	-6.61817	-6.42183	-6.55553	-6.74895	-7.86226	-6.36394
TG 52:3; [M+Na]+; TG(16:1/18:1/18:1)	-5.54763	-5.52888	-5.46114	-5.32448	-4.98995	-5.1151	-5.08471	-4.93765	-6.1345	-6.22517	-6.18284	-6.21082	-6.60482	-6.75068	-6.52164	-6.83854
TG 58:2; [M+NH4]+; TG(16:0/20:1/22:1)	-2.03873	-2.01511	-1.76101	-1.94494	-1.88032	-1.98095	-2.06024	-1.76155	-4.33659	-4.5254	-4.31345	-4.42924	-4.78164	-4.69848	-4.64566	-4.52231
TG 58:6; [M+NH4]+; TG(16:0/20:1/22:5)	-3.46296	-3.30374	-3.17468	-3.31651	-3.51196	-3.31759	-3.73904	-3.33572	-7.0665	-6.69933	-6.34439	-6.42496	-7.00834	-7.1995	-6.96174	-7.11059
TG 58:6; [M+NH4]+; TG(18:1/18:2/22:3)	-3.35013	-3.14625	-3.18931	-3.29404	-3.33569	-3.36199	-3.5498	-3.29438	-7.31473	-6.88274	-6.35103	-6.61254	-6.85215	-6.76489	-7.33247	-7.26046
TG 52:3; [M+Na]+; TG(16:0/16:1/20:2)	-5.51755	-5.51009	-5.45012	-5.32993	-5.00619	-5.11733	-5.04132	-4.93547	-6.11653	-6.21367	-6.23548	-6.11956	-6.52617	-6.76195	-6.57808	-6.83904
DG 33:1; [M+NH4]+; DG(16:0/17:1/0:0)	-7.29484	-7.59963	-7.85912	-7.45951	-7.74561	-8.0003	-7.94557	-7.61514	-5.95773	-6.55704	-6.1902	-6.46449	-6.29765	-6.34652	-7.45626	-6.31792
N-(docosanoyl)-sphinganine; [M+H]+; Cer(d18:0/22:0)	-4.84976	-4.91951	-4.64197	-5.16868	-4.87232	-5.00042	-5.22426	-4.91742	-4.52824	-4.63045	-4.81773	-4.58523	-4.60735	-4.36781	-4.65845	-4.59515
PE 37:4; [M+H]+; GPEtn(17:0/20:4(5E,8E,11E,14E))	-7.96861	-6.84554	-6.67223	-6.95021	-6.59843	-7.19844	-7.22501	-6.69233	-7.18757	-7.9002	-7.74087	-7.48137	-7.35984	-8.20274	-7.70541	-7.79446
TG 51:1; [M+NH4]+; TG(16:0/17:1/18:0)	-3.9123	-3.93527	-3.57156	-3.76987	-3.7484	-3.77993	-3.8981	-3.46675	-3.88431	-4.34821	-3.93676	-4.12607	-4.77976	-4.53959	-4.35433	-4.1866
DG 33:1; [M+NH4]+; DG(16:1/17:0/0:0)	-7.37044	-7.52825	-7.734	-7.53038	-7.74352	-8.16637	-7.84117	-7.74282	-6.19835	-6.58532	-6.15591	-6.49324	-6.39094	-6.4414	-7.06219	-6.20191
plasmenyl-PE 40:4; [M+H]+; PE(P-18:0/22:4(7Z,10Z,13Z,16Z))	-1.75032	-1.73924	-1.82995	-1.71135	-1.61381	-1.70277	-1.73731	-1.55839	-4.03048	-4.0047	-4.02327	-4.01403	-4.1325	-4.16394	-4.18289	-3.90295
TG 54:3; [M+Na]+; TG(16:0/16:0/22:3)	-4.53357	-4.47273	-4.2883	-4.79327	-3.91782	-4.04509	-4.60563	-3.78856	-5.83563	-5.59522	-5.76882	-5.58525	-6.35025	-5.90579	-6.20145	-5.73011
TG 54:0; [M+NH4]+; TG(16:0/18:0/20:0)	-2.92323	-3.04282	-2.76418	-2.89907	-3.27279	-3.42704	-4.13615	-3.239	-4.27615	-4.10347	-4.52716	-4.17664	-3.99592	-2.88068	-4.22837	-4.32236
DG 42:6; [M+NH4]+; DG(20:1/22:5/0:0)	-6.53029	-6.66034	-6.60706	-7.02467	-6.91692	-7.12431	-7.15331	-6.89085	-10.1143	-9.72591	-8.9188	-9.77657	-9.43904	-9.84629	-9.22098	-9.73595
TG 50:3; [M+Na]+; TG(16:0/16:1/18:2)	-6.84074	-7.24809	-7.04703	-6.94757	-5.9932	-6.28323	-6.6245	-6.17453	-7.91906	-7.95133	-7.80141	-7.83682	-8.6207	-8.4594	-7.87052	-8.2567
TG 50:3; [M+Na]+; TG(16:1/16:1/18:1)	-6.84752	-7.26039	-7.05653	-6.94661	-5.99469	-6.30082	-6.62803	-6.17118	-7.90251	-7.94127	-7.79814	-7.82006	-8.62598	-8.34095	-7.86824	-8.24039
TG 54:3; [M+Na]+; TG(18:0/18:1/18:2)	-4.50056	-4.54515	-4.33833	-4.82336	-3.91923	-4.04748	-4.53336	-3.75797	-5.8792	-5.59336	-5.7585	-5.63192	-6.25628	-5.89865	-6.14308	-5.79314
DG 40:4; [M+NH4]+; DG(18:2/22:2/0:0)	-5.01585	-5.1268	-4.76506	-4.96086	-4.87726	-5.38089	-5.26535	-5.22992	-8.30243	-7.72591	-8.72285	-8.20072	-7.65755	-8.347	-8.39081	-8.44662
lysoPC 15:0; [M+H]+; PC(15:0/0:0)	-4.17761	-4.15996	-4.07282	-4.37858	-3.50703	-3.33698	-3.60303	-3.75336	-3.83055	-3.79762	-3.80061	-3.68572	-3.42354	-3.29231	-3.34521	-3.33167
DG 28:1; [M+NH4]+; DG(10:0/18:1/0:0)	-9.93959	-8.94771	-10.0103	-9.9257	-9.48411	-10.1286	-10.3556	-8.86524	-9.86401	-9.53056	-10.0881	-10.4269	-9.9196	-9.33985	-10.5157	-10.03
TG 54:0; [M+NH4]+; TG(16:0/16:0/22:0)	-2.92783	-2.98582	-2.72169	-2.84801	-3.25084	-3.41077	-3.37065	-3.19967	-4.01664	-4.15612	-4.41114	-4.33987	-4.12474	-2.87734	-4.29601	-4.44938
PC 34:5; [M+H]+; GPCho(16:1(7Z)/18:4(6Z,9Z,12Z,15Z))	-4.86966	-4.68532	-4.89247	-5.00059	-4.82665	-5.07157	-4.85302	-4.57167	-6.29995	-6.28918	-6.1544	-6.19187	-6.22047	-5.82567	-6.10892	-6.05017
PC 40:7; [M+H]+; GPCho(18:1(11E)/22:6(4Z,7Z,10Z,13Z,16Z,19Z))	-7.67271	-10.1494	-9.01595	-9.19006	-8.013	-8.74474	-8.52692	-8.3885	-9.50807	-9.80237	-9.52342	-9.43791	-9.76679	-9.55494	-10.0079	-9.19848
TG 54:2; [M+Na]+; TG(16:0/18:1/20:1)	-4.38484	-4.51707	-4.04225	-4.22095	-4.19234	-4.38542	-4.54708	-4.05009	-4.91094	-5.11232	-5.21052	-4.90479	-5.2657	-5.32354	-5.12439	-5.34053
TG 48:1; [M+NH4]+; TG(14:0/16:1/18:0)	-4.05593	-3.81185	-3.26831	-3.67629	-3.5883	-3.65276	-3.71443	-3.01139	-3.71563	-4.07901	-4.26186	-4.02017	-4.65251	-4.4988	-4.02264	-4.09666
PE 36:6; [M+H]+; GPEtn(14:0/22:6(4Z,7Z,10Z,13Z,16Z,19Z))	-5.46411	-5.30401	-5.41613	-5.40967	-5.28656	-5.25858	-5.13441	-5.28144	-5.96189	-6.60846	-6.01657	-6.23758	-6.12369	-5.80242	-5.96709	-6.01139
TG 54:2; [M+Na]+; TG(18:0/18:1/18:1)	-4.39281	-4.5098	-4.04078	-4.22287	-4.19448	-4.3845	-4.54823	-4.04247	-4.89235	-5.09933	-5.21739	-4.89063	-5.2763	-5.31512	-5.11808	-5.34114
TG 54:2; [M+Na]+; TG(16:0/18:0/20:2)	-4.44195	-4.49406	-4.03408	-4.23208	-4.21503	-4.38037	-4.54575	-4.00675	-4.81262	-5.04208	-5.20134	-4.83223	-5.32962	-5.25423	-5.12859	-5.33538
TG 58:7; [M+NH4]+; TG(18:0/18:1/22:6)	-3.82866	-3.70172	-3.77233	-3.70772	-3.85974	-3.7734	-3.877	-3.88705	-7.63705	-7.55862	-7.02307	-6.63029	-8.4755	-7.28637	-7.41009	-7.41088
TG 58:7; [M+NH4]+; TG(18:1/18:2/22:4)	-3.86232	-3.74705	-3.74886	-3.7366	-3.91181	-3.74415	-3.85787	-3.85405	-7.69023	-7.5718	-7.88276	-6.88042	-8.38157	-7.44162	-7.47533	-7.56728
TG 56:1; [M+NH4]+; TG(18:0/18:1/20:0)	-1.40447	-1.55389	-1.43151	-1.52436	-1.84607	-1.9823	-2.0901	-1.85303	-2.90845	-3.11227	-2.92542	-2.81926	-3.23849	-3.08486	-3.286	-3.35604
TG 58:7; [M+NH4]+; TG(18:1/18:1/22:5)	-3.82374	-3.69693	-3.77006	-3.70251	-3.85817	-3.77737	-3.88045	-3.89133	-7.63549	-7.55892	-7.01209	-6.63311	-8.44632	-7.2664	-7.97904	-7.37747
TG 58:7; [M+Na]+; TG(16:0/20:1/22:6)	-2.97782	-2.97342	-3.04453	-3.03284	-2.82757	-2.96324	-3.28113	-2.93845	-6.8349	-8.6456	-7.74384	-8.04859	-8.34521	-8.22184	-7.80377	-7.12893
TG 51:4; [M+NH4]+; TG(16:1/17:1/18:2)	-5.81223	-6.07095	-5.96926	-6.00897	-6.3628	-6.17632	-6.23679	-6.18658	-6.6616	-6.87362	-7.01873	-6.9535	-6.50649	-5.81266	-6.8784	-6.50625
TG 54:4; [M+Na]+; TG(16:0/18:1/20:3)	-5.92344	-5.81154	-5.66186	-5.67872	-5.502	-5.33959	-5.74821	-5.54818	-8.46821	-8.38181	-8.30842	-8.11894	-8.77117	-8.19379	-8.33862	-8.23986
TG 56:1; [M+NH4]+; TG(16:0/20:0/20:1)	-1.32969	-1.4469	-1.37974	-1.43631	-1.70965	-1.93595	-1.99776	-1.85413	-3.21941	-3.08149	-2.94411	-3.01045	-3.28877	-3.1762	-3.27425	-3.23162
TG 54:4; [M+Na]+; TG(18:1/18:1/18:2)	-5.83834	-5.74976	-5.7463	-5.66222	-5.57731	-5.22355	-5.70845	-5.54264	-8.06216	-7.99859	-8.16419	-8.05094	-9.15059	-7.93701	-8.26738	-8.28191
TG 54:4; [M+Na]+; TG(18:0/18:1/18:3)	-5.81796	-5.65692	-5.77486	-5.66674	-5.60335	-5.1918	-5.69732	-5.54563	-7.96226	-7.94107	-8.09013	-8.04062	-9.31933	-7.92893	-8.28576	-8.33797
TG 54:5; [M+Na]+; TG(16:0/18:2/20:3)	-6.73783	-6.23975	-7.03532	-6.87962	-6.69248	-7.15374	-6.63704	-6.68519	-8.47554	-8.2538	-8.93906	-8.39542	-9.25916	-8.55622	-10.1304	-9.09009
TG 58:10; [M+Na]+; TG(18:2/18:2/22:6)	-5.87954	-5.89689	-6.7945	-6.13687	-6.32227	-5.70946	-6.16721	-6.06154	-7.48061	-8.09563	-7.71821	-7.67488	-7.77703	-8.0571	-8.76882	-8.08889
TG 56:1; [M+NH4]+; TG(18:0/18:0/20:1)	-1.3484	-1.47757	-1.40029	-1.46495	-1.73575	-1.94013	-2.04696	-1.86561	-3.16841	-3.09451	-2.92771	-3.08401	-3.26255	-3.13433	-3.28359	-3.45312
TG 46:0; [M+NH4]+; TG(14:0/16:0/16:0)	-2.77359	-2.73731	-2.76121	-3.03225	-2.50324	-2.54456	-2.48607	-2.31836	-2.31843	-2.6266	-2.5325	-2.42081	-2.54456	-2.35975	-2.50941	-2.48597
TG 52:4; [M+Na]+; TG(16:0/18:2/18:2)	-7.15619	-7.13689	-7.65678	-6.97929	-6.50837	-6.63498	-6.79575	-6.5087	-9.47344	-8.19171	-8.20498	-7.77521	-9.35285	-8.80668	-8.40273	-8.62527
TG 52:4; [M+Na]+; TG(16:0/18:1/18:3)	-7.38627	-7.26204	-7.25617	-7.43513	-6.37721	-6.84006	-7.2381	-6.69928	-9.06347	-8.38208	-8.51118	-8.68892	-8.48835	-8.55335	-8.7949	-8.84691
TG 58:2; [M+NH4]+; TG(18:1/18:1/22:0)	-1.55345	-1.62619	-1.62219	-1.68663	-1.63964	-1.67758	-1.78711	-1.63758	-4.71617	-4.72737	-4.37615	-4.31623	-4.8953	-4.75603	-4.83287	-4.76228
plasmenyl-PC 37:0; [M+Na]+; PC(P-18:0/19:0)	-3.43439	-3.50104	-4.13339	-3.82901	-3.91164	-4.13731	-4.08414	-4.01914	-4.54632	-4.564	-4.25196	-4.80452	-4.58608	-4.33015	-4.98457	-4.43089
TG 58:2; [M+NH4]+; TG(18:0/18:2/22:0)	-1.49164	-1.5528	-1.57637	-1.57669	-1.60719	-1.66425	-1.76661	-1.59743	-4.74578	-4.755	-4.32037	-4.63662	-5.02279	-4.73312	-4.86409	-4.73736
TG 58:0; [M+Na]+; TG(18:0/19:0/21:0)	-4.10117	-3.93366	-3.06888	-3.59547	-3.62998	-3.70791	-3.49708	-3.27329	-6.71128	-7.23633	-7.1301	-7.27347	-8.13805	-7.81715	-7.13218	-7.32439
TG 58:2; [M+NH4]+; TG(18:0/20:1/20:1)	-1.5172	-1.60288	-1.6055	-1.65601	-1.62898	-1.68163	-1.77427	-1.62432	-4.74239	-4.71937	-4.35879	-4.33581	-4.92936	-4.74145	-4.85382	-4.75318
TG 50:0; [M+NH4]+; TG(16:0/16:0/18:0)	-2.36501	-3.20291	-2.91339	-3.28972	-2.73654	-3.02551	-3.05454	-2.59906	-1.52147	-1.58428	-1.85048	-1.84543	-2.0032	-1.2979	-1.75568	-1.8895
TG 58:2; [M+NH4]+; TG(18:1/20:0/20:1)	-1.504	-1.58985	-1.59597	-1.63474	-1.62305	-1.68133	-1.77335	-1.61593	-4.74684	-4.72826	-4.35341	-4.58672	-4.94868	-4.74409	-4.84894	-4.74825
TG 59:2; [M+NH4]+; TG(18:1/20:1/21:0)	-3.48187	-3.68948	-2.93555	-3.2866	-3.45679	-3.53344	-3.8077	-3.34176	-4.6839	-4.83909	-4.79868	-4.65866	-5.58028	-5.35253	-4.90546	-4.68131
DG 40:2; [M+NH4]+; DG(18:1/22:1/0:0)	-3.95358	-4.01811	-3.73369	-3.51151	-3.86695	-4.08534	-4.07411	-4.09707	-6.20711	-6.74499	-6.61298	-6.22065	-6.29963	-6.35808	-6.27134	-6.50329
TG 59:4; [M+NH4]+; TG(18:1/19:0/22:3)	-3.93328	-3.86866	-3.00399	-3.53436	-3.4946	-3.57249	-3.3847	-3.20175	-6.63871	-7.02521	-6.92393	-7.29954	-7.98358	-7.46823	-6.957	-7.2874
DG 35:1; [M+NH4]+; DG(17:0/18:1/0:0)	-5.73287	-5.70833	-5.49877	-5.7901	-6.16351	-6.35936	-6.51908	-6.50785	-5.74781	-5.78742	-5.97086	-5.80439	-6.12031	-6.05715	-5.91252	-5.56092
PE 36:3; [M+H]+; GPEtn(18:0/18:3(6Z,9Z,12Z))	-5.49557	-5.35412	-5.48109	-6.6832	-5.25744	-5.64969	-5.57458	-5.48512	-6.16477	-6.27884	-5.95971	-5.89821	-7.0918	-7.1753	-7.31406	-6.48759
DG 30:0; [M+NH4]+; DG(14:0/16:0/0:0)	-5.98449	-6.08562	-5.87043	-6.05906	-6.12916	-6.7233	-6.35835	-6.26957	-5.01128	-5.00233	-5.19736	-5.16498	-4.74173	-4.784	-4.98918	-4.95267
TG 57:1; [M+NH4]+; TG(18:1/19:0/20:0)	-3.19958	-3.35634	-2.86426	-3.13429	-3.38301	-3.29847	-3.65642	-3.22095	-2.98274	-3.23994	-3.53349	-3.28309	-3.68098	-3.78323	-3.40053	-3.39932
PE 40:9; [M+H]+; GPEtn(18:4(6Z,9Z,12Z,15Z)/22:5(4Z,7Z,10Z,13Z,16Z))	-7.72892	-8.02903	-9.55405	-9.23378	-8.06498	-7.89758	-7.72237	-7.84517	-8.92001	-8.37198	-9.48963	-8.22922	-8.0869	-9.31051	-10.0721	-9.37105
DG 40:2; [M+NH4]+; DG(20:1/20:1/0:0)	-3.77317	-3.80918	-3.75938	-3.36229	-3.77703	-3.91744	-3.99015	-3.93484	-6.81055	-6.52474	-6.6005	-6.52112	-6.30035	-6.55414	-6.48204	-6.17055
TG 56:1; [M+NH4]+; TG(16:0/18:1/22:0)	-1.21014	-1.23444	-1.39037	-1.40329	-1.87811	-1.93812	-1.95804	-1.86935	-3.94504	-4.055	-3.16068	-3.71036	-3.96828	-3.75477	-3.58181	-3.46213
DG 40:2; [M+NH4]+; DG(18:0/22:2/0:0)	-3.72843	-3.76792	-3.81414	-3.37131	-3.84194	-3.94624	-3.96299	-3.91834	-6.75019	-6.78103	-6.76567	-6.57421	-6.2347	-6.69397	-6.49922	-6.12696
TG 58:5; [M+NH4]+; TG(18:0/18:1/22:4)	-2.46202	-2.36625	-2.62366	-2.50181	-2.36112	-2.45845	-2.63127	-2.45287	-7.25529	-8.3037	-7.14757	-6.94658	-7.38688	-8.70595	-7.08626	-7.26235
DG 38:1; [M+NH4]+; DG(18:1/20:0/0:0)	-3.40619	-3.34665	-3.28992	-3.07359	-4.10866	-4.27091	-4.34493	-4.44753	-4.72737	-5.05925	-5.14719	-4.81946	-4.18408	-4.55546	-4.76636	-4.70488
TG 58:5; [M+NH4]+; TG(18:1/18:1/22:3)	-2.50357	-2.41941	-2.61418	-2.48969	-2.35976	-2.46373	-2.65879	-2.43011	-7.19274	-8.31664	-7.09024	-6.97356	-7.75554	-8.68453	-6.95108	-7.18294
TG 58:5; [M+NH4]+; TG(18:0/18:0/22:5)	-2.53259	-2.45656	-2.59592	-2.49632	-2.35946	-2.467	-2.68216	-2.41151	-7.29331	-8.1759	-6.87729	-6.97658	-7.8208	-8.66859	-6.87342	-7.15863
DG 40:3; [M+NH4]+; DG(18:2/22:1/0:0)	-4.48009	-4.49765	-4.25147	-4.35782	-4.3759	-4.39307	-4.66091	-4.71855	-7.81253	-7.39279	-7.7735	-7.67089	-8.15536	-8.11511	-8.2487	-8.22401
DG 40:3; [M+NH4]+; DG(20:1/20:2/0:0)	-4.48054	-4.50444	-4.24094	-4.33118	-4.34545	-4.41966	-4.66668	-4.71494	-7.75581	-7.4139	-7.67642	-7.67216	-8.15941	-8.15463	-8.23584	-8.23747
DG 38:1; [M+NH4]+; DG(16:0/22:1/0:0)	-3.21364	-3.23396	-3.21503	-3.07089	-4.22389	-4.28547	-4.3252	-4.36329	-4.95639	-5.12516	-5.07604	-4.79019	-4.09105	-4.6166	-4.81185	-4.85648
TG 58:4; [M+NH4]+; TG(18:0/20:1/20:3)	-2.34858	-2.13958	-2.01253	-2.17967	-2.07894	-2.20998	-2.40934	-1.94944	-7.11619	-7.30118	-6.90291	-6.89863	-7.01796	-7.16542	-6.91242	-7.40864
DG 38:1; [M+NH4]+; DG(18:0/20:1/0:0)	-3.2796	-3.2755	-3.24799	-3.03719	-4.18315	-4.27955	-4.3392	-4.39863	-4.87138	-5.10961	-5.11398	-4.82383	-4.11652	-4.52456	-4.8084	-4.81524
DG 42:7; [M+NH4]+; DG(20:1/22:6/0:0)	-7.38373	-7.4279	-7.38375	-7.05583	-7.76074	-7.59816	-8.12718	-8.46556	-10.2381	-10.6008	-9.60613	-8.99345	-9.02895	-9.13354	-9.80991	-9.79017
TG 58:8; [M+NH4]+; TG(18:1/18:1/22:6)	-5.52857	-5.16792	-5.46558	-5.34625	-5.29311	-5.3066	-5.1933	-5.30773	-8.48395	-9.11301	-8.04637	-8.25912	-8.60727	-8.06842	-9.11173	-8.79602
lysoPC 20:2; [M+H]+; PC(20:2(11Z,14Z)/0:0)	-4.22666	-4.25655	-4.26936	-4.30941	-4.55783	-4.55239	-4.50126	-4.93102	-7.17176	-7.03283	-7.61633	-8.3231	-7.69415	-7.53485	-8.8016	-7.27864
TG 58:5; [M+NH4]+; TG(18:1/20:1/20:3)	-2.63494	-2.59141	-2.54811	-2.54929	-2.41198	-2.50268	-2.77227	-2.3402	-6.95566	-7.78129	-6.84563	-7.07493	-7.85796	-8.58814	-6.71114	-7.12622
TG 51:1; [M+NH4]+; TG(16:0/17:0/18:1)	-3.1703	-2.98722	-2.77443	-3.06869	-2.7857	-2.81593	-2.90809	-2.50061	-3.11815	-3.52387	-3.51326	-3.4795	-3.86029	-3.92476	-3.62859	-3.40931
TG 58:4; [M+NH4]+; TG(18:1/18:1/22:2)	-2.18997	-2.10014	-1.9614	-2.12397	-1.98314	-2.13163	-2.23105	-1.87183	-7.25065	-7.07242	-6.86678	-7.20098	-7.05997	-7.25084	-7.38075	-7.06128
TG 58:4; [M+NH4]+; TG(18:0/18:1/22:3)	-2.16404	-2.09123	-1.95639	-2.1158	-1.97205	-2.12574	-2.20717	-1.86993	-7.2247	-7.04514	-6.87021	-7.20727	-7.05674	-7.30366	-7.45486	-6.91051
PE 34:1; [M+H]+; GPEtn(16:0/18:1(11E))	0.811686	0.803869	0.83351	0.717849	0.775498	0.789946	0.70472	0.748226	-0.029062	-0.172616	-0.0869908	-0.0304637	-0.0913113	-0.0155461	0.0708662	0.0256216
TG 58:4; [M+NH4]+; TG(18:1/20:1/20:2)	-2.13241	-2.07292	-1.95133	-2.10972	-1.95898	-2.11823	-2.17785	-1.86947	-7.26614	-6.99369	-6.85655	-7.21503	-7.07546	-7.35239	-7.49132	-6.86401
DG 40:3; [M+NH4]+; DG(18:1/22:2/0:0)	-4.33908	-4.49258	-4.30598	-4.14536	-4.30557	-4.56771	-4.69378	-4.58602	-7.82206	-7.99145	-7.44833	-7.72455	-8.02024	-8.14885	-7.83575	-8.5157
TG 58:4; [M+NH4]+; TG(18:1/18:2/22:1)	-2.03578	-2.00182	-1.96829	-2.09077	-1.92997	-2.1014	-2.0975	-1.87282	-7.40775	-6.84733	-6.81465	-6.97524	-7.30484	-7.39667	-7.3041	-6.95856
TG 58:4; [M+NH4]+; TG(16:0/20:1/22:3)	-2.02446	-1.9957	-1.97409	-2.08916	-1.92696	-2.10051	-2.08935	-1.87239	-7.41192	-6.83815	-6.76665	-6.93828	-7.3364	-7.42333	-7.28493	-6.98293
plasmenyl-PE 38:3; [M+H]+; PE(P-18:0/20:3(5Z,8Z,11Z))	-0.543848	-0.453077	-0.676232	-0.448895	-0.359293	-0.388908	-0.428191	-0.247626	-2.58158	-2.88524	-2.68979	-2.6283	-2.74747	-2.65514	-2.78058	-2.65814
TG 58:4; [M+NH4]+; TG(18:2/18:2/22:0)	-1.99716	-1.97183	-1.98973	-2.0833	-1.92134	-2.08299	-2.07469	-1.87679	-7.47606	-6.83943	-6.7393	-6.85285	-7.41829	-7.49487	-7.43651	-6.96272
TG 48:0; [M+NH4]+; TG(14:0/16:0/18:0)	-2.09578	-2.02518	-1.86463	-2.04689	-1.58977	-1.65291	-1.79652	-1.58236	-1.19277	-1.36324	-1.48057	-1.40679	-1.5421	-1.11271	-1.27722	-1.50496
TG 53:1; [M+NH4]+; TG(17:0/18:0/18:1)	-3.21396	-2.89988	-2.43495	-2.69884	-2.70609	-2.86598	-2.96191	-2.23273	-2.25669	-2.83901	-2.98537	-2.99451	-3.5912	-3.16894	-2.8591	-2.81412
TG 55:1; [M+NH4]+; TG(17:0/18:0/20:1)	-2.95849	-2.86659	-2.4229	-2.56865	-3.06589	-3.02043	-3.26512	-2.51506	-2.39172	-2.88204	-2.92882	-2.96962	-3.55306	-2.97839	-3.09835	-3.0624
TG 52:0; [M+NH4]+; TG(16:0/16:0/20:0)	-3.29731	-2.42864	-2.12486	-3.22617	-3.21861	-2.54068	-2.64516	-2.32784	-2.81566	-2.97853	-3.03169	-3.02973	-2.44213	-1.92148	-3.10851	-3.0814
TG 51:3; [M+NH4]+; TG(16:0/17:1/18:2)	-7.52554	-6.79186	-6.85681	-6.4637	-6.88412	-6.21502	-6.14615	-6.07365	-7.96864	-7.73474	-8.03478	-7.43884	-7.984	-8.01266	-7.87903	-7.68497
plasmenyl-PE 38:5; [M+H]+; PE(P-16:0/22:5(4Z,7Z,10Z,13Z,16Z))	-1.027	-1.00205	-1.16356	-1.05733	-0.769942	-0.867572	-0.906342	-0.714536	-1.12984	-1.26639	-1.24034	-1.08542	-1.07459	-1.19702	-1.12156	-0.991933
plasmenyl-PE 38:6; [M+H]+; PE(P-16:0/22:6(4Z,7Z,10Z,13Z,16Z,19Z))	-1.77599	-1.8333	-1.82169	-1.49203	-1.21066	-1.40119	-1.31182	-1.09178	-0.469027	-0.774215	-0.854201	-0.605274	-0.650517	-0.864586	-0.518028	-0.666443
PE 38:4; [M+H]+; GPEtn(18:0/20:4(5E,8E,11E,14E))	-5.5403	-5.64139	-5.9766	-5.67529	-6.18843	-5.43952	-6.39021	-5.47054	-6.52407	-7.12067	-7.08381	-6.76319	-6.1269	-7.25058	-7.64538	-6.94843
N-(docosanoyl)-sphing-4-enine; [M+H]+; Cer(d18:1(4E)/22:0)	-7.71326	-7.61264	-8.4111	-8.46825	-7.44626	-7.70466	-8.14966	-7.91693	-8.10831	-9.01422	-8.48407	-8.18539	-8.38213	-8.72518	-8.27038	-8.4073
TG 51:2; [M+NH4]+; TG(16:0/17:1/18:1)	-4.67991	-4.51097	-4.44214	-4.57091	-4.31157	-4.15761	-4.43372	-4.09006	-5.04056	-5.62509	-5.3367	-5.54609	-6.16937	-5.70414	-5.6797	-5.73399
TG 51:2; [M+NH4]+; TG(16:1/17:0/18:1)	-4.54952	-4.44779	-4.49509	-4.49735	-4.18758	-4.05228	-4.35842	-4.00706	-4.82262	-5.51772	-5.37762	-5.38362	-6.04582	-5.79182	-5.37435	-5.47738
TG 58:3; [M+NH4]+; TG(18:0/18:1/22:2)	-1.74224	-1.72001	-1.56689	-1.59283	-1.47395	-1.58808	-1.70607	-1.23139	-5.7024	-5.75338	-5.46105	-5.45881	-5.8383	-5.89104	-5.78814	-6.12383
plasmenyl-PE 40:5; [M+H]+; PE(P-18:0/22:5(4Z,7Z,10Z,13Z,16Z))	-2.01284	-1.74587	-2.08888	-1.88684	-1.7961	-1.69307	-1.86481	-1.68039	-2.13042	-2.22934	-2.17202	-2.23832	-2.22106	-2.20232	-2.18569	-2.19707
TG 58:3; [M+NH4]+; TG(18:0/20:1/20:2)	-1.61314	-1.59959	-1.48642	-1.52205	-1.39591	-1.49716	-1.63699	-1.23891	-5.75241	-5.75187	-5.41703	-5.56707	-5.87784	-6.1044	-5.77699	-5.98827
TG 44:1; [M+NH4]+; TG(12:0/16:1/16:0)	-6.31864	-5.6533	-5.78003	-5.92588	-5.68094	-5.97705	-5.6867	-5.64343	-7.00225	-6.8723	-6.93377	-6.65935	-6.88271	-6.57265	-6.68888	-6.59649
TG 51:3; [M+NH4]+; TG(16:1/17:1/18:1)	-6.74425	-6.56927	-6.71292	-6.41744	-6.51958	-6.37561	-6.2312	-6.08677	-8.04935	-7.6373	-7.7726	-7.34344	-7.70755	-7.78652	-8.13243	-7.4642
TG 51:3; [M+NH4]+; TG(16:0/17:2/18:1)	-6.73621	-6.5596	-6.71425	-6.42634	-6.49927	-6.36989	-6.23451	-6.08747	-8.05744	-7.60939	-7.76177	-7.34661	-7.69224	-7.7944	-8.16304	-7.56146
TG 58:3; [M+NH4]+; TG(18:1/18:1/22:1)	-1.66459	-1.65498	-1.51046	-1.54425	-1.43015	-1.5433	-1.67192	-1.23267	-5.74223	-5.75157	-5.44108	-5.52422	-5.85195	-5.99829	-5.79093	-6.01303
TG 44:1; [M+NH4]+; TG(14:0/16:1/14:0)	-6.34663	-5.67412	-5.78712	-5.94291	-5.69198	-5.97682	-5.67242	-5.64959	-6.96827	-6.86278	-6.90779	-6.66773	-6.93907	-6.6	-6.6887	-6.6264
TG 58:3; [M+NH4]+; TG(18:1/20:0/20:2)	-1.63917	-1.63036	-1.49217	-1.53162	-1.41361	-1.52423	-1.65737	-1.23679	-5.74518	-5.74705	-5.43011	-5.54356	-5.8566	-6.06082	-5.76136	-6.02163
TG 55:1; [M+NH4]+; TG(18:0/18:1/19:0)	-2.71905	-2.69373	-2.13536	-2.36193	-2.80601	-2.8216	-3.04781	-2.32635	-2.19253	-2.73484	-2.78058	-2.78252	-3.29199	-2.87032	-2.85537	-2.90586
TG 58:3; [M+NH4]+; TG(18:1/18:2/22:0)	-1.52874	-1.46893	-1.47479	-1.46792	-1.3376	-1.43394	-1.53066	-1.26793	-5.76432	-5.76299	-5.47038	-5.65698	-5.9559	-6.30889	-5.862	-5.92635
TG 58:3; [M+NH4]+; TG(16:0/20:1/22:2)	-1.52566	-1.4648	-1.47749	-1.46577	-1.33744	-1.43282	-1.52766	-1.26901	-5.76582	-5.77034	-5.4793	-5.65855	-5.9658	-6.31259	-5.86819	-5.93042
TG 51:2; [M+NH4]+; TG(16:0/17:0/18:2)	-4.47687	-4.32703	-4.28536	-4.50133	-4.12399	-4.06331	-4.27276	-3.83937	-4.6552	-5.60336	-5.22161	-5.18329	-5.84113	-5.87544	-5.03737	-5.24959
TG 55:1; [M+NH4]+; TG(17:0/18:1/20:0)	-2.62151	-2.60695	-2.04702	-2.27022	-2.66733	-2.7332	-2.93752	-2.25886	-2.09625	-2.66215	-2.67842	-2.63786	-3.1778	-2.82149	-2.74103	-2.82168
TG 55:1; [M+NH4]+; TG(16:0/19:0/20:1)	-2.61311	-2.59814	-2.04133	-2.26144	-2.65639	-2.72524	-2.92777	-2.25193	-2.08876	-2.65575	-2.66917	-2.62701	-3.17005	-2.81755	-2.73225	-2.81087
TG 53:1; [M+NH4]+; TG(16:0/18:1/19:0)	-2.80076	-2.53462	-2.03686	-2.43127	-2.29554	-2.4943	-2.59636	-2.01568	-1.97127	-2.5229	-2.64364	-2.64429	-3.24108	-2.8787	-2.55559	-2.41059
plasmenyl-PE 36:4; [M+H]+; PE(P-16:0/20:4(5E,8E,11E,14E))	-1.8278	-1.74159	-1.89282	-1.80382	-1.65483	-1.84369	-1.76409	-1.49312	-2.31507	-2.2331	-2.56601	-2.57134	-2.50399	-2.21416	-2.25497	-2.279
TG 57:4; [M+NH4]+; TG(17:0/18:1/22:3)	-4.90602	-4.95842	-4.29875	-4.47859	-4.33945	-4.64673	-4.50762	-3.97575	-6.37183	-6.22325	-6.52237	-6.75511	-7.53258	-7.39226	-6.78658	-6.68723
TG 55:1; [M+NH4]+; TG(16:0/18:1/21:0)	-2.34411	-2.29179	-1.87651	-2.02772	-2.33888	-2.48886	-2.55147	-2.04673	-1.88792	-2.50005	-2.40514	-2.30545	-2.95541	-2.62449	-2.50258	-2.54464
DG 40:5; [M+NH4]+; DG(18:0/22:5/0:0)	-5.88532	-5.58654	-5.71849	-5.99957	-5.78947	-6.49681	-5.9125	-6.17245	-7.49756	-7.55141	-7.13491	-6.9895	-7.32107	-7.03371	-7.54863	-7.52377
TG 55:2; [M+NH4]+; TG(17:0/18:1/20:1)	-3.94194	-3.68338	-3.18654	-3.41039	-3.33037	-3.28769	-3.43645	-2.81128	-3.3691	-4.04264	-4.16121	-4.16014	-4.61782	-4.38166	-4.02296	-3.88681
TG 56:0; [M+Na]+; TG(17:0/19:0/20:0)	-4.73943	-4.71903	-4.13094	-4.268	-4.22409	-4.33654	-4.37248	-3.84929	-6.16181	-6.08827	-6.38537	-6.72558	-7.1044	-7.30152	-6.63058	-6.76931
TG 53:1; [M+NH4]+; TG(16:0/17:1/20:0)	-2.52843	-2.23979	-1.76405	-2.13558	-2.08465	-2.11954	-2.27054	-1.839	-1.67576	-2.29572	-2.40338	-2.38903	-3.00693	-2.66489	-2.33683	-2.22254
TG 57:2; [M+NH4]+; TG(18:1/19:0/20:1)	-3.14989	-2.90483	-2.49307	-2.68599	-2.82662	-2.90435	-2.99955	-2.5053	-3.40316	-3.79043	-3.95467	-3.86929	-4.45903	-4.03046	-4.12289	-3.7137
N-(eicosanoyl)-sphing-4-enine; [M+H]+; Cer(d18:1(4E)/20:0)	-6.69511	-6.77283	-6.23185	-6.37689	-6.44541	-6.70831	-6.91548	-6.55675	-6.35413	-6.57942	-6.08298	-6.06491	-6.22986	-5.92718	-5.83055	-5.63677
TG 55:4; [M+NH4]+; TG(17:1/18:1/20:2)	-5.89797	-5.97223	-5.5039	-5.91267	-5.53607	-6.03065	-5.68072	-5.27172	-7.26947	-7.36208	-7.91959	-7.36231	-8.22823	-8.64975	-7.33561	-7.58725
TG 55:2; [M+NH4]+; TG(17:1/18:1/20:0)	-3.86009	-3.58898	-3.10359	-3.33572	-3.25938	-3.21995	-3.35367	-2.74764	-3.25949	-3.90368	-4.02265	-4.0486	-4.56292	-4.29772	-3.94837	-3.77982
TG 53:4; [M+NH4]+; TG(17:1/18:1/18:2)	-6.62516	-6.96454	-6.53905	-6.50311	-6.128	-6.44605	-6.67391	-6.74481	-8.59087	-9.32226	-8.55526	-8.76184	-10.2627	-9.38672	-8.8469	-10.4729
TG 51:3; [M+NH4]+; TG(16:1/17:0/18:2)	-6.67523	-6.56424	-7.51257	-8.48205	-8.98905	-7.68068	-7.8549	-7.62488	-8.45678	-8.63094	-8.84835	-8.52618	-9.57214	-8.03249	-7.8561	-8.34053
DG 40:5; [M+NH4]+; DG(18:1/22:4/0:0)	-5.55772	-5.40009	-5.66886	-5.51659	-5.6875	-5.9366	-5.96978	-6.12934	-7.65753	-7.18366	-7.42083	-7.54729	-7.38688	-7.41044	-7.62865	-7.63432
PE 38:5; [M+H]+; GPEtn(16:0/22:5(4Z,7Z,10Z,13Z,16Z))	-2.25364	-2.37829	-2.28942	-2.10958	-1.94539	-2.19887	-1.99932	-1.95461	-2.9626	-3.23059	-3.22178	-3.06096	-3.18559	-3.18388	-3.00706	-3.1302
TG 53:2; [M+NH4]+; TG(17:1/18:0/18:1)	-3.75949	-3.56189	-3.18497	-3.46138	-3.16067	-3.25953	-3.27944	-2.83782	-3.76392	-4.17669	-4.22516	-4.1877	-4.67582	-4.98519	-3.99588	-3.84792
TG 55:4; [M+NH4]+; TG(18:2/18:2/19:0)	-5.76412	-5.81939	-5.34797	-5.70941	-5.4249	-5.77777	-5.49576	-5.20622	-7.00906	-7.16507	-7.72492	-7.22417	-7.83162	-7.48331	-7.38311	-7.5795
TG 53:2; [M+NH4]+; TG(17:0/18:1/18:1)	-3.65226	-3.45382	-3.0907	-3.36502	-3.07746	-3.18891	-3.19564	-2.75591	-3.68758	-4.11627	-4.12624	-4.11934	-4.61743	-4.96404	-3.88852	-3.73609
TG 56:7; [M+Na]+; TG(16:0/18:1/22:6)	-3.71801	-3.53979	-4.20398	-3.99531	-3.71169	-3.94944	-3.90926	-4.30877	-7.3991	-7.55636	-7.13789	-8.06396	-8.68362	-7.62245	-7.61056	-7.65898
TG 57:3; [M+NH4]+; TG(18:1/19:0/20:2)	-3.16763	-3.21141	-2.70921	-2.9257	-2.7769	-2.54628	-2.90895	-2.43187	-3.95616	-4.32835	-4.48716	-4.37436	-4.89904	-4.99246	-4.29318	-4.27847
TG 57:2; [M+NH4]+; TG(17:1/20:0/20:1)	-2.7864	-2.57098	-2.23178	-2.40238	-2.52638	-2.54733	-2.77706	-2.10693	-3.12519	-3.81784	-3.46703	-3.59641	-4.20782	-3.84215	-3.56766	-3.75659
PE 34:0; [M+H]+; GPEtn(16:0/18:0)	-1.3885	-1.30635	-1.75774	-1.61729	-0.957663	-0.99656	-1.11321	-0.838365	0.474785	0.290012	0.693446	0.782674	0.518584	0.530037	0.285938	0.410703
TG 56:9; [M+Na]+; TG(16:1/18:2/22:6)	-4.33815	-4.01381	-3.63093	-3.66202	-3.77366	-3.97657	-3.8733	-3.56902	-4.10379	-4.45417	-4.45543	-4.29348	-4.27078	-4.79802	-4.4319	-4.10717
TG 57:2; [M+NH4]+; TG(18:1/18:1/21:0)	-2.71354	-2.49301	-2.17456	-2.33472	-2.45844	-2.468	-2.68516	-2.06934	-3.08508	-3.74028	-3.43007	-3.53819	-4.16718	-3.80814	-3.50821	-3.72941
TG 57:3; [M+NH4]+; TG(18:2/19:0/20:1)	-3.09787	-3.12959	-2.65115	-2.82363	-2.66453	-2.50206	-2.8174	-2.35232	-3.85419	-4.23567	-4.44513	-4.27486	-4.7785	-4.93325	-4.19654	-4.369
TG 57:3; [M+NH4]+; TG(18:1/18:2/21:0)	-3.08977	-3.12029	-2.64474	-2.81294	-2.65256	-2.49709	-2.80854	-2.34461	-3.84332	-4.22418	-4.43786	-4.26399	-4.76315	-4.92661	-4.18599	-4.36644
TG 53:4; [M+NH4]+; TG(17:0/18:1/18:3)	-6.16996	-6.78394	-6.9025	-6.41115	-6.02849	-6.29157	-6.82196	-6.76229	-8.64293	-9.56345	-8.78514	-8.73435	-9.72231	-8.98192	-9.1809	-8.93967
TG 56:6; [M+NH4]+; TG(16:0/18:2/22:4)	-3.57301	-3.45419	-3.41547	-3.42282	-3.68071	-3.7078	-3.7075	-3.63273	-6.31434	-6.5122	-6.85796	-6.36677	-6.97072	-6.49098	-6.66571	-7.25777
TG 56:6; [M+NH4]+; TG(18:1/18:1/20:4)	-3.53335	-3.39366	-3.38745	-3.40986	-3.63751	-3.65349	-3.65671	-3.64016	-6.39595	-6.62628	-6.37188	-6.45596	-6.9192	-6.47334	-6.65008	-6.95649
DG 35:2; [M+NH4]+; DG(17:1/18:1/0:0)	-7.85763	-8.02339	-8.36464	-8.33666	-8.6358	-8.03149	-8.45212	-8.38367	-7.08012	-7.8387	-8.02329	-7.76377	-7.61528	-7.4906	-7.51912	-7.09597
TG 53:2; [M+NH4]+; TG(16:0/18:2/19:0)	-3.50228	-3.27213	-2.91402	-3.18214	-2.90162	-3.02788	-3.04778	-2.58557	-3.54545	-4.03608	-3.94385	-3.96732	-4.48032	-4.70326	-3.68083	-3.58613
TG 53:2; [M+NH4]+; TG(16:0/17:1/20:1)	-3.46965	-3.22821	-2.86567	-3.13936	-2.85587	-2.989	-3.01247	-2.53751	-3.50744	-4.00822	-3.88816	-3.91166	-4.42241	-4.614	-3.62901	-3.54981
PC 45:5; [M+H]+; GPCho(20:5(5Z,8Z,11Z,14Z,17Z)/25:0)	-6.04082	-6.04464	-5.9973	-5.99059	-6.2752	-5.87959	-6.348	-5.98693	-7.88708	-8.47831	-7.21608	-7.78732	-8.21202	-8.42755	-8.61177	-7.76472
DG 35:2; [M+NH4]+; DG(17:0/18:2/0:0)	-7.8783	-7.71978	-8.52571	-8.00473	-8.19876	-8.06731	-8.80546	-8.71069	-7.43146	-7.56149	-8.04186	-7.5578	-7.70318	-7.51101	-7.44696	-7.70702
TG 53:3; [M+NH4]+; TG(17:1/18:0/18:2)	-5.10104	-5.17539	-4.56013	-5.01156	-4.31473	-4.79266	-4.60721	-4.33321	-5.13509	-5.76943	-5.84661	-5.58956	-6.5247	-6.71083	-6.13051	-5.65304
TG 53:3; [M+NH4]+; TG(16:0/17:1/20:2)	-5.10097	-5.16252	-4.55328	-4.99907	-4.30675	-4.78313	-4.60288	-4.32396	-5.12638	-5.76864	-5.83806	-5.57032	-6.50748	-6.69696	-6.11891	-5.64128
DG 40:6; [M+NH4]+; DG(18:0/22:6/0:0)	-7.14121	-6.97414	-7.07267	-6.87928	-7.03863	-7.75087	-7.30874	-7.53793	-7.54648	-7.8334	-7.50583	-7.54397	-8.5601	-7.46164	-7.04456	-7.64589
TG 56:5; [M+NH4]+; TG(16:0/18:1/22:4)	-3.05177	-3.013	-2.83972	-2.95748	-2.98151	-2.88823	-3.04623	-2.81634	-6.24244	-6.25691	-6.3244	-6.10543	-6.84752	-6.07989	-6.28493	-7.03361
TG 55:3; [M+NH4]+; TG(18:1/18:2/19:0)	-3.85459	-4.04538	-3.44146	-3.55474	-3.28103	-3.38368	-3.34902	-2.84327	-4.28747	-4.57862	-4.77425	-4.52858	-5.50851	-5.19252	-4.67135	-4.45565
TG 56:5; [M+NH4]+; TG(16:0/20:2/20:3)	-2.99964	-2.98042	-2.84611	-2.92963	-2.94359	-2.84516	-2.9927	-2.8083	-6.25244	-6.22648	-6.26539	-6.32317	-6.82686	-6.00459	-6.3384	-7.15112
TG 57:4; [M+NH4]+; TG(18:2/18:2/21:0)	-4.09615	-4.08969	-3.61908	-3.89514	-3.4926	-3.64823	-3.60766	-3.36807	-5.95146	-6.1582	-6.11032	-5.90564	-6.54479	-6.6157	-6.01017	-5.83562
TG 46:1; [M+NH4]+; TG(14:0/16:0/16:1)	-3.71138	-3.57202	-3.72583	-3.65186	-3.54013	-3.34151	-3.51259	-3.21757	-4.73845	-4.75906	-4.50163	-4.53703	-4.96562	-4.61334	-4.60237	-4.75171
TG 56:5; [M+NH4]+; TG(16:0/20:1/20:4)	-2.84189	-2.89983	-2.84279	-2.85702	-2.84455	-2.75766	-2.91251	-2.8015	-6.1094	-6.21029	-6.26634	-6.45877	-6.41151	-6.28663	-6.36302	-7.01167
TG 56:5; [M+NH4]+; TG(18:1/18:2/20:2)	-2.82569	-2.89892	-2.84371	-2.85747	-2.83932	-2.75473	-2.91503	-2.80374	-6.09677	-6.20262	-6.27357	-6.46865	-6.38513	-6.30634	-6.36455	-6.98839
TG 56:5; [M+NH4]+; TG(18:1/18:1/20:3)	-2.79946	-2.8903	-2.84408	-2.85809	-2.82694	-2.74897	-2.93076	-2.80938	-6.06485	-6.1825	-6.371	-6.31799	-6.53026	-6.35142	-6.37582	-6.93171
TG 56:5; [M+NH4]+; TG(16:1/18:1/22:3)	-2.80876	-2.89398	-2.84393	-2.85788	-2.83199	-2.75126	-2.92409	-2.80852	-6.07747	-6.19054	-6.36595	-6.31057	-6.34643	-6.33389	-6.37017	-6.95409
TG 56:5; [M+NH4]+; TG(16:0/18:0/22:5)	-2.76085	-2.84162	-2.855	-2.86565	-2.78563	-2.72583	-3.01743	-2.7767	-5.98566	-6.1906	-6.31554	-6.46128	-6.53405	-6.58106	-6.6325	-6.63563
TG 53:3; [M+NH4]+; TG(17:0/18:1/18:2)	-4.84787	-4.85608	-4.32252	-4.7262	-4.019	-4.42376	-4.38402	-3.86332	-4.78972	-5.78442	-5.54918	-5.22254	-6.06271	-6.39069	-5.65899	-5.65246
TG 53:3; [M+NH4]+; TG(17:1/18:1/18:1)	-4.77143	-4.83442	-4.27979	-4.63323	-3.97517	-4.36537	-4.32735	-3.76733	-4.74771	-5.77752	-5.47799	-5.2253	-6.02181	-6.31704	-5.5766	-5.65938
TG 55:3; [M+NH4]+; TG(17:1/18:1/20:1)	-3.56231	-3.72529	-3.19	-3.37184	-2.93841	-3.1807	-3.02326	-2.62154	-4.08377	-4.47224	-4.36886	-4.30388	-5.09568	-5.22751	-4.35596	-4.44155
TG 56:2; [M+NH4]+; TG(18:1/18:1/20:0)	-0.928742	-0.9012	-0.801149	-0.863283	-1.03935	-1.20035	-1.31304	-1.01842	-3.56365	-3.69906	-3.47889	-3.54655	-4.18871	-3.91339	-4.00438	-3.99368
TG 56:7; [M+NH4]+; TG(16:0/18:2/22:5)	-4.02991	-4.00103	-3.55248	-3.74864	-3.6662	-3.91336	-3.42567	-3.43799	-3.85484	-3.94935	-4.43324	-3.43852	-3.71141	-4.39928	-4.05063	-3.92282
TG 56:7; [M+NH4]+; TG(18:1/18:2/20:4)	-3.80914	-3.90187	-3.39117	-3.6054	-3.51796	-3.75083	-3.30496	-3.2609	-3.78408	-3.82795	-4.31645	-3.34898	-3.5444	-4.289	-3.87276	-3.68494
TG 56:7; [M+NH4]+; TG(16:0/18:1/22:6)	-3.72355	-3.85398	-3.33644	-3.51501	-3.46918	-3.69327	-3.26923	-3.19416	-3.75848	-3.79199	-4.27521	-3.31355	-3.48816	-4.2506	-3.81183	-3.60621
TG 56:7; [M+NH4]+; TG(16:1/18:1/22:5)	-3.58503	-3.78662	-3.27011	-3.44602	-3.40665	-3.623	-3.22589	-3.10913	-3.72351	-3.748	-4.22051	-3.26946	-3.42289	-4.20452	-3.75042	-3.50378
TG 54:1; [M+NH4]+; TG(18:0/18:0/18:1)	-0.743514	-0.733652	-0.550514	-0.641945	-1.0254	-1.14283	-1.27607	-0.900527	-1.79839	-1.95707	-1.605	-1.75271	-2.30239	-2.05282	-2.01952	-2.14316
DG 34:0; [M+NH4]+; DG(16:0/18:0/0:0)	-2.34407	-2.25871	-2.31193	-2.39742	-3.45087	-3.72104	-3.80484	-3.74591	-2.52792	-2.8736	-2.79796	-2.70884	-2.53109	-2.46329	-2.54134	-2.60961
N-(tetracosanoyl)-sphing-4-enine; [M+H]+; Cer(d18:1(4E)/24:0)	-0.379523	-0.477095	-0.491876	0.0981571	-0.950623	-1.03479	-1.07446	-1.0819	-0.20665	-0.381181	-0.389591	-0.332404	0.071701	0.0609588	-0.50738	-0.601499
PC 48:0; [M+H]+; GPCho(24:0/24:0)	-7.52519	-8.21706	-6.66982	-7.0988	-7.28983	-8.4821	-8.64344	-6.74139	-10.0567	-9.43505	-9.42433	-9.29996	-10.562	-10.4926	-9.18553	-10.2351
TG 56:2; [M+NH4]+; TG(18:0/18:1/20:1)	-0.84052	-0.78727	-0.77387	-0.796819	-0.985457	-1.15551	-1.22759	-0.973819	-3.67695	-3.63141	-3.49494	-3.61697	-4.19245	-3.92891	-4.0173	-4.05734
TG 55:2; [M+NH4]+; TG(16:0/18:2/21:0)	-2.74347	-2.61909	-2.08576	-2.38833	-2.11939	-2.24457	-2.56473	-1.93391	-2.41851	-2.97697	-3.1154	-3.09556	-3.57707	-3.42874	-2.8564	-3.0087
TG 54:1; [M+NH4]+; TG(16:0/18:0/20:1)	-0.694994	-0.666831	-0.516537	-0.578825	-0.995792	-1.10376	-1.22005	-0.886451	-1.77627	-1.95608	-1.6406	-1.76925	-2.31692	-2.09617	-2.0527	-2.15985
TG 46:2; [M+NH4]+; TG(12:0/18:1/16:1)	-6.27503	-6.30025	-6.05249	-6.21132	-5.70599	-5.76756	-5.85437	-5.80775	-7.17049	-7.06256	-7.28827	-7.25043	-7.3908	-7.21276	-7.00573	-7.07757
TG 56:2; [M+NH4]+; TG(16:0/20:1/20:1)	-0.737627	-0.752027	-0.749136	-0.722043	-0.94629	-1.08375	-1.14407	-0.886351	-3.7563	-3.36048	-3.51684	-3.56419	-4.12817	-4.02331	-4.07714	-4.12345
plasmenyl-PE 38:4; [M+H]+; PE(P-18:0/20:4(5E,8E,11E,14E))	-0.93976	-0.908629	-0.822778	-0.889599	-0.522799	-0.742281	-0.752802	-0.557211	-1.45435	-1.74588	-1.92241	-1.75385	-1.80521	-1.6996	-1.6226	-1.62283
N-(15Z-tetracosenoyl)-sphinganine; [M+H]+; Cer(d18:0/24:1(15Z))	-0.245605	-0.340426	-0.47595	0.0959567	-0.936999	-1.01895	-0.991281	-0.985698	-0.210851	-0.426809	-0.291987	-0.423634	0.148545	0.0419407	-0.576349	-0.50845
plasmenyl-PE 38:4; [M+H]+; PE(P-16:0/22:4(7Z,10Z,13Z,16Z))	-0.903764	-0.878465	-0.923959	-0.869239	-0.505295	-0.718087	-0.724467	-0.534304	-1.44321	-1.75067	-1.88858	-1.71689	-1.76168	-1.67623	-1.61494	-1.60442
TG 56:4; [M+NH4]+; TG(18:0/18:2/20:2)	-1.89674	-1.85592	-1.71106	-1.74305	-1.67248	-1.65246	-1.87301	-1.50637	-6.07714	-6.3263	-6.27433	-6.07439	-7.06792	-6.6033	-6.34867	-6.43737
TG 55:2; [M+NH4]+; TG(17:1/18:0/20:1)	-2.60128	-2.49894	-2.02971	-2.25387	-2.01938	-2.11266	-2.43301	-1.8472	-2.31856	-2.89399	-3.03468	-2.99643	-3.47334	-3.36717	-2.74881	-2.93107
TG 56:4; [M+NH4]+; TG(18:1/18:1/20:2)	-1.85681	-1.81163	-1.70512	-1.71225	-1.64908	-1.62597	-1.85507	-1.5004	-6.10061	-6.28226	-6.34957	-6.08931	-6.90921	-6.62479	-6.32217	-6.46793
plasmenyl-PE 36:1; [M+Na]+; PE(P-18:0/18:1(11E))	-0.803346	-0.764881	-0.982073	-0.885905	-0.583828	-0.67919	-0.638053	-0.617319	-1.41607	-1.77047	-1.8111	-1.66742	-1.66407	-1.64107	-1.60006	-1.54598
TG 56:4; [M+NH4]+; TG(18:0/18:1/20:3)	-1.83149	-1.78254	-1.70048	-1.69479	-1.64124	-1.61154	-1.84295	-1.49662	-6.12707	-6.24583	-6.3851	-6.10977	-6.90359	-6.63941	-6.30767	-6.48799
TG 54:1; [M+NH4]+; TG(16:0/18:1/20:0)	-0.509381	-0.463831	-0.474729	-0.568799	-0.854938	-1.03058	-1.12511	-0.819848	-1.81064	-2.04999	-1.74956	-1.80979	-2.38798	-2.23058	-2.13097	-2.22569
TG 55:2; [M+NH4]+; TG(18:1/18:1/19:0)	-2.52527	-2.3924	-1.98737	-2.1521	-1.95039	-2.03757	-2.28646	-1.77723	-2.24854	-2.83208	-2.97344	-2.92308	-3.39759	-3.3252	-2.67203	-2.8738
TG 52:6; [M+NH4]+; TG(16:1/18:2/18:3)	-8.01758	-7.53279	-7.00811	-7.31117	-7.61408	-7.4491	-6.99103	-7.28349	-8.91479	-9.46525	-9.4526	-9.34199	-9.61217	-9.27806	-9.79569	-10.4106
PE 40:7; [M+H]+; GPEtn(18:1(11E)/22:6(4Z,7Z,10Z,13Z,16Z,19Z))	-1.72545	-1.68727	-2.00152	-1.65872	-1.54203	-1.74645	-1.72366	-1.63017	-1.99303	-2.08792	-1.73176	-1.70562	-1.80109	-1.81549	-1.90833	-1.90711
TG 56:3; [M+NH4]+; TG(18:1/18:1/20:1)	-1.30791	-1.16724	-1.05407	-1.10274	-0.962397	-1.07611	-1.13155	-0.701712	-4.10341	-4.22313	-4.40579	-4.31572	-4.93779	-4.51022	-4.46225	-4.81601
TG 56:4; [M+NH4]+; TG(18:1/18:2/20:1)	-1.7566	-1.64897	-1.73219	-1.67383	-1.57721	-1.59301	-1.81361	-1.56467	-6.2638	-6.07684	-6.56897	-6.20865	-6.85263	-6.69503	-6.4969	-6.57597
DG 32:2; [M+NH4]+; DG(16:1/16:1/0:0)	-7.86849	-7.8728	-7.67149	-7.81037	-7.81496	-7.98321	-7.80013	-7.84067	-6.46084	-6.77017	-6.96225	-6.98117	-7.15953	-7.11969	-6.91808	-6.79329
TG 56:3; [M+NH4]+; TG(18:1/18:2/20:0)	-1.17854	-1.03433	-1.00286	-1.05409	-0.919659	-1.01065	-1.0608	-0.721724	-4.05264	-4.28564	-4.36143	-4.2	-4.86192	-4.55325	-4.35739	-4.71323
TG 56:4; [M+NH4]+; TG(16:0/18:1/22:3)	-1.74846	-1.62873	-1.74616	-1.67464	-1.55696	-1.58456	-1.81151	-1.5974	-6.25529	-6.11396	-6.31587	-6.10941	-6.75961	-6.60808	-6.54871	-6.64141
DG 36:1; [M+NH4]+; DG(18:0/18:1/0:0)	-1.69908	-1.56755	-1.44147	-1.62489	-2.42628	-2.64014	-2.79586	-2.66292	-2.57525	-2.68618	-2.87443	-2.6433	-2.68336	-2.6464	-2.48369	-2.62922
TG 56:3; [M+NH4]+; TG(18:0/18:2/20:1)	-1.06267	-0.967328	-0.982754	-1.00669	-0.883971	-0.96924	-1.00092	-0.775661	-4.10823	-4.33631	-4.34872	-4.20352	-4.7495	-4.56818	-4.38621	-4.62824
TG 56:3; [M+NH4]+; TG(16:0/20:1/20:2)	-0.992228	-0.926203	-1.0174	-0.95998	-0.860026	-0.979422	-0.967851	-0.80913	-4.19918	-4.37094	-4.36048	-4.2078	-4.68497	-4.59169	-4.47975	-4.63863
TG 56:3; [M+NH4]+; TG(18:0/18:1/20:2)	-0.985626	-0.922619	-1.03231	-0.935327	-0.850395	-0.990293	-0.965589	-0.819635	-4.2661	-4.39949	-4.36334	-4.21551	-4.65455	-4.65429	-4.56177	-4.64091
PC 38:1; [M+Na]+; GPCho(18:1(11E)/20:0)	-5.4836	-5.467	-5.84577	-5.59977	-5.65402	-5.56987	-5.92236	-5.29889	-5.164	-5.64296	-5.26586	-5.87457	-4.99954	-4.90627	-4.7964	-5.28171
DG 36:1; [M+NH4]+; DG(16:0/20:1/0:0)	-1.58226	-1.42533	-1.38946	-1.56788	-2.35161	-2.57249	-2.66514	-2.59279	-2.52906	-2.65637	-2.79196	-2.58719	-2.56045	-2.59985	-2.47526	-2.60788
TG 54:7; [M+NH4]+; TG(18:2/18:2/18:3)	-6.84785	-6.94214	-7.12056	-6.76472	-6.97404	-6.76942	-6.95657	-6.635	-7.33965	-8.2296	-7.61825	-7.94647	-8.72549	-7.97893	-7.97147	-8.58388
TG 48:1; [M+NH4]+; TG(16:0/16:0/16:1)	-1.32177	-1.15514	-1.20622	-1.24481	-0.992848	-0.98801	-1.0321	-0.918	-1.79684	-2.07107	-1.84205	-1.84305	-2.43555	-2.21776	-2.20477	-2.21993
TG 54:7; [M+NH4]+; TG(16:1/18:2/20:4)	-6.73479	-6.72227	-7.03866	-6.99554	-7.08546	-6.5261	-6.97837	-6.90884	-7.14385	-8.06021	-7.2467	-8.19785	-8.22272	-7.97104	-7.89874	-8.20832
DG 38:2; [M+NH4]+; DG(18:1/20:1/0:0)	-2.39019	-2.34072	-2.34409	-2.414	-2.59069	-2.77244	-2.68128	-2.80716	-3.93646	-3.9024	-4.07049	-3.82958	-4.11179	-4.03949	-3.95821	-4.03011
PE 36:2; [M+H]+; GPEtn(18:1(11E)/18:1(11E))	0.472393	0.471201	0.303763	0.528983	0.53234	0.496673	0.434158	0.611348	0.821453	0.610248	0.644577	0.781648	0.672859	0.61598	0.775933	0.700199
PE 36:3; [M+H]+; GPEtn(18:1(11E)/18:2(2E,4E))	-3.07324	-2.88159	-2.87933	-2.72839	-2.64648	-2.79655	-2.71387	-2.49215	-2.76519	-3.08234	-3.19538	-3.04246	-3.15068	-3.26112	-3.11208	-3.25078
PE 17:1; [M+H]+; GPEtn(3:0/14:1(9Z))	-1.50124	-1.49709	-1.67817	-1.70265	-1.54197	-1.66956	-1.6682	-1.75764	-3.56304	-3.39625	-3.44706	-3.55856	-3.27867	-3.16316	-3.36885	-3.30347
PE 15:0; [M+H]+; GPEtn(5:0/10:0)	-1.49875	-1.41757	-1.61173	-1.73451	-1.73345	-1.87014	-1.92858	-1.98583	-4.8623	-4.33092	-4.63165	-4.54684	-4.13056	-3.85595	-4.10599	-4.00494
PE 17:1; [M+H]+; GPEtn(2:0/15:1(9Z))	-1.4021	-1.39153	-1.58903	-1.59468	-1.38698	-1.61275	-1.61976	-1.68388	-3.46762	-3.36622	-3.34955	-3.45641	-3.22809	-3.02583	-3.26376	-3.24015
PE 36:3; [M+H]+; GPEtn(16:0/20:3(5Z,8Z,11Z))	-3.03535	-2.76896	-2.86067	-2.6589	-2.62044	-2.73366	-2.71261	-2.38441	-2.77476	-3.01524	-3.09211	-2.99608	-3.08508	-3.2047	-3.10506	-3.20835
DG 38:6; [M+NH4]+; DG(16:0/22:6/0:0)	-7.43681	-7.76245	-7.47741	-7.85909	-7.43324	-8.95828	-8.28638	-7.84541	-7.0665	-7.56618	-7.30107	-7.20885	-7.3341	-7.32239	-7.68579	-7.20288
TG 52:1; [M+NH4]+; TG(16:0/16:1/20:0)	0.0582799	0.104218	0.0315836	0.00610378	-0.0577478	-0.0523867	-0.235916	0.0203209	-0.933069	-0.986166	-0.759911	-0.799889	-1.4268	-1.19084	-1.17009	-1.28987
TG 54:6; [M+Na]+; TG(16:0/18:2/20:4)	-3.11803	-3.11103	-3.48246	-3.25553	-3.01962	-3.00142	-3.05106	-3.24068	-5.95036	-7.45834	-6.90242	-6.29751	-6.52578	-6.26582	-6.68106	-6.59106
DG 38:6; [M+NH4]+; DG(18:2/20:4/0:0)	-7.35151	-8.35372	-7.44878	-8.13912	-7.38037	-8.47587	-8.4035	-7.72634	-7.18972	-7.61471	-7.17204	-7.16881	-7.29732	-7.45301	-7.66769	-7.07828
TG 50:1; [M+NH4]+; TG(14:0/18:0/18:1)	0.24582	0.24921	0.156044	0.000618814	0.35837	0.392368	0.202945	0.312357	-0.398305	-0.706039	-0.423232	-0.391383	-1.08618	-0.837204	-0.877664	-0.872949
TG 52:1; [M+NH4]+; TG(16:0/18:0/18:1)	0.112079	0.135444	0.0242122	0.0302458	-0.0232705	-0.0259814	-0.192653	0.032234	-0.951182	-1.00029	-0.751322	-0.795018	-1.38668	-1.18878	-1.1837	-1.29896
TG 50:1; [M+NH4]+; TG(16:0/16:0/18:1)	0.26386	0.256825	0.149508	0.00570668	0.361337	0.39667	0.208301	0.312596	-0.406819	-0.717453	-0.427929	-0.388332	-1.08494	-0.843518	-0.881766	-0.877285
TG 48:3; [M+NH4]+; TG(14:1/16:1/18:1)	-7.0312	-6.71626	-6.77928	-6.47556	-6.4883	-5.99108	-6.42753	-5.9117	-9.39529	-8.36986	-8.16349	-8.45682	-9.11074	-8.40297	-8.57757	-8.23403
DG 40:7; [M+NH4]+; DG(18:2/22:5/0:0)	-8.00213	-8.35919	-8.08271	-8.17765	-7.26027	-8.00715	-8.17699	-7.77931	-7.61743	-7.409	-8.23046	-7.99119	-8.19304	-7.68436	-7.66391	-7.67577
TG 54:2; [M+NH4]+; TG(16:0/18:2/20:0)	-0.483462	-0.418652	-0.28101	-0.424003	-0.417949	-0.460233	-0.568994	-0.16848	-2.10049	-2.26651	-2.24222	-2.22686	-2.97914	-2.56836	-2.53042	-2.6642
TG 48:2; [M+NH4]+; TG(16:0/16:1/16:1)	-4.22686	-3.96411	-3.7834	-4.00705	-3.33724	-3.23336	-3.45403	-3.07067	-4.73743	-4.92921	-4.62102	-4.78049	-5.16307	-4.972	-5.05923	-4.92739
TG 48:2; [M+NH4]+; TG(14:0/16:1/18:1)	-4.18645	-3.94363	-3.77683	-4.00717	-3.33927	-3.2385	-3.43178	-3.07604	-4.83768	-4.94257	-4.64305	-4.79489	-5.14292	-5.00239	-5.02614	-4.92048
PC 46:0; [M+H]+; GPCho(23:0/23:0)	-9.24664	-8.75161	-8.99962	-7.99975	-8.81145	-8.34269	-9.12872	-8.21229	-9.92096	-9.97829	-10.1033	-10.5613	-10.6346	-8.50146	-9.694	-9.57379
PE 36:4; [M+H]+; GPEtn(16:0/20:4(5E,8E,11E,14E))	-1.73063	-1.62374	-1.62729	-1.6211	-1.70169	-1.78463	-1.81123	-1.82921	-3.08428	-3.39108	-3.27626	-3.11223	-3.13093	-3.01732	-2.87502	-2.74442
DG 38:3; [M+NH4]+; DG(18:2/20:1/0:0)	-3.97442	-3.87845	-3.90748	-3.9603	-4.05061	-4.07784	-4.15983	-4.0409	-5.63568	-5.7047	-5.98391	-5.58892	-6.36493	-6.18834	-5.91952	-6.035
TG 54:2; [M+NH4]+; TG(16:0/18:1/20:1)	-0.303038	-0.27581	-0.275914	-0.276172	-0.255813	-0.360599	-0.405805	-0.172378	-2.20394	-2.38458	-1.98258	-2.27376	-2.71378	-2.54109	-2.3636	-2.48397
PE 17:0; [M+H]+; GPEtn(4:0/13:0)	1.04161	0.943994	0.733996	0.594447	0.754902	0.324169	0.426756	0.295628	-2.70556	-2.27322	-2.73517	-2.44835	-2.26589	-1.7866	-2.21455	-2.26035
DG 38:3; [M+NH4]+; DG(18:1/20:2/0:0)	-3.87931	-3.8169	-3.83295	-3.85776	-3.88083	-4.00098	-4.0847	-4.09174	-5.59442	-5.73666	-5.87117	-5.56606	-6.40137	-6.26295	-5.93735	-6.1052
DG 38:4; [M+NH4]+; DG(16:0/22:4/0:0)	-5.52989	-5.49566	-5.64371	-5.49832	-5.42318	-5.57543	-5.833	-5.44776	-5.47313	-5.59445	-5.84568	-5.82978	-6.38352	-6.17414	-6.00801	-5.95851
TG 54:3; [M+NH4]+; TG(16:0/18:2/20:1)	-1.0948	-0.985818	-0.847601	-0.918505	-0.595627	-0.586455	-0.746985	-0.419388	-3.11472	-3.17518	-3.10259	-3.13011	-3.82212	-3.5995	-3.3519	-3.4864
TG 50:2; [M+NH4]+; TG(16:0/16:0/18:2)	-1.58957	-1.54737	-1.37253	-1.51684	-1.07758	-1.08549	-1.05269	-0.885857	-2.41564	-2.5763	-2.43946	-2.40113	-3.12234	-2.90716	-2.71086	-2.81948
TG 52:4; [M+Na]+; TG(16:1/18:1/18:2)	-0.74744	-0.821929	-0.925716	-0.90219	-0.508698	-0.569572	-0.711114	0.00637441	-1.76328	-1.88174	-1.73619	-1.6926	-2.16582	-2.09841	-2.03741	-1.98387
TG 54:6; [M+NH4]+; TG(18:1/18:2/18:3)	-4.99274	-4.93749	-5.02611	-4.96398	-5.03728	-5.11058	-5.18831	-4.99938	-7.37411	-7.24807	-7.30261	-7.32623	-7.64695	-7.36379	-7.23357	-7.00342
TG 54:6; [M+NH4]+; TG(16:0/18:1/20:5)	-4.94006	-4.90652	-5.02322	-4.97169	-5.01124	-5.03836	-5.14949	-5.02829	-7.30382	-7.34275	-7.20041	-7.27155	-7.48221	-7.30099	-7.32806	-7.00545
DG 38:4; [M+NH4]+; DG(18:1/20:3/0:0)	-5.4894	-5.56633	-5.30612	-5.39396	-5.12954	-5.5721	-5.6144	-5.43855	-5.40234	-5.46222	-5.64803	-5.65036	-6.07552	-5.9555	-5.76117	-6.06263
TG 54:6; [M+NH4]+; TG(16:0/16:1/22:5)	-4.91995	-4.9012	-5.01264	-4.97471	-5.01237	-5.0044	-5.13206	-5.0405	-7.2967	-7.4052	-7.17781	-7.26007	-7.48131	-7.30259	-7.34062	-7.02192
TG 54:3; [M+NH4]+; TG(18:0/18:1/18:2)	-0.929124	-0.853771	-0.856597	-0.832092	-0.498555	-0.57267	-0.7178	-0.479347	-3.21353	-3.19605	-3.05825	-2.95664	-3.70091	-3.59374	-3.60821	-3.56673
DG 38:5; [M+NH4]+; DG(18:2/20:3/0:0)	-6.60214	-6.39537	-6.58105	-6.71007	-6.35099	-6.71951	-6.73052	-6.93904	-6.12043	-6.24274	-6.37817	-6.14153	-6.35661	-6.1863	-6.19114	-6.47753
TG 50:2; [M+NH4]+; TG(16:0/16:1/18:1)	-1.53441	-1.3481	-1.35537	-1.47576	-0.979796	-1.02684	-0.95635	-0.873312	-2.36349	-2.49054	-2.30375	-2.37156	-3.08838	-2.79722	-2.66927	-2.74073
TG 54:3; [M+NH4]+; TG(16:0/18:1/20:2)	-0.885758	-0.808069	-0.87654	-0.824365	-0.508836	-0.586176	-0.722051	-0.523492	-3.25886	-3.22802	-3.05185	-2.94776	-3.67561	-3.60167	-3.60493	-3.54874
TG 52:2; [M+NH4]+; TG(16:0/18:0/18:2)	-0.508781	-0.440211	-0.213367	-0.381684	0.00892331	0.00671431	-0.22922	0.157355	-1.39401	-1.55269	-1.50198	-1.48042	-2.15763	-1.75482	-1.64447	-1.68739
TG 54:4; [M+NH4]+; TG(16:0/18:1/20:3)	-2.80779	-2.76977	-2.45143	-2.78678	-2.35645	-2.35885	-2.43895	-2.20668	-5.94394	-6.10611	-5.76456	-5.85835	-6.29575	-6.48558	-6.3374	-6.44103
TG 54:4; [M+NH4]+; TG(16:0/16:1/22:3)	-2.71371	-2.7186	-2.43422	-2.74577	-2.3317	-2.33625	-2.40775	-2.18728	-5.94321	-6.06405	-5.76014	-5.82373	-6.36803	-6.364	-6.27298	-6.3441
PE 38:5; [M+H]+; GPEtn(18:1(11E)/20:4(5E,8E,11E,14E))	-0.986574	-1.01232	-1.08665	-0.929326	-0.885522	-1.04485	-1.06306	-0.977173	-1.44848	-1.85903	-1.89491	-1.60439	-1.76282	-2.02927	-1.72554	-1.74643
TG 54:5; [M+NH4]+; TG(18:1/18:1/18:3)	-4.18308	-3.99454	-3.88583	-4.13774	-4.06563	-4.05318	-3.92206	-3.74875	-6.36307	-6.79348	-6.41484	-6.80538	-7.21115	-6.94409	-6.99916	-6.74582
TG 54:5; [M+NH4]+; TG(16:1/18:1/20:3)	-4.11441	-3.93387	-3.86606	-4.07	-4.02858	-4.00084	-3.9082	-3.7965	-6.53843	-6.73918	-6.36709	-6.82167	-7.16205	-6.99397	-6.86164	-6.72308
TG 54:5; [M+NH4]+; TG(16:0/18:1/20:4)	-4.10355	-3.92679	-3.87011	-4.06475	-4.01077	-3.98927	-3.90957	-3.8039	-6.55838	-6.73321	-6.29229	-6.84353	-7.13417	-6.9958	-6.83969	-6.70326
TG 50:4; [M+NH4]+; TG(16:1/16:1/18:2)	-7.06801	-6.79404	-6.75627	-6.50522	-6.43106	-6.3683	-6.62985	-6.60446	-8.50878	-8.69908	-9.24398	-8.36085	-8.87219	-9.20075	-9.12501	-9.77855
TG 54:5; [M+NH4]+; TG(16:0/16:1/22:4)	-4.08782	-3.92394	-3.87934	-4.06074	-3.99601	-3.97586	-3.90991	-3.82083	-6.59922	-6.7271	-6.26502	-6.85305	-7.08156	-6.98686	-6.7156	-6.71033
TG 54:4; [M+NH4]+; TG(16:1/18:1/20:2)	-2.57081	-2.51431	-2.38349	-2.546	-2.22196	-2.28888	-2.37697	-2.16747	-5.94751	-5.87502	-5.74778	-5.68102	-6.45209	-6.08397	-6.17207	-6.03097
TG 54:5; [M+NH4]+; TG(16:0/16:0/22:5)	-4.00045	-3.87222	-3.99648	-4.03199	-3.94126	-4.04118	-3.90325	-3.97916	-6.89139	-6.73849	-6.59466	-6.76773	-6.84233	-7.02001	-6.66311	-7.32749
TG 54:4; [M+NH4]+; TG(16:0/16:0/22:4)	-2.55298	-2.47673	-2.39663	-2.5222	-2.20844	-2.274	-2.36938	-2.17202	-5.92639	-5.89031	-5.71675	-5.66601	-6.48311	-6.08098	-6.18051	-6.01582
TG 52:5; [M+NH4]+; TG(16:0/16:1/20:4)	-6.70183	-6.4844	-6.71273	-6.67257	-6.17401	-6.66025	-6.5465	-6.02883	-8.01388	-7.92739	-8.18681	-8.0872	-9.49046	-8.81505	-8.80278	-9.04994
TG 52:2; [M+NH4]+; TG(16:1/18:0/18:1)	-0.139014	-0.196014	-0.198039	-0.225977	0.187801	0.1497	-0.0623256	0.18289	-1.5773	-1.5479	-1.3856	-1.28603	-1.96281	-1.72532	-1.7199	-1.66631
TG 50:3; [M+NH4]+; TG(16:0/16:1/18:2)	-4.68523	-4.15917	-3.89626	-4.26313	-3.78183	-3.66042	-3.72368	-3.46325	-5.52728	-5.76268	-5.92299	-5.79721	-6.80959	-6.29725	-6.20288	-6.25079
TG 52:2; [M+NH4]+; TG(14:0/18:1/20:1)	-0.14109	-0.183251	-0.231133	-0.219074	0.183689	0.14039	-0.0689588	0.126559	-1.62979	-1.5785	-1.38668	-1.26742	-1.97124	-1.75517	-1.76756	-1.67609
PC 36:7; [M+Na]+; GPCho(14:1(9Z)/22:6(4Z,7Z,10Z,13Z,16Z,19Z))	-5.24232	-5.3907	-5.66945	-5.46297	-5.48638	-5.61875	-5.94613	-6.22876	-6.64293	-7.67896	-6.49565	-6.52112	-7.07433	-6.80166	-7.26262	-6.93816
PC 36:7; [M+Na]+; GPCho(18:3(9Z,12Z,15Z)/18:4(6Z,9Z,12Z,15Z))	-5.65064	-5.23316	-5.10963	-5.50773	-5.32769	-5.63453	-6.11556	-6.14473	-8.3102	-8.16209	-7.89746	-8.16613	-8.22147	-8.10038	-8.08099	-8.08794
TG 50:3; [M+NH4]+; TG(16:1/16:1/18:1)	-4.57826	-4.12541	-3.93938	-4.18324	-3.61331	-3.60775	-3.72979	-3.40178	-5.51501	-5.84076	-5.82506	-5.627	-6.55332	-6.02916	-6.33568	-6.28178
TG 52:5; [M+NH4]+; TG(16:1/18:2/18:2)	-6.45933	-6.52743	-6.21397	-6.60689	-5.98522	-6.56773	-6.40094	-6.06457	-7.83928	-8.31282	-8.61282	-7.89271	-9.17359	-8.85372	-8.78824	-8.62111
TG 52:3; [M+NH4]+; TG(16:1/18:1/18:1)	-2.01249	-1.91428	-1.90694	-2.07812	-1.5502	-1.54821	-1.61625	-1.47449	-3.68877	-3.8769	-3.67122	-3.75811	-4.4587	-4.32308	-4.23632	-4.54869
TG 52:3; [M+NH4]+; TG(16:0/18:1/18:2)	-1.99524	-1.90542	-1.91278	-2.07109	-1.54365	-1.5406	-1.61017	-1.46521	-3.69978	-3.87434	-3.67556	-3.76398	-4.46316	-4.30963	-4.23284	-4.55431
TG 52:3; [M+NH4]+; TG(16:0/16:1/20:2)	-1.96806	-1.89386	-1.92034	-2.06854	-1.53574	-1.52955	-1.6	-1.45452	-3.71851	-3.8663	-3.67797	-3.77143	-4.47161	-4.29792	-4.23847	-4.56605
TG 52:5; [M+NH4]+; TG(16:1/18:1/18:3)	-6.4072	-6.75267	-6.15064	-6.39735	-6.06531	-6.29322	-6.09976	-6.13302	-8.17687	-8.80059	-8.89454	-7.81166	-8.55537	-9.03293	-8.46639	-8.51731
TG 52:4; [M+NH4]+; TG(16:1/18:1/18:2)	-4.54567	-4.57851	-4.41667	-4.47747	-4.37009	-4.40051	-4.17636	-4.05668	-6.48615	-7.57896	-7.14295	-7.06729	-7.93262	-7.4539	-7.49914	-7.36134
DG 32:1; [M+NH4]+; DG(16:0/16:1/0:0)	-4.66622	-4.76215	-4.55482	-4.5653	-4.8705	-5.055	-5.07686	-4.69307	-3.1845	-3.50696	-3.59742	-3.37144	-3.34413	-3.40153	-3.07924	-3.21742
DG 32:1; [M+NH4]+; DG(14:0/18:1/0:0)	-4.42258	-4.50008	-4.54488	-4.41113	-4.74888	-4.86671	-4.80584	-4.66883	-3.19375	-3.48184	-3.55741	-3.37561	-3.2879	-3.33336	-3.0382	-3.3008
TG 52:4; [M+NH4]+; TG(16:0/16:1/20:3)	-4.36134	-4.30054	-4.18071	-4.36728	-4.34421	-4.0472	-4.05555	-3.89554	-7.2844	-7.30851	-7.107	-6.84445	-7.6273	-7.68262	-7.47738	-7.34868
TG 52:4; [M+NH4]+; TG(16:0/18:2/18:2)	-4.32761	-4.20024	-4.11983	-4.31038	-4.29642	-3.95865	-4.005	-3.89533	-7.47466	-7.26691	-6.98975	-6.85881	-7.67368	-7.78204	-7.53446	-7.27251
lysoPC 18:0; [M+H]+; PC(18:0/0:0)	-0.605103	-0.776113	-0.350304	-0.91826	-0.997179	-1.76918	-1.21069	-1.50963	-3.0579	-2.76133	-3.18529	-2.88776	-3.25422	-2.76981	-2.89008	-2.786
DG 34:3; [M+NH4]+; DG(16:1/18:2/0:0)	-8.72027	-8.36533	-8.93519	-8.97172	-8.7561	-8.59816	-8.7523	-8.9726	-9.05196	-8.95509	-8.91211	-9.30782	-9.51473	-9.86276	-10.0355	-9.44203
PE 36:1; [M+Na]+; GPEtn(18:0/18:1(11E))	0.167343	0.185134	0.0276687	0.15484	0.0984637	0.0885851	-0.0281981	0.168518	-1.45652	-1.61879	-1.66163	-1.35651	-1.58001	-1.5975	-1.47806	-1.53946
PC 36:4; [M+Na]+; GPCho(12:0/24:4(5Z,8Z,11Z,14Z))	-3.36422	-3.35286	-3.3494	-3.30981	-3.26099	-3.27881	-3.20063	-3.32093	-3.37091	-4.47095	-3.51263	-3.40842	-3.74291	-3.32566	-3.59917	-3.60352
PC 36:5; [M+H]+; GPCho(18:2(2E,4E)/18:3(6Z,9Z,12Z))	-2.30411	-2.32218	-2.25448	-2.30936	-2.26784	-2.39432	-2.3593	-2.29095	-2.11635	-1.99033	-2.25261	-2.08766	-2.52452	-2.36393	-2.45083	-2.4346
DG 36:2; [M+NH4]+; DG(18:1/18:1/0:0)	-2.10984	-2.12769	-2.04668	-2.19711	-2.27065	-2.3381	-2.46338	-2.24951	-2.39266	-2.57263	-2.61896	-2.34137	-2.77836	-2.54585	-2.54205	-2.51371
DG 36:3; [M+NH4]+; DG(18:1/18:2/0:0)	-5.55061	-5.57642	-5.4621	-5.73367	-5.30057	-5.46116	-5.79458	-5.41248	-5.79541	-5.88411	-6.12486	-5.91146	-6.44406	-6.28353	-7.2231	-6.37215
DG 34:2; [M+NH4]+; DG(16:1/18:1/0:0)	-4.53244	-4.36317	-4.30612	-4.37846	-4.41626	-4.60418	-4.50806	-4.31728	-3.50834	-3.40354	-3.5661	-3.3946	-3.84858	-3.55592	-3.24078	-3.58596
DG 34:2; [M+NH4]+; DG(16:0/18:2/0:0)	-4.52546	-4.37207	-4.27458	-4.30901	-4.44992	-4.59005	-4.51775	-4.26395	-3.50307	-3.41062	-3.53924	-3.36595	-3.77107	-3.56525	-3.2868	-3.58119
PE 33:0; [M-H]-; GPEtn(16:0/17:0)	-3.17583	-3.43843	-2.81589	-3.23923	-2.83221	-3.1457	-3.07483	-2.60312	-2.57258	-2.17313	-1.97457	-2.39228	-1.86153	-2.19971	-1.84237	-1.97565
PI 40:2; [M-H]-; GPIns(18:0/22:2(13Z,16Z))	1.70248	1.44555	1.23824	1.47202	1.41071	1.86194	1.05944	1.40199	-1.91051	-1.64135	-1.11108	-1.58117	-0.535606	-1.38135	-0.502407	-1.50095
plasmenyl-PE 36:5; [M-H]-; PE(P-16:0/20:5(5Z,8Z,11Z,14Z,17Z))	-1.28131	-1.08381	-1.02675	-1.20327	-0.867206	-1.33664	-1.2588	-0.961597	-0.419589	-0.38531	-0.564791	-1.17021	-0.77569	-0.151151	-1.04302	-0.791461
CL 80:2; [M-2H](2-); CL(18:1/22:0/20:1/20:0)	-2.37945	-3.07061	-3.03768	-3.38864	-2.20005	-2.39627	-2.93774	-2.09976	-3.43001	-2.79271	-2.58245	-3.41518	-2.43422	-2.51452	-3.02976	-2.84197
PS 42:1; [M-H]-; GPSer(18:1(11E)/24:0)	-2.09812	-2.0724	-1.83172	-2.04392	-2.46568	-1.72994	-2.87576	-2.24524	-0.588339	-0.416952	-0.556232	-0.494166	-0.26964	-0.789371	-0.36874	-0.757481
PC 41:1; [M-Ac-H]-; GPCho(18:1(11E)/23:0)	-1.88632	-1.56442	-1.52852	-1.96866	-2.02806	-2.30398	-2.66556	-2.26744	-2.71387	-2.8453	-2.03073	-2.62237	-2.15738	-2.56515	-2.21033	-2.352
plasmenyl-PE 42:4; [M-H]-; PE(P-20:0/22:4(7Z,10Z,13Z,16Z))	-3.10725	-2.96525	-2.7251	-2.43922	-2.58186	-2.20798	-2.72303	-2.5911	0.0183625	-0.038597	-3.40939	0.0542702	-4.6764	-4.52729	-4.69507	-3.96715
PE 40:0; [M-H]-; GPEtn(16:0/24:0)	0.0782703	-0.264742	0.0875334	-0.176042	0.305712	0.0492679	-0.0814065	0.341962	-0.556679	-0.377398	0.128533	-0.562975	0.476073	0.424481	0.3287	0.0899253
PE 41:1; [M-H]-; GPEtn(18:1(11E)/23:0)	-0.31075	-0.0957242	-0.40274	-0.293463	0.141868	0.0679009	0.0528394	0.435919	0.716735	1.20155	1.11	0.646651	1.27439	0.701472	1.1647	1.07656
PC 40:1; [M-Ac-H]-; GPCho(20:0/20:1(11E))	-3.21671	-3.64749	-3.44835	-4.04303	-2.60561	-3.22441	-3.58009	-3.26399	-3.13268	-3.29439	-2.8016	-3.24906	-2.3533	-2.12904	-2.81436	-2.97479
PI 38:1; [M-H]-; GPIns(18:0/20:1(11E))	1.80307	1.32462	1.35813	1.54284	1.86903	1.74614	1.35907	1.18049	-1.41785	-0.415708	-0.000219022	-0.52229	0.531251	0.403522	0.444773	-0.128581
PC 43:1; [M-Ac-H]-; GPCho(18:1(11E)/25:0)	-2.86433	-3.52867	-2.80899	-4.24843	-4.10971	-3.47454	-4.44417	-4.18731	-3.8785	-3.32245	-4.12901	-3.7603	-2.29298	-3.3078	-3.54835	-2.38577
PC 24:2; [M+HCOO]-; GPCho(2:0/22:2(13Z,16Z))	-2.67194	-2.98437	-2.50274	-3.23483	-2.51714	-2.11857	-3.31422	-2.76891	-1.83111	-1.39625	-1.37727	-1.58173	-1.77757	-1.93762	-1.98439	-2.21607
plasmenyl-PE 40:3; [M-H]-; PE(P-20:0/20:3(5Z,8Z,11Z))	-3.0415	-3.30577	-2.99967	-2.723	-3.08069	-2.53961	-3.26609	-2.51498	-2.15785	-2.77832	-2.46574	-2.61415	-2.13305	-3.08509	-2.27182	-2.23041
CL 68:2; [M-2H](2-); CL(16:0/16:1/18:0/18:1)	-4.21186	-3.79348	-3.87521	-4.11597	-4.23667	-4.69487	-3.90282	-4.75772	-3.21576	-3.79866	-4.03506	-2.81666	-2.66124	-3.4919	-3.34856	-3.0738
PE 38:2; [M-H]-; GPEtn(18:0/20:2(11Z,14Z))	-2.12554	-3.52377	-2.00682	-2.06017	-2.78178	-2.05937	-2.10561	-2.53272	-4.40747	-3.71456	-4.56312	-3.59014	-4.29455	-3.47389	-4.13813	-3.71679
lysoPE 22:1; [M-H]-; PE(22:1(13Z)/0:0)	0.749879	0.496372	0.848962	0.787614	0.466383	1.01417	1.20756	0.953254	-4.04018	-3.6176	-2.5025	-3.48878	-2.63367	-3.05353	-2.18326	-2.77691
PC 44:2; [M+HCOO]-; GPCho(18:1(11E)/26:1(5Z))	-1.78161	-1.94653	-2.39154	-2.01602	-1.46522	-2.3814	-2.38013	-2.04067	-4.72474	-5.23916	-3.96556	-4.78627	-3.16517	-4.24318	-4.10431	-4.17782
CL 70:3; [M-2H](2-); CL(16:0/18:1/18:1/18:1)	0.00580814	0.0854061	0.148767	-0.28157	0.303768	0.156867	-0.054609	0.234362	-2.42378	-1.85094	-1.87535	-2.27762	-1.59066	-2.04623	-2.33398	-1.99308
CL 70:5; [M-2H](2-); CL(18:1/16:1/18:2/18:1)	-2.23612	-1.98912	-1.78198	-1.88341	-1.90509	-1.93566	-1.88724	-2.0459	-0.981637	-0.153022	-0.274976	-0.980391	-0.264236	-0.72525	-0.292871	-0.825555
CL 70:5; [M-2H](2-); CL(18:1/18:1/18:2/16:1)	-2.23186	-1.9948	-1.80175	-1.87521	-1.89797	-1.94387	-1.87774	-2.04939	-0.984693	-0.154473	-0.280551	-0.992422	-0.271797	-0.728233	-0.298054	-0.822486
PC 33:2; [M-Ac-H]-; GPCho(15:1(9Z)/18:1(11E))	-2.71728	-2.23318	-2.4183	-2.55616	-1.79193	-1.76937	-2.35042	-1.7394	-2.05048	-2.29531	-2.01515	-1.98495	-1.68905	-2.21887	-2.06108	-2.24403
PS 38:1; [M-H]-; GPSer(18:0/20:1(11E))	-1.45817	-1.50689	-1.71982	-1.67571	-0.997146	-0.917874	-1.70286	-1.60968	-1.6151	-1.05128	-0.517679	-1.2614	-0.0211459	-0.673124	-0.713214	-1.35108
CL 70:3; [M-2H](2-); CL(18:1/16:0/18:1/18:1)	-0.0511128	-0.00956752	0.155801	-0.216203	0.216078	0.116701	-0.191849	0.193263	-2.34795	-1.93322	-2.20456	-2.46486	-1.69112	-2.13915	-2.49196	-2.0236
PI 40:3; [M-H]-; GPIns(18:1(11E)/22:2(13Z,16Z))	2.52897	2.20932	2.12348	2.3051	2.5268	3.26424	1.94433	2.36441	-2.49428	-1.92132	-1.12845	-2.00093	-1.70794	-2.21548	-1.6799	-2.14342
PC 40:5; [M+HCOO]-; GPCho(18:3(6Z,9Z,12Z)/22:2(13Z,16Z))	-0.736373	-0.830285	-0.859752	-1.16568	-0.760582	-0.604146	-0.769716	-0.901871	-2.63166	-3.0409	-2.92341	-3.03282	-3.42237	-2.89705	-3.11204	-3.45083
lysoPE 16:1; [M-H]-; PE(16:1(7Z)/0:0)	-1.06793	-0.746417	-0.87828	-2.27603	-0.403503	-1.04942	-1.02095	-0.777143	-2.41813	-2.24304	-2.74032	-2.63683	-2.68875	-3.18307	-3.088	-2.63352
PC 35:3; [M-Ac-H]-; GPCho(15:0/20:3(5Z,8Z,11Z))	-0.305443	-0.111904	-0.0519356	-0.255925	0.134002	-0.101841	-0.362235	0.24574	-0.433233	-0.377059	-0.153444	-0.606595	0.222622	0.506021	-0.253437	-0.0883977
PE 43:4; [M-H]-; GPEtn(20:4(5E,8E,11E,14E)/23:0)	-3.21898	-2.52911	-2.90295	-2.56614	-2.90261	-2.74141	-2.19396	-2.69536	-3.91885	-3.19208	-2.9707	-3.23756	-2.96903	-2.93556	-3.1072	-4.2564
CL 70:2; [M-2H](2-); CL(18:0/16:0/18:1/18:1)	-1.36313	-1.57807	-1.78436	-1.94314	-2.84494	-3.67571	-3.51141	-3.48794	-2.5385	-2.3467	-2.12375	-3.01257	-1.22605	-1.85995	-1.63011	-1.59799
PS 33:1; [M-H]-; GPSer(15:0/18:1(11E))	-3.64509	-3.18253	-2.89752	-3.96852	-2.40696	-3.17524	-3.9466	-3.87125	-4.65139	-4.21543	-3.90799	-4.75314	-3.34024	-3.11137	-4.43284	-3.51338
PE 31:1; [M-H]-; GPEtn(15:0/16:1(7Z))	-1.83394	-1.8935	-2.36058	-1.87139	-2.28005	-1.9827	-2.15337	-2.16364	-2.40523	-2.34367	-2.2208	-2.01988	-2.75528	-2.98239	-2.50761	-2.6502
CL 66:2; [M-2H](2-); CL(14:0/18:1/18:1/16:0)	-1.84793	-1.4223	-1.64673	-1.8942	-3.29278	-2.88253	-3.75277	-3.47896	-3.35584	-3.11354	-3.53028	-2.75314	-2.14861	-2.3955	-2.67344	-2.19839
PE 35:0; [M-H]-; GPEtn(17:0/18:0)	-1.88877	-1.77725	-1.69501	-1.98622	-1.26894	-1.63684	-2.18992	-1.7216	-1.8798	-1.51563	-1.34261	-1.61749	-1.18545	-0.997853	-1.56407	-1.30012
PS 44:6; [M-H]-; GPSer(22:0/22:6(4Z,7Z,10Z,13Z,16Z,19Z))	1.16337	-1.40584	-1.46843	-1.86287	1.17403	1.84374	-1.6873	1.58766	0.124014	0.248151	1.35383	0.743589	2.00044	1.75201	1.50258	0.738366
PA 40:2; [M-H]-; GPA(20:1(11E)/20:1(11E))	-1.14537	-0.83972	-0.928744	-1.23957	-0.716231	-0.882012	-0.870905	-0.725783	-2.31331	-2.15195	-1.68258	-2.21845	-1.46628	-1.19909	-2.04002	-1.87856
PC 40:1; [M-CH3]-; GPCho(20:0/20:1(11E))	2.79017	2.52531	2.76258	2.5997	2.81714	2.74898	2.34337	3.14644	-3.28427	-2.56285	-2.38803	-4.02089	-2.0085	-2.34493	-2.56595	-2.83551
PC 40:7; [M-CH3]-; GPCho(18:1(11E)/22:6(4Z,7Z,10Z,13Z,16Z,19Z))	-3.83494	-2.9254	-3.17904	-3.85491	-3.66793	-3.26633	-3.52639	-4.08409	-3.9109	-3.07818	-3.93063	-4.33287	-3.64452	-3.87521	-4.24606	-3.89284
PE 35:0; [M-H]-; GPEtn(16:0/19:0)	-2.77432	-2.27088	-2.0838	-2.36455	-2.8912	-2.99193	-3.97353	-2.37535	0.105813	0.392229	0.0237121	-0.244926	-0.445094	-0.167214	-0.58136	-0.388649
plasmenyl-PE 36:1; [M-H]-; PE(P-18:0/18:1(11E))	-1.96713	-2.68672	-1.98765	-2.75129	-1.73927	-3.41476	-2.23336	-2.10921	-2.36359	-2.78062	-2.80925	-2.40031	-1.88064	-2.91516	-2.20154	-2.8923
PS 32:1; [M-H]-; GPSer(16:0/16:1(7Z))	-0.519091	-0.753559	-0.877946	-0.802357	-0.0335993	-0.00223544	-0.235671	0.0705885	-1.30296	-0.718231	-0.304919	-0.902363	-0.524553	-0.889637	-0.973775	-1.23253
PI 40:3; [M-H]-; GPIns(20:1(11E)/20:2(11Z,14Z))	2.59522	2.14197	2.18707	2.24886	2.69134	3.27142	1.92912	2.48908	-2.21592	-1.1536	-1.62809	-1.93646	-1.17662	-1.88255	-1.40347	-1.94098
PC 35:2; [M-Ac-H]-; GPCho(17:2(9Z,12Z)/18:0)	-1.27675	-1.23927	-1.24069	-1.04718	-1.08894	-1.25185	-1.14035	-0.608007	-2.26574	-2.52225	-2.41094	-2.70382	-2.28894	-2.75356	-2.34438	-2.59613
PE 46:4; [M-H]-; GPEtn(20:4(5E,8E,11E,14E)/26:0)	-1.3236	-1.76696	-1.63313	-0.574573	-0.913802	-0.51055	-0.756082	-0.50811	-4.327	-3.18427	-3.42773	-4.10145	-2.31904	-2.35138	-3.04912	-2.93586
PC 37:3; [M-Ac-H]-; GPCho(17:1(9Z)/20:2(11Z,14Z))	-0.482697	-0.174226	-0.220763	-0.526908	0.331446	-0.0560327	0.0624429	0.500906	-1.00683	-0.431202	-0.82922	-1.29043	0.204837	-0.797749	-0.158931	-0.333815
PS 42:6; [M-H]-; GPSer(20:0/22:6(4Z,7Z,10Z,13Z,16Z,19Z))	2.43008	2.24944	2.20067	2.13287	2.38374	2.97052	1.96632	2.52479	-1.39309	-0.595585	-0.60692	-0.783912	-0.272461	-0.544472	1.54619	-0.49463
PC 29:1; [M-Ac-H]-; GPCho(11:0/18:1(11E))	1.32695	1.08886	1.16267	1.27523	2.0652	1.61443	1.50014	2.13711	0.799766	0.908802	1.18602	0.702924	1.63614	1.99979	1.14401	1.13261
PE 46:1; [M-H]-; GPEtn(20:1(11E)/26:0)	-1.71316	-1.93497	-2.17822	-1.87244	-2.15823	-1.96588	-1.97564	-2.24403	-5.32559	-4.35335	-4.0887	-4.15647	-3.72163	-3.52199	-3.12112	-4.00434
PC 35:2; [M-Ac-H]-; GPCho(15:1(9Z)/20:1(11E))	4.21134	4.24155	4.32293	4.26201	4.34551	4.34558	4.09001	4.48994	-1.89161	-1.23872	-2.20338	-2.58191	-0.825585	-1.19031	-1.06616	-1.52445
PC 27:1; [M-Ac-H]-; GPCho(11:0/16:1(7Z))	-2.99937	-2.54637	-3.44438	-3.09278	-2.9572	-2.74608	-3.34514	-2.00326	-4.14195	-2.98347	-2.93202	-3.29112	-3.40722	-2.01148	-2.63092	-3.20687
PC 32:0; [M+HCOO]-; GPCho(16:0/16:0)	-4.82059	-4.14858	-4.03291	-2.98523	-4.21343	-2.51919	-3.75537	-4.49126	-3.13237	-3.17616	-4.25437	-4.49966	-2.94801	-3.04876	-3.16806	-3.33149
PC 40:5; [M+HCOO]-; GPCho(20:2(11Z,14Z)/20:3(5Z,8Z,11Z))	-1.97054	-2.02261	-2.09431	-1.8043	-1.62975	-0.873546	-2.45004	-0.935581	-3.47462	-4.25971	-4.80389	-3.14844	-3.04152	-3.95863	-3.55229	-3.79584
PE 46:5; [M-H]-; GPEtn(22:5(4Z,7Z,10Z,13Z,16Z)/24:0)	-0.120679	0.189824	-0.200024	-0.798912	-0.00232085	-0.214657	0.0922466	0.259396	-1.83951	-1.60451	-1.10361	-1.52686	-0.670839	-0.747875	-0.57946	-0.539649
PC 44:5; [M-Ac-H]-; GPCho(20:4(5E,8E,11E,14E)/24:1(15Z))	-1.80006	-1.57324	-1.48431	-1.88103	-1.53443	-1.77414	-1.54332	-1.41897	-4.1588	-2.88384	-3.75182	-4.01584	-3.4116	-5.0644	-3.12438	-3.86573
PC 34:2; [M+HCOO]-; GPCho(16:0/18:2(2E,4E))	0.297169	0.167207	0.440517	0.0648946	0.346376	0.173798	0.0348652	0.704462	-0.550697	-0.118832	-0.0729924	-0.335302	0.294789	0.0928816	0.054935	0.140148
CL 78:13; [M-2H](2-); CL(16:1/18:1/22:5/22:6)	-2.13117	-1.69457	-2.17444	-2.29779	-2.53239	-2.32785	-2.03695	-2.05834	-2.78667	-3.07786	-2.94405	-2.70789	-3.01127	-2.15614	-3.75436	-3.02008
CL 68:7; [M-2H](2-); CL(16:1/18:2/16:1/18:3)	0.660964	0.357521	0.398435	0.266966	0.569852	0.903965	0.661558	0.683118	-1.92631	-1.52697	-1.30623	-2.02925	-1.23789	-1.09891	-1.56761	-1.23908
MGDG 38:2; [M-H]-; MGDG(18:1(11E)/20:1(11E))	2.25266	2.38832	2.29578	2.27853	2.39354	2.46998	2.3401	2.5318	-1.12216	-0.823704	-1.44462	-1.46598	-1.27901	-1.88368	-1.60977	-1.61559
PC 44:3; [M-Ac-H]-; GPCho(18:1(11E)/26:2(5E,9Z))	0.457371	0.802676	0.861043	0.703559	0.710486	0.678212	0.67751	0.743677	-3.46063	-4.20714	-3.16949	-4.10573	-2.15922	-2.36041	-2.31154	-2.27796
PC 40:5; [M+HCOO]-; GPCho(20:1(11E)/20:4(5E,8E,11E,14E))	-0.952153	-0.456857	-0.507128	-0.570936	-1.07964	-0.19109	-1.11407	-0.905428	-2.08808	-3.06533	-3.35273	-3.28261	-3.09534	-3.35962	-2.58668	-2.62102
PA 36:1; [M-H]-; GPA(18:0/18:1(11E))	-3.01732	-2.45569	-2.91497	-3.05404	-2.59006	-2.47584	-2.22903	-2.62929	-1.59236	-0.789614	-1.05829	-1.55788	-1.99638	-1.25842	-1.84895	-1.74484
lysoPE 18:0; [M-H]-; PE(P-18:0/0:0)	-3.58239	-3.89493	-4.0341	-3.54018	-3.39885	-3.41575	-4.01332	-3.96448	-3.94675	-3.61943	-4.15999	-3.8193	-4.21069	-3.25192	-4.06812	-4.26749
PC 42:5; [M-CH3]-; GPCho(22:4(7Z,10Z,13Z,16Z)/20:1(11E))	0.114453	0.377926	0.42895	0.115159	0.120962	-0.20556	-0.238979	0.0250509	-4.92791	-4.08196	-4.02552	-3.76114	-3.58942	-3.23016	-3.81252	-4.68764
PC 38:0; [M-Ac-H]-; GPCho(14:0/24:0)	0.0705254	-0.437749	-0.493346	-0.623035	-0.546109	-0.623157	-0.646415	-0.397885	-1.48609	-1.45277	-1.00216	-2.14183	-0.648826	-0.811484	-0.881983	-0.520716
plasmenyl-PE 34:3; [M-H]-; PE(P-16:0/18:3(6Z,9Z,12Z))	0.234331	0.13262	0.239242	-0.189633	0.388995	0.829272	0.367478	0.596061	-1.87193	-1.58548	-1.60115	-1.50177	-1.45719	-0.934533	-1.7555	-1.86771
PE 37:0; [M-H]-; GPEtn(18:0/19:0)	-3.80151	-4.6778	-4.21539	-5.16802	-4.02098	-4.05048	-4.48061	-3.85037	-4.72382	-3.75675	-4.31701	-4.02748	-3.85521	-3.005	-4.35123	-3.83912
PC 34:1; [M-Ac-H]-; GPCho(16:1(7Z)/18:0)	-1.62174	-1.95309	-2.60344	-2.29743	-1.87988	-1.11857	-1.64629	-1.99835	-1.78497	-1.36895	-1.114	-2.17942	-0.672299	-1.38025	-1.85638	-1.86889
PC 28:0; [M+HCOO]-; GPCho(12:0/16:0)	-2.93559	-2.50568	-2.71194	-2.9009	-2.73031	-2.40191	-3.05042	-2.4429	-2.87644	-2.65045	-2.50478	-2.82834	-2.11566	-1.82882	-2.28051	-2.29222
PC 35:0; [M-Ac-H]-; GPCho(12:0/23:0)	-0.12801	-0.24105	0.367233	0.31669	0.307587	0.756076	-0.435674	0.501354	-4.63123	-4.18461	-3.65072	-4.11218	-3.43422	-4.36831	-3.28743	-4.52997
PE 42:2; [M-H]-; GPEtn(18:1(11E)/24:1(15Z))	2.75584	2.78086	2.75787	2.68781	3.1979	3.11491	3.02113	3.05435	1.31124	1.45084	1.77079	1.2849	1.95553	1.80245	1.78342	1.81881
PE 42:2; [M-H]-; GPEtn(20:1(11E)/22:1(13Z))	2.89642	3.05908	2.87986	2.90935	3.28364	3.3699	3.278	3.31723	1.2751	1.48176	1.42354	1.08364	1.73948	1.09378	1.54576	1.57752
MGDG 36:0; [M-H]-; MGDG(16:0/20:0)	1.02857	0.865135	0.854281	0.721181	0.981915	0.997858	0.933907	1.01457	-0.766508	-0.429896	-0.446961	-0.944231	-0.28001	-0.561355	-0.886882	-0.778206
CL 70:3; [M-2H](2-); CL(16:0/18:1/18:0/18:2)	-0.712706	-0.831934	-0.703269	-0.583597	-1.36796	-1.50817	-1.52119	-1.31996	-1.85926	-1.66102	-1.87508	-2.27868	-0.949161	-1.36821	-1.36618	-1.41697
plasmenyl-PE 36:3; [M-H]-; PE(P-16:0/20:3(5Z,8Z,11Z))	-1.48992	-1.18832	-1.19469	-1.08482	-0.758339	-0.738145	-1.1429	-0.742088	-3.55906	-2.44514	-2.809	-2.84502	-2.35353	-3.01457	-2.92612	-2.49432
PE 46:2; [M-H]-; GPEtn(20:1(11E)/26:1(5Z))	-0.773958	-1.08537	-0.962709	-1.09516	-0.813892	-0.809835	-0.641189	-0.686421	-3.1566	-3.53883	-3.28713	-3.67988	-2.74479	-3.0718	-2.09853	-2.58612
plasmenyl-PE 40:2; [M-H]-; PE(P-18:0/22:2(13Z,16Z))	-1.21267	-1.09366	-1.07496	-1.28433	-0.776809	-1.00373	-1.34163	-0.511901	-2.66247	-2.25989	-2.2923	-2.68268	-2.28715	-1.70347	-2.6941	-2.46452
PI 40:4; [M-H]-; GPIns(20:0/20:4(5E,8E,11E,14E))	2.26774	2.11017	1.98976	1.98616	2.2658	2.53175	1.63457	2.37921	-0.85709	-0.647468	0.0111625	-0.535634	0.56166	0.15941	-0.0304468	-0.426205
PA 40:1; [M-H]-; GPA(20:0/20:1(11E))	-1.59044	-1.38492	-1.77462	-1.89647	-1.45077	-1.35771	-2.0409	-1.32843	-2.49191	-4.05136	-2.38002	-2.83944	-2.44916	-1.83415	-3.26103	-3.2321
CL 70:4; [M-2H](2-); CL(18:0/18:2/18:1/16:1)	-0.855852	-1.24933	-0.90472	-1.06558	-1.74829	-1.8471	-1.96795	-1.68079	-1.57624	-2.55057	-1.80236	-2.31773	-1.22701	-1.58481	-1.41638	-1.42412
PA 40:7; [M-H]-; GPA(18:1(11E)/22:6(4Z,7Z,10Z,13Z,16Z,19Z))	-2.29134	-1.84138	-1.77886	-2.00992	-1.45338	-1.60492	-1.91162	-1.35121	-1.97175	-1.44646	-1.52659	-1.76188	-1.28637	-0.841139	-1.8417	-1.69956
PE 38:1; [M-H]-; GPEtn(18:0/20:1(11E))	-0.59449	-0.672439	-0.59271	-0.750743	-0.747314	-0.801944	-1.19431	-0.645656	-2.42001	-1.8508	-2.37983	-2.31215	-1.49454	-1.66428	-1.83555	-2.61216
CL 70:4; [M-2H](2-); CL(16:1/18:2/18:1/18:0)	-0.704335	-0.765847	-0.638727	-0.554578	-1.21046	-1.32785	-1.35376	-1.41007	-1.92912	-1.83929	-1.90963	-2.3678	-0.943156	-1.4227	-1.36686	-1.45627
PC 22:1; [M+HCOO]-; GPCho(2:0/20:1(11E))	-0.0947692	0.122052	0.107549	-0.245998	0.0160603	0.156992	-0.00153851	-0.116062	-2.26912	-2.08607	-2.29911	-2.78692	-2.23767	-2.2043	-2.28324	-3.10858
CL 78:6; [M-2H](2-); CL(18:1/20:2/20:1/20:2)	-2.59328	-3.35271	-2.3094	-2.96627	-2.57716	-2.66682	-3.31843	-2.1052	-3.5682	-2.87698	-2.95335	-3.62814	-2.83545	-2.63373	-3.89298	-3.26923
CL 74:3; [M-2H](2-); CL(18:0/20:0/18:1/18:2)	1.39261	1.59684	1.56524	1.48532	1.77288	1.64445	1.32516	1.81701	1.46503	1.33175	1.41688	1.41094	1.74197	2.04	1.39153	1.29902
PE 35:2; [M-H]-; GPEtn(17:1(9Z)/18:1(11E))	-3.80735	-4.35825	-3.6019	-4.01893	-4.08771	-4.00943	-3.52728	-4.04939	-3.12193	-2.71114	-3.65439	-2.90673	-2.87626	-3.14898	-3.08737	-2.64003
lysoPE 18:1; [M-H]-; PE(18:1(11E)/0:0)	-0.264764	-1.37918	-0.788122	-0.831238	-0.514354	-0.969791	-0.857469	-0.973662	-3.8636	-2.65913	-3.17179	-3.05957	-2.6388	-3.17993	-2.86031	-2.08372
PC 20:0; [M+HCOO]-; GPCho(2:0/18:0)	-3.47309	-2.96254	-3.16169	-3.09677	-2.20405	-2.71275	-2.21469	-2.26683	-2.61027	-2.47052	-2.91568	-2.86621	-1.65892	-1.69153	-1.39205	-1.72619
PC 36:2; [M-Ac-H]-; GPCho(18:1(11E)/18:1(11E))	-2.45158	-3.38946	-3.63901	-3.69782	-2.26107	-2.16519	-2.51888	-2.28525	-2.72011	-1.91344	-1.76914	-2.2383	-1.9496	-1.69265	-1.83969	-2.53582
plasmenyl-PE 38:2; [M-H]-; PE(P-18:0/20:2(11Z,14Z))	-2.4366	-3.39839	-2.63765	-3.38525	-3.27744	-2.99972	-2.81093	-2.56087	-2.63777	-3.41243	-2.63862	-3.03946	-2.81531	-2.89277	-2.59614	-3.08725
PC 36:0; [M-Ac-H]-; GPCho(16:0/20:0)	-2.4912	-1.89795	-2.97889	-2.60959	-2.11669	-2.20304	-2.19642	-2.64031	-2.87541	-2.88357	-3.85632	-3.42451	-2.59052	-3.63802	-3.10849	-3.46033
CL 70:4; [M-2H](2-); CL(16:1/18:1/18:1/18:1)	-0.718142	-0.97243	-0.766808	-0.688631	-1.5478	-1.74437	-1.6124	-1.30517	-1.71618	-1.57634	-1.7955	-2.35134	-1.01016	-1.47368	-1.36956	-1.38662
plasmenyl-PE 40:1; [M-H]-; PE(P-20:0/20:1(11E))	3.38327	3.4565	3.41896	3.2988	3.36577	3.44749	3.31345	3.3861	1.38854	1.74846	1.66049	1.16946	1.63619	1.10424	1.45154	1.21872
PC 40:4; [M+HCOO]-; GPCho(20:0/20:4(5E,8E,11E,14E))	-0.981165	-0.816621	-0.933527	-1.257	-0.944235	-0.786771	-1.10156	-1.24855	-3.87489	-3.43442	-2.77188	-2.89117	-2.61952	-2.65676	-2.1689	-2.36162
PC 37:0; [M-Ac-H]-; GPCho(17:0/20:0)	-1.14306	-1.02748	-1.02786	-1.05688	-1.22636	-1.33335	-1.31968	-0.784548	-3.00281	-2.96794	-2.54554	-2.97683	-2.66909	-2.80115	-2.94126	-2.17488
CL 76:4; [M-2H](2-); CL(18:0/18:1/20:1/20:2)	0.0339246	0.0835856	0.210998	0.0609705	0.163437	-0.0567101	-0.0908329	0.349908	-1.40803	-1.38921	-1.65772	-1.66026	-1.17652	-0.773744	-1.60305	-1.57069
plasmenyl-PE 40:1; [M-H]-; PE(P-18:0/22:1(13Z))	3.38717	3.43759	3.39968	3.29386	3.36506	3.44706	3.30254	3.39006	1.4263	1.76938	1.69358	1.16722	1.67745	1.15012	1.4657	1.24638
PC 44:2; [M-CH3]-; GPCho(26:1(5Z)/18:1(11E))	-0.968426	-0.80639	-0.909288	-1.25219	-0.9568	-0.742498	-1.05913	-1.25882	-3.87026	-3.44331	-2.757	-2.9227	-2.64653	-2.79449	-2.19965	-2.4161
PE 36:7; [M-H]-; GPEtn(14:1(9Z)/22:6(4Z,7Z,10Z,13Z,16Z,19Z))	-1.64172	-0.960585	-1.27477	-1.69537	-0.803302	-1.19663	-1.30014	-1.09425	-0.449741	-0.631389	-1.64124	-0.754825	-0.971635	-1.63432	-1.83049	-0.684907
CL 72:6; [M-2H](2-); CL(18:1/18:2/18:1/18:2)	-1.96156	-2.13122	-2.48411	-2.35569	-1.66202	-1.99008	-1.92659	-2.01585	-2.05865	-1.89308	-2.05692	-2.3523	-1.90756	-2.45127	-2.24979	-2.22398
PE 44:3; [M-H]-; GPEtn(20:2(11Z,14Z)/24:1(15Z))	-3.13515	-3.03	-2.65472	-2.90655	-2.81113	-2.64453	-2.75433	-1.62498	-4.40226	-4.73178	-4.3546	-5.30983	-3.41845	-2.80008	-3.75336	-4.2871
PG 38:1; [M-H]-; GPGro(18:0/20:1(11E))	3.51376	3.38331	3.47285	3.30301	3.37147	3.55459	3.29543	3.77589	-0.447536	0.201339	0.39066	0.135776	0.887787	0.802777	0.710948	0.511641
PE 36:2; [M-H]-; GPEtn(18:0/18:2(2E,4E))	-3.44625	-2.44724	-2.20613	-2.72229	-2.07039	-2.41327	-2.32767	-1.7692	-2.47442	-2.41184	-2.36265	-2.48128	-2.29815	-1.8421	-2.51016	-2.88455
PG 44:8; [M-H]-; GPGro(22:2(13Z,16Z)/22:6(4Z,7Z,10Z,13Z,16Z,19Z))	0.965116	0.787837	0.917303	0.85158	0.673603	0.450307	0.508239	0.363833	-2.90879	-2.06408	-1.32567	-1.83299	-1.11427	-1.35148	-1.92342	-2.4161
PC 28:0; [M-Ac-H]-; GPCho(14:0/14:0)	-0.730232	-0.490904	-0.688838	-0.670834	-0.356513	-0.43651	-0.74129	-0.191987	-2.66292	-2.57058	-2.19885	-2.88633	-1.8852	-1.73122	-2.03956	-1.8278
CL 74:6; [M-2H](2-); CL(16:0/18:1/20:2/20:3)	-0.235298	-0.376425	-0.574511	-0.46773	-0.0812131	-0.459234	-0.457837	0.116332	-0.724744	-0.570742	-0.44537	-0.70063	-0.161778	0.0218142	-0.986161	-0.515285
PI 39:4; [M-H]-; GPIns(19:0/20:4(5E,8E,11E,14E))	-0.304969	-0.499447	-0.549072	-0.736474	-0.697105	-0.0773305	-0.801792	-0.576599	-1.67644	-1.1625	-0.136332	-1.11818	-0.705772	-0.309372	-0.665656	-0.707731
CL 66:2; [M-2H](2-); CL(16:0/16:1/16:0/18:1)	0.0511812	0.054475	0.242903	0.0165527	0.0608552	-1.12545	0.048088	0.318705	0.516985	0.625528	0.376981	0.295341	0.537423	1.19317	0.1586	0.459432
PC 38:3; [M+HCOO]-; GPCho(18:0/20:3(5Z,8Z,11Z))	-1.36008	-1.17824	-1.42073	-1.42361	-1.45145	-1.84142	-1.56023	-1.06372	-3.85239	-3.49154	-3.51768	-4.09292	-2.99145	-3.89562	-3.10463	-4.26263
PC 22:0; [M+HCOO]-; GPCho(2:0/20:0)	-0.99506	-0.729803	-0.789756	-1.02579	-0.556364	-0.652409	-0.886313	-0.937684	-3.69214	-3.52289	-4.02909	-4.00881	-3.03738	-3.42075	-2.59999	-2.57016
PI 38:2; [M-H]-; GPIns(18:0/20:2(11Z,14Z))	4.06838	4.27719	4.21272	3.74259	4.73887	4.37872	4.2028	4.73419	2.20412	2.73303	3.10843	2.39492	3.68164	3.18316	3.2993	2.78219
PI 37:4; [M-H]-; GPIns(15:0/22:4(7Z,10Z,13Z,16Z))	-1.69139	-1.79496	-1.71886	-1.78968	-0.967449	-1.20433	-1.44512	-0.77707	-2.5263	-1.92839	-1.33614	-1.95747	-1.21569	-1.26883	-1.15443	-1.59318
PG 36:2; [M-H]-; GPGro(16:0/20:2(11Z,14Z))	-0.341286	-0.293269	-0.406494	-0.320958	0.370279	0.216757	0.263681	0.378404	-1.56134	-1.16743	-1.00172	-1.29601	-0.938668	-0.651211	-1.65555	-1.2277
PC 33:0; [M-Ac-H]-; GPCho(16:0/17:0)	-3.65384	-1.92584	-1.18664	-2.26787	-3.72209	-3.11151	-2.17839	-2.86231	-4.03787	-3.21577	-4.66964	-5.14211	-3.92103	-5.0903	-3.67392	-4.98648
PC 46:0; [M+HCOO]-; GPCho(21:0/25:0)	-2.97341	-3.73577	-3.46873	-3.62237	-2.63001	-3.826	-2.79484	-3.08588	-3.92204	-4.44048	-4.17376	-3.46899	-3.20012	-3.22908	-4.02002	-3.17913
PA 42:2; [M-H]-; GPA(20:1(11E)/22:1(13Z))	3.22864	3.18098	3.24703	3.04788	3.23661	3.26937	3.13202	3.36659	1.45748	1.58302	1.74156	1.13839	1.75131	1.39678	1.52389	1.35687
PC 28:0; [M-CH3]-; GPCho(14:0/14:0)	-0.059187	-0.016619	-0.0576762	-0.38253	-1.16166	-0.658713	-0.251052	-0.204252	-0.430059	-0.310616	-0.104197	-0.102319	-0.389401	-0.360807	-0.774748	-0.304258
PE 44:4; [M-H]-; GPEtn(20:4(5E,8E,11E,14E)/24:0)	1.41769	1.60007	1.35243	1.43437	1.4202	1.51724	1.45861	1.45711	-0.256389	0.337628	-0.0212903	-0.391992	0.303171	-0.543913	0.272993	-0.183059
CL 76:2; [M-2H](2-); CL(18:0/18:1/20:0/20:1)	0.549995	0.564133	0.731246	0.730703	0.588753	0.374906	0.544748	0.980965	-0.817544	-0.861528	-0.805613	-1.0797	-0.557564	-0.215479	-1.10487	-0.747745
PE 30:1; [M-H]-; GPEtn(14:0/16:1(7Z))	-1.38217	-1.53235	-0.985133	-0.906684	-0.96753	-2.10549	-1.1346	-0.703041	-1.4156	-1.31994	-1.51465	-1.68989	-1.24787	-1.22209	-1.52557	-1.43365
CL 78:6; [M-2H](2-); CL(20:1/18:0/20:2/20:3)	0.0819626	0.622723	0.250747	0.536342	0.529368	0.46939	0.641811	0.527446	-0.509903	-0.186599	-0.208811	-0.696638	-0.106503	-0.707665	-0.467566	-0.302609
CL 62:0; [M-2H](2-); CL(16:0/14:0/16:0/16:0)	-0.334019	-0.384516	0.0329264	-0.674502	-1.27734	-0.789101	-0.466947	-0.37743	-0.57965	-0.529277	-0.3112	-0.357512	-0.317215	-0.282669	-0.8835	-0.470758
plasmenyl-PE 38:3; [M-H]-; PE(P-18:0/20:3(5Z,8Z,11Z))	-4.15674	-3.77804	-3.26521	-3.74959	-2.99566	-3.35259	-3.21522	-3.88554	-2.93919	-2.72807	-2.73399	-2.63954	-2.063	-3.24827	-2.37082	-2.07868
CL 68:1; [M-2H](2-); CL(18:0/14:0/18:0/18:1)	-2.87426	-3.79616	-2.38013	-3.33904	-2.36689	-2.80763	-3.09014	-3.39477	-0.183479	0.0746172	-0.0757979	-0.333535	-0.506861	0.149934	-0.802318	-0.293461
PC 39:5; [M-Ac-H]-; GPCho(17:1(9Z)/22:4(7Z,10Z,13Z,16Z))	-2.96468	-2.63641	-2.3843	-2.42931	-2.29217	-2.21444	-2.29278	-1.96646	-1.51532	-1.42689	-1.62741	-1.70261	-1.35423	-1.31647	-1.23837	-1.35801
PC 40:2; [M-Ac-H]-; GPCho(20:1(11E)/20:1(11E))	0.416361	0.514701	0.645032	0.481409	0.669756	0.25898	0.294913	0.885288	-1.10302	-1.04735	-0.903814	-1.30221	-0.446593	-1.02796	-1.68818	-1.83551
CL 72:1; [M-2H](2-); CL(18:0/18:0/18:0/18:1)	0.985236	0.932566	1.05759	0.801358	1.4012	1.01978	0.946588	1.30086	1.05405	0.906418	1.13005	0.611986	1.44629	1.79403	0.851299	0.929576
PA 36:4; [M-H]-; GPA(16:0/20:4(5E,8E,11E,14E))	-3.24849	-2.14499	-3.06025	-2.33051	-3.05362	-2.70212	-2.49853	-3.87001	-4.06761	-3.34499	-4.06163	-5.47868	-4.41453	-4.87803	-5.03527	-4.93807
PE 42:2; [M-H]-; GPEtn(18:2(2E,4E)/24:0)	2.90048	3.07866	2.90622	2.90691	3.29532	3.38183	3.27762	3.35388	1.30687	1.50225	1.47449	1.12452	1.80048	1.14729	1.25083	1.64219
PG 33:0; [M-H]-; GPGro(16:0/17:0)	-0.934994	-0.833378	-1.00317	-1.56093	-1.46476	-2.16937	-1.66507	-1.83944	-3.42321	-4.12552	-2.7219	-3.24581	-2.40625	-3.2194	-2.19365	-3.02536
PA 40:6; [M-H]-; GPA(18:0/22:6(4Z,7Z,10Z,13Z,16Z,19Z))	-1.71923	-1.29986	-1.39154	-1.30328	-1.13358	-1.52427	-1.0155	-1.4277	-1.48993	-1.64461	-1.24465	-1.22339	-1.0309	-0.92096	-1.45439	-1.31406
PG 33:0; [M-H]-; GPGro(15:0/18:0)	-0.966382	-0.824189	-0.735657	-1.10572	-1.23073	-1.88236	-1.4968	-2.04171	-3.09647	-3.86499	-3.08344	-3.48669	-2.18254	-2.10508	-3.04974	-3.31702
PC 18:0; [M+HCOO]-; GPCho(2:0/16:0)	-1.65165	-1.3646	-1.52235	-1.51941	-0.772983	-0.994983	-0.819593	-0.5948	-1.76585	-2.22725	-1.94968	-2.05516	-0.75018	-1.24572	-0.954523	-1.04803
PC 28:1; [M-CH3]-; GPCho(12:0/16:1(7Z))	-1.53577	-1.36162	-0.898335	-0.921182	-1.04624	-1.29791	-1.6857	-0.801167	-1.60385	-1.40195	-1.51956	-1.70433	-1.44678	-1.24282	-1.70271	-1.54654
PC 37:2; [M-CH3]-; GPCho(19:0/18:2(2E,4E))	-2.93479	-3.88008	0.273877	0.451088	-0.123533	0.480872	0.617111	-0.0281627	-2.04554	-1.54154	-2.15511	-2.80726	-2.41992	-3.71552	-2.26696	-3.47111
PE 31:1; [M-H]-; GPEtn(14:0/17:1(9Z))	-1.87515	-1.9279	-2.10601	-1.92527	-2.09442	-1.92678	-2.20313	-2.18155	-2.38766	-2.48547	-2.21282	-2.5502	-2.24874	-3.20236	-2.63602	-2.73398
PI 38:5; [M-H]-; GPIns(18:1(11E)/20:4(5E,8E,11E,14E))	-4.58239	-4.99234	-4.84459	-3.94286	-4.38451	-3.07851	-4.35573	-3.67389	-2.5682	-2.57124	-1.53895	-2.68128	-1.6608	-1.60287	-1.96048	-2.98391
PC 39:5; [M-Ac-H]-; GPCho(17:0/22:5(4Z,7Z,10Z,13Z,16Z))	-3.06406	-2.44556	-2.52183	-3.14812	-2.29035	-1.89182	-2.85921	-2.18866	-1.55906	-1.29723	-1.48932	-1.87944	-0.988087	-1.32712	-1.51603	-1.21523
CL 78:13; [M-2H](2-); CL(18:1/18:2/22:6/20:4)	-2.08609	-1.76224	-1.93902	-2.27029	-1.21911	-1.27408	-0.831926	-1.25589	-2.05704	-1.58224	-1.66384	-2.23507	-2.2542	-3.79582	-2.44867	-3.02742
PI 38:6; [M-H]-; GPIns(16:0/22:6(4Z,7Z,10Z,13Z,16Z,19Z))	-0.376366	-0.361567	-0.456508	-0.582896	-0.372239	-0.394859	-0.859212	-0.202792	-1.75111	-0.955671	-0.583212	-0.932	-0.00146741	-0.255627	-0.676428	-0.678766
PC 33:0; [M-CH3]-; GPCho(16:0/17:0)	-1.48056	-1.8411	-1.61053	-1.54983	-0.986604	-1.35855	-1.73156	-1.20279	-1.07477	-1.37619	-1.13285	-0.999191	-1.14151	-0.685286	-1.22511	-0.654116
PS 35:1; [M-H]-; GPSer(17:0/18:1(11E))	-0.562589	-0.676752	-0.757312	-0.788502	-0.768955	-2.03209	-0.765854	-0.602671	-2.06246	-2.10775	-2.5807	-2.46589	-2.45895	-3.08151	-2.68373	-2.6005
PC 44:6; [M-CH3]-; GPCho(22:4(7Z,10Z,13Z,16Z)/22:2(13Z,16Z))	0.766772	1.37858	0.852813	0.746906	0.756535	0.648773	0.669121	0.479577	-2.08673	-1.76699	-1.01479	-1.37175	-0.665741	-1.15529	-1.44643	-2.00347
PC 29:0; [M+HCOO]-; GPCho(13:0/16:0)	-3.82355	-2.67583	-4.40264	-3.74669	-3.51619	-3.92078	-3.97776	-3.84672	-4.46528	-3.28093	-3.22404	-4.17435	-2.7405	-3.04275	-3.02519	-3.82882
CL 72:1; [M-2H](2-); CL(16:0/20:0/18:0/18:1)	-2.13929	-2.81316	-2.58238	-2.79704	-2.02789	-2.76526	-2.64209	-2.33406	-3.5114	-3.50121	-3.78264	-5.07025	-3.49131	-3.33658	-3.33379	-3.48075
PS 37:1; [M-H]-; GPSer(18:1(11E)/19:0)	0.196604	0.178236	-0.0680061	-0.0777089	0.39911	1.03435	0.236987	0.387672	-1.00634	-0.338758	-0.695589	-0.775039	-0.0635284	-0.906219	0.184718	-0.492545
plasmenyl-PE 34:1; [M-H]-; PE(P-18:0/16:1(7Z))	-2.2518	-1.97873	-1.95092	-2.23873	-1.7761	-2.26186	-1.75303	-1.40313	-2.28958	-2.45328	-2.4487	-2.83255	-1.76366	3.38013	-3.4272	-2.40649
PC 44:4; [M-Ac-H]-; GPCho(20:3(5Z,8Z,11Z)/24:1(15Z))	-1.25812	-1.3138	-1.12928	-0.956333	-1.26714	-0.839756	-1.14808	-1.02502	-2.72034	-3.03753	-2.96356	-2.76326	-2.13808	-2.86819	-2.34305	-2.46691
MGDG 38:2; [M-H]-; MGDG(18:0/20:2(11Z,14Z))	-2.99854	-2.50941	-2.57673	-3.39543	-2.47624	-2.63756	-2.69587	-2.26196	-2.84127	-3.01025	-2.2521	-2.94196	-2.24005	-3.35452	-2.75134	-2.67236
plasmenyl-PE 35:0; [M-H]-; PE(P-18:0/17:0)	-2.21299	-2.79054	-1.85022	-1.88594	-1.37299	-1.45795	-1.96585	-1.93138	-1.05595	-1.07888	-1.04882	-1.36547	-0.807343	-1.49568	-1.62479	-1.73062
PC 33:0; [M-Ac-H]-; GPCho(15:0/18:0)	-1.68757	-1.25421	-1.26915	-1.28871	-1.05878	-0.987213	-1.20899	-0.839142	0.850528	0.8627	1.32851	0.85059	1.02753	1.31079	0.951285	1.05893
PC 31:0; [M-CH3]-; GPCho(16:0/15:0)	-2.86002	-3.00158	-2.8659	-2.73014	-3.24685	-3.63872	-3.36481	-2.85955	-2.64831	-2.28928	-2.15625	-3.18479	-1.79958	-1.98907	-1.9264	-1.89472
CL 76:0; [M-2H](2-); CL(16:0/18:0/20:0/22:0)	-0.0866789	-0.139408	-0.120558	-0.206586	0.0241868	-0.0939721	-0.362433	0.12038	-2.45022	-2.30743	-2.38612	-2.83966	-2.64366	-2.3699	-2.6009	-2.7335
PE 30:0; [M-H]-; GPEtn(14:0/16:0)	-0.0290055	0.187249	0.196952	-0.0718013	-0.210652	-0.479724	0.116243	-0.0356799	-0.34567	-0.24648	-0.0889373	-0.211298	-0.654442	-0.654528	-0.766585	-0.28011
PA 32:2; [M-H]-; GPA(14:1(9Z)/18:1(11E))	0.556289	0.471667	0.606579	0.494817	0.281386	-0.00121043	-0.066395	0.195479	-1.44428	-0.901205	-1.0758	-1.18756	-1.07705	-0.619984	-1.19339	-0.692534
PC 35:2; [M+HCOO]-; GPCho(17:1(9Z)/18:1(11E))	-3.7002	-3.96736	-3.91305	-3.91982	-3.29603	-3.58022	-4.39563	-3.92865	-2.79518	-3.67785	-2.57112	-3.62775	-2.82697	-1.72563	-3.42078	-3.13785
PA 35:0; [M-H]-; GPA(17:0/18:0)	-1.80784	-2.04777	-1.80594	-1.62636	-1.64198	-1.42359	-2.09983	-1.33364	-0.984415	-0.787169	-0.498266	-1.12286	-0.585902	-0.491955	-0.907629	-0.855761
PA 38:6; [M-H]-; GPA(16:0/22:6(4Z,7Z,10Z,13Z,16Z,19Z))	-3.25379	-2.23336	-1.69371	-2.32798	-2.17946	-2.38067	-2.03411	-2.23824	-3.93434	-4.19754	-4.23568	-4.8914	-4.74602	-4.69004	-5.00494	-4.83036
PS 42:3; [M-H]-; GPSer(20:3(5Z,8Z,11Z)/22:0)	0.456228	-0.218415	-1.04547	-1.24161	0.413204	-0.379825	-0.858166	0.582383	-0.649519	-1.02572	-0.427882	-0.745816	-0.435765	-0.44462	-0.506809	-0.655083
PE 33:1; [M-H]-; GPEtn(15:0/18:1(11E))	0.52248	0.725625	0.635515	0.547259	0.604336	0.545142	0.454352	0.76666	0.110084	0.519918	0.479182	0.279932	0.70331	0.516812	0.537697	0.505701
PC 30:2; [M+HCOO]-; GPCho(14:1(9Z)/16:1(7Z))	-1.784	-1.66881	-1.9878	-2.07706	-0.850757	-1.40894	-2.00035	-0.297874	-2.15942	-1.84209	-1.77963	-1.79803	-1.52482	-1.42301	-2.10286	-2.03702
PC 37:1; [M-CH3]-; GPCho(19:0/18:1(11E))	0.0076119	-0.160914	0.162281	-0.503933	0.163215	-0.0450443	-0.243068	0.139419	-0.736696	-0.534611	-0.679774	-1.04903	-0.214781	-0.415268	-0.383244	-0.415182
CL 76:0; [M-2H](2-); CL(18:0/16:0/20:0/22:0)	1.20299	1.03941	1.05069	0.971402	1.32232	1.2194	0.965236	1.55683	-0.241193	-0.1441	0.0819795	-0.404386	0.625827	0.503669	0.0307326	-0.0254332
PE 38:5; [M-H]-; GPEtn(18:1(11E)/20:4(5E,8E,11E,14E))	-2.10126	-3.51228	-3.56141	-3.11254	-2.11993	-3.18833	-2.56159	-1.79566	-4.04946	-3.92202	-3.20809	-3.8171	-3.42287	-3.40848	-4.15868	-4.19757
PE 39:1; [M-H]-; GPEtn(17:1(9Z)/22:0)	1.04911	0.777739	0.814913	0.642563	0.904788	0.928256	0.802542	0.981158	-0.626177	-0.597388	-0.443631	-0.996579	-0.438371	-0.306428	-0.755752	-0.803577
PE 33:1; [M-H]-; GPEtn(16:0/17:1(9Z))	0.542453	0.919827	0.626805	0.559802	0.59068	0.675096	0.625458	0.754739	0.0547392	0.491149	0.463067	0.196086	0.605908	0.22044	0.535816	0.391175
PC 42:4; [M-Ac-H]-; GPCho(20:4(5E,8E,11E,14E)/22:0)	0.403667	0.448118	0.175316	0.370137	0.581604	0.743929	-0.331097	0.832519	-3.5094	-3.42719	-3.49446	-3.59691	-3.52363	-4.05035	-2.82333	-3.43472
PC 28:1; [M-Ac-H]-; GPCho(12:0/16:1(9Z))	-1.47318	-0.767687	-1.54583	-1.57094	-1.76494	-1.70151	-1.59615	-1.86308	-2.05194	-1.84343	-2.21808	-2.40426	-4.86386	-4.07277	-5.03649	-1.86758
CL 76:4; [M-2H](2-); CL(20:1/18:1/20:1/18:1)	-2.3742	-2.49999	-2.31066	-1.50884	-2.25572	-1.70196	-1.66629	-2.17677	-2.71456	-1.9751	-2.36697	-2.46005	-3.2073	-3.24754	-2.70259	-2.32659
CL 76:6; [M-2H](2-); CL(16:0/20:3/20:1/20:2)	0.859252	0.957154	0.862364	0.97954	1.26504	0.95848	0.997749	1.28456	0.100449	-0.0566223	0.277591	-0.080917	0.546363	0.828192	0.057739	0.0776907
CL 80:12; [M-2H](2-); CL(18:0/18:1/22:6/22:5)	-2.27962	-1.48576	-2.30042	-2.03225	-1.70552	-1.76336	-1.8463	-1.18568	-1.97866	-1.73129	-1.40416	-1.5741	-1.4616	-1.81297	-1.78779	-1.99697
CL 72:6; [M-2H](2-); CL(16:0/20:3/18:1/18:2)	-0.88246	-0.710722	-0.832756	-0.988718	-0.591312	-0.69562	-0.630557	-0.0279042	-2.38087	-2.87616	-2.29445	-2.5222	-2.17693	-2.19514	-2.79867	-2.76728
PC 42:5; [M-Ac-H]-; GPCho(20:0/22:5(4Z,7Z,10Z,13Z,16Z))	-1.40054	-1.40819	-1.40505	-1.36993	-1.21449	-1.52133	-1.60034	-1.45849	-2.81854	-2.50459	-2.44353	-2.67808	-1.99968	-2.11419	-2.29273	-1.97026
PI 40:1; [M-H]-; GPIns(18:0/22:1(13Z))	-1.25263	-1.56956	-1.75228	-1.31433	-1.21027	-0.291229	-1.77787	-1.5304	-3.44218	-3.38142	-3.12965	-3.07812	-2.19508	-2.88538	-1.99851	-2.95254
PE 44:3; [M-H]-; GPEtn(20:3(5Z,8Z,11Z)/24:0)	-0.227076	0.0624827	-0.240559	-0.416824	0.193442	-0.15738	0.121306	0.495401	-2.20583	-2.04504	-1.40388	-2.1889	-1.12393	-1.57643	-2.07173	-1.45241
PA 42:4; [M-H]-; GPA(20:2(11Z,14Z)/22:2(13Z,16Z))	-0.439995	-0.32271	0.154463	-0.307456	0.630064	0.0895363	0.244145	0.886843	-3.02009	-2.72142	-2.60292	-2.799	-2.4362	-1.35109	-2.67798	-2.82626
CL 82:12; [M-2H](2-); CL(18:0/20:1/22:5/22:6)	-2.86916	-0.508206	-0.232975	-3.35771	-0.183828	-0.234175	-2.55819	0.104039	-1.51341	-1.92386	-2.31592	-1.04832	-0.825179	-1.10014	-1.10527	-1.00514
plasmenyl-PE 33:0; [M-H]-; PE(P-16:0/17:0)	-2.28437	-2.07354	-2.01782	-2.45077	-1.84123	-1.85533	-1.93804	-1.72536	-1.20535	-1.53537	-1.18584	-1.54201	-0.821935	-1.06601	-0.914165	-1.33104
plasmenyl-PE 38:4; [M-H]-; PE(P-18:0/20:4(5E,8E,11E,14E))	-2.0935	-1.65513	-0.735415	-1.76247	-1.61763	-1.21628	-1.65814	-1.32949	-2.45773	-2.20028	-2.04241	-2.76305	-1.92503	-2.44061	-2.86711	-2.24574
CL 66:4; [M-2H](2-); CL(16:1/16:1/16:1/18:1)	-1.63153	-1.68151	-1.80276	-1.63739	-2.34863	-2.52749	-1.92265	-2.16762	-2.13623	-2.41164	-2.4571	-2.34801	-1.73912	-2.07309	-2.04804	-2.01335
CL 74:5; [M-2H](2-); CL(18:1/18:2/20:2/18:0)	-0.756956	-0.811734	-0.837036	-0.950206	-0.256366	-0.735586	-0.789115	-0.481966	-0.94499	-0.966772	-1.02849	-1.17148	-0.675078	-0.157555	-1.12258	-1.18717
PE 44:6; [M-H]-; GPEtn(22:0/22:6(4Z,7Z,10Z,13Z,16Z,19Z))	0.708785	0.923089	0.427221	0.486911	1.17597	1.30453	0.52153	0.562977	-0.842023	-0.399249	-0.647282	-1.04774	-0.62481	-0.778671	0.107889	-0.742901
MGDG 40:6; [M-H]-; MGDG(18:0/22:6(4Z,7Z,10Z,13Z,16Z,19Z))	-1.8822	-1.73359	-2.16675	-2.10804	-1.43311	-1.63121	-0.981931	-1.55019	-4.89096	-3.93109	-4.80593	-4.3379	-3.48925	-3.98877	-4.53486	-4.52082
PC 36:2; [M+HCOO]-; GPCho(18:1(11E)/18:1(11E))	0.547303	0.661414	0.775015	0.699269	0.819015	0.921491	0.552737	1.06765	1.43785	1.51906	1.88284	1.53331	2.15329	2.10008	1.54448	1.73724
PC 21:0; [M+HCOO]-; GPCho(4:0/17:0)	-1.5153	-2.21496	-2.59947	-2.25975	-2.19227	-2.92466	-1.28845	-1.33833	-2.79616	-2.18275	-2.40359	-2.73417	-1.66909	-2.90766	-2.34742	-3.25744
PG 38:3; [M-H]-; GPGro(18:2(2E,4E)/20:1(11E))	-2.02496	-1.96269	-1.96136	-2.42158	-1.90354	-1.5144	-2.14894	-2.18098	-2.86615	-3.03844	-3.62257	-3.14403	-2.47211	-3.09587	-2.4116	-2.58503
PE 38:2; [M-H]-; GPEtn(18:2(2E,4E)/20:0)	-0.383259	-0.404919	-0.299569	-0.179254	-0.10975	-0.0854545	-0.243705	-0.525949	-2.63581	-2.06408	-2.12137	-2.51044	-2.75064	-2.31695	-2.14622	-2.47572
CL 68:2; [M-2H](2-); CL(16:1/16:0/18:1/18:0)	-2.14421	-2.24722	-2.5235	-2.29426	-2.57247	-3.11393	-2.85559	-2.59085	-2.29785	-1.75122	-1.81888	-1.91024	-1.65314	-1.48813	-1.92697	-1.8163
PG 32:2; [M-H]-; GPGro(16:1(7Z)/16:1(7Z))	-3.32256	-1.95489	-2.00842	-2.44802	-0.674589	-0.947543	-1.00613	-0.380563	-2.19068	-1.63996	-2.25995	-2.6378	-1.70989	-1.92664	-2.83608	-2.50946
PC 34:0; [M+HCOO]-; GPCho(16:0/18:0)	-1.36798	-0.785145	-2.20563	-1.24792	-1.62068	-0.967241	-2.0316	-1.55962	-2.2169	-1.84022	-3.15348	-1.99075	-2.19068	-3.11037	-1.73184	-1.74411
plasmenyl-PE 36:1; [M-H]-; PE(P-16:0/20:1(11E))	-0.595227	-0.296016	-0.461205	-0.637282	-0.308594	-0.459426	-0.57567	-0.16511	-0.664532	-0.842425	-0.47388	-0.79884	-0.330294	-0.202664	-0.319818	-0.809135
N-(octadecanoyl)-sphing-4-enine; [M-H]-; Cer(d18:1(4E)/18:0)	-2.52229	-3.12751	-2.81768	-3.257	-3.1662	-2.95141	-3.15167	-2.90124	-0.448782	-0.170657	0.049547	-0.203352	0.144416	-0.0882638	-0.178468	-0.384683
PC 37:4; [M-Ac-H]-; GPCho(17:1(9Z)/20:3(5Z,8Z,11Z))	-0.698215	-0.837373	-0.773878	-0.786206	-0.439216	-0.768264	-0.799113	-0.160097	-1.19012	-0.999031	-1.13413	-1.46151	-0.872057	-1.47901	-1.29118	-1.24814
PC 29:1; [M-Ac-H]-; GPCho(13:0/16:1(7Z))	0.900011	1.26436	-2.72871	1.13388	1.24262	-2.93423	1.83741	1.2377	0.414009	0.640833	0.635685	0.0804523	0.655169	-0.512602	0.700911	0.432387
CL 80:4; [M-2H](2-); CL(18:1/20:2/20:1/22:0)	0.787575	0.748992	0.937643	0.698959	1.11378	0.788875	0.609144	1.05735	-0.894285	-0.695724	-0.907849	-1.08894	-0.557699	-0.470111	-0.939606	-0.810401
PG 42:3; [M-H]-; GPGro(20:1(11E)/22:2(13Z,16Z))	0.571682	0.550279	0.97119	0.722554	0.902043	0.619025	0.339557	0.99012	-4.54341	-4.92882	-5.18567	-5.1766	-4.07782	-4.89619	-4.20136	-3.64952
PG 40:3; [M-H]-; GPGro(18:1(11E)/22:2(13Z,16Z))	2.10508	2.01868	2.22069	2.19157	2.2181	2.04553	1.82848	2.5322	-1.74474	-1.71395	-1.99581	-2.24419	-1.37798	-1.15478	-1.39411	-1.61172
PC 43:4; [M+HCOO]-; GPCho(21:0/22:4(7Z,10Z,13Z,16Z))	-0.65576	0.262816	0.205774	0.383098	-0.0281841	0.52801	0.224999	-0.436422	-3.81087	-3.70335	-3.65117	-4.0219	-2.78561	-3.82596	-3.20377	-3.0192
PI 40:6; [M-H]-; GPIns(18:0/22:6(4Z,7Z,10Z,13Z,16Z,19Z))	1.38533	1.09879	1.07371	1.06733	1.14483	1.41226	0.510373	1.01708	-0.842716	-0.68538	-0.0451198	-0.527442	0.0829128	-0.178283	0.242195	-0.215025
PC 34:5; [M-Ac-H]-; GPCho(14:0/20:5(5Z,8Z,11Z,14Z,17Z))	-0.16036	-0.627193	-0.602724	-0.338491	-0.533347	-0.227785	-0.519045	-0.402569	-3.05179	-3.12098	-2.68787	-3.57893	-3.42976	-3.58596	-3.30876	-3.19889
PC 35:1; [M-Ac-H]-; GPCho(15:0/20:1(11E))	0.514085	0.267891	0.591384	0.563724	0.772405	0.444164	0.203293	0.710956	-0.678634	-0.363427	-0.461815	-1.00131	-0.458069	-1.03675	-0.188103	-0.397424
PC 37:1; [M-Ac-H]-; GPCho(18:1(11E)/19:0)	-2.60256	-2.30863	-2.61698	-2.35919	-2.7039	-4.24676	-3.06708	-3.23784	-2.83348	-2.40235	-2.34196	-2.9656	-2.68846	-2.6181	-2.65214	-2.86731
CL 76:8; [M-2H](2-); CL(18:0/18:1/20:3/20:4)	-0.0304641	0.463347	0.0631357	0.103794	-0.0816951	0.238378	0.135094	0.0917988	1.9702	2.0855	2.09012	1.82396	1.91929	1.0983	1.70415	1.98716
PE 39:1; [M-H]-; GPEtn(18:1(11E)/21:0)	-0.170836	-0.369824	0.0747476	-0.175432	0.0204355	-0.0148747	-0.384946	0.155329	-0.745917	-0.52643	-0.630515	-1.09086	-0.260003	-0.297208	-0.55487	-0.466211
CL 72:7; [M-2H](2-); CL(16:0/20:3/16:0/20:4)	1.34668	1.35219	1.45437	1.12938	1.76227	1.63567	1.31434	1.74397	-0.67403	-0.357447	-0.863675	-0.986795	-0.152884	-0.0130628	-0.744561	-0.263367
PE 41:5; [M-H]-; GPEtn(19:0/22:5(4Z,7Z,10Z,13Z,16Z))	-0.737303	-0.615966	-0.731425	-1.49834	-1.53803	-1.40993	-0.366045	-0.543826	-3.32453	-3.71065	-3.62212	-2.75946	-2.78941	-4.04908	-3.82148	-4.19095
PC 29:0; [M-Ac-H]-; GPCho(13:0/16:0)	-0.949458	-0.41235	-1.15593	-1.09554	-0.0634058	-0.553205	-0.584751	-0.175477	-0.166977	-0.269024	-0.518725	0.48144	0.175146	0.31721	0.244279	0.935462
PE 48:8; [M-H]-; GPEtn(22:6(4Z,7Z,10Z,13Z,16Z,19Z)/26:2(5E,9Z))	-4.56249	-3.98254	-3.8141	-4.20005	-3.39929	-2.84059	-4.26868	-3.68092	-3.99916	-3.69175	-3.04046	-3.32786	-3.05023	-3.25925	-3.10302	-2.93724
PC 19:0; [M+HCOO]-; GPCho(2:0/17:0)	-3.22321	-3.23173	-4.4259	-3.39543	-4.2859	-3.12769	-3.8034	-3.54155	-2.30409	-2.27028	-3.02611	-2.87418	-1.12453	-2.74299	-2.50846	-2.90848
PE 39:1; [M-H]-; GPEtn(19:0/20:1(11E))	0.103271	-0.0187295	-0.168095	0.0374793	0.135171	-0.121501	-0.0554876	-0.213679	-0.879149	-0.619661	-0.675104	-1.11872	-0.306802	-1.04845	-0.372849	-0.70838
PA 32:1; [M-H]-; GPA(16:0/16:1(7Z))	-1.04488	-0.724115	-0.683573	-0.840094	-0.324685	-0.463912	-0.358386	-0.597738	-2.72451	-2.20714	-2.41775	-2.56837	-2.26187	-2.20713	-2.00449	-2.28165
PE 35:3; [M-H]-; GPEtn(17:1(9Z)/18:2(2E,4E))	-3.05563	-3.74402	-3.33908	-3.44901	-2.7547	-3.12241	-2.97353	-2.75744	-3.78014	-3.10614	-2.94883	-3.51524	-3.64395	-2.92532	-4.13682	-3.6719
PG 40:7; [M-H]-; GPGro(18:1(11E)/22:6(4Z,7Z,10Z,13Z,16Z,19Z))	-0.829603	-1.57945	-0.434278	-1.39363	-0.195778	-0.544084	-0.506867	-0.622831	-4.43837	-4.3397	-4.58661	-4.71748	-4.56372	-5.15443	-4.73931	-3.9951
PC 24:1; [M+HCOO]-; GPCho(2:0/22:1(13Z))	0.822164	0.760136	0.870302	0.55146	0.851141	0.730894	0.636331	0.955064	-0.742445	-0.331143	-0.08158	-0.67968	-0.0382227	-0.11643	-0.155096	-0.321305
PE 40:1; [M-H]-; GPEtn(18:1(11E)/22:0)	3.14664	3.07506	3.17642	2.91564	3.29447	3.27801	3.24975	3.48371	2.54161	2.67787	2.9775	2.53499	3.45983	3.05569	3.16771	3.14298
PS 36:1; [M-H]-; GPSer(18:0/18:1(11E))	-0.744466	-1.07801	-1.151	-0.678065	-0.231844	-0.633805	-0.569781	-0.484329	-1.07034	-0.500682	-0.466599	-0.738731	0.0682991	-0.100056	-0.661629	-0.81694
PC 40:6; [M+HCOO]-; GPCho(18:0/22:6(4Z,7Z,10Z,13Z,16Z,19Z))	-2.24089	-2.44388	-2.47256	-2.36122	-2.02182	-2.60634	-1.66336	-1.5337	-1.02652	-1.07064	-1.01	-1.25857	-0.854465	-1.58527	-0.964336	-1.97012
PC 31:0; [M-Ac-H]-; GPCho(15:0/16:0)	0.834197	1.23658	1.23886	0.78653	0.990215	0.818256	0.613799	0.933234	0.710437	0.948272	1.07694	0.807471	1.29498	1.32752	0.945319	1.10229
PE 41:4; [M-H]-; GPEtn(19:0/22:4(7Z,10Z,13Z,16Z))	-1.18538	-0.560482	-1.80797	-0.732765	-0.806993	-1.79805	-0.969156	-1.14502	-2.69896	-2.67594	-2.48768	-2.64869	-2.27756	-3.02703	-2.59682	-2.23754
PC 30:1; [M-Ac-H]-; GPCho(12:0/18:1(11E))	1.74503	2.11974	1.52436	2.08975	1.43772	1.65744	2.375	1.68949	0.586975	0.963908	0.523481	0.0280928	0.481105	-1.06537	0.631718	0.368441
PS 38:2; [M-H]-; GPSer(18:0/20:2(11Z,14Z))	3.83592	2.81499	3.69344	2.59373	3.26023	4.31869	3.01514	4.19816	1.85874	2.62879	2.7684	2.409	2.76091	2.38208	2.48815	1.9731
PE 40:1; [M-H]-; GPEtn(18:0/22:1(13Z))	3.16868	3.06945	3.19636	2.93904	3.32432	3.30478	3.26783	3.50373	2.54437	2.69117	2.97832	2.55097	3.46771	3.05249	3.17651	3.14328
CL 76:8; [M-2H](2-); CL(18:1/20:2/18:1/20:4)	0.405931	1.06455	1.11237	0.928879	1.3398	1.38883	0.799055	1.5133	-1.48747	-1.42268	-1.34279	-1.86837	-1.40528	-0.910395	-1.51464	-1.52487
PI 40:5; [M-H]-; GPIns(18:0/22:5(4Z,7Z,10Z,13Z,16Z))	1.41075	2.13886	2.0757	1.94962	0.864417	1.56406	0.724681	1.01545	-0.391942	-0.207317	0.23775	-0.164269	0.710218	0.345351	0.520679	-0.413353
PC 33:0; [M-Ac-H]-; GPCho(14:0/19:0)	-0.522291	-0.512991	-0.710093	-0.62215	-0.715279	-1.343	-0.356859	-1.00326	-3.10249	-3.54403	-3.47363	-3.04023	-3.29275	-3.55227	-3.67774	-3.64274
PI 36:1; [M-H]-; GPIns(18:0/18:1(11E))	3.73679	3.44637	3.32837	3.45301	3.82871	4.27236	3.38578	3.70696	2.19689	2.54808	2.74559	2.56061	3.82219	3.16198	3.6738	2.90302
PC 29:0; [M-Ac-H]-; GPCho(15:0/14:0)	2.05098	2.20704	2.042	1.95059	1.97345	2.13688	1.93502	1.91906	3.80659	3.9701	3.99327	3.61795	3.80484	3.25134	3.65591	3.84813
CL 74:3; [M-2H](2-); CL(18:1/18:0/18:1/20:1)	1.01837	1.17047	1.14076	0.893121	1.1846	1.15401	0.977627	1.24231	0.185734	0.407677	0.459568	0.217535	0.685979	0.384842	0.277626	0.428125
PS 33:2; [M-H]-; GPSer(15:1(9Z)/18:1(11E))	0.295722	0.596562	0.562747	0.247774	0.494844	0.601557	0.424043	0.48638	-0.196102	0.321615	0.480883	-0.0479006	0.0687362	0.0938884	-0.162817	-0.188441
PC 37:2; [M-Ac-H]-; GPCho(17:1(9Z)/20:1(11E))	-3.23431	-2.09961	-2.82952	-2.14956	-2.35498	-2.18325	-2.82667	-2.06451	-2.37758	-2.2737	-2.04844	-2.33303	-2.19571	-2.25503	-2.20912	-1.42112
PC 28:2; [M+HCOO]-; GPCho(6:0/22:2(13Z,16Z))	-1.74868	-1.64882	-1.73984	-2.56678	-1.3439	-1.75926	-0.977079	-0.845506	-2.21119	-2.46393	-1.289	-2.4282	-1.68816	-2.07083	-2.52945	-2.15223
MGDG 36:1; [M-H]-; MGDG(18:0/18:1(11E))	1.13526	1.30418	0.96282	1.11566	1.43554	1.18203	0.87813	1.36204	-0.625201	-0.437395	-0.583212	-0.698506	-0.382514	-0.65302	-0.479607	-0.677956
CL 82:11; [M-2H](2-); CL(20:0/22:5/22:6/18:0)	-1.37293	-1.00949	-0.999818	-1.45945	-1.88951	-1.1091	-0.995509	-1.8268	-2.87309	-2.69416	-2.64888	-3.40558	-2.86787	-2.66307	-2.74657	-1.9872
CL 76:2; [M-2H](2-); CL(20:0/20:1/18:1/18:0)	2.83553	2.65011	2.84897	2.62669	2.98692	2.8103	2.63839	3.16965	1.28898	1.26062	1.50964	0.999844	1.83745	2.21605	1.16336	1.28531
PC 40:2; [M-Ac-H]-; GPCho(18:1(11E)/22:1(13Z))	3.24684	3.3722	3.35952	2.96878	3.48617	2.99349	3.17481	3.45566	0.229482	1.22583	1.06979	0.648718	1.64855	1.1755	1.22184	0.42377
CL 72:6; [M-2H](2-); CL(16:1/20:2/18:1/18:2)	-0.0241424	-0.141493	0.0570673	-0.184516	0.0879913	-0.00779244	0.187311	0.22492	-0.686811	-0.56439	-0.353992	-0.771739	-0.503024	-0.201296	-0.822999	-0.632062
PC 28:1; [M-Ac-H]-; GPCho(10:0/18:1(11E))	0.194017	0.525576	-0.458305	0.621122	-0.0548205	0.43631	-0.531049	0.261266	-0.106456	0.161545	0.335927	0.460094	1.01157	0.614527	0.609032	0.489122
DGDG 36:1; [M-H]-; DGDG(18:0/18:1(11E))	-2.25946	-2.61189	-2.67061	-2.37925	-2.47624	-3.21185	-3.26609	-3.6793	-4.74721	-3.30946	-3.28535	-3.38494	-4.02166	-3.38625	-3.61457	-3.58265
plasmenyl-PE 30:0; [M-H]-; PE(P-16:0/14:0)	-0.944554	-0.729354	-0.774313	-0.728707	-0.344896	-0.594136	-0.387458	-0.447444	-2.8385	-2.37948	-2.61048	-2.69856	-1.76693	-1.95194	-1.84331	-1.78821
PG 39:7; [M-H]-; GPGro(17:1(9Z)/22:6(4Z,7Z,10Z,13Z,16Z,19Z))	-3.05129	-2.65744	-1.44162	-1.64817	-1.25404	-1.44244	-1.22059	-1.64163	-5.21968	-4.9517	-3.99494	-5.41751	-4.82567	-3.19005	-4.29365	-3.03214
PC 32:0; [M-Ac-H]-; GPCho(14:0/18:0)	-0.789957	-0.76841	-0.528577	-0.268474	-0.574996	-0.398105	-0.825439	-0.587479	-1.70228	-1.9192	-1.57242	-1.82668	-1.58116	-1.58446	-1.01616	-1.43141
CL 68:6; [M-2H](2-); CL(14:0/18:2/16:1/20:3)	0.239359	0.573917	0.381063	0.462772	1.03821	0.940577	0.690883	0.788867	-1.63657	-1.26007	-1.49271	-2.36203	-1.08802	-1.45463	-1.728	-1.28402
PS 42:5; [M-H]-; GPSer(20:0/22:5(4Z,7Z,10Z,13Z,16Z))	2.28741	1.93317	1.81927	2.04549	2.44282	2.64202	1.73598	2.43526	1.68896	2.02453	2.26826	2.0278	3.04449	2.98109	2.78527	2.24488
CL 74:3; [M-2H](2-); CL(16:0/18:1/22:0/18:2)	-3.04783	-2.23064	-2.4609	-2.5281	-2.54152	-3.03361	-2.99789	-2.52103	-2.48324	-2.49636	-2.28392	-2.82458	-2.3163	-2.59289	-2.61686	-2.59744
CL 70:4; [M-2H](2-); CL(18:1/16:1/18:2/18:0)	-1.08261	-1.51349	-1.62593	-2.14382	-2.24332	-1.27565	-2.43002	-1.60775	-0.354133	-0.352538	0.0805649	-0.462284	0.030745	0.706558	-0.0153698	-0.00206019
PS 40:7; [M-H]-; GPSer(18:1(11E)/22:6(4Z,7Z,10Z,13Z,16Z,19Z))	-2.20429	-2.18411	-1.88216	-1.92773	-1.38776	-1.79644	-1.63945	-0.898874	-2.52995	-1.86811	-1.69022	-1.87372	-2.10399	-2.04813	-3.04819	-3.23959
PA 36:4; [M-H]-; GPA(16:1(7Z)/20:3(5Z,8Z,11Z))	0.633911	0.525362	0.393378	0.471615	1.07073	0.962211	0.685874	0.774932	-2.02724	-1.56351	-1.41308	-2.30937	-1.19602	-1.35972	-1.70503	-1.21122
PC 37:2; [M-Ac-H]-; GPCho(15:0/22:2(13Z,16Z))	0.945453	1.12909	1.00091	0.912372	1.08709	0.768204	1.27421	1.01991	1.66937	2.20923	2.20937	2.05544	2.15225	0.841911	2.23659	2.16003
PE 31:0; [M-H]-; GPEtn(15:0/16:0)	-3.98302	-4.6611	-2.99735	-3.78782	-3.56094	-3.89563	-2.62848	-4.54352	-3.31226	-3.46537	-3.68223	-3.79965	-3.71801	-2.96611	-3.82465	-4.01949
PS 36:3; [M-H]-; GPSer(18:1(11E)/18:2(2E,4E))	-2.49218	-2.09004	-2.09416	-2.89367	-1.1395	-1.29917	-2.22077	-1.82261	-4.81285	-3.90853	-4.0592	-4.25589	-3.33838	-3.45694	-4.60317	-3.7587
PC 30:0; [M+HCOO]-; GPCho(14:0/16:0)	2.07105	2.23368	2.11406	1.98467	2.01411	2.16412	1.97344	1.96252	3.85887	4.0233	4.06659	3.71939	3.90501	3.41599	3.74168	3.8987
CL 82:11; [M-2H](2-); CL(18:0/20:0/22:6/22:5)	-1.19988	-0.766044	-0.662759	-1.71247	-1.00685	-0.9221	-0.820204	-1.4959	-2.68557	-1.59446	-2.45429	-3.23463	-2.44441	-1.79848	-1.56319	-2.6315
PC 38:6; [M-CH3]-; GPCho(16:1(7Z)/22:5(4Z,7Z,10Z,13Z,16Z))	-1.23949	-0.770318	-0.663623	-1.71389	-0.960099	-0.770803	-0.819729	-1.47602	-1.40207	-1.41323	-1.60781	-1.99994	-1.3097	-1.79902	-1.2748	-1.20471
CL 80:13; [M-2H](2-); CL(18:0/18:1/22:6/22:6)	4.51621	4.53309	4.66929	4.21682	4.84935	4.62507	4.28713	4.76339	3.3683	3.7071	3.80263	3.38968	3.84489	4.18545	3.63016	3.83455
PE 41:4; [M-H]-; GPEtn(20:4(5E,8E,11E,14E)/21:0)	-0.569968	-0.845605	-0.572401	-0.492911	-0.42147	-0.258741	-0.566305	-0.358074	-3.79811	-3.6956	-4.3141	-4.27505	-3.22219	-4.0239	-3.88633	-3.97565
PC 38:1; [M-Ac-H]-; GPCho(18:0/20:1(11E))	-1.72821	-1.90806	-2.18317	-2.00761	-1.59444	-2.11635	-2.07954	-1.64123	-2.65648	-2.13008	-1.68493	-2.67928	-1.73164	-1.52464	-2.07393	-1.66937
PA 34:3; [M-H]-; GPA(16:1(7Z)/18:2(2E,4E))	-0.463925	-0.560539	-0.733782	-0.36404	-1.14416	-1.51999	-0.473604	-1.47191	-1.53046	-0.977225	-1.62324	-1.48834	-1.99693	-1.47837	-1.81594	-1.47452
PC 35:0; [M-Ac-H]-; GPCho(16:0/19:0)	-0.984127	-1.49118	-0.838076	-1.80117	-1.25	-1.34135	-1.40822	-1.55589	1.0811	0.957647	1.23411	1.02867	1.53898	0.909859	1.24721	0.987267
PA 42:3; [M-H]-; GPA(20:1(11E)/22:2(13Z,16Z))	3.62558	3.72191	3.68993	3.4983	3.86113	3.61098	3.57621	4.01339	1.97163	2.1992	2.19493	1.9157	2.37378	2.06506	2.08422	2.02485
PI 38:2; [M-H]-; GPIns(18:1(11E)/20:1(11E))	3.66269	3.84395	3.84837	3.89759	4.41651	4.11756	3.76709	4.40878	1.93464	1.81766	2.87756	2.55976	3.56023	3.30464	3.28543	2.59368
PS 40:6; [M-H]-; GPSer(18:0/22:6(4Z,7Z,10Z,13Z,16Z,19Z))	-1.58374	-1.39311	-1.56604	-1.51715	-1.40006	-1.4818	-1.84078	-1.14324	-0.0996637	0.0840347	0.117001	-0.213715	-0.580135	-0.462427	-1.04018	-0.711098
PS 38:1; [M-H]-; GPSer(18:1(11E)/20:0)	2.98989	2.48449	2.43584	2.48455	3.1388	3.39543	2.78477	3.37168	2.64908	3.14873	3.37647	3.12598	3.86749	3.38942	3.68454	3.10511
PG 32:0; [M-H]-; GPGro(16:0/16:0)	0.514768	0.59868	0.665143	0.258695	1.27779	1.076	0.937063	1.19741	0.152962	0.196209	0.717918	0.422623	1.6384	1.4784	1.2306	1.21364
PE 40:1; [M-H]-; GPEtn(20:0/20:1(11E))	3.35321	3.31026	3.34569	3.15507	3.61289	3.47546	3.41714	3.65825	2.45331	2.87578	2.90048	2.58029	3.40133	2.72791	3.12147	2.95793
PC 42:2; [M-Ac-H]-; GPCho(18:1(11E)/24:1(15Z))	-0.967881	-0.711543	0.278201	-4.47596	0.417923	0.240507	-0.0466062	0.303445	-2.04946	-1.55637	-1.32311	-1.38202	-0.255291	0.107553	-0.603566	-1.52321
CL 70:3; [M-2H](2-); CL(16:0/18:1/16:1/20:1)	0.778847	0.932161	1.01051	0.794865	1.00949	1.34277	0.813082	1.00319	1.18055	1.12222	1.09388	0.786249	1.38289	0.32458	1.01874	1.33749
PG 38:0; [M-H]-; GPGro(18:0/20:0)	1.27652	1.58443	1.4616	1.9016	1.58802	1.46189	1.99873	1.37544	1.21236	1.47291	1.14714	0.892004	1.218	0.668088	1.04598	1.2601
PG 32:1; [M-H]-; GPGro(14:0/18:1(11E))	0.880571	1.0765	1.184	0.923486	2.11954	1.63018	1.73813	2.1264	0.789477	1.00426	1.16149	0.804425	1.68109	1.71844	1.13614	1.37072
PE 40:3; [M-H]-; GPEtn(18:1(11E)/22:2(13Z,16Z))	-0.00198778	0.916211	0.852752	-0.307679	1.18775	-0.0113058	-0.16165	0.268124	-1.63134	-1.9848	-1.66326	-1.99583	-1.62135	-0.816137	-2.09119	-1.60753
PE 33:2; [M-H]-; GPEtn(16:1(7Z)/17:1(9Z))	-1.04129	-1.10441	-0.705461	-1.28118	-0.907496	-1.12332	-1.09843	-0.774032	1.56607	1.80071	1.53277	1.07011	0.806287	1.12774	0.610673	1.16599
PC 36:0; [M-CH3]-; GPCho(20:0/16:0)	1.00484	0.943809	1.02172	0.82761	1.27432	0.853426	0.703898	1.28636	-0.607749	-0.472073	-0.295526	-0.697143	0.220381	0.0536889	-0.17758	-0.276125
PE 38:0; [M-H]-; GPEtn(18:0/20:0)	1.00484	0.943809	1.02172	0.82761	1.27432	0.853426	0.703898	1.28636	-0.607749	-0.472073	-0.295526	-0.697143	0.220381	0.0536889	-0.17758	-0.276125
PI 38:4; [M-H]-; GPIns(18:0/20:4(5E,8E,11E,14E))	-3.41246	-4.05705	-4.42747	-4.62414	-3.06016	-2.47946	-3.32921	-2.85007	-2.53117	-2.47736	-1.71589	-1.83	-1.35447	-1.6705	-1.75815	-2.4528
PC 40:2; [M-Ac-H]-; GPCho(18:2(2E,4E)/22:0)	3.29986	3.45586	3.16876	3.4045	3.46114	3.45098	3.311	3.4288	0.890345	1.2417	0.882401	0.650445	1.58209	0.851658	1.05048	1.16748
PC 36:0; [M-Ac-H]-; GPCho(14:0/22:0)	1.18838	1.40981	1.5058	1.56613	1.88918	1.51787	1.45976	1.77473	0.0628344	0.276117	0.357939	-0.886445	0.609217	-0.0246052	-0.540772	0.231455
lysoPE 20:0; [M-H]-; PE(20:0/0:0)	2.60857	2.55271	2.48694	2.29005	2.31828	1.60133	1.98158	1.9746	-2.73781	-1.86621	-2.42832	-2.41784	-1.46451	-1.64856	-0.838088	-0.901784
PE 33:2; [M-H]-; GPEtn(15:0/18:2(2E,4E))	-0.903818	-0.51189	-0.553441	-1.10425	-0.788063	-0.956907	-0.777866	-0.780986	1.51646	1.77781	1.56955	1.13518	0.828808	0.834056	0.59108	1.17288
PC 31:1; [M-Ac-H]-; GPCho(15:0/16:1(7Z))	4.56744	4.72202	4.75035	4.60863	4.85583	4.89933	4.86204	4.7957	2.85196	3.06361	3.13773	2.76243	3.27363	2.8496	3.1312	3.26682
CL 78:0; [M-2H](2-); CL(18:0/20:0/18:0/22:0)	1.48303	1.28264	1.37659	1.13489	1.59463	1.14778	1.11191	1.59758	-0.440891	-0.327164	-0.0719177	-0.616395	0.471254	0.0218142	0.0793751	-0.26367
PG 32:1; [M-H]-; GPGro(16:0/16:1(7Z))	0.973002	1.18869	1.3089	0.938498	2.12966	1.78855	1.83407	2.14952	0.778295	1.1255	1.18565	0.84938	1.71226	1.67622	1.30201	1.42622
PE 34:2; [M-H]-; GPEtn(16:0/18:2(2E,4E))	-1.71476	-1.4306	-1.08256	-1.8354	-1.66569	-1.61915	-2.17404	-1.8574	-0.296947	-0.450321	-0.201993	-0.23896	-2.12903	-0.632715	-0.63219	-1.92498
PC 30:0; [M-Ac-H]-; GPCho(15:0/15:0)	0.135068	0.120774	0.211469	0.03937	0.386653	0.128328	0.157532	0.242921	-0.252282	0.100499	-0.0886656	-0.0433367	-0.0217972	-0.168938	-0.309358	-0.331268
CL 80:12; [M-2H](2-); CL(18:0/18:1/22:5/22:6)	-2.22973	-1.75427	-2.65724	-2.22555	-2.09424	-2.47402	-2.23011	-2.0215	-2.22115	-2.0086	-2.03611	-2.63451	-1.97677	-3.15239	-3.02915	-2.85132
PG 42:7; [M-H]-; GPGro(20:1(11E)/22:6(4Z,7Z,10Z,13Z,16Z,19Z))	4.49286	4.56856	4.68797	4.47192	4.39624	4.12678	4.09907	4.34902	-3.00987	-2.15593	-1.4201	-2.57355	-1.76132	-2.26588	-2.58713	-1.91773
PC 35:0; [M-Ac-H]-; GPCho(17:0/18:0)	-1.36537	-1.20043	-1.379	-1.38141	-1.02975	-1.52829	-1.6836	-1.24393	-0.00348235	0.337186	0.16402	-0.193669	-0.704203	-0.890988	-0.950545	-0.694987
CL 68:4; [M-2H](2-); CL(16:0/16:1/18:2/18:1)	0.165279	0.203803	0.484086	0.320611	0.550445	0.65076	0.413085	0.426171	-0.590507	-0.294027	-0.442589	-0.474563	-0.253432	-0.551989	-0.280241	-0.476526
PC 37:1; [M-Ac-H]-; GPCho(17:0/20:1(11E))	0.871685	0.74049	0.462875	0.790943	0.760672	-0.0938728	0.586615	0.236982	1.82654	1.86865	2.05299	1.81792	2.23707	1.91003	1.81637	1.82146
PC 33:0; [M+HCOO]-; GPCho(16:0/17:0)	-4.32675	-2.90705	-0.651864	-0.349261	-0.275687	-4.58692	0.0676243	-2.93898	-0.162173	0.148257	-0.314192	-4.69876	-3.80374	-0.636825	-5.05377	-0.164481
PC 26:2; [M+HCOO]-; GPCho(9:0/17:2(9Z,12Z))	-2.02737	-2.34858	-2.07136	-2.49915	-1.94026	-1.66889	-2.64137	-1.79624	-2.1695	-2.53127	-1.94982	-2.12639	-2.66618	-1.74479	-2.87176	-3.0738
PC 40:7; [M-Ac-H]-; GPCho(18:1(11E)/22:6(4Z,7Z,10Z,13Z,16Z,19Z))	-0.772052	-1.73912	-1.05111	-0.944728	-1.35339	-1.55034	-1.20464	-1.39788	-3.25345	-2.74396	-2.20019	-2.48721	-1.68536	-1.43095	-1.61835	-1.95058
PE 42:3; [M-H]-; GPEtn(20:1(11E)/22:2(13Z,16Z))	2.48097	2.5715	2.74104	2.59341	2.9825	2.82367	2.69211	2.88418	0.0753262	0.224425	0.0890315	-0.435464	0.497918	-0.398283	-0.156262	-0.0744112
PC 40:3; [M-CH3]-; GPCho(22:2(13Z,16Z)/18:1(11E))	2.47888	2.57231	2.73999	2.5994	2.98357	2.82817	2.6969	2.88732	0.0739918	0.221231	0.090952	-0.441244	0.492976	-0.410722	-0.162984	-0.0790583
PG 38:1; [M-H]-; GPGro(18:1(11E)/20:0)	3.87396	3.86835	3.89163	3.77374	4.18192	4.04919	3.96472	4.23231	0.612086	0.955765	1.05379	0.833252	0.904557	0.937161	0.636872	0.790707
PS 42:6; [M-H]-; GPSer(20:1(11E)/22:5(4Z,7Z,10Z,13Z,16Z))	-1.55192	-1.48371	-1.53441	-1.56252	-1.40378	-1.39602	-2.10759	-1.41615	-3.22525	-2.52632	-2.06224	-2.75483	-1.92869	-1.93146	-2.44439	-2.63061
PC 36:2; [M+HCOO]-; GPCho(18:0/18:2(2E,4E))	1.1178	1.19974	1.24726	1.32563	1.46168	1.26389	0.774882	1.44988	-1.49884	-0.978914	-0.815215	-1.27702	-0.775612	-0.498172	-0.772831	-1.42732
PG 42:5; [M-H]-; GPGro(20:1(11E)/22:4(7Z,10Z,13Z,16Z))	3.53878	3.31595	3.50226	3.35935	3.4544	3.14733	3.14284	3.42518	-2.98629	-2.63486	-2.76417	-2.7641	-2.60021	-2.05576	-2.69434	-2.95702
PC 30:1; [M-Ac-H]-; GPCho(14:1(9Z)/16:0)	3.55342	3.81454	3.72695	3.61544	3.74857	3.34473	3.78655	3.74616	2.7899	3.0532	2.89136	2.57558	2.75204	2.18738	2.60367	2.53613
PI 32:1; [M-H]-; GPIns(16:0/16:1(7Z))	-0.469705	-0.702091	-0.0699894	-0.0936584	0.549907	0.671215	0.215594	0.469359	-1.07758	-0.368566	0.348538	-0.220121	0.844183	0.188818	0.390116	0.262408
N-(eicosanoyl)-sphing-4-enine; [M-H]-; Cer(d18:1(4E)/20:0)	-1.50458	-1.04116	-1.20463	-1.38047	-1.51181	-1.67155	-1.86887	-1.46047	-2.19405	-2.01611	-2.00824	-2.05931	-1.50335	-1.73186	-2.39913	-1.85367
PC 42:5; [M-Ac-H]-; GPCho(20:4(5E,8E,11E,14E)/22:1(13Z))	-1.32998	-1.40942	-1.31799	-1.65574	-1.44738	-0.902134	-1.51778	-1.17495	-3.2963	-2.34878	-3.10369	-3.19588	-2.72708	-3.32808	-2.45644	-2.42112
PC 25:0; [M+HCOO]-; GPCho(2:0/23:0)	-2.74926	-2.80396	-2.20144	-2.47376	-2.57963	-2.67422	-2.76422	-2.56787	-3.73453	-3.33631	-3.56183	-3.60598	-2.46526	-2.65967	-2.81647	-2.4404
PC 40:3; [M-CH3]-; GPCho(18:1(11E)/22:2(13Z,16Z))	2.39051	2.63226	2.69681	2.61762	2.75968	2.76753	2.73787	2.79369	-0.313573	0.110371	-0.363916	-0.546508	0.184573	-0.458152	-0.353234	-0.499626
PC 34:1; [M+HCOO]-; GPCho(16:0/18:1(11E))	0.151759	0.729705	0.484658	0.583583	0.722457	1.18696	1.2312	0.757716	1.02259	1.01117	0.703556	0.390486	0.939844	0.626751	1.18348	0.84506
CL 80:11; [M-2H](2-); CL(18:0/18:0/22:5/22:6)	1.48458	1.35085	1.50668	1.33341	1.76023	0.837863	1.38395	1.9261	0.193589	0.493454	0.439064	0.379757	0.99688	1.04832	0.378259	0.539566
PE 44:4; [M-H]-; GPEtn(20:3(5Z,8Z,11Z)/24:1(15Z))	-0.600449	-0.557411	-0.827907	-0.537933	-0.269135	-0.151217	-0.480132	-0.245036	-1.55245	-1.4311	-0.973633	-1.47443	-0.785927	-0.867632	-1.09438	-1.07868
PS 38:5; [M-H]-; GPSer(18:1(11E)/20:4(5E,8E,11E,14E))	-1.88285	-1.65829	-1.17255	-1.50281	-0.698717	-0.288953	-0.756147	-0.556572	-1.86782	-1.8147	-1.10927	-1.33971	-0.708241	-0.922704	-1.12006	-1.20363
CL 64:1; [M-2H](2-); CL(14:0/18:0/16:0/16:1)	-1.45348	-1.20808	-1.20446	-1.80506	-0.282118	-0.60259	-0.999116	-0.47021	-2.41476	-2.1278	-1.66315	-2.00956	-1.16116	-1.51277	-1.85327	-1.86087
PE 43:6; [M-H]-; GPEtn(21:0/22:6(4Z,7Z,10Z,13Z,16Z,19Z))	-4.55673	-3.39311	-3.9536	-5.05972	-4.44727	-4.68167	-4.41027	-4.45838	-3.88472	-3.71016	-4.0788	-5.26006	-4.26253	-2.99334	-4.82571	-3.64274
PC 42:3; [M-CH3]-; GPCho(22:2(13Z,16Z)/20:1(11E))	3.07643	3.2014	3.2484	3.1792	3.07408	3.05574	2.96045	3.13455	-3.66782	-4.33443	-4.42107	-3.99038	-4.05175	-3.49363	-3.86657	-4.42771
CL 68:6; [M-2H](2-); CL(16:1/18:2/16:1/18:2)	0.50971	0.467345	0.403639	0.504709	1.03597	0.696131	0.679935	0.759988	-2.011	-1.53591	-1.36754	-2.26904	-1.21632	-1.27959	-1.66999	-1.1511
CL 80:13; [M-2H](2-); CL(22:6/18:0/22:6/18:1)	0.296006	0.855501	0.257972	0.272097	0.223687	0.475092	0.524339	0.0608176	-0.058617	0.0395143	0.233131	-0.117913	0.51505	0.988852	0.227967	0.385131
PC 28:0; [M-Ac-H]-; GPCho(12:0/16:0)	-1.73179	-0.831659	-1.30436	-1.09939	-1.82544	-1.32773	-1.61181	-1.72788	-1.74403	-1.8752	-1.46081	-1.21476	-1.69497	-1.33745	-1.10849	-1.88028
plasmenyl-PE 31:0; [M-H]-; PE(P-16:0/15:0)	-3.29356	-2.61638	-2.51953	-2.91141	-2.41533	-2.46064	-2.23608	-2.28525	-2.92604	-3.10807	-3.78666	-3.04974	-3.19928	-3.1466	-2.17311	-2.68555
PS 37:7; [M-H]-; GPSer(15:1(9Z)/22:6(4Z,7Z,10Z,13Z,16Z,19Z))	-2.75208	-2.47188	-2.23409	-2.359	-2.05241	-2.41178	-1.30631	-1.90725	-2.04482	-2.26096	-3.24568	-2.76622	-2.0567	-1.95789	-2.68397	-1.96998
PE 44:5; [M-H]-; GPEtn(20:4(5E,8E,11E,14E)/24:1(15Z))	1.63384	1.69338	1.59525	1.44128	1.98017	1.83864	1.78882	1.80693	-0.0552912	0.176691	-0.0232549	-0.721787	0.283649	-0.462163	-0.152643	0.0549935
PE 36:6; [M-H]-; GPEtn(16:1(7Z)/20:5(5Z,8Z,11Z,14Z,17Z))	-3.2399	-1.50996	-3.15553	-3.86588	-2.70444	-1.75941	-1.81188	-2.15665	-0.724919	-0.316266	-0.320332	-0.939207	0.165534	-0.583199	-0.306535	0.0102571
PC 36:3; [M-CH3]-; GPCho(18:1(11E)/18:2(2E,4E))	-1.61212	-1.95175	-2.16658	-1.79217	-1.84271	-1.9148	-2.54444	-1.4452	-3.62515	-2.91864	-3.04437	-3.48669	-2.83218	-1.83182	-3.28415	-2.72345
PI 36:3; [M-H]-; GPIns(16:0/20:3(5Z,8Z,11Z))	-0.156393	-0.157466	-0.232933	-0.0637741	0.423368	0.78936	0.233885	0.337655	-0.617904	-0.435933	0.136823	-0.634699	0.00749715	-0.092184	-0.190233	-0.491885
CL 72:8; [M-2H](2-); CL(16:1/20:4/18:1/18:2)	1.4481	1.33635	1.54297	1.24102	1.82329	1.88719	1.42156	2.15638	-0.679197	-0.321006	0.172822	-0.0366776	-0.162599	0.267025	-0.49154	-0.0531578
PE 38:5; [M-H]-; GPEtn(18:0/20:5(5Z,8Z,11Z,14Z,17Z))	-2.70065	-2.27032	-2.78875	-2.56656	-2.36348	-2.36788	-3.01084	-2.44888	-4.19502	-3.62035	-3.53577	-3.7431	-3.81531	-2.90277	-3.19314	-3.35791
CL 74:7; [M-2H](2-); CL(18:2/18:1/20:3/18:1)	0.966472	0.947337	0.977889	0.421701	-0.220509	0.00710243	0.152802	0.016345	0.308742	0.867262	0.694044	0.442741	0.945472	0.393249	0.801104	0.707778
PE 35:1; [M-H]-; GPEtn(17:0/18:1(11E))	2.20298	2.33431	2.26027	2.12485	2.22493	2.24253	2.23218	2.29988	2.2324	2.29671	2.2029	1.94122	2.46284	1.97715	2.30036	2.27037
CL 64:3; [M-2H](2-); CL(16:1/14:0/16:1/18:1)	3.20784	3.26221	3.16553	3.11572	3.44261	3.33495	3.26617	3.60049	2.87062	3.05016	3.13029	2.86134	3.31846	3.31891	2.97864	3.15055
CL 78:12; [M-2H](2-); CL(16:0/18:1/22:5/22:6)	-0.0890864	-0.165583	0.523219	-0.0949252	0.604009	0.0221201	0.288066	0.594383	0.897114	0.152186	0.112619	0.662575	0.327409	0.256274	0.774124	0.155113
PA 40:5; [M-H]-; GPA(18:0/22:5(4Z,7Z,10Z,13Z,16Z))	0.819126	0.776793	0.930163	0.708122	1.34841	1.12545	1.14013	1.49196	1.18345	1.12266	1.43863	1.40096	1.53374	1.72777	1.30345	1.38716
PC 26:0; [M-Ac-H]-; GPCho(12:0/14:0)	-2.07679	-2.55701	-2.06253	-2.47117	-2.61598	-2.91059	-3.62919	-2.39277	-3.64831	-3.69705	-3.194	-2.8619	-2.81015	-2.30231	-2.79841	-3.02301
PE 35:4; [M-H]-; GPEtn(15:0/20:4(5E,8E,11E,14E))	-2.17001	-1.92262	-2.24559	-1.97657	-2.2194	-2.1087	-2.60093	-2.4698	-2.35279	-2.23266	-2.49816	-2.90557	-2.84299	-2.29006	-2.90609	-2.1142
PA 31:2; [M-H]-; GPA(14:0/17:2(9Z,12Z))	-1.00321	-1.19008	-0.837231	-1.13811	-0.898514	-0.902569	-1.60923	-0.502592	-0.550285	-0.364483	0.00942287	-0.746286	-0.15472	-0.0869595	-0.642131	-0.600176
PC 36:4; [M+HCOO]-; GPCho(16:0/20:4(5E,8E,11E,14E))	1.75999	2.34839	1.95853	2.13866	1.96461	1.93061	2.45173	1.87341	-3.76287	-3.73525	-3.20809	-4.02393	-2.95297	-3.31963	-3.10849	-2.78909
PC 33:1; [M+HCOO]-; GPCho(15:0/18:1(11E))	-1.41413	-0.844357	-1.66806	-1.18476	-1.41081	-0.913397	-1.16384	-1.26633	-2.43077	-2.32376	-2.03566	-2.33695	-1.4479	-1.57643	-1.97554	-1.86731
PI 34:2; [M-H]-; GPIns(16:1(7Z)/18:1(11E))	0.801618	1.10288	0.838956	0.806795	1.37343	1.53281	1.18734	1.21672	0.420534	0.725352	1.16252	0.50693	1.12836	0.7489	0.895492	0.415561
plasmenyl-PE 40:4; [M-H]-; PE(P-18:0/22:4(7Z,10Z,13Z,16Z))	-0.92563	-0.789008	-0.95409	-0.803172	-0.722708	-0.726009	0.107813	-1.0521	-0.267806	0.413341	0.159615	-0.0329771	-0.196284	-1.22343	-0.334213	0.0650754
plasmenyl-PE 32:1; [M-H]-; PE(P-16:0/16:1(7Z))	3.27974	3.40388	3.2841	3.25461	3.56671	3.4563	3.44805	3.6624	2.92984	3.17199	3.16041	2.88792	3.38125	3.2709	3.09528	3.21056
PC 40:4; [M-CH3]-; GPCho(20:0/20:4(5E,8E,11E,14E))	-3.47541	-3.22955	-3.0642	-4.00616	-2.53431	-2.75266	-3.28508	-2.1307	-3.23581	-3.61806	-3.23568	-3.40261	-3.12103	-3.6342	-2.85516	-3.29134
PG 42:6; [M-H]-; GPGro(20:1(11E)/22:5(4Z,7Z,10Z,13Z,16Z))	4.49807	4.74562	4.84105	4.63507	4.31719	4.25618	4.26157	4.39661	-1.15895	-1.09464	-0.292438	-0.862978	-0.120635	0.140534	-0.403768	-0.477632
PG 38:3; [M-H]-; GPGro(18:1(11E)/20:2(11Z,14Z))	4.5332	4.55826	4.71668	4.51539	5.20719	4.98321	4.80124	5.1128	1.5263	1.57715	1.78633	1.5798	1.71575	1.45599	1.51572	1.3359
PS 40:1; [M-H]-; GPSer(18:1(11E)/22:0)	2.62355	2.25437	2.12352	2.19355	2.75199	3.08615	2.53284	2.77267	2.57053	3.61729	3.83469	3.67396	4.39147	3.69386	4.36434	3.58066
lysoPE 17:1; [M-H]-; PE(17:1(9Z)/0:0)	3.86411	4.07041	3.90693	3.88523	4.35018	3.79772	4.16943	4.16155	0.275081	1.50998	0.586288	1.21543	1.92506	1.17196	0.839336	1.50298
CL 72:1; [M-2H](2-); CL(16:0/20:0/18:1/18:0)	0.490193	0.746646	0.319228	0.1447	1.05952	0.640528	0.611662	1.11026	0.591879	0.43949	0.736615	0.378607	1.23311	1.34283	0.754339	0.640396
PC 32:2; [M-Ac-H]-; GPCho(14:1(9Z)/18:1(11E))	2.76131	2.67149	2.82237	2.59626	3.06498	2.9242	2.86195	3.20488	0.387155	0.59457	0.75358	0.576656	0.862902	0.806116	0.635405	0.318717
CL 78:2; [M-2H](2-); CL(18:0/20:1/18:1/22:0)	0.545489	0.334957	0.605791	0.40325	0.536466	1.34585	0.453734	0.95883	0.557653	0.394073	0.717275	0.229484	0.947921	0.51488	0.83358	0.777304
PG 42:8; [M-H]-; GPGro(20:4(5E,8E,11E,14E)/22:4(7Z,10Z,13Z,16Z))	3.90418	4.14528	4.05714	3.31491	4.03653	3.88799	3.96006	3.82999	-3.57028	-3.36137	-2.23637	-3.59879	-3.2687	-4.02765	-3.56197	-3.37392
PS 42:7; [M-H]-; GPSer(20:1(11E)/22:6(4Z,7Z,10Z,13Z,16Z,19Z))	-1.93679	-1.59686	-1.46692	-2.07176	-2.073	-3.15769	-2.9263	-1.70002	-4.2441	-4.04397	-3.5888	-3.07235	-3.41992	-3.29081	-3.37159	-4.20022
PC 42:5; [M-Ac-H]-; GPCho(20:1(11E)/22:4(7Z,10Z,13Z,16Z))	-1.29186	-1.51084	-1.25329	-1.19395	-1.05982	-1.41129	-1.04027	-0.893683	-2.84454	-1.81942	-2.44194	-3.38007	-1.61446	-2.70547	-2.28379	-2.3463
CL 78:13; [M-2H](2-); CL(18:0/20:4/22:6/18:3)	1.99412	1.92949	2.00321	1.70361	1.86584	1.80854	1.78316	1.72168	0.893204	1.43345	1.62837	1.12797	1.59924	1.3719	1.33998	1.20402
CL 78:2; [M-2H](2-); CL(18:0/18:1/20:1/22:0)	0.818355	0.561022	0.718243	0.487911	0.804459	1.26079	0.474025	0.999683	0.606444	0.439682	0.51824	0.247432	0.893991	0.201317	0.782797	0.71978
PE 42:8; [M-H]-; GPEtn(20:2(11Z,14Z)/22:6(4Z,7Z,10Z,13Z,16Z,19Z))	1.59501	2.07766	1.74209	0.898281	1.83772	2.20253	2.15316	1.55454	-1.13376	-0.218894	-1.06583	-1.22085	-1.31174	-3.1449	-0.470826	-1.57639
PE 37:1; [M-H]-; GPEtn(18:1(11E)/19:0)	1.73452	1.76633	1.70675	1.61259	1.70317	1.80704	1.69217	1.55374	0.737956	1.02277	1.08313	0.738204	1.1807	0.697031	0.903248	1.15425
plasmenyl-PE 33:1; [M-H]-; PE(P-16:0/17:1(9Z))	-0.0338494	0.139751	-0.0440044	0.147072	0.377342	0.565787	0.0517272	0.418414	0.609809	0.936716	1.12629	0.837214	1.1894	0.904787	1.01022	1.08563
PC 33:1; [M-Ac-H]-; GPCho(15:1(9Z)/18:0)	-0.792973	-0.606295	-0.876009	-1.13464	-0.85622	-1.26376	-0.590297	-1.35542	-2.5471	-3.02868	-4.02314	-3.20561	-3.38359	-3.67233	-3.0575	-3.6324
PC 35:1; [M-CH3]-; GPCho(17:0/18:1(11E))	1.74042	1.76875	1.70393	1.62402	1.71243	1.81445	1.70095	1.56971	0.753815	1.0416	1.1089	0.760985	1.19414	0.728301	0.914218	1.15961
plasmenyl-PE 42:5; [M-H]-; PE(P-20:0/22:5(4Z,7Z,10Z,13Z,16Z))	1.86163	1.91426	1.86946	2.02548	1.89838	2.01103	2.04615	2.07977	-0.00422211	-0.0161138	0.226563	-0.719632	0.171081	-0.406648	0.261657	0.192826
PC 38:1; [M-CH3]-; GPCho(20:0/18:1(11E))	1.22756	1.15713	1.06765	1.07654	1.41257	1.76385	1.02088	1.43877	1.09653	1.18993	1.15562	0.937654	1.53043	0.862247	1.46254	1.09372
PC 36:6; [M-Ac-H]-; GPCho(14:0/22:6(4Z,7Z,10Z,13Z,16Z,19Z))	0.358335	0.468936	0.508317	0.0895701	0.964577	0.982231	0.684894	0.772411	0.319509	0.320422	0.962936	0.455378	1.66496	1.68687	1.14137	0.87729
PC 36:0; [M-Ac-H]-; GPCho(18:0/18:0)	0.232819	0.0559612	0.459891	-0.0438066	-0.192036	-0.344594	-0.179519	-0.15369	1.04321	1.26541	1.58047	1.0896	1.6678	0.925676	1.25918	1.17531
PA 34:2; [M-H]-; GPA(16:1(7Z)/18:1(11E))	3.26681	3.53793	3.39496	3.3851	3.65852	3.56411	3.57343	3.6429	2.91533	3.1766	3.0851	2.8566	3.35	3.07275	3.13824	3.13388
CL 72:0; [M-2H](2-); CL(16:0/20:0/16:0/20:0)	-1.28879	-0.529781	-0.286827	-1.0335	-0.248621	-0.32937	-0.637118	-0.681804	-3.12683	-3.55144	-3.13541	-3.76283	-2.65719	-2.38946	-2.66702	-3.1388
PC 24:0; [M+HCOO]-; GPCho(2:0/22:0)	-0.0566477	0.045899	0.0523415	-0.130695	0.0652948	-0.00536154	-0.05106	0.066115	-2.18013	-2.33819	-1.9266	-2.20389	-0.999954	-1.32779	-1.63706	-1.14694
PE 26:1; [M-H]-; GPEtn(10:0/16:1(7Z))	-1.97725	-1.73821	-2.20714	-2.28915	-2.16268	-1.64978	-1.96285	-2.15892	-1.00345	-0.850264	-0.953701	-1.09412	-0.625305	-0.952237	-0.743998	-0.76311
CL 72:1; [M-2H](2-); CL(20:0/16:0/18:1/18:0)	0.713022	0.921826	0.779978	0.59043	1.11101	1.16731	0.687283	1.14688	0.407376	0.59373	0.556145	0.249163	1.02093	0.655918	0.732593	0.683088
PS 40:1; [M-H]-; GPSer(18:0/22:1(13Z))	2.69257	2.55556	2.16041	2.45747	2.78763	3.19101	2.66244	2.83507	2.20059	3.58898	3.42827	3.34571	4.0401	3.00808	4.19836	3.31096
lysoPE 18:0; [M-H]-; PE(18:0/0:0)	-1.00923	-0.856818	-0.550615	-1.57243	-0.26714	-0.850792	1.32381	-1.20017	-4.37722	-2.50565	-3.08777	-3.59842	-2.44441	-2.40137	-3.97348	-3.01832
PE 36:0; [M-H]-; GPEtn(18:0/18:0)	2.72741	3.07986	2.74841	2.79118	2.74964	3.00106	3.04626	2.68866	1.36938	1.7798	1.69532	1.24603	1.84946	2.17095	1.81945	1.58943
PS 35:2; [M-H]-; GPSer(17:1(9Z)/18:1(11E))	-2.83718	-2.19361	-2.62212	-2.55173	-2.82017	-1.9637	-3.26203	-2.25086	-3.15004	1.65724	1.821	-2.91235	1.82566	2.355	1.47375	1.63684
PC 34:0; [M-CH3]-; GPCho(16:0/18:0)	3.1652	3.14243	3.14025	3.06803	3.3156	3.07701	2.99642	3.44073	2.56261	2.48753	2.7748	2.3719	3.09191	3.05679	2.60121	2.66308
PC 36:6; [M-Ac-H]-; GPCho(18:3(6Z,9Z,12Z)/18:3(6Z,9Z,12Z))	1.45206	0.931554	-1.329	0.85174	1.57442	1.87548	1.06235	1.44063	0.976124	1.12174	1.80662	1.12324	2.30559	2.08834	1.95515	1.80695
PC 38:2; [M+HCOO]-; GPCho(18:1(11E)/20:1(11E))	0.872408	0.524611	0.807391	0.564624	0.999793	1.02941	0.86464	1.13955	2.9398	2.90143	3.44412	3.00864	3.55868	3.11371	3.28472	3.1934
PG 42:8; [M-H]-; GPGro(20:2(11Z,14Z)/22:6(4Z,7Z,10Z,13Z,16Z,19Z))	3.96545	4.1119	4.10925	4.05356	4.05963	3.87522	3.85751	4.03277	-3.7908	-3.34765	-3.00194	-3.8495	-2.74326	-2.53327	-3.02397	-3.21456
PA 38:0; [M-H]-; GPA(18:0/20:0)	0.774474	0.887908	0.752638	0.744611	1.12362	1.14296	0.912561	1.15692	0.401377	0.58001	0.574179	0.19391	1.0392	0.599846	0.655169	0.622561
PC 36:2; [M-Ac-H]-; GPCho(18:0/18:2(2E,4E))	2.61134	2.53355	2.06745	2.41834	2.75881	3.17031	2.65216	2.75707	2.06916	3.50604	3.26911	3.20164	3.88026	2.8022	4.09135	3.18966
PC 26:4; [M+HCOO]-; GPCho(2:0/24:4(5Z,8Z,11Z,14Z))	0.0867616	0.157583	0.189159	0.266249	0.477728	0.736379	0.0635837	0.464804	0.798918	0.881755	0.967274	0.780187	1.17707	0.423309	1.06154	0.994518
PC 28:1; [M-Ac-H]-; GPCho(14:0/14:1(9Z))	-2.5271	-2.47638	-3.12888	-2.66392	-2.63669	-2.09293	-2.518	-2.13831	-2.6815	-2.51116	-2.60625	-3.86712	-3.65142	-3.83196	-3.27471	-2.63307
PE 39:5; [M-H]-; GPEtn(17:0/22:5(4Z,7Z,10Z,13Z,16Z))	0.284807	0.601456	0.754277	0.396737	0.692432	0.473618	0.403846	0.445912	-1.25278	-1.00112	-1.47586	-1.15398	-2.05118	-2.7616	-1.08896	-1.49432
PE 42:4; [M-H]-; GPEtn(20:4(5E,8E,11E,14E)/22:0)	2.70799	2.75592	2.6568	2.82585	2.95581	2.96779	2.77663	3.00447	0.023591	0.572988	0.519336	-0.0298583	0.553282	0.351798	0.353868	0.361149
PC 42:6; [M-Ac-H]-; GPCho(20:1(11E)/22:5(4Z,7Z,10Z,13Z,16Z))	-0.356911	-1.28831	-0.864908	-1.04555	-0.526233	-1.02384	-0.76272	-0.974991	-2.37103	-2.73973	-2.73983	-2.50743	-2.48386	-2.16455	-2.09549	-2.71607
PC 30:0; [M-CH3]-; GPCho(14:0/16:0)	0.237911	0.451368	0.331213	0.118243	0.134379	0.11365	0.0283211	0.0399657	-0.074474	0.200528	-0.052823	-0.352772	0.143462	0.440314	-0.415985	0.0305903
PE 39:3; [M-H]-; GPEtn(19:0/20:3(5Z,8Z,11Z))	0.396642	1.06115	0.346707	0.44082	0.600709	0.195864	0.325668	0.368881	-1.90063	-2.40985	-2.36773	-2.49158	-1.90069	-2.17542	-1.41728	-1.82818
PC 36:6; [M-Ac-H]-; GPCho(16:1(7Z)/20:5(5Z,8Z,11Z,14Z,17Z))	1.58684	1.12074	1.33507	1.33805	1.67749	2.08551	1.37543	1.09235	1.07439	1.35847	1.93474	1.27605	2.47878	2.06682	2.17698	2.06753
PC 28:1; [M+HCOO]-; GPCho(2:0/26:1(5Z))	-0.654224	-0.858988	-0.236698	-0.331868	-0.268486	-0.0491311	-0.500381	0.0302742	0.66609	0.616611	0.852694	0.155928	0.805134	0.561735	0.0593183	0.715717
PI 36:2; [M-H]-; GPIns(18:1(11E)/18:1(11E))	3.18829	3.02764	2.95175	2.88943	3.1316	3.79527	2.79392	3.26699	2.25181	2.47358	2.88507	2.36712	2.96146	2.62395	2.68289	2.48289
PI 36:2; [M-H]-; GPIns(18:0/18:2(2E,4E))	3.19698	3.03985	2.96436	2.93359	3.14372	3.81065	2.82794	3.27335	2.25982	2.48741	2.8838	2.36399	2.96135	2.60183	2.69022	2.48239
PE 40:6; [M-H]-; GPEtn(18:0/22:6(4Z,7Z,10Z,13Z,16Z,19Z))	-0.299984	-0.526274	-0.274812	-0.516377	-0.197107	-0.0362849	-0.470192	0.136923	-1.39402	-1.48526	-1.43996	-1.32512	-0.775377	-1.04599	-1.06906	-0.983838
PC 36:1; [M+HCOO]-; GPCho(18:0/18:1(11E))	1.81611	1.85339	1.71853	1.59138	1.69155	1.62261	1.31909	1.56142	2.35158	2.37124	2.48384	2.13148	2.69005	2.48468	2.13377	2.32802
PG 34:0; [M-H]-; GPGro(16:0/18:0)	1.79657	1.66455	1.88332	1.46398	1.64294	1.82801	1.57518	1.79677	0.805969	0.605118	1.34626	1.29497	2.19956	1.90091	2.00008	2.03219
DGDG 18:0; [M-H]-; DGDG(2:0/16:0)	-0.353033	0.720714	-0.0222036	0.0197838	0.0432806	0.0810706	0.213872	-0.56455	-1.43475	-0.325249	-0.587209	-1.1771	-0.728375	-1.6529	-0.846264	-0.683456
CL 66:4; [M-2H](2-); CL(16:0/16:1/16:1/18:2)	0.162199	0.00892907	0.270113	-0.0319206	0.0482552	-0.127385	0.0478649	-0.0359398	0.952736	1.05907	0.818993	0.387847	0.600387	0.35318	0.284762	0.859505
PC 42:9; [M-Ac-H]-; GPCho(20:3(5Z,8Z,11Z)/22:6(4Z,7Z,10Z,13Z,16Z,19Z))	1.31687	1.1113	0.970653	1.0121	1.18965	1.67184	0.681614	1.14553	-1.90694	-1.41919	-1.06186	-1.46753	-0.665886	-0.550527	-0.755058	-1.32669
PC 40:3; [M-Ac-H]-; GPCho(20:1(11E)/20:2(11Z,14Z))	2.33992	2.54359	2.53796	2.42398	2.56711	2.53026	2.43096	2.58187	-0.507654	-0.00664855	-0.183222	-0.556457	0.243175	-0.269339	-0.403867	-0.20825
CL 78:10; [M-2H](2-); CL(20:3/18:0/20:3/20:4)	-0.266063	-0.00243428	0.265886	-0.359373	-0.142149	-0.223378	-0.7013	-0.583421	-0.808471	-1.13368	-0.434625	-1.374	-0.315275	-0.488829	-0.532747	-1.38247
PS 40:4; [M-H]-; GPSer(20:1(11E)/20:3(5Z,8Z,11Z))	2.49941	2.31367	2.34783	2.03863	2.38918	2.43712	2.13045	2.27004	0.135605	0.468678	0.954824	0.556132	0.900684	1.03526	0.712363	0.307145
PI 36:2; [M-H]-; GPIns(16:0/20:2(11Z,14Z))	3.25044	3.11792	3.03302	3.02116	3.15163	3.87567	2.94858	3.27253	2.20641	2.55841	2.81887	2.3063	2.94345	2.30169	2.65132	2.42171
PS 40:4; [M-H]-; GPSer(18:0/22:4(7Z,10Z,13Z,16Z))	2.51352	2.33418	2.38875	2.08691	2.42071	2.46082	2.12616	2.24946	0.162505	0.457866	0.958529	0.569812	0.915776	1.04902	0.702198	0.562834
MGDG 36:4; [M-H]-; MGDG(16:0/20:4(5E,8E,11E,14E))	0.306329	0.635703	0.629369	0.482645	0.628324	0.144795	0.710092	0.335546	-1.56487	-1.05453	-1.65278	-2.43273	-1.89745	-2.7236	-1.22398	-2.66639
PC 42:9; [M-Ac-H]-; GPCho(20:4(5E,8E,11E,14E)/22:5(4Z,7Z,10Z,13Z,16Z))	1.16964	0.914758	0.884039	0.896215	1.05483	1.5004	0.42722	0.894547	-2.07189	-1.50745	-1.25019	-1.54564	-0.694231	-0.492549	-1.05874	-1.26185
PE 34:0; [M-H]-; GPEtn(16:0/18:0)	2.4695	2.32808	2.42002	2.2769	2.7294	2.34872	2.24552	2.79905	1.58731	1.52325	1.77175	1.71193	2.337	2.19783	1.73465	1.85377
CL 74:3; [M-2H](2-); CL(16:1/20:0/18:2/20:0)	-0.756367	-0.351286	0.20568	0.262057	1.64014	0.773141	0.496816	0.731818	-2.37558	-2.11564	-2.35553	-2.37118	-2.71922	-2.32001	-2.27182	-2.40439
PG 36:1; [M-H]-; GPGro(18:0/18:1(11E))	5.86615	6.00562	6.0174	5.74591	6.2408	6.18937	5.95142	6.13922	3.93408	4.21084	4.37365	3.99947	4.59456	4.53635	4.4325	4.58666
PE 37:3; [M-H]-; GPEtn(17:0/20:3(5Z,8Z,11Z))	-0.279916	-0.712492	-0.188667	-0.195056	0.0026065	-0.536437	-0.462862	-0.0458078	-2.31017	-2.30411	-1.95208	-2.46968	-1.57528	-2.81324	-2.15518	-2.25433
CL 66:4; [M-2H](2-); CL(16:1/16:0/16:1/18:2)	0.0398015	-0.0337874	0.242995	-0.0283959	0.0605773	-0.11973	-0.0121604	-0.0403655	0.975713	1.0588	0.823352	0.372487	0.600266	0.419241	0.308167	0.890248
PC 40:8; [M-Ac-H]-; GPCho(20:4(5E,8E,11E,14E)/20:4(5E,8E,11E,14E))	0.387054	-0.329195	-0.0168597	-0.021518	0.473648	0.860082	-0.255313	0.285564	-0.192003	0.180116	0.596222	0.220077	0.73714	1.28948	0.365781	0.207789
CL 68:6; [M-2H](2-); CL(16:1/14:0/18:2/20:3)	0.0081318	0.287793	0.0881834	-0.319925	0.581383	0.60456	0.159358	0.555981	-2.13947	-1.79931	-1.87602	-1.66321	-1.39199	-1.08135	-1.96762	-1.73543
PC 40:3; [M-Ac-H]-; GPCho(18:1(11E)/22:2(13Z,16Z))	2.41808	2.56817	2.52107	2.47353	2.60707	2.58216	2.40294	2.67538	-0.601126	0.0398768	-0.216255	-0.603942	0.161523	-0.350597	-0.381344	-0.236566
PG 34:3; [M-H]-; GPGro(16:1(7Z)/18:2(2E,4E))	0.0150459	-0.288216	0.264645	0.477231	0.794299	0.819786	0.597479	0.74577	-2.99271	-2.0101	-2.19033	-2.83233	-2.91307	-2.2554	-2.35907	-2.35977
PC 35:4; [M-Ac-H]-; GPCho(15:0/20:4(5E,8E,11E,14E))	2.50557	3.18343	2.89979	2.99502	2.62056	3.15214	3.31737	2.81497	-2.96776	-2.06783	-2.62055	-2.8558	-2.50556	-2.1356	-2.74632	-2.96235
PI 38:5; [M-H]-; GPIns(16:0/22:5(4Z,7Z,10Z,13Z,16Z))	-0.413575	-0.19286	-0.406398	-0.230349	0.279272	0.18223	-0.0672405	-0.21903	1.16049	1.5298	1.86624	1.36444	1.70197	1.47568	1.4338	0.999151
PI 38:5; [M-H]-; GPIns(18:0/20:5(5Z,8Z,11Z,14Z,17Z))	-0.425835	-0.514976	-0.519636	-0.413947	0.151817	0.200812	-0.155985	0.0665186	1.05054	1.37835	1.84041	1.314	1.69641	1.62722	1.41712	1.01294
PC 39:6; [M-Ac-H]-; GPCho(17:0/22:6(4Z,7Z,10Z,13Z,16Z,19Z))	-1.2797	-1.30233	-1.30661	-1.30532	-1.35964	-1.27318	-1.19211	-1.44981	-3.5328	-4.3503	-3.71349	-4.0048	-2.96652	-2.42116	-3.35888	-3.25813
PC 34:4; [M-Ac-H]-; GPCho(16:1(7Z)/18:3(6Z,9Z,12Z))	0.220998	0.526006	0.59536	0.471797	0.606296	0.635264	0.707999	0.449691	-1.41419	-1.26293	-1.68599	-1.76993	-1.05803	-1.66404	-1.7598	-1.0754
PC 35:2; [M-Ac-H]-; GPCho(17:1(9Z)/18:1(11E))	3.3276	3.20983	3.3821	3.19796	3.44356	3.39927	3.04563	3.54196	0.216418	0.397557	0.505441	0.328651	0.384173	0.661967	0.094298	0.210133
N-(hexadecanoyl)-sphing-4-enine; [M-H]-; Cer(d18:1(4E)/16:0)	1.76855	1.75919	1.75395	1.57275	1.9381	1.78271	1.49752	1.665	1.89946	2.15397	2.21166	1.93785	2.67985	2.63168	2.12997	2.32484
PS 38:6; [M-H]-; GPSer(16:0/22:6(4Z,7Z,10Z,13Z,16Z,19Z))	-1.75537	-1.60436	-1.90064	-1.96923	-1.34737	-1.33629	-1.61687	-1.35218	-3.44869	-2.69996	-2.23139	-2.71687	-2.43992	-2.9964	-3.02397	-3.9632
PS 38:6; [M-H]-; GPSer(18:2(2E,4E)/20:4(5E,8E,11E,14E))	-1.64793	-1.79925	-1.94531	-2.03049	-1.47348	-1.28878	-1.68755	-1.39811	-3.09978	-2.55845	-2.23809	-2.51382	-2.35025	-2.70347	-2.98764	-3.37955
PE 32:2; [M-H]-; GPEtn(16:1(7Z)/16:1(7Z))	-0.251386	-0.138813	0.0499552	0.115723	0.0132729	0.00320738	-0.124004	-0.0617295	1.03195	1.01818	0.803015	0.273403	0.663816	0.675937	0.353253	0.983015
PC 39:6; [M-Ac-H]-; GPCho(17:2(9Z,12Z)/22:4(7Z,10Z,13Z,16Z))	-1.3829	-1.27788	-1.25311	-1.24997	-1.46339	-1.13882	-1.21148	-1.24484	-4.48167	-3.53278	-4.01663	-4.65339	-2.54567	-2.31485	-2.67106	-2.98248
PC 33:2; [M-Ac-H]-; GPCho(16:1(7Z)/17:1(9Z))	5.60495	5.85139	5.83535	5.71511	5.27527	6.09936	5.92072	6.14518	2.31771	2.58478	2.51588	2.13341	2.60911	2.25631	2.32051	2.40555
PC 40:3; [M-Ac-H]-; GPCho(18:2(2E,4E)/22:1(13Z))	2.51932	2.56697	2.55941	2.52332	2.60956	2.57311	2.33735	2.7076	-0.596497	-0.103617	-0.498009	-0.826571	-0.12253	-0.744144	-0.369658	-0.457356
PC 38:1; [M-Ac-H]-; GPCho(18:1(11E)/20:0)	3.42509	3.42964	3.3286	3.22382	2.79223	2.83065	2.74862	3.00378	2.05412	2.74949	2.66689	2.48904	3.1214	2.76237	2.78971	2.74091
PC 32:1; [M-CH3]-; GPCho(16:0/16:1(7Z))	-0.742949	-0.43279	-1.05987	-0.461825	-0.437476	-0.381703	-0.258069	0.166216	-0.325587	-0.0213614	-0.387644	-0.393301	0.248123	0.119361	-0.640265	-0.279716
PC 34:2; [M+HCOO]-; GPCho(16:1(7Z)/18:1(11E))	0.540586	1.11528	0.711309	1.06632	0.666524	1.22626	1.17036	0.712684	0.38153	0.559068	0.235117	-0.316489	0.328358	-0.34708	0.68498	0.378645
CL 78:12; [M-2H](2-); CL(20:4/18:0/22:6/18:2)	2.42842	3.20161	2.92193	3.12423	2.58393	3.18755	3.54406	2.93302	0.749287	1.10899	0.917589	1.15368	1.65153	0.291239	1.60507	1.64999
PG 38:7; [M-H]-; GPGro(16:1(7Z)/22:6(4Z,7Z,10Z,13Z,16Z,19Z))	0.436587	0.600641	0.670887	0.561631	1.23177	0.809255	0.940091	1.22503	-2.51501	-2.49384	-1.90047	-2.51613	-2.57214	-2.05832	-2.2131	-2.48055
PC 33:2; [M-Ac-H]-; GPCho(15:0/18:2(2E,4E))	5.17834	4.82388	5.41762	5.37252	5.54033	5.7526	5.69861	5.5949	2.09311	2.1966	2.1228	1.81348	2.13134	1.4718	1.88403	1.92245
PC 33:1; [M+HCOO]-; GPCho(16:1(7Z)/17:0)	-0.160477	-0.366187	0.102986	-0.396661	-0.172723	0.0471976	-0.252517	0.272014	-1.43058	-1.21872	-1.41123	-1.42293	-0.831038	-1.17231	-1.0943	-0.960456
N-(15Z-tetracosenoyl)-sphing-4-enine; [M-H]-; Cer(d18:1(4E)/24:1(15Z))	-0.381987	-0.405175	-0.355689	-0.443177	-0.189625	-0.132477	-0.425622	-0.239039	-0.70405	-0.445695	-0.567764	-1.42001	-0.184777	-0.334884	-0.865681	-0.887682
PI 36:4; [M-H]-; GPIns(16:0/20:4(5E,8E,11E,14E))	-0.170679	0.086061	-0.0846432	-0.0965005	0.329733	0.373326	-0.0516974	0.191821	0.922619	1.2589	1.87192	1.24834	1.84825	1.77267	1.76205	1.22645
PC 42:10; [M-Ac-H]-; GPCho(20:4(5E,8E,11E,14E)/22:6(4Z,7Z,10Z,13Z,16Z,19Z))	0.742399	0.503088	0.484008	0.198302	-0.685071	-0.186264	-1.34582	-0.655673	-1.57477	-1.63973	-0.573347	-0.845191	-0.34687	-0.216548	-0.993436	-1.62325
N-(tetracosanoyl)-sphing-4-enine; [M-H]-; Cer(d18:1(4E)/24:0)	0.440033	-0.21393	0.202587	-0.233558	-0.172023	-0.388509	-0.494845	-0.407605	-0.472131	-0.161166	0.0105828	-0.33652	0.243136	-0.0855749	-0.224369	-0.0533452
PC 35:3; [M-Ac-H]-; GPCho(17:2(9Z,12Z)/18:1(11E))	3.5407	3.86234	3.76424	3.74591	3.69478	3.82825	3.95185	3.7935	-2.19228	-1.35401	-1.77938	-1.73003	-1.93884	-2.39127	-2.20291	-1.86626
PC 40:5; [M-Ac-H]-; GPCho(20:1(11E)/20:4(5E,8E,11E,14E))	1.15333	1.1419	1.28456	1.08717	0.898871	0.656676	0.918268	1.26428	-0.749102	-0.493161	-0.626058	-0.837213	-0.264841	-1.26671	-0.520899	-0.381104
PC 35:0; [M-Ac-H]-; GPCho(18:0/17:0)	0.0279554	-0.15085	-0.196603	-0.137601	0.317789	0.0410142	-0.348367	0.665802	-0.782615	-0.169734	0.00779011	-0.0867916	0.0953649	0.597971	-0.112406	-0.00499291
PG 40:5; [M-H]-; GPGro(18:1(11E)/22:4(7Z,10Z,13Z,16Z))	3.02186	3.04964	3.23	2.92778	3.25321	3.52878	3.06207	3.27755	-2.29251	-2.23494	-2.60137	-1.44641	-2.31813	-1.51902	-1.52773	-2.54359
CL 60:0; [M-2H](2-); CL(14:0/14:0/16:0/16:0)	-3.30179	-2.84804	-2.5776	-3.06965	-2.4561	-2.49538	-2.14213	-2.59391	-1.07211	0.00294097	0.26005	0.0312349	1.2176	1.56153	1.37037	0.96544
PC 42:1; [M-Ac-H]-; GPCho(18:1(11E)/24:0)	-3.40027	-3.56888	-3.08318	-3.51818	-2.93962	-3.283	-3.14996	-4.61835	-3.771	-4.19822	-2.68153	-4.20446	-2.74081	-4.23232	-3.4112	-3.13119
PC 34:2; [M-CH3]-; GPCho(16:1(7Z)/18:1(11E))	1.04554	1.25664	1.19289	1.36773	1.53208	1.74261	1.37423	1.61253	1.11825	1.34755	1.22719	0.935409	1.56096	0.509447	1.21189	1.25395
PC 36:3; [M+HCOO]-; GPCho(18:1(11E)/18:2(2E,4E))	3.45179	3.76899	3.64644	3.6411	3.56222	3.69886	3.85322	3.57761	-2.33	-1.49921	-1.28615	-1.63576	-0.908501	-2.2089	-1.15568	-2.11827
PC 37:4; [M-Ac-H]-; GPCho(17:0/20:4(5E,8E,11E,14E))	1.25998	1.6134	1.29077	1.41667	1.18893	1.36441	1.48586	1.14185	-4.20989	-3.67309	-4.39473	-3.664	-3.47186	-3.70197	-4.11204	-3.79634
N-(docosanoyl)-sphing-4-enine; [M-H]-; Cer(d18:1(4E)/22:0)	-0.251925	-0.137071	-0.231779	-0.405683	-0.740033	-0.531922	-0.751027	-0.609037	-0.957353	-0.519629	-0.589075	-0.840611	-0.480275	-0.922413	-0.718802	-0.587366
PC 34:0; [M-Ac-H]-; GPCho(17:0/17:0)	-1.12129	-1.0635	-1.40572	-1.36789	-0.793364	-0.49453	-1.12107	-0.792065	-0.488353	-0.331143	-0.23366	-0.575496	0.164675	0.0341543	-0.0777513	0.0176615
CL 76:6; [M-2H](2-); CL(18:1/20:0/20:3/18:2)	-0.920806	-0.0796829	-0.553387	-0.740253	-0.407507	-0.616507	-1.09456	-0.633674	-2.99355	-2.55582	-2.32631	-3.19417	-2.72284	-3.62424	-2.53226	-2.64093
PC 37:6; [M-Ac-H]-; GPCho(15:0/22:6(4Z,7Z,10Z,13Z,16Z,19Z))	2.87413	3.34319	3.17656	3.14129	2.66914	2.89109	3.07677	2.78715	-2.33495	-1.01626	-0.720513	-0.765479	-0.454296	-0.682267	-0.302519	-1.32162
PC 40:6; [M-Ac-H]-; GPCho(18:0/22:6(4Z,7Z,10Z,13Z,16Z,19Z))	-2.46441	-3.6783	-3.3435	-3.63438	-2.70525	-3.73892	-3.74915	-3.16478	-3.84783	-4.63416	-4.07511	-4.8914	-3.57296	-3.00623	-3.89298	-3.44413
PS 44:4; [M-H]-; GPSer(22:0/22:4(7Z,10Z,13Z,16Z))	-2.1982	-2.98804	-2.75473	-2.60411	-1.57309	-1.86971	-2.2154	-2.26216	-4.08838	-3.37406	-4.02552	-4.35883	-3.58666	-4.2137	-3.80414	-4.68206
plasmenyl-PE 42:6; [M-H]-; PE(P-20:0/22:6(4Z,7Z,10Z,13Z,16Z,19Z))	0.702631	0.841501	0.585411	0.820399	0.906512	0.713518	0.834884	0.825978	-0.727534	-0.392678	-0.551196	-0.835378	-0.397952	-1.07075	-0.654551	-0.641553
PC 35:3; [M-Ac-H]-; GPCho(17:1(9Z)/18:2(2E,4E))	2.70702	3.25044	3.02291	3.00026	2.8469	3.21133	2.9434	2.91898	-2.12806	-2.51392	-2.83637	-2.78885	-2.86053	-3.36396	-2.5202	-2.74508
lysoPE 15:1; [M-H]-; PE(15:1(9Z)/0:0)	3.4718	3.60967	3.46864	3.27689	3.96947	3.47352	3.26516	3.6303	1.11353	1.42441	0.678254	1.7456	2.46966	1.752	1.60286	2.10412
PE 42:7; [M-H]-; GPEtn(20:1(11E)/22:6(4Z,7Z,10Z,13Z,16Z,19Z))	2.9739	3.14819	2.99358	3.02218	2.92351	3.07972	3.03796	2.86138	0.0938141	0.293918	0.107512	-0.188372	0.311837	-0.272533	0.369923	-0.0266836
PC 36:2; [M-CH3]-; GPCho(18:0/18:2(2E,4E))	1.26175	1.64696	1.37607	1.47274	1.5093	1.63022	1.51996	0.724522	-2.12945	-1.9355	0.239668	-2.51328	-2.68639	-2.94912	-1.05867	0.297068
CL 66:2; [M-2H](2-); CL(16:0/16:1/18:1/16:0)	3.19288	3.39319	3.32571	3.163	3.44204	2.03729	3.26147	3.40054	3.68973	3.91872	3.61287	3.42284	3.63639	3.89742	3.27024	3.60384
PC 35:1; [M-Ac-H]-; GPCho(17:0/18:1(11E))	1.00216	1.33349	1.10258	1.20962	1.4396	1.47043	1.50533	1.55855	1.79482	2.01998	1.93484	1.7589	2.3531	2.04461	2.07273	2.09267
PE 37:5; [M-H]-; GPEtn(17:1(9Z)/20:4(5E,8E,11E,14E))	-0.742307	-0.341274	-0.99568	-0.392266	-0.860123	-0.378009	-0.401505	-0.992035	0.223386	0.797773	0.232261	-0.1215	-0.0276253	-1.39298	-0.163529	0.168158
PC 29:0; [M-Ac-H]-; GPCho(11:0/18:0)	-1.28955	-1.06438	-1.36161	-1.10433	-1.47704	-1.1655	-1.02431	-1.54981	-0.68783	-0.158585	-0.927153	-0.979102	-1.25507	-1.66307	-1.36995	-0.972383
PC 29:1; [M-Ac-H]-; GPCho(14:0/15:1(9Z))	2.45762	2.4589	-0.537415	2.3333	-0.180351	2.8008	2.57466	-0.219325	2.89219	2.77491	3.03345	2.89964	3.36292	3.56587	2.88531	2.98406
PE 35:2; [M-H]-; GPEtn(17:0/18:2(2E,4E))	0.868997	0.948037	0.7955	0.813051	0.997617	0.929356	0.876016	0.991758	1.41992	1.88463	1.74372	1.33046	1.42909	1.16013	1.45389	1.49545
PC 33:1; [M-Ac-H]-; GPCho(15:0/18:1(11E))	1.09215	1.06492	1.25692	1.08979	1.49914	1.54401	1.17701	1.44938	0.870612	0.956611	1.26063	0.692518	1.32106	0.455779	1.28824	1.19803
CL 72:5; [M-2H](2-); CL(18:2/18:0/18:2/18:1)	3.97837	4.27968	4.03785	4.35111	4.06515	4.33178	4.31347	4.00416	3.10277	3.21127	2.95016	2.57	3.14929	2.06686	3.23867	2.99374
plasmenyl-PE 38:2; [M-H]-; PE(P-16:0/22:2(13Z,16Z))	4.84653	4.93016	5.0078	4.83574	5.29405	5.08427	5.00033	5.27526	3.75777	3.7421	3.74925	3.70248	4.15638	3.96898	3.88319	3.83473
PS 36:3; [M-H]-; GPSer(16:0/20:3(5Z,8Z,11Z))	-1.56589	-1.45527	-1.72138	-1.79554	-0.750097	-2.2554	-1.99038	-0.770135	-1.58591	-1.88852	-1.55795	-1.98803	-0.807424	0.0346038	-1.77558	-1.69067
PG 40:6; [M-H]-; GPGro(18:1(11E)/22:5(4Z,7Z,10Z,13Z,16Z))	4.05955	4.46054	4.19629	3.81649	4.48318	4.00409	4.38361	4.52376	-1.86667	-1.64333	-1.71481	-2.02722	-1.69393	-0.897904	-2.1492	-1.74532
PS 40:5; [M-H]-; GPSer(18:0/22:5(4Z,7Z,10Z,13Z,16Z))	4.8316	4.82072	4.77705	4.41368	4.56348	4.23129	4.44988	4.56645	2.30094	3.27044	3.71622	3.10112	3.54663	3.20433	3.47134	3.14679
PC 30:1; [M-CH3]-; GPCho(16:1(7Z)/14:0)	3.25888	3.4555	3.39353	3.26715	3.52076	2.26093	3.35822	3.48558	3.76224	3.99945	3.64643	3.46428	3.68465	3.87456	3.33332	3.65365
PE 37:2; [M-H]-; GPEtn(18:2(2E,4E)/19:0)	2.06754	2.20257	2.12305	2.05831	2.09959	2.22908	2.0516	2.15958	0.921228	1.10187	1.03189	0.897464	0.882675	0.786457	0.961303	0.860241
PG 8:0; [M-H]-; GPGro(2:0/6:0)	-1.04143	-1.36768	-0.583527	-0.184761	-0.558863	-0.541372	0.260219	-0.205323	-0.129868	0.0622496	-0.0937982	-0.457529	-0.385325	-0.907658	-0.207351	0.116488
PC 38:2; [M-CH3]-; GPCho(20:1(11E)/18:1(11E))	2.50203	2.27346	2.30921	2.34702	2.57081	3.00863	2.33549	2.63524	2.46896	2.32243	2.34341	2.18031	2.86921	2.13078	2.71451	2.53872
plasmenyl-PE 40:5; [M-H]-; PE(P-18:0/22:5(4Z,7Z,10Z,13Z,16Z))	3.81093	3.90922	3.92567	3.82547	4.14463	4.12172	3.98692	4.22198	4.02043	3.95943	4.23752	3.85889	4.27796	4.43834	3.92978	3.99019
PC 40:4; [M-Ac-H]-; GPCho(20:0/20:4(5E,8E,11E,14E))	1.65899	1.6064	1.45963	1.27387	1.76521	1.73586	1.44567	1.52051	-2.50023	-2.12065	-1.82766	-1.85908	-1.81208	-2.30401	-2.01186	-2.07289
PS 40:6; [M-H]-; GPSer(18:1(11E)/22:5(4Z,7Z,10Z,13Z,16Z))	1.18282	1.056	0.723494	1.23559	0.942553	1.72525	1.54534	0.909269	-0.25178	0.222637	0.421484	-0.314164	0.104133	-1.27736	0.269245	-0.262587
PC 40:4; [M-Ac-H]-; GPCho(20:1(11E)/20:3(5Z,8Z,11Z))	1.58499	1.63089	1.48941	1.29564	1.7673	1.76056	1.4897	1.51609	-2.47345	-2.05957	-1.82572	-1.89395	-1.92607	-2.25101	-1.97245	-2.16545
PC 40:4; [M-Ac-H]-; GPCho(18:0/22:4(7Z,10Z,13Z,16Z))	1.58815	1.64368	1.51306	1.30751	1.7565	1.64351	1.51755	1.65223	-2.17188	-2.01521	-1.79842	-1.94291	-2.00721	-2.22423	-1.94399	-2.18832
PC 30:0; [M-Ac-H]-; GPCho(14:0/16:0)	4.48522	4.64992	4.66773	4.48372	4.44119	4.33689	4.18259	4.47613	3.22584	3.49613	3.61338	3.21881	3.01283	3.02337	2.88903	2.97889
PE 39:6; [M-H]-; GPEtn(17:0/22:6(4Z,7Z,10Z,13Z,16Z,19Z))	0.154674	0.588908	0.175767	-0.32334	0.30665	-0.836262	-0.262996	0.503174	-1.45927	-1.06908	-1.14337	-1.48782	-1.62984	-1.38655	-1.20645	-1.46123
CL 66:2; [M-2H](2-); CL(14:0/18:1/16:0/18:1)	3.3058	3.7048	3.55699	3.49216	3.55911	2.49951	3.65226	3.556	3.71581	3.89571	3.62256	3.30091	3.52991	3.2218	3.31044	3.58556
PC 39:7; [M-Ac-H]-; GPCho(17:1(9Z)/22:6(4Z,7Z,10Z,13Z,16Z,19Z))	0.942899	1.12099	0.405507	0.25677	0.117759	0.288389	0.127055	0.391285	-1.32014	-0.858417	-0.788931	-0.976097	-0.482195	-0.63331	-0.470981	-1.06925
PC 38:2; [M-CH3]-; GPCho(18:1(11E)/20:1(11E))	4.70479	4.83972	4.92287	4.7049	5.05273	4.94767	4.76079	5.14754	2.56683	2.89419	2.83626	2.45797	3.15987	2.89173	2.72554	2.70826
PE 34:4; [M-H]-; GPEtn(14:0/20:4(5E,8E,11E,14E))	-2.42588	-1.89178	-1.91565	-1.91928	-1.82295	-2.55402	-1.92732	-1.81456	-2.75668	-2.77042	-2.95024	-3.38299	-3.08831	-3.10772	-3.28269	-2.79384
PC 30:1; [M-CH3]-; GPCho(14:0/16:1(7Z))	3.3632	3.61412	3.5712	3.43911	3.62516	2.38322	3.5643	3.62845	3.82514	4.00663	3.71699	3.5247	3.75164	3.75982	3.44149	3.6933
PG 38:5; [M-H]-; GPGro(18:2(2E,4E)/20:3(5Z,8Z,11Z))	2.94655	2.96905	3.08993	2.80311	3.65482	3.44279	3.49896	3.64275	-1.21193	-1.39969	-0.44249	-1.00337	-0.605992	-0.957367	-1.19613	-2.49331
PG 38:5; [M-H]-; GPGro(18:1(11E)/20:4(5E,8E,11E,14E))	2.94662	2.97004	3.09553	2.80682	3.65222	3.45367	3.50685	3.64341	-1.2278	-1.40471	-0.430487	-1.01799	-0.599033	-0.972191	-1.19562	-2.50208
PA 38:4; [M-H]-; GPA(18:0/20:4(5E,8E,11E,14E))	1.54542	2.30249	1.51534	1.64613	1.56334	1.72461	2.37426	1.19605	0.807315	1.12493	0.566411	0.275102	0.559236	-1.05417	0.907399	0.470292
PI 34:1; [M-H]-; GPIns(16:0/18:1(11E))	1.99498	1.56245	1.67356	2.45559	2.53041	2.46646	2.56132	2.1247	2.07113	2.29651	2.7717	2.35079	3.37136	3.01045	3.11755	2.95377
PC 36:1; [M-CH3]-; GPCho(18:0/18:1(11E))	2.32719	2.33194	2.27527	2.28887	3.00073	2.7109	2.57269	3.06836	2.90617	3.016	3.18957	2.96722	3.21118	3.66358	2.8758	3.05099
PE 32:1; [M-H]-; GPEtn(14:0/18:1(11E))	3.38854	3.69242	3.60141	3.52169	3.6372	2.50311	3.63457	3.67328	3.80903	4.03352	3.71104	3.48182	3.7512	3.53572	3.47101	3.69608
PC 37:5; [M-Ac-H]-; GPCho(17:1(9Z)/20:4(5E,8E,11E,14E))	2.3294	2.47191	2.50314	2.32992	2.26671	2.25774	2.27179	2.24483	-2.93945	-3.06689	-3.03656	-2.88725	-2.93533	-3.02765	-3.56728	-2.95842
PC 38:5; [M+HCOO]-; GPCho(18:1(11E)/20:4(5E,8E,11E,14E))	2.1371	2.37425	2.36525	2.212	1.95868	2.1035	2.15032	2.1008	-2.90484	-2.80698	-3.6701	-3.43122	-2.92416	-2.78335	-3.27797	-3.15191
PE 40:2; [M-H]-; GPEtn(18:1(11E)/22:1(13Z))	4.8393	5.05982	5.03437	4.892	5.1207	5.12367	4.96183	5.16429	2.58189	2.90039	2.80329	2.50766	3.11585	2.61745	2.73891	2.77169
PS 38:3; [M-H]-; GPSer(18:1(11E)/20:2(11Z,14Z))	2.07817	1.92569	1.87023	1.75783	2.4547	2.42513	2.13611	2.42321	0.249835	1.59789	2.08038	1.53008	1.89563	1.68242	1.75374	1.14701
PE 42:6; [M-H]-; GPEtn(20:0/22:6(4Z,7Z,10Z,13Z,16Z,19Z))	1.806	2.10929	1.96825	1.89101	1.66768	1.74903	1.77043	1.91896	-0.572892	-0.103937	-0.163751	-0.713032	-0.0336178	-0.640348	-0.30275	-0.199679
PI 38:3; [M-H]-; GPIns(18:1(11E)/20:2(11Z,14Z))	4.40001	4.19987	4.15851	4.08085	4.40228	5.36971	4.06673	4.32059	3.60967	4.01372	4.42097	3.88575	4.23696	3.63955	4.14065	3.95245
PS 42:4; [M-H]-; GPSer(20:3(5Z,8Z,11Z)/22:1(13Z))	-0.983575	0.0917962	-0.159338	-0.0812803	-0.154494	-0.0581629	0.196398	-0.0916312	0.418617	0.989809	0.432155	0.452968	0.892831	-2.8162	0.781558	0.566741
PC 32:1; [M-CH3]-; GPCho(16:1(7Z)/16:0)	0.252056	0.611876	0.482474	0.667475	0.780985	0.682016	0.695899	1.06171	0.922878	0.909001	1.07255	0.419041	1.00458	1.02093	0.385402	0.626239
CL 72:0; [M-2H](2-); CL(18:0/16:0/18:0/20:0)	2.11633	2.28551	2.30573	2.02599	2.65783	2.41742	2.27236	2.74151	2.19311	2.05179	-1.02181	2.00872	2.64013	2.7737	2.37758	2.3456
PS 42:4; [M-H]-; GPSer(20:0/22:4(7Z,10Z,13Z,16Z))	-0.204894	-0.308201	-0.141902	-0.274942	0.0300389	0.0736166	-0.354891	0.202106	-2.33531	-1.8953	-3.03626	-4.12408	-3.36128	-1.69873	-2.88661	-4.00318
PC 34:0; [M-Ac-H]-; GPCho(12:0/22:0)	2.7008	2.85299	2.7872	2.76317	2.87416	2.85197	2.61664	2.86691	0.533074	0.478393	0.481354	0.0396209	0.836734	0.504399	0.227297	0.653406
CL 78:2; [M-2H](2-); CL(20:0/18:1/20:0/20:1)	4.43085	4.4298	4.48912	4.29031	4.47827	4.29931	4.17644	4.54893	2.4865	2.77807	2.79373	2.50159	3.28506	2.90893	2.91837	2.89361
PC 34:4; [M-Ac-H]-; GPCho(14:0/20:4(5E,8E,11E,14E))	1.71331	1.50145	1.55521	1.21726	1.89387	1.87222	1.61635	1.93351	-1.37868	-0.309969	-1.61618	-1.68939	-1.06425	-1.65531	-1.51005	-1.09378
PE 38:4; [M-H]-; GPEtn(18:0/20:4(5E,8E,11E,14E))	0.184787	0.152902	0.217799	0.00853244	0.434074	0.273259	0.339861	0.548922	-1.40691	-1.463	-1.20826	-1.36668	-1.37834	-0.814247	-1.52396	-1.26558
lysoPE 22:5; [M-H]-; PE(22:5(4Z,7Z,10Z,13Z,16Z)/0:0)	-1.81887	-1.46771	-1.53283	-1.0027	-0.821629	-1.34088	-1.61264	-1.48108	-3.06349	-2.79323	-2.961	-2.9931	-2.58831	-2.41993	-2.55866	-3.42927
PE 42:5; [M-H]-; GPEtn(20:1(11E)/22:4(7Z,10Z,13Z,16Z))	2.77342	2.99794	2.89802	2.82328	3.04215	2.99377	2.71391	2.8949	0.394818	0.499661	0.427386	0.0576251	0.828499	0.258584	0.303359	0.626777
PG 34:2; [M-H]-; GPGro(16:1(7Z)/18:1(11E))	2.74728	2.76092	2.83413	2.68033	3.91682	3.74053	3.75138	4.0458	2.48786	2.85313	2.98854	2.6017	3.07528	2.92789	2.5851	2.77639
plasmenyl-PE 36:0; [M-H]-; PE(P-20:0/16:0)	2.48764	2.47559	2.6441	2.357	2.96962	2.72793	2.537	2.98434	2.33538	2.34263	2.50643	2.16779	2.77684	2.83557	2.70897	2.48125
PE 42:5; [M-H]-; GPEtn(20:4(5E,8E,11E,14E)/22:1(13Z))	2.79388	2.98391	2.9249	2.82582	2.99313	2.98722	2.80034	2.91378	0.296551	0.52376	0.350458	0.258955	0.590132	0.0381571	0.232874	0.398345
PG 34:2; [M-H]-; GPGro(16:0/18:2(2E,4E))	2.6719	2.81501	2.80254	2.74225	3.91772	3.78171	3.86344	4.03463	2.54348	2.90256	3.0023	2.57875	3.06424	2.78856	2.57739	2.7814
CL 80:11; [M-2H](2-); CL(18:0/22:5/18:0/22:6)	2.82108	3.03564	2.96626	2.85137	3.08779	3.11235	3.19159	3.02757	2.29863	2.5095	2.30851	1.87452	2.49384	1.63087	2.58368	2.40674
PC 24:4; [M+HCOO]-; GPCho(2:0/22:4(7Z,10Z,13Z,16Z))	-1.80711	-1.27601	-1.38934	-1.90076	-1.33562	-1.45094	-1.69214	-1.1826	-0.898863	-0.929174	-1.29257	-1.08921	-0.563716	-0.831073	-0.755247	-1.11686
PS 34:1; [M-H]-; GPSer(16:1(7Z)/18:0)	2.07777	1.90052	2.01088	1.73873	2.58977	2.88502	2.59483	2.5101	2.49027	2.98413	3.12801	2.76219	3.18273	2.54376	2.92637	2.64348
PC 40:6; [M-CH3]-; GPCho(18:0/22:6(4Z,7Z,10Z,13Z,16Z,19Z))	-1.14822	-1.26734	-1.32362	-1.54049	-0.788921	-0.328259	-1.13435	-0.689007	-2.24577	-1.9598	-1.26117	-2.09027	-1.87508	-1.83647	-1.61034	-1.80162
CL 70:2; [M-2H](2-); CL(18:0/16:1/18:0/18:1)	-2.65296	-2.69145	-2.04697	-3.03475	-2.49619	-2.57328	-2.13959	-1.89714	-1.72788	-2.41462	-2.39051	-3.00781	-1.86203	-1.20121	-2.55933	3.77564
PC 36:6; [M+HCOO]-; GPCho(14:0/22:6(4Z,7Z,10Z,13Z,16Z,19Z))	1.60138	1.63187	1.67325	1.07498	1.98409	1.37444	1.48534	2.1006	-3.84177	-3.9517	-4.10369	-2.92388	-3.78277	-2.93673	-4.16671	-4.03717
PS 38:3; [M-H]-; GPSer(18:0/20:3(5Z,8Z,11Z))	2.05504	2.20905	1.85851	1.81894	2.57821	2.64597	2.31881	2.42796	0.382366	1.10918	2.14179	1.49625	1.70497	1.38533	1.72435	0.55206
PS 39:7; [M-H]-; GPSer(17:1(9Z)/22:6(4Z,7Z,10Z,13Z,16Z,19Z))	-1.42954	-1.12212	-1.13766	-1.84881	-0.782425	-0.414076	-1.18878	-0.645986	-2.38564	-1.72783	-1.27966	-1.89302	-1.96044	-1.33619	-1.37779	-1.93103
PE 42:9; [M-H]-; GPEtn(20:3(5Z,8Z,11Z)/22:6(4Z,7Z,10Z,13Z,16Z,19Z))	-0.554071	-0.287273	-0.570564	0.271769	-0.420029	-0.389119	0.00303374	-0.564112	-2.07071	-2.29439	-1.90539	-2.61415	-2.29118	-2.11951	-2.46014	-2.52497
PC 22:4; [M+HCOO]-; GPCho(2:0/20:4(5E,8E,11E,14E))	-3.73179	-2.51073	-4.23717	-3.29496	-3.55363	-3.08521	-2.88255	-3.85281	-2.5092	-2.2933	-2.54001	-2.75293	-2.60941	-2.48244	-2.07645	-2.34538
PG 38:6; [M-H]-; GPGro(16:1(7Z)/22:5(4Z,7Z,10Z,13Z,16Z))	2.31459	2.52269	2.54165	2.31108	2.7444	2.40737	2.38378	2.58003	-1.31873	-0.44078	-0.591713	-1.27996	0.0846859	-0.280478	-0.580745	-0.455176
plasmenyl-PE 34:2; [M-H]-; PE(P-16:0/18:2(2E,4E))	-1.20558	-1.34927	-0.950431	-1.29602	-0.857795	-0.870225	-1.32093	-0.786078	-1.8668	-1.43291	-1.88893	-1.70068	-1.28547	-1.01357	-1.59784	-1.69592
PA 44:11; [M-H]-; GPA(22:5(7Z,10Z,13Z,16Z,19Z)/22:6(4Z,7Z,10Z,13Z,16Z,19Z))	2.34473	2.57494	2.60585	2.36988	2.78251	2.45425	2.48252	2.63362	-1.21739	-0.593447	-0.920367	-1.37699	-0.00587862	-0.350939	-0.446681	-0.369532
PS 34:1; [M-H]-; GPSer(16:0/18:1(11E))	2.11217	1.99418	2.02595	1.78621	2.60223	2.97354	2.41205	2.45797	2.38075	2.91944	3.09388	2.68318	3.07025	2.26757	2.84619	2.54986
PA 44:11; [M-H]-; GPA(22:5(4Z,7Z,10Z,13Z,16Z)/22:6(4Z,7Z,10Z,13Z,16Z,19Z))	2.3505	2.59428	2.64056	2.39882	2.79411	2.51411	2.55386	2.66621	-1.1695	-0.588899	-0.464684	-0.795431	-0.0643429	-0.449693	-0.552676	-0.303723
PG 38:6; [M-H]-; GPGro(16:0/22:6(4Z,7Z,10Z,13Z,16Z,19Z))	2.34447	2.61871	2.63083	2.39203	2.78913	2.53889	2.5861	2.66375	-1.16737	-0.582691	-0.517836	-0.82939	-0.0962754	-0.517975	-0.596484	-0.313609
PG 38:6; [M-H]-; GPGro(18:2(2E,4E)/20:4(5E,8E,11E,14E))	2.29132	2.62871	2.59091	2.34856	2.72231	2.55029	2.6272	2.60649	-0.871609	-0.592323	-0.505969	-0.937178	-0.156711	-0.632061	-0.77494	-0.361482
CL 70:1; [M-2H](2-); CL(16:0/18:0/18:0/18:1)	-1.22916	-2.56956	-0.872477	-1.51119	-1.00968	-1.04807	-1.91741	-1.10739	3.01269	3.09362	2.89228	2.74913	2.99531	1.92084	3.43515	2.96735
PC 32:1; [M-Ac-H]-; GPCho(14:0/18:1(11E))	-0.0248868	0.752502	0.312773	0.244621	0.599261	0.67063	0.735111	0.431508	-0.420905	-0.482969	-0.742268	-1.02209	-0.646744	-1.16859	-0.90826	-0.458001
PS 35:3; [M-H]-; GPSer(17:2(9Z,12Z)/18:1(11E))	-2.37727	-1.63905	-2.13702	-2.01485	-2.89797	-2.1216	-1.91538	-1.8319	-1.44514	-2.51648	-2.2535	-2.55001	-1.97172	-3.41215	-3.02823	-3.58872
PE 40:5; [M-H]-; GPEtn(18:1(11E)/22:4(7Z,10Z,13Z,16Z))	1.83279	1.16092	1.33638	1.01637	1.15012	1.30604	1.27034	1.78997	0.514896	0.764223	1.13521	0.86516	1.25611	1.20846	0.555839	0.643151
PC 32:2; [M-Ac-H]-; GPCho(16:1(7Z)/16:1(7Z))	2.25841	2.47498	2.54412	2.39054	2.91542	2.7675	2.84195	2.8787	2.84034	2.96387	2.69118	2.3041	2.65675	2.23515	2.23627	2.64698
PC 32:2; [M-Ac-H]-; GPCho(14:0/18:2(2E,4E))	2.25183	2.45648	2.51415	2.40157	2.90716	2.70648	2.82951	2.89135	2.83515	2.96903	2.70795	2.30274	2.68045	2.26133	2.23584	2.64704
PS 36:2; [M-H]-; GPSer(18:1(11E)/18:1(11E))	3.52741	3.66714	3.52852	3.31844	3.45835	3.62044	3.63144	3.75169	1.7731	2.31621	2.77496	2.27978	2.22607	2.04697	2.0405	1.895
PS 36:2; [M-H]-; GPSer(18:0/18:2(2E,4E))	3.52711	3.67324	3.5294	3.32195	3.45636	3.62195	3.63674	3.74819	1.77033	2.31245	2.77393	2.27484	2.22671	2.04077	2.03373	1.90308
PG 36:3; [M-H]-; GPGro(18:1(11E)/18:2(2E,4E))	3.62861	3.72214	3.75271	3.67066	4.66558	4.45966	4.39381	4.7225	1.22031	1.3118	1.65333	1.21587	1.59833	1.79088	1.26859	1.13821
PA 38:2; [M-H]-; GPA(18:1(11E)/20:1(11E))	5.71047	5.76291	5.76769	5.62026	5.98818	5.88519	5.78424	5.95732	5.40293	5.56912	5.5355	5.21595	5.81316	5.48523	5.63307	5.51335
PG 36:4; [M-H]-; GPGro(16:1(7Z)/20:3(5Z,8Z,11Z))	-0.0760233	-0.0640601	0.14005	0.851939	0.970612	1.43228	0.986637	1.95909	-2.97024	-2.79504	-2.11867	-2.71176	-1.98763	-2.13527	-3.02762	-2.53666
PC 38:3; [M-CH3]-; GPCho(18:1(11E)/20:2(11Z,14Z))	3.50766	3.77495	3.67351	4.50704	3.82083	4.70832	3.76319	3.85864	1.3374	1.67012	1.37938	1.13675	1.49655	1.06068	1.27597	1.41817
PC 38:3; [M-CH3]-; GPCho(18:0/20:3(5Z,8Z,11Z))	0.561635	0.456442	0.462163	0.24131	0.725917	0.62326	0.440142	0.722142	-2.4338	-3.29512	-2.35609	-2.59239	-1.85422	-2.27198	-2.53096	-2.67421
PC 40:7; [M-Ac-H]-; GPCho(20:3(5Z,8Z,11Z)/20:4(5E,8E,11E,14E))	2.832	3.06198	3.06673	3.10919	3.65207	3.54684	3.01887	3.12065	0.841812	1.11604	1.71022	1.52832	2.26157	2.20274	2.21569	1.42495
PC 40:8; [M-Ac-H]-; GPCho(18:2(2E,4E)/22:6(4Z,7Z,10Z,13Z,16Z,19Z))	3.50499	3.01023	3.09212	2.91641	3.43827	4.21733	2.70733	3.3224	2.85003	3.21666	3.68738	3.15952	3.65309	3.48152	3.40078	3.42993
PC 34:1; [M-Ac-H]-; GPCho(14:0/20:1(11E))	2.60862	3.38411	2.78568	2.97522	2.52766	3.0323	3.32761	2.29744	1.68568	2.06299	1.32634	0.786592	1.3418	-0.152898	1.78821	1.2844
PC 38:3; [M-CH3]-; GPCho(20:2(11Z,14Z)/18:1(11E))	3.46492	3.79546	3.74598	3.69174	3.72851	3.81964	3.69436	3.73972	1.26855	1.46374	1.24804	1.03044	1.49346	0.866651	1.25886	1.24775
PC 36:2; [M-CH3]-; GPCho(18:1(11E)/18:1(11E))	-1.93706	-1.51757	-1.88069	-2.05135	-1.99302	-1.90937	-2.26387	-1.64321	-1.23754	-1.45921	-2.12678	-2.59955	-1.57993	-2.43936	-2.5569	-2.18914
PS 38:2; [M-H]-; GPSer(18:1(11E)/20:1(11E))	3.85564	2.87123	3.72217	2.66129	3.24727	4.40573	3.07651	4.18343	1.86789	2.60683	2.70157	2.31447	2.72903	2.15854	2.47625	1.9232
CL 68:5; [M-2H](2-); CL(16:1/16:1/18:2/18:1)	-0.400038	-0.500485	-0.433885	-0.724067	-0.176556	-0.50757	-0.874777	0.041691	-1.1505	-1.07315	-0.839241	-0.880356	-0.895483	-0.177719	-1.09151	-0.978846
PE 34:3; [M-H]-; GPEtn(16:1(7Z)/18:2(2E,4E))	1.78724	2.03668	2.01967	1.91619	2.23552	1.78928	2.15023	2.09662	1.21667	1.38983	1.44151	0.875448	0.563832	0.682907	0.397598	0.924124
PC 38:7; [M-Ac-H]-; GPCho(16:1(7Z)/22:6(4Z,7Z,10Z,13Z,16Z,19Z))	2.41112	2.21579	2.16678	2.09518	2.3712	2.94257	1.92676	2.48465	1.18016	1.45731	1.82372	1.39097	1.95886	1.88112	1.57759	1.45096
PS 40:3; [M-H]-; GPSer(18:1(11E)/22:2(13Z,16Z))	-0.0814703	0.141853	0.0354474	-0.0156176	0.225318	0.188696	-0.104903	0.142332	-1.69874	-1.33857	-1.6376	-1.68778	-1.21462	-0.754526	-1.32458	-1.47934
PC 30:1; [M-Ac-H]-; GPCho(14:0/16:1(7Z))	3.54206	3.66935	3.64947	3.50526	3.7314	3.29241	3.53373	3.74744	2.88098	3.10235	3.06383	2.75101	2.93356	2.7251	2.67627	2.67304
PG 36:2; [M-H]-; GPGro(18:1(11E)/18:1(11E))	5.91091	6.03357	6.07275	5.90615	6.64906	6.53863	6.52007	6.63167	4.56683	4.78971	4.88871	4.57446	4.95108	4.65385	4.69534	4.66329
PC 38:7; [M-Ac-H]-; GPCho(18:3(6Z,9Z,12Z)/20:4(5E,8E,11E,14E))	-0.214041	-0.027281	-0.144874	-0.406731	0.804839	0.944403	0.227398	0.443024	1.19394	1.5218	1.94652	1.29361	2.05308	1.92709	1.67728	1.59285
PC 36:3; [M-CH3]-; GPCho(18:2(2E,4E)/18:1(11E))	-0.0276905	1.21515	1.21442	-0.122099	1.01167	0.985854	1.32605	2.04166	-2.70789	-2.61486	-2.67243	-2.01547	-1.87273	-2.22675	-2.81147	-2.05132
PE 40:5; [M-H]-; GPEtn(18:0/22:5(4Z,7Z,10Z,13Z,16Z))	5.21394	5.10043	5.3003	4.94329	5.28501	5.28205	5.05556	5.07697	2.64829	2.80381	2.79298	2.3723	2.99897	2.57798	2.81097	2.86935
PC 36:1; [M-Ac-H]-; GPCho(18:0/18:1(11E))	1.79638	1.64689	1.62007	1.6267	2.03523	1.82841	1.664	1.97332	0.995619	0.908366	1.20102	0.720663	2.06852	1.90142	1.681	1.76678
CL 68:2; [M-2H](2-); CL(16:0/16:1/18:1/18:0)	-1.91009	-1.6435	-1.99372	-1.93377	-1.21295	-1.50051	-1.52739	-0.874187	5.6234	5.85839	5.95869	5.70974	6.23205	6.40589	5.75386	5.8595
PE 40:5; [M-H]-; GPEtn(20:1(11E)/20:4(5E,8E,11E,14E))	5.2342	5.14494	5.31574	4.96834	5.03195	5.10409	5.11325	5.06781	2.61017	2.77586	2.79879	2.35595	2.94998	2.44522	2.80338	2.845
PC 38:2; [M-Ac-H]-; GPCho(18:1(11E)/20:1(11E))	4.83915	4.95156	4.9579	4.86	4.72009	4.80014	4.62821	4.77772	2.76886	2.79724	2.74791	2.60714	2.84352	2.54214	2.67909	2.5143
CL 74:4; [M-2H](2-); CL(18:1/18:2/20:1/18:0)	4.57425	4.53023	4.61864	4.44832	5.00011	4.69771	4.48916	5.09446	4.59283	4.70192	4.88113	4.68946	5.13971	5.4895	4.45731	4.7468
PE 37:4; [M-H]-; GPEtn(17:0/20:4(5E,8E,11E,14E))	0.601961	0.666044	0.415683	0.508556	0.751969	0.44618	0.313067	0.655028	-0.646986	-0.442805	-0.738548	-0.841448	-0.566903	-0.883325	-0.710215	-0.865797
PA 34:0; [M-H]-; GPA(16:0/18:0)	1.38329	1.51461	1.41832	1.28871	2.01902	2.15573	1.92699	2.03658	0.288692	0.24202	0.315189	-0.0320535	0.498015	0.275765	0.557922	0.565106
plasmenyl-PE 40:4; [M-H]-; PE(P-20:0/20:4(5E,8E,11E,14E))	3.81023	3.92999	3.93601	3.84628	4.23114	4.11355	3.99153	4.24085	2.26074	2.45949	2.39527	2.1416	2.52668	2.33446	2.2659	2.29914
plasmenyl-PE 32:0; [M-H]-; PE(P-16:0/16:0)	1.33817	1.49414	1.36178	1.29392	1.971	2.1227	1.92203	1.94881	0.219197	0.218608	0.275	-0.0818725	0.376991	0.301733	0.52336	0.404034
PE 36:1; [M-H]-; GPEtn(18:0/18:1(11E))	6.78233	6.82122	6.80135	6.59025	6.88422	6.75897	6.66407	6.9332	5.94742	5.94095	6.0966	5.7956	6.46434	6.15862	6.07653	6.08756
CL 74:8; [M-2H](2-); CL(18:2/20:3/20:3/16:0)	0.41414	0.255428	0.401081	0.354107	0.399299	0.26867	0.215031	0.528648	-1.0994	-1.0104	-0.680359	-1.12741	-0.308675	-0.0354149	-1.23687	-0.724881
plasmenyl-PE 40:4; [M-H]-; PE(P-16:0/24:4(5Z,8Z,11Z,14Z))	3.87853	4.09731	4.01413	4.03615	4.29875	4.26249	4.14492	4.23237	2.12201	2.4878	2.25682	1.91111	2.39101	1.93635	2.21415	2.18246
PC 38:6; [M-Ac-H]-; GPCho(18:1(11E)/20:5(5Z,8Z,11Z,14Z,17Z))	-0.24027	-0.159965	-0.261544	-0.489878	-0.235935	0.0231737	-0.675161	0.0554194	-1.10053	-0.525464	-1.24568	-0.327271	0.674998	1.03931	0.451485	-0.224826
PE 42:6; [M-H]-; GPEtn(20:1(11E)/22:5(4Z,7Z,10Z,13Z,16Z))	3.46107	4.20513	3.65908	3.86921	3.47776	3.88683	4.21187	3.25175	2.56726	2.94365	2.3414	1.81306	2.24881	0.802755	2.73636	2.12425
PE 40:2; [M-H]-; GPEtn(18:0/22:2(13Z,16Z))	0.145314	-4.78441	-4.84459	-4.9291	-4.63001	-0.0578238	-4.4661	-4.45838	-2.44715	-2.53926	-1.74949	-2.22659	-1.41356	-2.34571	-1.44704	-1.44984
PI 33:1; [M-H]-; GPIns(15:0/18:1(11E))	-0.857367	-1.22883	-0.903835	-1.27856	-0.562039	-0.258964	-0.887948	-0.333958	-0.376763	-0.176499	0.232882	-0.187592	0.304619	0.379485	0.369229	0.12307
PS 44:5; [M-H]-; GPSer(22:0/22:5(4Z,7Z,10Z,13Z,16Z))	0.0989826	-0.110111	-0.949448	-0.122099	0.103338	0.06759	-0.371207	-0.0749773	-2.14973	-2.19259	-1.60004	-1.63634	-0.761713	-1.25595	-1.06093	-1.68682
PE 34:3; [M-H]-; GPEtn(16:0/18:3(6Z,9Z,12Z))	1.89296	1.99587	1.99867	1.91811	2.2305	1.78292	2.1304	2.07696	1.18447	1.38038	1.45409	0.887584	0.551908	0.740911	0.426699	0.914633
PE 38:7; [M-H]-; GPEtn(18:3(6Z,9Z,12Z)/20:4(5E,8E,11E,14E))	-1.33358	-0.899896	-1.03009	-1.44538	-0.942722	-0.48538	-0.341045	-0.802862	-0.656259	-0.406492	-0.767708	-1.07845	-1.00546	-1.38705	-0.898681	-0.450776
CL 74:2; [M-2H](2-); CL(18:0/18:1/18:0/20:1)	6.92605	7.08401	6.95612	6.78233	7.00981	6.94226	6.96693	6.95557	5.86543	6.01851	5.96467	5.71943	6.33293	5.63966	6.08896	6.05518
CL 76:12; [M-2H](2-); CL(16:1/20:4/18:1/22:6)	5.23084	5.30179	5.31809	5.19182	5.6562	5.37569	5.50276	5.68335	5.46401	5.76097	5.80725	5.51536	5.88636	5.90978	5.56403	5.61067
PG 40:6; [M-H]-; GPGro(18:0/22:6(4Z,7Z,10Z,13Z,16Z,19Z))	-1.05846	-1.15132	-1.12602	-1.15043	-0.670497	-0.0728695	-0.572008	-0.617441	-0.98518	-0.262528	0.12713	-0.665484	0.142383	-0.312418	0.253496	-0.280067
PE 39:4; [M-H]-; GPEtn(19:0/20:4(5E,8E,11E,14E))	0.344761	1.03496	0.995211	0.936771	0.886357	1.16255	0.328364	0.191266	-2.21853	-1.92188	-1.61931	-2.07602	-1.80791	-2.07713	-1.33567	-2.59963
PC 38:5; [M-CH3]-; GPCho(18:1(11E)/20:4(5E,8E,11E,14E))	2.71439	2.41435	2.58246	2.43735	2.95623	2.24943	2.15457	3.0677	1.96689	2.17304	2.36752	1.96904	1.98314	2.3011	1.79968	1.93025
PE 38:7; [M-H]-; GPEtn(16:1(7Z)/22:6(4Z,7Z,10Z,13Z,16Z,19Z))	-0.344424	-0.140514	-0.0800623	-0.217457	0.247149	0.978858	0.602652	0.378892	0.292627	0.563765	0.310988	0.0360112	0.265767	-0.24486	0.0563377	0.134466
PE 40:8; [M-H]-; GPEtn(18:2(2E,4E)/22:6(4Z,7Z,10Z,13Z,16Z,19Z))	1.13515	1.73583	1.37108	1.48123	1.05471	1.39495	1.65113	1.2814	-0.0751031	0.329258	-0.00226483	-0.616252	-0.750797	-1.28211	-0.976715	-0.624915
CL 74:8; [M-2H](2-); CL(20:3/16:0/20:3/18:2)	0.79613	0.636796	0.806602	0.586699	0.82129	0.602447	0.607656	0.92818	-0.774539	-0.895301	-0.529432	-0.75756	-0.00762846	0.425196	-0.660743	-0.219938
PE 36:5; [M-H]-; GPEtn(16:0/20:5(5Z,8Z,11Z,14Z,17Z))	3.14841	3.48895	3.42922	3.27096	2.99425	2.81005	2.75198	2.80239	2.36928	2.7024	2.53852	2.09885	1.91836	2.28929	1.98911	2.19232
PE 36:5; [M-H]-; GPEtn(16:1(7Z)/20:4(5E,8E,11E,14E))	3.13663	3.55162	3.41432	3.31722	3.05537	2.88622	2.88896	2.79081	2.34067	2.70774	2.49939	2.03174	2.06012	2.03995	1.91692	2.2825
PE 36:5; [M-H]-; GPEtn(18:2(2E,4E)/18:3(6Z,9Z,12Z))	3.1395	3.54971	3.41696	3.31477	3.04713	2.89327	2.86761	2.79304	2.34497	2.71753	2.50609	2.04812	2.06934	2.08405	1.93266	2.29563
PC 36:5; [M-Ac-H]-; GPCho(14:0/22:5(4Z,7Z,10Z,13Z,16Z))	2.49194	2.30177	2.33679	2.02797	2.24872	2.15113	1.92975	2.18906	0.126912	0.222414	0.953335	0.550615	0.890954	1.02973	0.683956	0.292357
PC 36:5; [M-Ac-H]-; GPCho(16:0/20:5(5Z,8Z,11Z,14Z,17Z))	2.48895	2.29697	2.33285	2.02205	2.24722	2.14969	1.92441	2.18234	0.120431	0.506419	0.952581	0.547848	0.883917	1.02798	0.681068	0.506133
plasmenyl-PE 38:6; [M-H]-; PE(P-16:0/22:6(4Z,7Z,10Z,13Z,16Z,19Z))	5.52311	5.77486	5.65254	5.65189	5.99705	5.81569	5.99889	5.94408	5.66094	6.00488	5.89562	5.59384	5.92134	5.58926	5.76869	5.7597
PE 38:2; [M-H]-; GPEtn(18:1(11E)/20:1(11E))	6.17549	6.46108	6.31082	6.28817	6.2743	6.36934	6.30297	6.31941	3.51841	3.79038	3.53868	3.32393	3.74141	3.2142	3.79069	3.68563
PC 36:5; [M-Ac-H]-; GPCho(18:2(2E,4E)/18:3(6Z,9Z,12Z))	-5.19134	-0.304335	-0.454115	-1.51068	-0.119479	-0.268237	-0.449151	-0.897062	-0.965837	-0.845703	-1.17039	-1.51026	-0.903863	-1.04022	-1.09278	-0.711098
PC 36:5; [M-Ac-H]-; GPCho(16:1(7Z)/20:4(5E,8E,11E,14E))	2.47303	2.17145	2.28209	1.96413	2.16629	2.02226	1.80414	2.06863	-0.0976698	0.293705	0.916352	0.440999	0.708396	0.960984	0.673612	0.00907313
CL 76:12; [M-2H](2-); CL(16:0/18:2/20:4/22:6)	-2.32517	-2.31112	-2.20111	-2.90925	-2.31961	-2.05627	-1.98962	-2.17677	5.63223	5.98849	5.87163	5.56395	5.87146	5.50821	5.74126	5.72333
PG 34:1; [M-H]-; GPGro(16:0/18:1(11E))	4.34306	4.33664	4.43859	4.24656	4.67357	4.71093	4.35449	4.63379	3.22761	3.42976	3.63553	3.24212	4.01872	4.03011	3.86524	3.66791
plasmenyl-PE 34:1; [M-H]-; PE(P-16:0/18:1(11E))	6.4697	6.6602	6.52181	6.39337	6.63584	6.64186	6.48559	6.66584	6.31147	6.58128	6.50591	6.19309	6.73802	6.34557	6.50638	6.45114
PE 34:1; [M-H]-; GPEtn(16:0/18:1(11E))	6.36584	6.49199	6.33086	6.31001	6.51215	6.43271	6.39488	6.51736	5.29569	5.30355	5.34051	5.11939	5.59891	5.07608	5.58763	5.45172
PI 38:4; [M-H]-; GPIns(18:1(11E)/20:3(5Z,8Z,11Z))	2.31703	2.17458	1.53332	1.95827	2.02503	2.70321	1.97436	2.41334	3.32009	3.54032	3.98201	3.55281	4.11241	3.57058	3.88194	3.35445
PI 38:4; [M-H]-; GPIns(16:0/22:4(7Z,10Z,13Z,16Z))	2.30201	1.91918	1.58882	2.04858	2.3809	2.79766	2.2017	2.41942	3.14628	3.50433	3.86906	3.38807	3.94804	3.0845	3.72991	3.25634
CL 78:5; [M-2H](2-); CL(20:1/18:1/20:1/20:2)	4.7219	4.73698	4.74876	4.60231	4.9511	4.87737	4.63123	5.04207	1.39511	1.6541	1.80453	1.33887	1.86793	1.49678	2.292	1.45343
plasmenyl-PE 38:5; [M-H]-; PE(P-16:0/22:5(4Z,7Z,10Z,13Z,16Z))	5.56371	5.69188	5.64212	5.597	6.01016	6.06079	5.92929	6.07885	5.84656	5.82704	5.83024	5.6433	6.0099	5.56598	5.93952	5.80213
plasmenyl-PE 38:5; [M-H]-; PE(P-18:0/20:5(5Z,8Z,11Z,14Z,17Z))	5.56601	5.69469	5.64212	5.60204	6.01185	6.06406	5.93391	6.07888	5.84518	5.82672	5.82627	5.63706	6.00478	5.55567	5.94067	5.8007
PC 34:3; [M-Ac-H]-; GPCho(16:1(7Z)/18:2(2E,4E))	2.7014	2.69876	2.812	2.72638	2.98464	2.91124	2.94927	2.97322	-0.566739	-0.0822342	0.256205	-0.020542	0.143877	-0.0413238	-0.0978119	-0.21314
PS 42:2; [M-H]-; GPSer(18:1(11E)/24:1(15Z))	3.23834	3.31325	3.29293	3.19871	3.37408	3.33772	3.08772	3.42749	1.32364	1.46494	1.74722	1.41261	2.01798	1.00607	1.89933	1.22555
PC 38:3; [M-Ac-H]-; GPCho(18:0/20:3(5Z,8Z,11Z))	3.25044	3.32112	3.30508	3.20544	3.37601	3.34235	3.10259	3.43119	1.32762	1.46707	1.73883	1.4015	2.00567	0.997043	1.90158	1.03105
PS 40:2; [M-H]-; GPSer(18:1(11E)/22:1(13Z))	3.36487	3.45061	3.45091	3.34364	3.67341	3.53672	3.47172	3.78079	2.25816	2.7309	3.13326	2.55996	3.28218	2.88659	2.91237	2.48422
PC 34:3; [M-Ac-H]-; GPCho(16:0/18:3(6Z,9Z,12Z))	2.59842	2.83062	2.70562	2.60857	3.25832	4.33	3.02889	4.19599	1.86015	2.63161	2.76133	2.39864	2.75725	2.36111	2.48852	1.97752
PS 39:6; [M-H]-; GPSer(17:0/22:6(4Z,7Z,10Z,13Z,16Z,19Z))	-2.22957	-2.6504	-2.62728	-2.20451	-2.38754	-1.96007	-2.34436	-2.09686	-3.20308	-2.04304	-2.44612	-3.11407	-2.54006	-2.85675	-2.90161	-3.80642
PE 40:4; [M-H]-; GPEtn(20:0/20:4(5E,8E,11E,14E))	4.00003	4.19232	4.13458	3.95134	4.26532	4.28988	4.10521	4.22465	0.57155	0.677643	0.691876	0.47648	0.866929	0.617605	0.556474	0.856655
PS 38:4; [M-H]-; GPSer(18:1(11E)/20:3(5Z,8Z,11Z))	1.50694	1.69471	1.5259	1.06673	1.28244	0.799235	1.15009	1.426	-1.49468	-0.960812	-0.430438	-0.900792	-1.73088	-1.06697	-1.01495	-1.58211
PC 38:4; [M-CH3]-; GPCho(20:3(5Z,8Z,11Z)/18:1(11E))	4.03948	4.22892	4.17234	3.99382	4.28337	4.33456	4.16349	4.30287	0.573322	0.703916	0.707137	0.432763	0.772691	0.48841	0.643037	0.855817
PC 38:4; [M-CH3]-; GPCho(18:1(11E)/20:3(5Z,8Z,11Z))	4.04091	4.23166	4.17444	3.99685	4.28451	4.33578	4.16836	4.30261	0.572897	0.705493	0.705303	0.426382	0.765052	0.47823	0.649461	0.84725
PE 40:4; [M-H]-; GPEtn(20:1(11E)/20:3(5Z,8Z,11Z))	4.04327	4.2359	4.17864	4.00154	4.28613	4.33799	4.17804	4.30242	0.571928	0.721063	0.701133	0.413721	0.749679	0.454436	0.654101	0.84723
PC 36:1; [M-Ac-H]-; GPCho(16:0/20:1(11E))	5.05165	5.21831	5.12547	5.11257	4.74293	4.89505	4.7942	4.70847	4.51301	4.74364	4.67388	4.40269	4.88148	4.24438	4.73942	4.64275
PE 40:4; [M-H]-; GPEtn(18:0/22:4(7Z,10Z,13Z,16Z))	4.05419	4.25989	4.19914	4.02898	4.26595	4.33479	4.22491	4.27242	0.488044	0.740598	0.631096	0.375826	0.66425	0.295277	0.666518	0.850178
PE 38:3; [M-H]-; GPEtn(18:1(11E)/20:2(11Z,14Z))	4.87801	4.95807	4.93823	4.8198	5.0871	5.10777	4.88781	5.1337	1.64413	1.67798	1.98124	1.51511	1.84709	1.72669	1.56219	1.6277
PC 36:3; [M-Ac-H]-; GPCho(16:0/20:3(5Z,8Z,11Z))	3.52965	3.73436	3.6201	3.59177	3.85522	3.79528	3.71739	3.91165	1.71999	2.03714	1.04006	1.67514	1.82321	0.693002	1.64349	1.75411
PC 36:3; [M-Ac-H]-; GPCho(18:1(11E)/18:2(2E,4E))	3.53332	3.74753	3.62102	3.61619	3.86188	3.81844	3.73497	3.8887	1.72313	2.045	1.09249	1.64854	1.80731	0.632305	1.63817	1.74405
PE 38:3; [M-H]-; GPEtn(18:0/20:3(5Z,8Z,11Z))	4.90202	4.98378	4.97197	4.84983	5.10696	5.13887	4.91286	5.14033	1.67818	1.70595	1.87778	1.53804	1.85536	1.70509	1.56599	1.66789
plasmenyl-PE 38:4; [M-H]-; PE(P-16:0/22:4(7Z,10Z,13Z,16Z))	5.24443	5.44467	5.33426	5.27308	5.49407	5.56807	5.45063	5.37649	4.28508	4.52077	4.4824	4.08047	4.65209	4.22384	4.48831	4.45187
PS 38:4; [M-H]-; GPSer(18:0/20:4(5E,8E,11E,14E))	1.85568	1.8586	1.76702	1.46979	1.54367	0.380601	1.56622	1.59962	-1.00267	-0.559879	-0.122716	-0.689991	-0.839297	-1.15572	-0.746943	-1.25433
lysoPE 22:6; [M-H]-; PE(22:6(4Z,7Z,10Z,13Z,16Z,19Z)/0:0)	-1.68611	-0.823437	-0.907036	-2.16899	-0.816077	-1.57259	-0.514425	-1.12913	-3.10128	-3.17886	-2.03357	-3.42218	-2.41039	-2.39591	-2.32066	-2.54359
PC 38:4; [M-Ac-H]-; GPCho(18:1(11E)/20:3(5Z,8Z,11Z))	1.18095	1.0159	1.18956	1.11177	1.64855	1.55463	1.27485	1.3792	-0.499187	-0.728568	-0.482779	-0.695326	-0.216325	-0.520449	-0.351278	-0.421312
PC 24:6; [M+HCOO]-; GPCho(2:0/22:6(4Z,7Z,10Z,13Z,16Z,19Z))	1.46481	1.45425	1.60195	1.64149	2.31788	1.31833	2.08032	2.41496	2.06642	2.07082	1.92495	1.70028	2.35845	3.07806	2.62684	2.71724
PE 36:2; [M-H]-; GPEtn(18:1(11E)/18:1(11E))	6.56984	6.64287	6.63239	6.55415	6.88405	6.73596	6.6548	6.90687	6.3676	6.58038	6.54479	6.20184	6.60835	6.36726	6.35631	6.42634
lysoPE 20:4; [M-H]-; PE(20:4(5E,8E,11E,14E)/0:0)	-1.41413	-0.699017	-1.30868	-1.13922	-0.437925	-0.608964	-0.92389	-0.866386	-3.07618	-3.02413	-2.17921	-3.62122	-2.3296	-2.47538	-3.08008	-2.41148
PE 34:2; [M-H]-; GPEtn(16:1(7Z)/18:1(11E))	4.02634	4.15406	4.18742	4.06175	4.44749	4.31438	4.31897	4.49632	4.31263	4.3308	4.22527	3.97192	4.23621	4.18498	3.83241	4.0734
plasmenyl-PE 36:4; [M-H]-; PE(P-16:0/20:4(5E,8E,11E,14E))	5.92427	6.02515	5.9543	5.94904	6.3098	6.19853	6.01011	6.35391	5.92483	6.00379	6.03617	5.8435	6.14256	5.99946	5.99575	6.07221
PA 38:5; [M-H]-; GPA(18:2(2E,4E)/20:3(5Z,8Z,11Z))	5.7854	6.13444	5.85788	5.93751	6.12632	6.18589	6.16966	5.98057	5.56318	5.70638	5.51551	5.2593	5.52757	4.789	5.66069	5.51252
CL 74:4; [M-2H](2-); CL(18:0/18:1/18:0/20:3)	3.56079	3.95652	3.7653	3.7673	3.89578	3.16309	3.2756	2.96443	2.29143	2.63771	1.8917	2.21164	2.42896	1.91646	2.28612	2.30794
PC 36:4; [M-Ac-H]-; GPCho(16:1(7Z)/20:3(5Z,8Z,11Z))	2.26281	2.62729	2.35847	2.38496	2.47643	2.54407	2.52337	2.43829	0.467178	0.952919	0.891363	0.445144	0.897292	0.313973	0.725648	0.669028
PE 40:7; [M-H]-; GPEtn(20:3(5Z,8Z,11Z)/20:4(5E,8E,11E,14E))	3.61813	4.02048	3.85626	3.76208	3.96249	4.00903	4.17623	3.81296	2.89939	3.02201	2.67979	2.45736	2.69766	2.09018	2.65849	2.75248
PC 38:4; [M-CH3]-; GPCho(18:0/20:4(5E,8E,11E,14E))	-1.95168	-2.00375	-1.56528	-1.82836	-1.71814	-2.20862	-1.78196	-1.74294	-2.15472	-2.12894	-2.09993	-3.02671	-2.11467	-2.39288	-2.41459	-3.17586
PC 38:6; [M-Ac-H]-; GPCho(16:0/22:6(4Z,7Z,10Z,13Z,16Z,19Z))	2.31379	1.98698	1.99753	2.06959	2.48829	2.67749	1.96025	2.466	1.72586	2.04941	2.2963	2.04548	3.06783	2.98669	2.81774	2.25408
PC 38:6; [M-Ac-H]-; GPCho(18:2(2E,4E)/20:4(5E,8E,11E,14E))	2.47818	2.12209	2.04746	2.18678	2.70759	2.91466	1.89656	2.62151	1.84215	2.18536	2.32167	2.1508	3.06985	2.99119	2.99264	2.32051
PE 36:3; [M-H]-; GPEtn(18:1(11E)/18:2(2E,4E))	3.69728	4.01367	3.88078	3.84719	4.02071	3.21351	4.07096	3.19017	2.5943	2.86533	2.07562	2.43053	2.78431	2.40822	2.62809	2.56643
PE 36:3; [M-H]-; GPEtn(16:0/20:3(5Z,8Z,11Z))	3.68606	3.9966	3.8794	3.84001	4.0315	3.1972	4.0691	3.21447	2.58644	2.88014	2.09116	2.45142	2.81649	2.46055	2.64197	2.56418
PC 34:1; [M-Ac-H]-; GPCho(16:0/18:1(11E))	6.65601	6.85954	6.68531	6.70009	6.78117	6.79685	6.72326	6.78237	6.18955	6.42694	6.32865	6.06811	6.4019	5.88045	6.30494	6.27151
PE 40:6; [M-H]-; GPEtn(18:1(11E)/22:5(4Z,7Z,10Z,13Z,16Z))	5.19217	5.42011	5.25861	5.25352	5.34011	5.30326	5.29173	5.46716	3.15634	3.01863	3.00395	2.79115	3.52077	2.78433	3.29781	3.21952
CL 82:12; [M-2H](2-); CL(20:4/20:1/22:5/20:2)	5.19809	5.42642	5.27736	5.24781	5.34688	5.29659	5.37754	5.48342	3.18487	3.06096	3.02237	2.82314	3.5465	2.85318	3.31911	3.24758
PC 34:2; [M-Ac-H]-; GPCho(16:1(7Z)/18:1(11E))	4.82418	4.97467	4.98281	4.89304	5.23337	5.11853	5.10839	5.27875	4.3755	4.71281	4.70177	4.36296	4.50953	4.33826	4.2265	4.2597
PC 34:2; [M-Ac-H]-; GPCho(16:0/18:2(2E,4E))	4.83285	5.02121	5.01543	4.91492	5.22732	5.13869	5.1595	5.27671	4.38966	4.70396	4.69072	4.34616	4.47178	4.25333	4.22351	4.25813
CL 74:8; [M-2H](2-); CL(16:0/18:1/20:3/20:4)	3.34393	3.64431	3.5851	3.53311	3.53207	3.45237	3.61421	3.49136	1.93235	2.06179	1.80554	1.57474	2.14786	1.76055	1.91761	2.13348
PE 36:4; [M-H]-; GPEtn(18:1(11E)/18:3(6Z,9Z,12Z))	3.2354	3.40716	3.42911	3.39525	3.47992	3.33772	3.36859	3.43682	1.82567	2.00101	1.98486	1.58507	2.32571	2.23827	1.93682	2.14927
CL 74:8; [M-2H](2-); CL(18:1/18:3/18:1/20:3)	3.3228	3.53948	3.54144	3.48658	3.53096	3.38528	3.51984	3.50284	1.86475	2.11002	2.03848	1.66498	2.36359	2.18818	1.98124	2.20301
PE 36:4; [M-H]-; GPEtn(16:1(7Z)/20:3(5Z,8Z,11Z))	3.37457	3.641	3.64216	3.5408	3.55758	3.45725	3.62627	3.55255	1.9786	2.13722	2.04367	1.81612	2.31984	1.9605	1.98266	2.22395
PE 36:4; [M-H]-; GPEtn(18:2(2E,4E)/18:2(2E,4E))	3.37361	3.639	3.63934	3.53605	3.55881	3.45492	3.62659	3.55446	1.97578	2.13746	2.05239	1.81789	2.32332	1.96894	1.98483	2.22425
PC 23:1; [M+HCOO]-; GPCho(7:0/16:1(7Z))	-3.59749	-2.52311	-3.39077	-3.24025	-3.22462	-3.193	-2.69787	-2.31712	-3.16824	-4.3702	-3.52901	-3.88219	-3.62403	-2.90967	-3.75134	-4.30412
PE 38:6; [M-H]-; GPEtn(18:1(11E)/20:5(5Z,8Z,11Z,14Z,17Z))	3.12	3.47128	3.17462	3.20812	3.25957	2.91689	3.18821	3.25864	3.54285	3.6802	3.54377	3.26242	3.06684	3.23714	2.88672	3.20759
PE 38:6; [M-H]-; GPEtn(16:0/22:6(4Z,7Z,10Z,13Z,16Z,19Z))	3.11971	3.55845	3.26988	3.29843	3.32479	3.03432	3.31913	3.31877	3.58868	3.68172	3.52797	3.22577	3.10496	3.12709	2.89566	3.18736
PE 38:6; [M-H]-; GPEtn(18:2(2E,4E)/20:4(5E,8E,11E,14E))	3.09629	3.51766	3.22187	3.24387	3.29366	2.96756	3.25102	3.28438	3.56054	3.67988	3.54965	3.26159	3.0849	3.20902	2.89045	3.1804
PE 38:4; [M-H]-; GPEtn(16:0/22:4(7Z,10Z,13Z,16Z))	6.02042	6.10734	6.06452	5.97075	6.13236	6.15721	6.06039	6.13092	4.00658	4.2445	4.08335	3.75194	4.22755	3.86713	4.05321	4.03267
PE 38:4; [M-H]-; GPEtn(18:1(11E)/20:3(5Z,8Z,11Z))	5.98399	6.1371	6.09244	5.99349	6.11183	6.13882	6.1067	6.04482	3.9506	4.17897	3.9964	3.67249	4.07766	3.63412	4.01209	3.99995
