# Supplementary material for: Histone H2A Lys130 acetylation epigenetically regulates androgen production in prostate cancer
Source: Nat Commun. 2023 Jun 9;14:3357. doi: 10.1038/s41467-023-38887-7 (PMC10256812; doi:10.1038/s41467-023-38887-7)
Supplement: Supplementary file 9 — Supplementary Data 6 [file 41467_2023_38887_MOESM9_ESM.xlsx]

## Sheet: C4-2B_cells_Treated_Abiratero..
		C4-2B						Vcap
Method	Metabolites	Log Fold Change	Linear Fold Change	P-value_t test	BH.P-value_t test	Method	Metabolites	Log Fold Change	Linear Fold Change	P-value_t test	BH.P-value_t test
Pos_Method	PE 25:1; [M+H]+; GPEtn(10:0/15:1(9Z))	0.253007	1.19169	0.0862454	0.229871	Pos_Method	PE 25:1; [M+H]+; GPEtn(10:0/15:1(9Z))	0.797015	1.7375	0.0719736	0.263466
Pos_Method	lysoPC 20:0; [M+H]+; PC(20:0/0:0)	0.476763	1.39162	0.00594546	0.0447354	Pos_Method	lysoPC 20:0; [M+H]+; PC(20:0/0:0)	-0.00212247	0.99853	0.992258	0.997572
Pos_Method	DG 44:1; [M+NH4]+; DG(18:1/26:0/0:0)	-0.804216	0.572673	0.00168537	0.0228619	Pos_Method	DG 44:1; [M+NH4]+; DG(18:1/26:0/0:0)	0.41938	1.33735	0.0592519	0.240299
Pos_Method	DG 44:2; [M+NH4]+; DG(18:1/26:1/0:0)	-0.0630276	0.957253	0.737446	0.848515	Pos_Method	DG 44:2; [M+NH4]+; DG(18:1/26:1/0:0)	0.121595	1.08794	0.674925	0.828833
Pos_Method	TG 53:0; [M+NH4]+; TG(16:0/18:0/19:0)	0.57461	1.48927	0.00199275	0.0249379	Pos_Method	TG 53:0; [M+NH4]+; TG(16:0/18:0/19:0)	0.25487	1.19323	0.00783223	0.102009
Pos_Method	TG 64:6; [M+NH4]+; TG(20:1/22:3/22:2)	0.120001	1.08674	0.133808	0.300935	Pos_Method	TG 64:6; [M+NH4]+; TG(20:1/22:3/22:2)	0.455614	1.37137	0.258621	0.513814
Pos_Method	SM 41:5; [M]+; SM(d17:1(4E)/24:4(5Z,8Z,11Z,14Z))	-0.138308	0.908584	0.540191	0.710521	Pos_Method	SM 41:5; [M]+; SM(d17:1(4E)/24:4(5Z,8Z,11Z,14Z))	2.01584	4.04417	0.071377	0.263453
Pos_Method	PC 44:5; [M+H]+; GPCho(20:5(5Z,8Z,11Z,14Z,17Z)/24:0)	-0.0462517	0.968449	0.92169	0.9659	Pos_Method	PC 44:5; [M+H]+; GPCho(20:5(5Z,8Z,11Z,14Z,17Z)/24:0)	0.310966	1.24054	0.569091	0.759632
Pos_Method	DG 46:2; [M+NH4]+; DG(22:1/24:1/0:0)	0.319256	1.24769	0.12083	0.282509	Pos_Method	DG 46:2; [M+NH4]+; DG(22:1/24:1/0:0)	0.69397	1.61773	0.0320583	0.182358
Pos_Method	PC 46:2; [M+Na]+; GPCho(20:1(11E)/26:1(5Z))	0.306061	1.23633	0.560926	0.725449	Pos_Method	PC 46:2; [M+Na]+; GPCho(20:1(11E)/26:1(5Z))	0.519503	1.43346	0.0220879	0.151955
Pos_Method	PC 36:2; [M+H]+; GPCho(18:1(11E)/18:1(11E))	-0.557788	0.679343	0.0217834	0.0983623	Pos_Method	PC 36:2; [M+H]+; GPCho(18:1(11E)/18:1(11E))	-0.25058	0.840558	0.433151	0.66481
Pos_Method	DG 44:1; [M+NH4]+; DG(20:1/24:0/0:0)	-0.974174	0.509031	0.000402046	0.00895404	Pos_Method	DG 44:1; [M+NH4]+; DG(20:1/24:0/0:0)	0.491998	1.40639	0.151398	0.384048
Pos_Method	TG 60:7; [M+Na]+; TG(18:1/20:1/22:5)	-0.235736	0.849252	0.263001	0.458943	Pos_Method	TG 60:7; [M+Na]+; TG(18:1/20:1/22:5)	1.39639	2.63243	0.0110478	0.109976
Pos_Method	TG 64:1; [M+NH4]+; TG(20:0/22:0/22:1)	-0.479555	0.717199	0.016467	0.0857452	Pos_Method	TG 64:1; [M+NH4]+; TG(20:0/22:0/22:1)	0.263936	1.20075	0.295328	0.551224
Pos_Method	plasmenyl-PC 42:6; [M+Na]+; PC(P-20:0/22:6(4Z,7Z,10Z,13Z,16Z,19Z))	-1.6745	0.313274	0.0440014	0.154181	Pos_Method	plasmenyl-PC 42:6; [M+Na]+; PC(P-20:0/22:6(4Z,7Z,10Z,13Z,16Z,19Z))	0.100253	1.07196	0.583955	0.771173
Pos_Method	lysoPC 20:0; [M+H]+; PC(P-20:0/0:0)	-0.687505	0.620927	0.00166091	0.0228619	Pos_Method	lysoPC 20:0; [M+H]+; PC(P-20:0/0:0)	0.0531041	1.03749	0.783468	0.887481
Pos_Method	TG 56:0; [M+NH4]+; TG(18:0/18:0/20:0)	0.0640331	1.04538	0.873408	0.935336	Pos_Method	TG 56:0; [M+NH4]+; TG(18:0/18:0/20:0)	0.163932	1.12034	0.407029	0.636745
Pos_Method	TG 64:5; [M+NH4]+; TG(20:1/22:1/22:3)	0.238581	1.17983	0.025929	0.110979	Pos_Method	TG 64:5; [M+NH4]+; TG(20:1/22:1/22:3)	-1.10291	0.465578	0.00161049	0.055689
Pos_Method	TG 51:1; [M+Na]+; TG(16:0/17:1/18:0)	-0.237262	0.848354	0.503073	0.680928	Pos_Method	TG 51:1; [M+Na]+; TG(16:0/17:1/18:0)	-0.688817	0.620362	0.00329076	0.0807163
Pos_Method	TG 64:1; [M+NH4]+; TG(20:1/22:0/22:0)	-0.198573	0.871412	0.198278	0.384583	Pos_Method	TG 64:1; [M+NH4]+; TG(20:1/22:0/22:0)	0.144827	1.1056	0.716177	0.855506
Pos_Method	TG 51:1; [M+Na]+; TG(16:0/17:0/18:1)	-0.18311	0.880802	0.601317	0.755717	Pos_Method	TG 51:1; [M+Na]+; TG(16:0/17:0/18:1)	-0.684352	0.622285	0.00498849	0.0855493
Pos_Method	TG 46:1; [M+Na]+; TG(14:0/16:0/16:1)	0.360426	1.2838	0.13653	0.304068	Pos_Method	TG 46:1; [M+Na]+; TG(14:0/16:0/16:1)	-0.191672	0.87559	0.239774	0.494605
Pos_Method	SM 42:1; [M]+; SM(d16:0/26:1(17Z))	-0.383796	0.766418	0.0270573	0.114319	Pos_Method	SM 42:1; [M]+; SM(d16:0/26:1(17Z))	0.282497	1.2163	0.256109	0.51379
Pos_Method	TG 48:1; [M+NH4]+; TG(14:0/16:0/18:1)	-0.238268	0.847762	0.535189	0.705355	Pos_Method	TG 48:1; [M+NH4]+; TG(14:0/16:0/18:1)	-0.188107	0.877757	0.800261	0.897221
Pos_Method	PC 30:3; [M+H]+; GPCho(18:3(6Z,9Z,12Z)/12:0)	-0.525807	0.694571	0.0650465	0.189363	Pos_Method	PC 30:3; [M+H]+; GPCho(18:3(6Z,9Z,12Z)/12:0)	-0.279361	0.823956	0.142495	0.370366
Pos_Method	TG 56:6; [M+NH4]+; TG(16:0/18:1/22:5)	-0.215586	0.861196	0.00528997	0.0415401	Pos_Method	TG 56:6; [M+NH4]+; TG(16:0/18:1/22:5)	-0.0749104	0.949401	0.633325	0.800952
Pos_Method	PC 40:8; [M+H]+; GPCho(20:4(5E,8E,11E,14E)/20:4(5E,8E,11E,14E))	0.451389	1.36736	0.34224	0.540509	Pos_Method	PC 40:8; [M+H]+; GPCho(20:4(5E,8E,11E,14E)/20:4(5E,8E,11E,14E))	-0.0573019	0.96106	0.867733	0.933826
Pos_Method	DG 46:1; [M+NH4]+; DG(22:1/24:0/0:0)	0.987715	1.98304	0.00372498	0.0369018	Pos_Method	DG 46:1; [M+NH4]+; DG(22:1/24:0/0:0)	0.222712	1.16692	0.386291	0.62665
Pos_Method	plasmenyl-PE 36:5; [M+H]+; PE(P-16:0/20:5(5Z,8Z,11Z,14Z,17Z))	0.0620039	1.04391	0.379571	0.568417	Pos_Method	plasmenyl-PE 36:5; [M+H]+; PE(P-16:0/20:5(5Z,8Z,11Z,14Z,17Z))	0.0181226	1.01264	0.923398	0.962839
Pos_Method	PC 31:0; [M+Na]+; GPCho(9:0/22:0)	-0.0390346	0.973306	0.8782	0.937413	Pos_Method	PC 31:0; [M+Na]+; GPCho(9:0/22:0)	-0.201979	0.869357	0.321059	0.573974
Pos_Method	DG 40:0; [M+NH4]+; DG(16:0/24:0/0:0)	-1.95059	0.258711	2.3872e-05	0.00196049	Pos_Method	DG 40:0; [M+NH4]+; DG(16:0/24:0/0:0)	1.05616	2.0794	5.61497e-05	0.0245936
Pos_Method	TG 59:5; [M+NH4]+; TG(17:0/20:1/22:4)	-0.166649	0.890909	0.475072	0.653659	Pos_Method	TG 59:5; [M+NH4]+; TG(17:0/20:1/22:4)	0.00712419	1.00495	0.984239	0.996823
Pos_Method	plasmenyl-PC 36:1; [M+Na]+; PC(P-18:0/18:1(11E))	-0.00676558	0.995321	0.987864	0.994677	Pos_Method	plasmenyl-PC 36:1; [M+Na]+; PC(P-18:0/18:1(11E))	0.473191	1.38818	0.337175	0.585818
Pos_Method	PC 44:0; [M+H]+; GPCho(22:0/22:0)	-0.0157346	0.989153	0.932107	0.970866	Pos_Method	PC 44:0; [M+H]+; GPCho(22:0/22:0)	0.349796	1.27438	0.382354	0.623341
Pos_Method	TG 62:6; [M+Na]+; TG(20:1/20:2/22:3)	0.166203	1.1221	0.589004	0.747058	Pos_Method	TG 62:6; [M+Na]+; TG(20:1/20:2/22:3)	0.21026	1.1569	0.542593	0.746357
Pos_Method	TG 64:4; [M+NH4]+; TG(20:1/22:1/22:2)	0.23211	1.17455	0.0359816	0.135093	Pos_Method	TG 64:4; [M+NH4]+; TG(20:1/22:1/22:2)	0.0644709	1.0457	0.864667	0.933353
Pos_Method	TG 64:4; [M+NH4]+; TG(20:1/22:0/22:3)	0.199723	1.14848	0.0458689	0.156967	Pos_Method	TG 64:4; [M+NH4]+; TG(20:1/22:0/22:3)	-0.0586323	0.960174	0.877008	0.938781
Pos_Method	TG 57:3; [M+NH4]+; TG(17:0/18:1/22:2)	1.30594	2.47245	0.00573209	0.0435374	Pos_Method	TG 57:3; [M+NH4]+; TG(17:0/18:1/22:2)	-0.486452	0.713778	0.163039	0.397331
Pos_Method	TG 44:2; [M+NH4]+; TG(12:0/14:1/18:1)	-0.402709	0.756437	0.0584122	0.17726	Pos_Method	TG 44:2; [M+NH4]+; TG(12:0/14:1/18:1)	0.0866681	1.06191	0.637321	0.803356
Pos_Method	DG 46:1; [M+NH4]+; DG(20:1/26:0/0:0)	0.985156	1.97953	0.00192459	0.0245525	Pos_Method	DG 46:1; [M+NH4]+; DG(20:1/26:0/0:0)	0.549522	1.4636	0.0265405	0.170952
Pos_Method	PC 46:1; [M+Na]+; GPCho(22:0/24:1(15Z))	-0.845476	0.556527	0.0833125	0.225569	Pos_Method	PC 46:1; [M+Na]+; GPCho(22:0/24:1(15Z))	-0.514281	0.700142	0.289207	0.543659
Pos_Method	DG 44:3; [M+NH4]+; DG(22:1/22:2/0:0)	-0.304149	0.80992	0.202611	0.388872	Pos_Method	DG 44:3; [M+NH4]+; DG(22:1/22:2/0:0)	-0.21072	0.864106	0.597901	0.779384
Pos_Method	PC 43:4; [M+H]+; GPCho(17:2(9Z,12Z)/26:2(5E,9Z))	-0.465823	0.724058	0.197718	0.384321	Pos_Method	PC 43:4; [M+H]+; GPCho(17:2(9Z,12Z)/26:2(5E,9Z))	0.659028	1.57902	0.19029	0.437901
Pos_Method	PC 28:2; [M+Na]+; GPCho(14:1(9Z)/14:1(9Z))	0.41393	1.33231	0.21744	0.407584	Pos_Method	PC 28:2; [M+Na]+; GPCho(14:1(9Z)/14:1(9Z))	0.146963	1.10724	0.434368	0.66481
Pos_Method	TG 58:0; [M+Na]+; TG(16:0/20:0/22:0)	-0.410132	0.752554	0.105679	0.26053	Pos_Method	TG 58:0; [M+Na]+; TG(16:0/20:0/22:0)	0.171501	1.12623	0.607459	0.782742
Pos_Method	TG 56:6; [M+NH4]+; TG(16:1/18:1/22:4)	-0.139332	0.907939	0.0109705	0.0658228	Pos_Method	TG 56:6; [M+NH4]+; TG(16:1/18:1/22:4)	-0.0478215	0.967396	0.727391	0.860515
Pos_Method	PC 30:3; [M+H]+; GPCho(10:0/20:3(5Z,8Z,11Z))	-0.872712	0.546119	0.000264641	0.00695476	Pos_Method	PC 30:3; [M+H]+; GPCho(10:0/20:3(5Z,8Z,11Z))	-0.38239	0.767166	0.00529143	0.0855493
Pos_Method	N-(octadecanoyl)-sphing-4-enine; [M+H]+; Cer(d18:1(4E)/18:0)	-0.0706268	0.952224	0.323907	0.519029	Pos_Method	N-(octadecanoyl)-sphing-4-enine; [M+H]+; Cer(d18:1(4E)/18:0)	0.479152	1.39392	0.00797759	0.102009
Pos_Method	TG 59:5; [M+NH4]+; TG(17:1/20:1/22:3)	-0.386534	0.764965	0.036929	0.138029	Pos_Method	TG 59:5; [M+NH4]+; TG(17:1/20:1/22:3)	-0.277525	0.825005	0.314355	0.572109
Pos_Method	DG 37:0; [M+NH4]+; DG(17:0/20:0/0:0)	0.0170684	1.0119	0.942967	0.972453	Pos_Method	DG 37:0; [M+NH4]+; DG(17:0/20:0/0:0)	0.628695	1.54617	0.0585637	0.238904
Pos_Method	TG 66:2; [M+NH4]+; TG(22:0/22:1/22:1)	0.170059	1.1251	0.244386	0.438693	Pos_Method	TG 66:2; [M+NH4]+; TG(22:0/22:1/22:1)	0.0739036	1.05256	0.520067	0.730094
Pos_Method	DG 38:0; [M+NH4]+; DG(20:0/18:0/0:0)	-1.76008	0.295231	1.92295e-05	0.00168451	Pos_Method	DG 38:0; [M+NH4]+; DG(20:0/18:0/0:0)	0.802034	1.74356	0.00366675	0.0807163
Pos_Method	PC 28:0; [M+Na]+; GPCho(12:0/16:0)	-0.709504	0.611531	0.0192127	0.0930709	Pos_Method	PC 28:0; [M+Na]+; GPCho(12:0/16:0)	-0.296937	0.813978	0.22263	0.479033
Pos_Method	TG 64:3; [M+NH4]+; TG(20:1/22:1/22:1)	0.426953	1.34439	0.0173828	0.088378	Pos_Method	TG 64:3; [M+NH4]+; TG(20:1/22:1/22:1)	-0.434587	0.739905	0.183306	0.429347
Pos_Method	CE(16:0); [M+NH4]+; 16:0 Cholesteryl ester	0.338177	1.26416	0.240538	0.434158	Pos_Method	CE(16:0); [M+NH4]+; 16:0 Cholesteryl ester	0.256956	1.19495	0.347607	0.596449
Pos_Method	lysoPC 22:2; [M+H]+; PC(22:2(13Z,16Z)/0:0)	-0.888846	0.540046	0.00107318	0.0163971	Pos_Method	lysoPC 22:2; [M+H]+; PC(22:2(13Z,16Z)/0:0)	-0.0325071	0.97772	0.928587	0.963033
Pos_Method	TG 62:5; [M+NH4]+; TG(20:1/20:2/22:2)	0.429537	1.3468	0.0635843	0.186972	Pos_Method	TG 62:5; [M+NH4]+; TG(20:1/20:2/22:2)	-0.459719	0.727128	0.109643	0.322283
Pos_Method	lysoPC 14:1; [M+H]+; PC(14:1(9Z)/0:0)	-0.387819	0.764284	0.279507	0.478219	Pos_Method	lysoPC 14:1; [M+H]+; PC(14:1(9Z)/0:0)	-0.732548	0.60184	0.0472889	0.216498
Pos_Method	plasmenyl-PE 32:1; [M+H]+; PE(P-16:0/16:1(7Z))	0.535551	1.4495	0.134182	0.300935	Pos_Method	plasmenyl-PE 32:1; [M+H]+; PE(P-16:0/16:1(7Z))	0.227745	1.171	0.0631993	0.247154
Pos_Method	TG 46:0; [M+Na]+; TG(14:0/16:0/16:0)	0.140416	1.10222	0.383434	0.569348	Pos_Method	TG 46:0; [M+Na]+; TG(14:0/16:0/16:0)	0.0643883	1.04564	0.553317	0.752648
Pos_Method	PE 31:0; [M+H]+; GPEtn(9:0/22:0)	0.878712	1.83873	0.00153401	0.0214436	Pos_Method	PE 31:0; [M+H]+; GPEtn(9:0/22:0)	-0.148031	0.902481	0.378945	0.620091
Pos_Method	PA 23:1; [M+Na2-H]+; GPA(7:0/16:1(7Z))	-0.310714	0.806242	0.0444329	0.155279	Pos_Method	PA 23:1; [M+Na2-H]+; GPA(7:0/16:1(7Z))	-0.228015	0.853809	0.370093	0.611702
Pos_Method	plasmenyl-PC 40:0; [M+Na]+; PC(P-20:0/20:0)	-0.347814	0.785774	0.0566973	0.175708	Pos_Method	plasmenyl-PC 40:0; [M+Na]+; PC(P-20:0/20:0)	0.314755	1.2438	0.021562	0.150524
Pos_Method	TG 62:1; [M+NH4]+; TG(18:0/22:0/22:1)	-0.279638	0.823798	0.0597604	0.179691	Pos_Method	TG 62:1; [M+NH4]+; TG(18:0/22:0/22:1)	-0.0659099	0.955343	0.768933	0.879355
Pos_Method	PE 23:0; [M+H]+; GPEtn(10:0/13:0)	0.672627	1.59397	2.70314e-05	0.00208937	Pos_Method	PE 23:0; [M+H]+; GPEtn(10:0/13:0)	0.977386	1.9689	0.00180426	0.0577456
Pos_Method	TG 57:1; [M+NH4]+; TG(18:0/19:0/20:1)	0.0968315	1.06942	0.836827	0.916326	Pos_Method	TG 57:1; [M+NH4]+; TG(18:0/19:0/20:1)	-0.222671	0.856977	0.354445	0.600955
Pos_Method	TG 54:0; [M+NH4]+; TG(16:0/17:0/21:0)	0.720525	1.64778	0.195793	0.383055	Pos_Method	TG 54:0; [M+NH4]+; TG(16:0/17:0/21:0)	0.133704	1.09711	0.607219	0.782742
Pos_Method	PC 40:3; [M+H]+; GPCho(20:0/20:3(5Z,8Z,11Z))	0.574105	1.48875	0.119237	0.280331	Pos_Method	PC 40:3; [M+H]+; GPCho(20:0/20:3(5Z,8Z,11Z))	0.137851	1.10026	0.744018	0.865265
Pos_Method	PC 38:5; [M+H]+; GPCho(18:1(11E)/20:4(5E,8E,11E,14E))	-0.167879	0.89015	0.613019	0.76207	Pos_Method	PC 38:5; [M+H]+; GPCho(18:1(11E)/20:4(5E,8E,11E,14E))	-0.195024	0.873558	0.317671	0.573886
Pos_Method	TG 60:6; [M+Na]+; TG(18:1/20:1/22:4)	0.101433	1.07284	0.516769	0.691508	Pos_Method	TG 60:6; [M+Na]+; TG(18:1/20:1/22:4)	0.68427	1.60689	0.0880363	0.287244
Pos_Method	TG 62:1; [M+NH4]+; TG(20:0/20:1/22:0)	-0.249436	0.841225	0.0727214	0.204773	Pos_Method	TG 62:1; [M+NH4]+; TG(20:0/20:1/22:0)	-0.0519707	0.964618	0.807927	0.903267
Pos_Method	plasmenyl-PC 20:0; [M+Na]+; PC(P-16:0/4:0)	-0.33141	0.794759	0.182833	0.365667	Pos_Method	plasmenyl-PC 20:0; [M+Na]+; PC(P-16:0/4:0)	0.107392	1.07728	0.347335	0.596449
Pos_Method	PC 28:0; [M+Na]+; GPCho(14:0/14:0)	-0.684725	0.622124	0.023959	0.10494	Pos_Method	PC 28:0; [M+Na]+; GPCho(14:0/14:0)	-0.436601	0.738874	0.12667	0.345319
Pos_Method	TG 58:0; [M+NH4]+; TG(16:0/20:0/22:0)	-0.753301	0.593245	0.0289191	0.118749	Pos_Method	TG 58:0; [M+NH4]+; TG(16:0/20:0/22:0)	-0.022232	0.984708	0.927714	0.962888
Pos_Method	TG 58:7; [M+Na]+; TG(18:1/18:1/22:5)	0.088584	1.06333	0.0636045	0.186972	Pos_Method	TG 58:7; [M+Na]+; TG(18:1/18:1/22:5)	1.16488	2.24214	0.000742438	0.0375575
Pos_Method	PC 43:5; [M+Na]+; GPCho(20:5(5Z,8Z,11Z,14Z,17Z)/23:0)	-0.498581	0.707802	0.259535	0.455921	Pos_Method	PC 43:5; [M+Na]+; GPCho(20:5(5Z,8Z,11Z,14Z,17Z)/23:0)	0.33321	1.25981	0.435037	0.66481
Pos_Method	DG 44:2; [M+NH4]+; DG(20:1/24:1/0:0)	-0.030743	0.978916	0.858713	0.929447	Pos_Method	DG 44:2; [M+NH4]+; DG(20:1/24:1/0:0)	0.262727	1.19974	0.365198	0.606663
Pos_Method	CE(20:3); [M+NH4]+; 20:3 Cholesteryl ester	-0.0806905	0.945605	0.620612	0.76566	Pos_Method	CE(20:3); [M+NH4]+; 20:3 Cholesteryl ester	-0.0509549	0.965297	0.859686	0.931029
Pos_Method	SM 45:0; [M]+; SM(d19:0/26:0)	0.463753	1.37912	0.00733742	0.0510126	Pos_Method	SM 45:0; [M]+; SM(d19:0/26:0)	-0.130506	0.913511	0.432212	0.66481
Pos_Method	PE 17:0; [M+H]+; GPEtn(7:0/10:0)	-0.116164	0.922638	0.599987	0.755157	Pos_Method	PE 17:0; [M+H]+; GPEtn(7:0/10:0)	-0.333289	0.793725	0.46356	0.68203
Pos_Method	TG 48:0; [M+Na]+; TG(14:0/16:0/18:0)	0.331399	1.25823	0.131842	0.297153	Pos_Method	TG 48:0; [M+Na]+; TG(14:0/16:0/18:0)	0.259612	1.19716	0.12354	0.34277
Pos_Method	TG 58:7; [M+Na]+; TG(18:1/20:2/20:4)	0.135191	1.09824	0.0289087	0.118749	Pos_Method	TG 58:7; [M+Na]+; TG(18:1/20:2/20:4)	1.07324	2.10416	0.0105552	0.109969
Pos_Method	SM 41:4; [M]+; SM(d17:0/24:4(5Z,8Z,11Z,14Z))	-0.253245	0.839007	0.367976	0.560278	Pos_Method	SM 41:4; [M]+; SM(d17:0/24:4(5Z,8Z,11Z,14Z))	-0.259587	0.835327	0.565646	0.759632
Pos_Method	PE 42:1; [M+Na]+; GPEtn(18:1(11E)/24:0)	-0.370216	0.773666	0.0192658	0.0930709	Pos_Method	PE 42:1; [M+Na]+; GPEtn(18:1(11E)/24:0)	0.59145	1.50676	0.0423822	0.211523
Pos_Method	TG 64:3; [M+NH4]+; TG(20:1/22:0/22:2)	-0.0454472	0.968989	0.751371	0.859697	Pos_Method	TG 64:3; [M+NH4]+; TG(20:1/22:0/22:2)	-0.396555	0.75967	0.0189903	0.14259
Pos_Method	TG 60:2; [M+Na]+; TG(18:1/20:1/22:0)	-0.189937	0.876644	0.339634	0.538334	Pos_Method	TG 60:2; [M+Na]+; TG(18:1/20:1/22:0)	-0.36768	0.775028	0.0132088	0.116486
Pos_Method	TG 60:5; [M+Na]+; TG(18:0/20:1/22:4)	0.0567098	1.04009	0.759697	0.861464	Pos_Method	TG 60:5; [M+Na]+; TG(18:0/20:1/22:4)	-0.364811	0.776571	0.313121	0.572109
Pos_Method	N-(tetracosanoyl)-sphinganine; [M+H]+; Cer(d18:0/24:0)	-0.290548	0.817592	0.511142	0.687453	Pos_Method	N-(tetracosanoyl)-sphinganine; [M+H]+; Cer(d18:0/24:0)	0.127021	1.09204	0.566707	0.759632
Pos_Method	SM 44:1; [M+Na]+; SM(d18:0/26:1(17Z))	0.485708	1.40027	0.162866	0.342984	Pos_Method	SM 44:1; [M+Na]+; SM(d18:0/26:1(17Z))	-0.0931577	0.937469	0.83391	0.919557
Pos_Method	TG 58:3; [M+NH4]+; TG(18:1/20:1/20:1)	0.145449	1.10607	0.672829	0.806659	Pos_Method	TG 58:3; [M+NH4]+; TG(18:1/20:1/20:1)	-0.452899	0.730574	0.0850212	0.283548
Pos_Method	TG 64:2; [M+NH4]+; TG(20:1/22:0/22:1)	0.0754109	1.05366	0.643645	0.780933	Pos_Method	TG 64:2; [M+NH4]+; TG(20:1/22:0/22:1)	-0.252123	0.83966	0.0490992	0.216498
Pos_Method	PC 38:5; [M+H]+; GPCho(14:1(9Z)/24:4(5Z,8Z,11Z,14Z))	-0.146793	0.903256	0.0380158	0.139533	Pos_Method	PC 38:5; [M+H]+; GPCho(14:1(9Z)/24:4(5Z,8Z,11Z,14Z))	-0.295504	0.814788	0.530941	0.739996
Pos_Method	PE 21:1; [M+H]+; GPEtn(3:0/18:1(11E))	0.164191	1.12054	0.100387	0.250777	Pos_Method	PE 21:1; [M+H]+; GPEtn(3:0/18:1(11E))	0.526842	1.44077	0.00522428	0.0855493
Pos_Method	SM 33:0; [M]+; SM(d15:0/18:0)	0.204692	1.15244	0.211478	0.399255	Pos_Method	SM 33:0; [M]+; SM(d15:0/18:0)	0.226056	1.16963	0.535068	0.741645
Pos_Method	TG 64:5; [M+Na]+; TG(20:1/22:1/22:3)	0.173024	1.12742	0.377143	0.56661	Pos_Method	TG 64:5; [M+Na]+; TG(20:1/22:1/22:3)	-0.139668	0.907728	0.652503	0.813462
Pos_Method	TG 60:5; [M+Na]+; TG(18:1/20:1/22:3)	0.0812896	1.05796	0.691472	0.818033	Pos_Method	TG 60:5; [M+Na]+; TG(18:1/20:1/22:3)	-0.582513	0.6678	0.155205	0.38935
Pos_Method	PC 34:1; [M+Na]+; GPCho(12:0/22:1(13Z))	0.37465	1.29652	0.0765257	0.21304	Pos_Method	PC 34:1; [M+Na]+; GPCho(12:0/22:1(13Z))	0.164508	1.12078	0.760674	0.874475
Pos_Method	TG 60:6; [M+Na]+; TG(18:1/20:2/22:3)	-0.211433	0.863679	0.0716917	0.203462	Pos_Method	TG 60:6; [M+Na]+; TG(18:1/20:2/22:3)	-0.235103	0.849624	0.326038	0.577378
Pos_Method	SM 38:1; [M]+; SM(d14:0/24:1(15Z))	0.0971122	1.06963	0.698357	0.823589	Pos_Method	SM 38:1; [M]+; SM(d14:0/24:1(15Z))	0.0462129	1.03255	0.88707	0.943813
Pos_Method	SM 39:4; [M]+; SM(d15:0/24:4(5Z,8Z,11Z,14Z))	-0.148873	0.901954	0.380531	0.568513	Pos_Method	SM 39:4; [M]+; SM(d15:0/24:4(5Z,8Z,11Z,14Z))	-0.48433	0.714829	0.00301195	0.0776019
Pos_Method	N-(9Z-octadecenoyl)-sphing-4-enine; [M+H]+; Cer(d18:1(4E)/18:1(9Z))	-0.169075	0.889413	0.529869	0.703992	Pos_Method	N-(9Z-octadecenoyl)-sphing-4-enine; [M+H]+; Cer(d18:1(4E)/18:1(9Z))	-0.262837	0.833447	0.0187163	0.14134
Pos_Method	lysoPC 16:0; [M+H]+; PC(16:0/0:0)	-0.563077	0.676857	0.14304	0.314304	Pos_Method	lysoPC 16:0; [M+H]+; PC(16:0/0:0)	-0.00863487	0.994033	0.960889	0.982574
Pos_Method	PC 38:1; [M+Na]+; GPCho(14:1(9Z)/24:0)	-0.31513	0.803779	0.0989486	0.249141	Pos_Method	PC 38:1; [M+Na]+; GPCho(14:1(9Z)/24:0)	0.208542	1.15552	0.589729	0.774562
Pos_Method	TG 60:2; [M+NH4]+; TG(18:0/20:1/22:1)	0.221049	1.16558	0.444117	0.629525	Pos_Method	TG 60:2; [M+NH4]+; TG(18:0/20:1/22:1)	-0.118175	0.921352	0.577814	0.766917
Pos_Method	CE(16:1); [M+NH4]+; 16:1 Cholesteryl ester	0.492138	1.40653	0.0942397	0.241878	Pos_Method	CE(16:1); [M+NH4]+; 16:1 Cholesteryl ester	-0.0355047	0.97569	0.898397	0.95278
Pos_Method	PC 38:5; [M+H]+; GPCho(16:1(7Z)/22:4(7Z,10Z,13Z,16Z))	-0.0638607	0.9567	0.840371	0.917149	Pos_Method	PC 38:5; [M+H]+; GPCho(16:1(7Z)/22:4(7Z,10Z,13Z,16Z))	-0.0378142	0.97413	0.861533	0.931029
Pos_Method	N-(17Z-hexacosenoyl)-sphing-4-enine; [M+H]+; Cer(d18:1(4E)/26:1(17Z))	-0.268184	0.830364	0.102725	0.255161	Pos_Method	N-(17Z-hexacosenoyl)-sphing-4-enine; [M+H]+; Cer(d18:1(4E)/26:1(17Z))	0.210329	1.15695	0.332488	0.584774
Pos_Method	DG 31:0; [M+NH4]+; DG(15:0/16:0/0:0)	-0.272854	0.827681	0.153135	0.328139	Pos_Method	DG 31:0; [M+NH4]+; DG(15:0/16:0/0:0)	0.321294	1.24945	0.11606	0.330753
Pos_Method	MGDG 42:4; [M+Na]+; MGDG(20:2(11Z,14Z)/22:2(13Z,16Z))	0.0681295	1.04836	0.628195	0.769971	Pos_Method	MGDG 42:4; [M+Na]+; MGDG(20:2(11Z,14Z)/22:2(13Z,16Z))	-0.273321	0.827413	0.110951	0.324699
Pos_Method	TG 55:3; [M+NH4]+; TG(17:0/18:1/20:2)	0.778583	1.71545	6.69658e-05	0.003259	Pos_Method	TG 55:3; [M+NH4]+; TG(17:0/18:1/20:2)	-0.266166	0.831527	0.327212	0.578676
Pos_Method	N-(octadecanoyl)-sphinganine; [M+H]+; Cer(d18:0/18:0)	0.490312	1.40475	0.128556	0.293831	Pos_Method	N-(octadecanoyl)-sphinganine; [M+H]+; Cer(d18:0/18:0)	0.108597	1.07818	0.617867	0.789764
Pos_Method	TG 54:5; [M+Na]+; TG(18:1/18:2/18:2)	-0.698497	0.616214	0.028491	0.118098	Pos_Method	TG 54:5; [M+Na]+; TG(18:1/18:2/18:2)	-0.170097	0.888783	0.691043	0.840298
Pos_Method	TG 58:1; [M+Na]+; TG(16:0/20:1/22:0)	-0.643478	0.640168	0.0900885	0.23628	Pos_Method	TG 58:1; [M+Na]+; TG(16:0/20:1/22:0)	-0.105098	0.929742	0.571809	0.761593
Pos_Method	DG 32:0; [M+NH4]+; DG(16:0/16:0/0:0)	1.78434	3.4446	1.25139e-05	0.00137027	Pos_Method	DG 32:0; [M+NH4]+; DG(16:0/16:0/0:0)	1.08656	2.12368	0.00013493	0.0345083
Pos_Method	PC 38:1; [M+Na]+; GPCho(12:0/26:1(5Z))	-0.326202	0.797634	0.0856718	0.228806	Pos_Method	PC 38:1; [M+Na]+; GPCho(12:0/26:1(5Z))	0.119422	1.0863	0.735576	0.865265
Pos_Method	SM 45:1; [M]+; SM(d19:0/26:1(17Z))	-0.303571	0.810244	0.140479	0.310234	Pos_Method	SM 45:1; [M]+; SM(d19:0/26:1(17Z))	-0.0527524	0.964095	0.779839	0.887194
Pos_Method	PC 39:0; [M+Na]+; GPCho(14:0/25:0)	0.0733007	1.05212	0.934185	0.970866	Pos_Method	PC 39:0; [M+Na]+; GPCho(14:0/25:0)	0.111281	1.08019	0.477786	0.694482
Pos_Method	PE 37:5; [M+H]+; GPEtn(17:1(9Z)/20:4(5E,8E,11E,14E))	-0.0180675	0.987555	0.927096	0.970681	Pos_Method	PE 37:5; [M+H]+; GPEtn(17:1(9Z)/20:4(5E,8E,11E,14E))	-0.0338254	0.976827	0.875742	0.938601
Pos_Method	TG 62:4; [M+NH4]+; TG(20:0/20:1/22:3)	0.236361	1.17802	0.00382662	0.0369018	Pos_Method	TG 62:4; [M+NH4]+; TG(20:0/20:1/22:3)	0.581708	1.49662	0.0688064	0.256851
Pos_Method	TG 56:6; [M+Li]+; TG(16:0/18:3/22:3)	-0.605326	0.657323	0.00403006	0.0380971	Pos_Method	TG 56:6; [M+Li]+; TG(16:0/18:3/22:3)	0.180394	1.13319	0.479775	0.69618
Pos_Method	TG 62:7; [M+NH4]+; TG(18:1/22:1/22:5)	0.00338868	1.00235	0.980109	0.991426	Pos_Method	TG 62:7; [M+NH4]+; TG(18:1/22:1/22:5)	-0.685543	0.621772	0.0699803	0.259757
Pos_Method	TG 62:2; [M+NH4]+; TG(20:0/20:1/22:1)	-0.21961	0.858798	0.0268022	0.113607	Pos_Method	TG 62:2; [M+NH4]+; TG(20:0/20:1/22:1)	-0.11895	0.920858	0.766232	0.877771
Pos_Method	TG 61:2; [M+Li]+; TG(19:0/20:0/22:2)	0.0407642	1.02866	0.860152	0.929473	Pos_Method	TG 61:2; [M+Li]+; TG(19:0/20:0/22:2)	-0.522177	0.696321	0.0986519	0.302633
Pos_Method	TG 62:7; [M+NH4]+; TG(18:1/22:3/22:3)	0.146993	1.10726	0.145953	0.319104	Pos_Method	TG 62:7; [M+NH4]+; TG(18:1/22:3/22:3)	-0.628212	0.646978	0.189405	0.437396
Pos_Method	TG 62:8; [M+Li]+; TG(20:1/20:3/22:4)	-0.203453	0.868469	0.25678	0.454035	Pos_Method	TG 62:8; [M+Li]+; TG(20:1/20:3/22:4)	-0.0588041	0.96006	0.77276	0.882195
Pos_Method	TG 62:4; [M+NH4]+; TG(20:1/20:2/22:1)	0.307514	1.23757	0.00422241	0.0382638	Pos_Method	TG 62:4; [M+NH4]+; TG(20:1/20:2/22:1)	0.611939	1.52831	0.112143	0.327457
Pos_Method	TG 60:3; [M+Na]+; TG(18:1/20:1/22:1)	0.304977	1.2354	0.00649144	0.0463573	Pos_Method	TG 60:3; [M+Na]+; TG(18:1/20:1/22:1)	-0.0954328	0.935991	0.696028	0.843658
Pos_Method	TG 62:6; [M+NH4]+; TG(20:1/20:1/22:4)	0.104431	1.07507	0.375873	0.56661	Pos_Method	TG 62:6; [M+NH4]+; TG(20:1/20:1/22:4)	-0.206922	0.866384	0.642774	0.80669
Pos_Method	DG 38:0; [M+NH4]+; DG(16:0/22:0/0:0)	-1.88988	0.269829	1.13321e-05	0.00135368	Pos_Method	DG 38:0; [M+NH4]+; DG(16:0/22:0/0:0)	0.698658	1.62299	0.00817446	0.103051
Pos_Method	PC 44:1; [M+Na]+; GPCho(18:1(11E)/26:0)	-0.0919028	0.938284	0.773548	0.871382	Pos_Method	PC 44:1; [M+Na]+; GPCho(18:1(11E)/26:0)	0.0532762	1.03762	0.859677	0.931029
Pos_Method	TG 62:6; [M+NH4]+; TG(20:1/20:2/22:3)	0.103906	1.07468	0.39235	0.576137	Pos_Method	TG 62:6; [M+NH4]+; TG(20:1/20:2/22:3)	-0.185712	0.879215	0.670224	0.826149
Pos_Method	TG 58:1; [M+Na]+; TG(18:0/18:1/22:0)	-0.742811	0.597574	0.010422	0.0645608	Pos_Method	TG 58:1; [M+Na]+; TG(18:0/18:1/22:0)	-0.162785	0.893299	0.607467	0.782742
Pos_Method	TG 62:6; [M+NH4]+; TG(18:1/22:1/22:4)	0.108795	1.07833	0.361212	0.555126	Pos_Method	TG 62:6; [M+NH4]+; TG(18:1/22:1/22:4)	-0.119343	0.920607	0.782532	0.887481
Pos_Method	TG 50:0; [M+Na]+; TG(16:0/16:0/18:0)	-0.20127	0.869784	0.643109	0.780933	Pos_Method	TG 50:0; [M+Na]+; TG(16:0/16:0/18:0)	0.138464	1.10073	0.358563	0.604042
Pos_Method	TG 55:1; [M+Na]+; TG(16:0/18:1/21:0)	-1.08862	0.470209	0.0137798	0.0774273	Pos_Method	TG 55:1; [M+Na]+; TG(16:0/18:1/21:0)	0.144199	1.10512	0.598349	0.779384
Pos_Method	TG 57:5; [M+NH4]+; TG(17:0/18:1/22:4)	0.406762	1.32571	0.148491	0.322876	Pos_Method	TG 57:5; [M+NH4]+; TG(17:0/18:1/22:4)	-0.0825663	0.944376	0.715687	0.855506
Pos_Method	TG 56:0; [M+Na]+; TG(16:0/18:0/22:0)	0.0842252	1.06012	0.767758	0.867441	Pos_Method	TG 56:0; [M+Na]+; TG(16:0/18:0/22:0)	0.173713	1.12796	0.708518	0.850999
Pos_Method	TG 58:1; [M+Na]+; TG(18:0/20:0/20:1)	-1.05888	0.480006	0.000320658	0.00784612	Pos_Method	TG 58:1; [M+Na]+; TG(18:0/20:0/20:1)	-0.145372	0.904146	0.654913	0.815693
Pos_Method	TG 53:1; [M+Na]+; TG(17:0/18:0/18:1)	-0.309123	0.807132	0.283385	0.482968	Pos_Method	TG 53:1; [M+Na]+; TG(17:0/18:0/18:1)	-0.747859	0.595486	0.00223817	0.0653547
Pos_Method	DG 39:1; [M+NH4]+; DG(18:1/21:0/0:0)	-0.656963	0.634212	0.00864333	0.0580089	Pos_Method	DG 39:1; [M+NH4]+; DG(18:1/21:0/0:0)	0.296995	1.22858	0.267336	0.521961
Pos_Method	TG 55:1; [M+Na]+; TG(18:0/18:1/19:0)	-0.258361	0.836037	0.621577	0.76566	Pos_Method	TG 55:1; [M+Na]+; TG(18:0/18:1/19:0)	0.117851	1.08512	0.498533	0.717495
Pos_Method	TG 53:1; [M+NH4]+; TG(16:0/17:0/20:1)	-0.131302	0.913007	0.657799	0.792252	Pos_Method	TG 53:1; [M+NH4]+; TG(16:0/17:0/20:1)	-0.19148	0.875707	0.362755	0.605979
Pos_Method	TG 56:0; [M+Na]+; TG(16:0/20:0/20:0)	-0.430578	0.741964	0.180769	0.363834	Pos_Method	TG 56:0; [M+Na]+; TG(16:0/20:0/20:0)	0.265323	1.20191	0.436261	0.66502
Pos_Method	TG 52:6; [M+Li]+; TG(16:0/18:3/18:3)	-0.0826539	0.944319	0.852463	0.925733	Pos_Method	TG 52:6; [M+Li]+; TG(16:0/18:3/18:3)	0.246186	1.18607	0.194495	0.442923
Pos_Method	TG 60:1; [M+NH4]+; TG(18:0/20:1/22:0)	-0.540319	0.687619	1.65392e-05	0.00155232	Pos_Method	TG 60:1; [M+NH4]+; TG(18:0/20:1/22:0)	-0.152108	0.899935	0.641409	0.805747
Pos_Method	TG 57:5; [M+NH4]+; TG(18:1/19:0/20:4)	-0.106168	0.929052	0.659599	0.793694	Pos_Method	TG 57:5; [M+NH4]+; TG(18:1/19:0/20:4)	0.183654	1.13576	0.607608	0.782742
Pos_Method	DG 38:0; [M+NH4]+; DG(18:0/20:0/0:0)	-1.86646	0.274246	9.57633e-06	0.00125833	Pos_Method	DG 38:0; [M+NH4]+; DG(18:0/20:0/0:0)	0.83835	1.788	0.00393139	0.0807163
Pos_Method	TG 53:0; [M+Na]+; TG(16:0/18:0/19:0)	0.0775702	1.05524	0.889986	0.945513	Pos_Method	TG 53:0; [M+Na]+; TG(16:0/18:0/19:0)	-0.717455	0.608169	0.0465801	0.216498
Pos_Method	PE 38:4; [M+Na]+; GPEtn(18:0/20:4(5E,8E,11E,14E))	0.190845	1.14143	0.728016	0.842831	Pos_Method	PE 38:4; [M+Na]+; GPEtn(18:0/20:4(5E,8E,11E,14E))	1.01089	2.01515	0.00700623	0.100067
Pos_Method	TG 60:1; [M+NH4]+; TG(18:1/20:0/22:0)	-0.585758	0.666299	4.45755e-06	0.00125833	Pos_Method	TG 60:1; [M+NH4]+; TG(18:1/20:0/22:0)	-0.0513229	0.965051	0.763759	0.875724
Pos_Method	CE(20:4); [M+NH4]+; 20:4 Cholesteryl ester	0.543158	1.45716	0.107875	0.264575	Pos_Method	CE(20:4); [M+NH4]+; 20:4 Cholesteryl ester	-0.287412	0.81937	0.0744154	0.267163
Pos_Method	DG 38:0; [M+NH4]+; DG(14:0/24:0/0:0)	-1.88842	0.270103	5.98956e-06	0.00125833	Pos_Method	DG 38:0; [M+NH4]+; DG(14:0/24:0/0:0)	0.849496	1.80187	0.00288627	0.0768877
Pos_Method	TG 56:0; [M+NH4]+; TG(16:0/20:0/20:0)	-0.261811	0.83404	0.349453	0.545041	Pos_Method	TG 56:0; [M+NH4]+; TG(16:0/20:0/20:0)	0.483139	1.39778	0.30815	0.566306
Pos_Method	TG 53:1; [M+Na]+; TG(16:0/17:0/20:1)	-0.144495	0.904696	0.559652	0.725449	Pos_Method	TG 53:1; [M+Na]+; TG(16:0/17:0/20:1)	-0.773457	0.585014	0.00497183	0.0855493
Pos_Method	CE(22:6); [M+NH4]+; 22:6 Cholesteryl ester	-0.0280407	0.980751	0.808535	0.891508	Pos_Method	CE(22:6); [M+NH4]+; 22:6 Cholesteryl ester	0.122746	1.08881	0.490447	0.708184
Pos_Method	PC 39:4; [M+H]+; GPCho(18:4(6Z,9Z,12Z,15Z)/21:0)	0.0718936	1.0511	0.869621	0.9346	Pos_Method	PC 39:4; [M+H]+; GPCho(18:4(6Z,9Z,12Z,15Z)/21:0)	-0.49206	0.711009	0.32777	0.578884
Pos_Method	SM 42:2; [M+Na]+; SM(d16:1(4E)/26:1(17Z))	1.01302	2.01814	0.113746	0.27324	Pos_Method	SM 42:2; [M+Na]+; SM(d16:1(4E)/26:1(17Z))	0.369338	1.29176	0.167384	0.405051
Pos_Method	DG 42:1; [M+NH4]+; DG(16:0/26:1/0:0)	-0.906914	0.533325	6.09327e-05	0.00307945	Pos_Method	DG 42:1; [M+NH4]+; DG(16:0/26:1/0:0)	0.520757	1.43471	0.00887856	0.104794
Pos_Method	TG 54:0; [M+Li]+; TG(16:0/18:0/20:0)	-0.245563	0.843487	0.388111	0.572054	Pos_Method	TG 54:0; [M+Li]+; TG(16:0/18:0/20:0)	-0.510788	0.701839	0.0310153	0.181746
Pos_Method	TG 62:5; [M+NH4]+; TG(20:0/20:1/22:4)	0.187875	1.13908	0.11834	0.279173	Pos_Method	TG 62:5; [M+NH4]+; TG(20:0/20:1/22:4)	0.122353	1.08851	0.583224	0.771173
Pos_Method	TG 62:5; [M+NH4]+; TG(20:1/20:1/22:3)	0.182374	1.13475	0.0461002	0.156967	Pos_Method	TG 62:5; [M+NH4]+; TG(20:1/20:1/22:3)	0.0864697	1.06177	0.742534	0.865265
Pos_Method	TG 53:1; [M+Na]+; TG(16:0/18:1/19:0)	-0.650391	0.637108	0.0524781	0.167803	Pos_Method	TG 53:1; [M+Na]+; TG(16:0/18:1/19:0)	-0.530248	0.692436	0.00966989	0.10846
Pos_Method	DG 33:0; [M+NH4]+; DG(16:0/17:0/0:0)	-0.484655	0.714668	0.0559286	0.175171	Pos_Method	DG 33:0; [M+NH4]+; DG(16:0/17:0/0:0)	0.297594	1.22909	0.0939161	0.293823
Pos_Method	TG 57:5; [M+NH4]+; TG(17:1/18:0/22:4)	-0.0602028	0.959129	0.55378	0.720888	Pos_Method	TG 57:5; [M+NH4]+; TG(17:1/18:0/22:4)	-0.354909	0.781919	0.0937145	0.293823
Pos_Method	PC 40:5; [M+H]+; GPCho(20:1(11E)/20:4(5E,8E,11E,14E))	0.59802	1.51364	0.153433	0.328139	Pos_Method	PC 40:5; [M+H]+; GPCho(20:1(11E)/20:4(5E,8E,11E,14E))	-0.732345	0.601925	0.0895793	0.289207
Pos_Method	TG 62:3; [M+NH4]+; TG(20:0/20:1/22:2)	0.171876	1.12652	0.0581432	0.176852	Pos_Method	TG 62:3; [M+NH4]+; TG(20:0/20:1/22:2)	-0.196656	0.872571	0.651801	0.813358
Pos_Method	plasmenyl-PE 34:1; [M+Na]+; PE(P-16:0/18:1(11E))	0.109225	1.07865	0.41754	0.601587	Pos_Method	plasmenyl-PE 34:1; [M+Na]+; PE(P-16:0/18:1(11E))	0.192452	1.1427	0.0303061	0.18101
Pos_Method	DG 42:1; [M+NH4]+; DG(18:1/24:0/0:0)	-0.925002	0.52668	0.000168074	0.00581182	Pos_Method	DG 42:1; [M+NH4]+; DG(18:1/24:0/0:0)	0.552109	1.46623	0.00347628	0.0807163
Pos_Method	N-(hexadecanoyl)-sphing-4-enine; [M+H]+; Cer(d18:1(4E)/16:0)	-0.0618488	0.958036	0.787223	0.880349	Pos_Method	N-(hexadecanoyl)-sphing-4-enine; [M+H]+; Cer(d18:1(4E)/16:0)	-0.0641495	0.956509	0.86073	0.931029
Pos_Method	TG 58:7; [M+Li]+; TG(18:0/18:3/22:4)	-0.644145	0.639872	0.00120828	0.017641	Pos_Method	TG 58:7; [M+Li]+; TG(18:0/18:3/22:4)	-0.0166339	0.988536	0.927507	0.962888
Pos_Method	TG 62:3; [M+NH4]+; TG(20:1/20:1/22:1)	0.230059	1.17288	0.00636332	0.0463573	Pos_Method	TG 62:3; [M+NH4]+; TG(20:1/20:1/22:1)	-0.163244	0.893015	0.741795	0.865265
Pos_Method	TG 62:5; [M+NH4]+; TG(18:1/22:1/22:3)	0.19029	1.14099	0.104196	0.25784	Pos_Method	TG 62:5; [M+NH4]+; TG(18:1/22:1/22:3)	-0.146146	0.903661	0.568396	0.759632
Pos_Method	TG 58:5; [M+Na]+; TG(18:1/20:1/20:3)	0.0347419	1.02437	0.890106	0.945513	Pos_Method	TG 58:5; [M+Na]+; TG(18:1/20:1/20:3)	-0.372936	0.772209	0.169362	0.40684
Pos_Method	PC 40:5; [M+H]+; GPCho(18:0/22:5(4Z,7Z,10Z,13Z,16Z))	0.448265	1.3644	0.170464	0.350532	Pos_Method	PC 40:5; [M+H]+; GPCho(18:0/22:5(4Z,7Z,10Z,13Z,16Z))	-0.316285	0.803135	0.388612	0.628863
Pos_Method	SM 19:0; [M]+; SM(d17:0/2:0)	0.29534	1.22717	0.119258	0.280331	Pos_Method	SM 19:0; [M]+; SM(d17:0/2:0)	0.260446	1.19785	0.586884	0.77271
Pos_Method	TG 54:6; [M+Li]+; TG(18:0/18:3/18:3)	-0.323688	0.799024	0.255072	0.453236	Pos_Method	TG 54:6; [M+Li]+; TG(18:0/18:3/18:3)	0.0656586	1.04656	0.89095	0.946409
Pos_Method	lysoPC 23:0; [M+H]+; PC(23:0/0:0)	-0.373086	0.772129	0.0467159	0.156967	Pos_Method	lysoPC 23:0; [M+H]+; PC(23:0/0:0)	-0.0457888	0.96876	0.917043	0.959136
Pos_Method	TG 56:1; [M+Na]+; TG(16:0/18:1/22:0)	-0.860475	0.550771	0.000216387	0.0065536	Pos_Method	TG 56:1; [M+Na]+; TG(16:0/18:1/22:0)	-0.0251625	0.98271	0.859076	0.931029
Pos_Method	TG 56:1; [M+Na]+; TG(18:0/18:1/20:0)	-0.790218	0.578257	0.013203	0.0756233	Pos_Method	TG 56:1; [M+Na]+; TG(18:0/18:1/20:0)	-0.0793809	0.946464	0.52586	0.735241
Pos_Method	TG 56:1; [M+Na]+; TG(18:0/18:0/20:1)	-0.72733	0.604021	0.0172575	0.0882346	Pos_Method	TG 56:1; [M+Na]+; TG(18:0/18:0/20:1)	-0.00733274	0.99493	0.960723	0.982574
Pos_Method	TG 56:6; [M+Li]+; TG(16:0/20:3/20:3)	-0.731378	0.602328	0.0301427	0.120755	Pos_Method	TG 56:6; [M+Li]+; TG(16:0/20:3/20:3)	0.158324	1.11599	0.757749	0.87264
Pos_Method	SM 34:1; [M+Na]+; SM(d14:1(4E)/20:0)	-0.935758	0.522768	7.47881e-06	0.00125833	Pos_Method	SM 34:1; [M+Na]+; SM(d14:1(4E)/20:0)	0.224373	1.16827	0.0721824	0.263466
Pos_Method	TG 56:3; [M+NH4]+; TG(16:0/18:1/22:2)	0.214048	1.15994	0.510375	0.687123	Pos_Method	TG 56:3; [M+NH4]+; TG(16:0/18:1/22:2)	-1.00043	0.499851	0.0414974	0.211161
Pos_Method	TG 55:4; [M+NH4]+; TG(16:0/17:2/22:2)	0.828628	1.776	0.00480235	0.0389524	Pos_Method	TG 55:4; [M+NH4]+; TG(16:0/17:2/22:2)	-0.666038	0.630235	0.0629925	0.247154
Pos_Method	TG 56:6; [M+Li]+; TG(18:0/18:3/20:3)	0.177722	1.1311	0.319257	0.51663	Pos_Method	TG 56:6; [M+Li]+; TG(18:0/18:3/20:3)	0.119561	1.0864	0.622611	0.793511
Pos_Method	TG 55:5; [M+NH4]+; TG(16:0/17:0/22:5)	0.29421	1.22621	0.274822	0.472047	Pos_Method	TG 55:5; [M+NH4]+; TG(16:0/17:0/22:5)	-0.0714517	0.95168	0.743661	0.865265
Pos_Method	TG 56:1; [M+Na]+; TG(16:0/20:0/20:1)	-0.849068	0.555143	0.000780411	0.0136728	Pos_Method	TG 56:1; [M+Na]+; TG(16:0/20:0/20:1)	-0.000323949	0.999775	0.9985	0.99926
Pos_Method	DG 42:1; [M+NH4]+; DG(20:1/22:0/0:0)	-0.942901	0.520186	0.00010494	0.0044481	Pos_Method	DG 42:1; [M+NH4]+; DG(20:1/22:0/0:0)	0.556835	1.47104	0.00524738	0.0855493
Pos_Method	TG 48:1; [M+Na]+; TG(14:0/16:0/18:1)	0.206416	1.15382	0.0610305	0.181846	Pos_Method	TG 48:1; [M+Na]+; TG(14:0/16:0/18:1)	-0.344792	0.787421	0.0674968	0.253402
Pos_Method	lysoPC 17:1; [M+H]+; PC(17:1(9Z)/0:0)	-0.129852	0.913925	0.225259	0.417903	Pos_Method	lysoPC 17:1; [M+H]+; PC(17:1(9Z)/0:0)	-0.110769	0.926095	0.400092	0.635697
Pos_Method	TG 55:4; [M+NH4]+; TG(16:0/17:1/22:3)	0.823579	1.76979	0.00458956	0.0386582	Pos_Method	TG 55:4; [M+NH4]+; TG(16:0/17:1/22:3)	-0.421402	0.746698	0.210896	0.46551
Pos_Method	TG 57:6; [M+NH4]+; TG(17:1/18:1/22:4)	-0.496141	0.709001	0.290392	0.489057	Pos_Method	TG 57:6; [M+NH4]+; TG(17:1/18:1/22:4)	-0.0726265	0.950905	0.834991	0.919557
Pos_Method	DG 34:1; [M+NH4]+; DG(16:0/18:1/0:0)	-0.419887	0.747483	0.204307	0.390203	Pos_Method	DG 34:1; [M+NH4]+; DG(16:0/18:1/0:0)	-0.274353	0.826821	0.457772	0.678662
Pos_Method	TG 48:1; [M+Na]+; TG(14:0/16:1/18:0)	0.372791	1.29486	0.00847309	0.0573899	Pos_Method	TG 48:1; [M+Na]+; TG(14:0/16:1/18:0)	-0.44769	0.733216	0.0280665	0.174784
Pos_Method	TG 49:0; [M+NH4]+; TG(16:0/16:0/17:0)	0.235567	1.17737	0.268714	0.464019	Pos_Method	TG 49:0; [M+NH4]+; TG(16:0/16:0/17:0)	-0.093133	0.937485	0.53221	0.740809
Pos_Method	PC 37:0; [M+Na]+; GPCho(12:0/25:0)	-0.142266	0.906095	0.538021	0.708376	Pos_Method	PC 37:0; [M+Na]+; GPCho(12:0/25:0)	0.499773	1.41399	0.301599	0.557385
Pos_Method	TG 60:4; [M+Na]+; TG(18:1/20:1/22:2)	-1.09056	0.469578	0.0128062	0.0738042	Pos_Method	TG 60:4; [M+Na]+; TG(18:1/20:1/22:2)	0.549721	1.4638	0.284941	0.541736
Pos_Method	DG 42:1; [M+NH4]+; DG(16:1/26:0/0:0)	-0.975894	0.508425	0.000117481	0.00462201	Pos_Method	DG 42:1; [M+NH4]+; DG(16:1/26:0/0:0)	0.546713	1.46075	0.000760289	0.0375575
Pos_Method	TG 48:1; [M+Na]+; TG(16:0/16:0/16:1)	0.194349	1.14421	0.0386813	0.141179	Pos_Method	TG 48:1; [M+Na]+; TG(16:0/16:0/16:1)	-0.328571	0.796325	0.0766786	0.271579
Pos_Method	TG 54:0; [M+Na]+; TG(16:0/18:0/20:0)	-0.313655	0.804601	0.281662	0.481279	Pos_Method	TG 54:0; [M+Na]+; TG(16:0/18:0/20:0)	0.0230079	1.01608	0.940523	0.968559
Pos_Method	DG 42:1; [M+NH4]+; DG(22:0/20:1/0:0)	-0.955798	0.515556	0.000322443	0.00784612	Pos_Method	DG 42:1; [M+NH4]+; DG(22:0/20:1/0:0)	0.557841	1.47206	0.000236462	0.0345083
Pos_Method	TG 52:0; [M+Na]+; TG(16:0/16:0/20:0)	0.0437179	1.03077	0.793108	0.884672	Pos_Method	TG 52:0; [M+Na]+; TG(16:0/16:0/20:0)	0.641738	1.56021	0.0643808	0.251028
Pos_Method	TG 52:0; [M+Na]+; TG(16:0/18:0/18:0)	0.0356503	1.02502	0.830925	0.912143	Pos_Method	TG 52:0; [M+Na]+; TG(16:0/18:0/18:0)	0.635378	1.55334	0.0665152	0.252724
Pos_Method	TG 58:7; [M+Li]+; TG(16:0/20:4/22:3)	-0.860549	0.550743	0.000207124	0.00648002	Pos_Method	TG 58:7; [M+Li]+; TG(16:0/20:4/22:3)	-0.0212648	0.985368	0.882006	0.941475
Pos_Method	TG 62:2; [M+NH4]+; TG(20:1/20:1/22:0)	-0.330785	0.795103	0.0792685	0.219022	Pos_Method	TG 62:2; [M+NH4]+; TG(20:1/20:1/22:0)	0.0382541	1.02687	0.798335	0.896641
Pos_Method	PC 37:1; [M+Na]+; GPCho(18:1(11E)/19:0)	0.149527	1.10921	0.265966	0.462886	Pos_Method	PC 37:1; [M+Na]+; GPCho(18:1(11E)/19:0)	0.0301308	1.0211	0.861591	0.931029
Pos_Method	TG 62:2; [M+NH4]+; TG(18:1/22:0/22:1)	-0.335252	0.792646	0.0946755	0.24203	Pos_Method	TG 62:2; [M+NH4]+; TG(18:1/22:0/22:1)	-0.211173	0.863834	0.211145	0.46551
Pos_Method	lysoPC 21:0; [M+H]+; PC(21:0/0:0)	-0.834267	0.560868	0.00456028	0.0386582	Pos_Method	lysoPC 21:0; [M+H]+; PC(21:0/0:0)	-0.2391	0.847274	0.0758611	0.269409
Pos_Method	lysoPC 16:1; [M+H]+; PC(16:1(7Z)/0:0)	-0.1377	0.908967	0.369494	0.560641	Pos_Method	lysoPC 16:1; [M+H]+; PC(16:1(7Z)/0:0)	0.144413	1.10528	0.604996	0.782742
Pos_Method	PC 40:5; [M+H]+; GPCho(16:1(7Z)/24:4(5Z,8Z,11Z,14Z))	0.373091	1.29512	0.0275076	0.115111	Pos_Method	PC 40:5; [M+H]+; GPCho(16:1(7Z)/24:4(5Z,8Z,11Z,14Z))	-0.233229	0.850729	0.259643	0.513814
Pos_Method	TG 58:3; [M+Na]+; TG(18:1/20:1/20:1)	-0.386015	0.76524	0.00322998	0.0345056	Pos_Method	TG 58:3; [M+Na]+; TG(18:1/20:1/20:1)	0.0440187	1.03098	0.497404	0.716655
Pos_Method	TG 57:6; [M+NH4]+; TG(17:0/18:1/22:5)	-0.125316	0.916803	0.576003	0.73521	Pos_Method	TG 57:6; [M+NH4]+; TG(17:0/18:1/22:5)	-0.458718	0.727633	0.00788599	0.102009
Pos_Method	PC 40:4; [M+H]+; GPCho(20:2(11Z,14Z)/20:2(11Z,14Z))	-0.138404	0.908524	0.440374	0.62557	Pos_Method	PC 40:4; [M+H]+; GPCho(20:2(11Z,14Z)/20:2(11Z,14Z))	0.111945	1.08068	0.726115	0.860515
Pos_Method	SM 43:1; [M+Na]+; SM(d17:0/26:1(17Z))	-0.113213	0.924527	0.849176	0.924475	Pos_Method	SM 43:1; [M+Na]+; SM(d17:0/26:1(17Z))	-0.507336	0.70352	0.0772927	0.272804
Pos_Method	TG 58:5; [M+Na]+; TG(16:0/20:1/22:4)	0.151662	1.11085	0.569562	0.732894	Pos_Method	TG 58:5; [M+Na]+; TG(16:0/20:1/22:4)	0.453308	1.36918	0.177635	0.419807
Pos_Method	PC 34:3; [M+H]+; GPCho(16:0/18:3(6Z,9Z,12Z))	0.0662688	1.04701	0.496045	0.672656	Pos_Method	PC 34:3; [M+H]+; GPCho(16:0/18:3(6Z,9Z,12Z))	-0.248317	0.841878	0.254739	0.512599
Pos_Method	PC 32:0; [M+Na]+; GPCho(8:0/24:0)	0.553997	1.46815	0.306619	0.502644	Pos_Method	PC 32:0; [M+Na]+; GPCho(8:0/24:0)	-0.373257	0.772037	0.154734	0.38935
Pos_Method	lysoPC 19:0; [M+H]+; PC(19:0/0:0)	-0.291666	0.816958	0.0274997	0.115111	Pos_Method	lysoPC 19:0; [M+H]+; PC(19:0/0:0)	-0.233366	0.850648	0.0355396	0.195086
Pos_Method	lysoPC 22:6; [M+H]+; PC(22:6(4Z,7Z,10Z,13Z,16Z,19Z)/0:0)	0.0382429	1.02686	0.85156	0.925517	Pos_Method	lysoPC 22:6; [M+H]+; PC(22:6(4Z,7Z,10Z,13Z,16Z,19Z)/0:0)	-0.0479756	0.967293	0.807036	0.903267
Pos_Method	PC 42:1; [M+Na]+; GPCho(18:1(11E)/24:0)	-0.701001	0.615145	0.00271709	0.0310457	Pos_Method	PC 42:1; [M+Na]+; GPCho(18:1(11E)/24:0)	0.433994	1.35097	0.00647146	0.0977414
Pos_Method	TG 60:9; [M+Na]+; TG(18:1/20:2/22:6)	-0.376916	0.770082	0.0620085	0.183926	Pos_Method	TG 60:9; [M+Na]+; TG(18:1/20:2/22:6)	-0.807207	0.571487	0.050696	0.220116
Pos_Method	TG 56:6; [M+Na]+; TG(16:0/18:1/22:5)	-0.232349	0.851248	0.296532	0.495729	Pos_Method	TG 56:6; [M+Na]+; TG(16:0/18:1/22:5)	0.327763	1.25507	0.285298	0.541736
Pos_Method	TG 50:1; [M+Na]+; TG(16:0/16:0/18:1)	0.155029	1.11344	0.420049	0.603586	Pos_Method	TG 50:1; [M+Na]+; TG(16:0/16:0/18:1)	-0.250027	0.840881	0.194198	0.442923
Pos_Method	DG 42:5; [M+NH4]+; DG(20:1/22:4/0:0)	-0.013766	0.990504	0.930671	0.970866	Pos_Method	DG 42:5; [M+NH4]+; DG(20:1/22:4/0:0)	0.0736478	1.05237	0.563719	0.759632
Pos_Method	PC 11:0; [M+Na]+; GPCho(2:0/9:0)	-0.533073	0.691081	0.490316	0.666951	Pos_Method	PC 11:0; [M+Na]+; GPCho(2:0/9:0)	0.183761	1.13584	0.665031	0.822061
Pos_Method	PC 36:5; [M+H]+; GPCho(16:1(7Z)/20:4(5Z,8Z,11Z,14Z))	-0.289672	0.818088	0.364795	0.556281	Pos_Method	PC 36:5; [M+H]+; GPCho(16:1(7Z)/20:4(5Z,8Z,11Z,14Z))	0.100087	1.07184	0.749155	0.867304
Pos_Method	lysoPC 26:1; [M+H]+; PC(26:1(5Z)/0:0)	0.129074	1.09359	0.0570515	0.175976	Pos_Method	lysoPC 26:1; [M+H]+; PC(26:1(5Z)/0:0)	0.680664	1.60288	0.0103915	0.109969
Pos_Method	TG 40:0; [M+NH4]+; TG(12:0/12:0/16:0)	-0.369043	0.774296	0.351428	0.545943	Pos_Method	TG 40:0; [M+NH4]+; TG(12:0/12:0/16:0)	-0.0272776	0.98127	0.962836	0.983799
Pos_Method	PC 40:5; [M+H]+; GPCho(20:5(5Z,8Z,11Z,14Z,17Z)/20:0)	0.645769	1.56457	0.200893	0.387152	Pos_Method	PC 40:5; [M+H]+; GPCho(20:5(5Z,8Z,11Z,14Z,17Z)/20:0)	0.145339	1.10599	0.701011	0.846626
Pos_Method	PC 32:0; [M+Na]+; GPCho(16:0/16:0)	0.427059	1.34449	0.543571	0.712164	Pos_Method	PC 32:0; [M+Na]+; GPCho(16:0/16:0)	-0.394526	0.760739	0.159359	0.393605
Pos_Method	TG 58:2; [M+Na]+; TG(18:1/20:0/20:1)	0.0795416	1.05668	0.57023	0.732894	Pos_Method	TG 58:2; [M+Na]+; TG(18:1/20:0/20:1)	-0.0439086	0.970023	0.637671	0.803356
Pos_Method	TG 60:8; [M+Li]+; TG(18:1/20:3/22:4)	0.0701815	1.04985	0.507925	0.684527	Pos_Method	TG 60:8; [M+Li]+; TG(18:1/20:3/22:4)	-0.142819	0.905748	0.136147	0.357081
Pos_Method	TG 60:8; [M+NH4]+; TG(18:1/20:2/22:5)	-0.0209829	0.985561	0.84	0.917149	Pos_Method	TG 60:8; [M+NH4]+; TG(18:1/20:2/22:5)	-0.684382	0.622272	0.128538	0.348241
Pos_Method	TG 60:8; [M+Li]+; TG(18:3/20:1/22:4)	0.0353662	1.02482	0.576306	0.73521	Pos_Method	TG 60:8; [M+Li]+; TG(18:3/20:1/22:4)	-0.152569	0.899647	0.238164	0.492055
Pos_Method	PC 22:2; [M+H]+; GPCho(2:0/20:2(11Z,14Z))	0.0104592	1.00728	0.93684	0.970866	Pos_Method	PC 22:2; [M+H]+; GPCho(2:0/20:2(11Z,14Z))	0.119825	1.0866	0.591318	0.774562
Pos_Method	MG 17:0; [M+Li]+; MG(17:0/0:0/0:0)	0.35373	1.27786	0.447882	0.631623	Pos_Method	MG 17:0; [M+Li]+; MG(17:0/0:0/0:0)	0.40066	1.32011	0.0670409	0.253137
Pos_Method	TG 58:2; [M+Na]+; TG(16:0/20:1/22:1)	0.0628916	1.04456	0.362154	0.555434	Pos_Method	TG 58:2; [M+Na]+; TG(16:0/20:1/22:1)	-0.171147	0.888136	0.258992	0.513814
Pos_Method	DG 36:0; [M+NH4]+; DG(18:0/18:0/0:0)	-1.71444	0.30472	0.00314251	0.0341261	Pos_Method	DG 36:0; [M+NH4]+; DG(18:0/18:0/0:0)	0.420149	1.33807	0.0100889	0.1092
Pos_Method	TG 60:6; [M+NH4]+; TG(18:1/20:0/22:5)	-0.0244258	0.983212	0.845207	0.921661	Pos_Method	TG 60:6; [M+NH4]+; TG(18:1/20:0/22:5)	-0.338581	0.790819	0.218045	0.473808
Pos_Method	TG 60:8; [M+Li]+; TG(20:1/20:3/20:4)	0.0724668	1.05151	0.474928	0.653659	Pos_Method	TG 60:8; [M+Li]+; TG(20:1/20:3/20:4)	-0.146932	0.903169	0.146038	0.374794
Pos_Method	TG 60:8; [M+Li]+; TG(18:1/20:1/22:6)	0.08345	1.05955	0.394132	0.576714	Pos_Method	TG 60:8; [M+Li]+; TG(18:1/20:1/22:6)	-0.134749	0.910828	0.184904	0.432319
Pos_Method	TG 58:2; [M+Na]+; TG(18:1/18:1/22:0)	0.0845148	1.06033	0.371145	0.561849	Pos_Method	TG 58:2; [M+Na]+; TG(18:1/18:1/22:0)	-0.14122	0.906752	0.185631	0.433152
Pos_Method	TG 60:7; [M+NH4]+; TG(18:1/20:2/22:4)	-0.0444342	0.96967	0.735583	0.847856	Pos_Method	TG 60:7; [M+NH4]+; TG(18:1/20:2/22:4)	-0.890813	0.53931	0.116292	0.330753
Pos_Method	DG 26:2; [M+NH4]+; DG(8:0/18:2/0:0)	-0.132481	0.912261	0.782511	0.878225	Pos_Method	DG 26:2; [M+NH4]+; DG(8:0/18:2/0:0)	-0.237714	0.848088	0.656998	0.81597
Pos_Method	TG 56:5; [M+Na]+; TG(16:0/18:1/22:4)	0.205894	1.1534	0.139752	0.309149	Pos_Method	TG 56:5; [M+Na]+; TG(16:0/18:1/22:4)	-0.219158	0.859067	0.608952	0.783705
Pos_Method	TG 58:4; [M+Na]+; TG(18:0/18:1/22:3)	0.0148649	1.01036	0.937508	0.970866	Pos_Method	TG 58:4; [M+Na]+; TG(18:0/18:1/22:3)	-0.262851	0.833439	0.0620198	0.247154
Pos_Method	TG 58:4; [M+Na]+; TG(18:1/20:1/20:2)	0.00147193	1.00102	0.993929	0.997906	Pos_Method	TG 58:4; [M+Na]+; TG(18:1/20:1/20:2)	-0.361658	0.77827	0.00797559	0.102009
Pos_Method	TG 58:5; [M+Na]+; TG(18:1/18:1/22:3)	0.063215	1.04479	0.800866	0.888142	Pos_Method	TG 58:5; [M+Na]+; TG(18:1/18:1/22:3)	0.570877	1.48543	0.122149	0.340125
Pos_Method	MGDG 40:6; [M+Na]+; MGDG(18:1(11E)/22:5(4Z,7Z,10Z,13Z,16Z))	0.295907	1.22766	0.00692741	0.0489388	Pos_Method	MGDG 40:6; [M+Na]+; MGDG(18:1(11E)/22:5(4Z,7Z,10Z,13Z,16Z))	-0.381522	0.767627	0.0556129	0.233468
Pos_Method	SM 43:0; [M]+; SM(d17:0/26:0)	0.116201	1.08388	0.628751	0.769971	Pos_Method	SM 43:0; [M]+; SM(d17:0/26:0)	-0.314683	0.804028	0.0176835	0.136683
Pos_Method	TG 60:3; [M+NH4]+; TG(20:0/20:1/20:2)	0.445943	1.3622	0.034738	0.132306	Pos_Method	TG 60:3; [M+NH4]+; TG(20:0/20:1/20:2)	-0.358282	0.780093	0.143186	0.370366
Pos_Method	SM 32:0; [M]+; SM(d14:0/18:0)	-0.231397	0.85181	0.0310344	0.12246	Pos_Method	SM 32:0; [M]+; SM(d14:0/18:0)	0.408621	1.32742	0.00367321	0.0807163
Pos_Method	PC 45:4; [M+H]+; GPCho(20:4(5E,8E,11E,14E)/25:0)	-0.727586	0.603914	0.0240599	0.105032	Pos_Method	PC 45:4; [M+H]+; GPCho(20:4(5E,8E,11E,14E)/25:0)	-0.454607	0.729709	0.257754	0.513814
Pos_Method	DG 40:1; [M+NH4]+; DG(18:1/22:0/0:0)	-1.06144	0.479154	0.000140141	0.00511516	Pos_Method	DG 40:1; [M+NH4]+; DG(18:1/22:0/0:0)	0.393338	1.31343	0.0115392	0.110878
Pos_Method	TG 58:4; [M+Na]+; TG(16:0/20:0/22:4)	-0.276311	0.825699	0.279074	0.478101	Pos_Method	TG 58:4; [M+Na]+; TG(16:0/20:0/22:4)	-0.755859	0.592194	0.133405	0.354814
Pos_Method	TG 55:2; [M+Na]+; TG(17:0/18:1/20:1)	-0.127522	0.915402	0.754324	0.861161	Pos_Method	TG 55:2; [M+Na]+; TG(17:0/18:1/20:1)	-0.00371973	0.997425	0.980696	0.99615
Pos_Method	lysoPC 17:2; [M+H]+; PC(17:2(9Z,12Z)/0:0)	-0.205009	0.867533	0.00645951	0.0463573	Pos_Method	lysoPC 17:2; [M+H]+; PC(17:2(9Z,12Z)/0:0)	-0.189278	0.877045	0.12427	0.343769
Pos_Method	TG 60:7; [M+NH4]+; TG(18:1/20:1/22:5)	-0.0915654	0.938504	0.516725	0.691508	Pos_Method	TG 60:7; [M+NH4]+; TG(18:1/20:1/22:5)	-0.366769	0.775517	0.424854	0.657548
Pos_Method	lysoPC 22:0; [M+H]+; PC(22:0/0:0)	-0.104681	0.93001	0.717668	0.836614	Pos_Method	lysoPC 22:0; [M+H]+; PC(22:0/0:0)	-0.309787	0.806761	0.464474	0.68203
Pos_Method	TG 55:2; [M+Na]+; TG(16:0/18:2/21:0)	-0.103246	0.930936	0.782641	0.878225	Pos_Method	TG 55:2; [M+Na]+; TG(16:0/18:2/21:0)	-0.00152541	0.998943	0.991924	0.997572
Pos_Method	DG 40:6; [M+NH4]+; DG(18:1/22:5/0:0)	0.343633	1.26895	0.346218	0.542613	Pos_Method	DG 40:6; [M+NH4]+; DG(18:1/22:5/0:0)	0.392143	1.31234	0.364508	0.606283
Pos_Method	DG 39:2; [M+NH4]+; DG(18:2/21:0/0:0)	-0.0630615	0.957231	0.795234	0.885548	Pos_Method	DG 39:2; [M+NH4]+; DG(18:2/21:0/0:0)	-0.165432	0.891661	0.727682	0.860515
Pos_Method	DG 40:1; [M+NH4]+; DG(16:0/24:1/0:0)	-1.11674	0.461134	0.000181814	0.00612574	Pos_Method	DG 40:1; [M+NH4]+; DG(16:0/24:1/0:0)	0.478628	1.39342	0.0197046	0.14546
Pos_Method	TG 56:7; [M+Li]+; TG(16:0/20:3/20:4)	-0.44863	0.732738	0.0197317	0.0942819	Pos_Method	TG 56:7; [M+Li]+; TG(16:0/20:3/20:4)	-0.306521	0.808589	0.0988047	0.302633
Pos_Method	TG 48:2; [M+Na]+; TG(14:0/16:1/18:1)	0.387278	1.30792	0.0936762	0.241354	Pos_Method	TG 48:2; [M+Na]+; TG(14:0/16:1/18:1)	0.340688	1.26636	0.0247097	0.166103
Pos_Method	TG 46:2; [M+Na]+; TG(12:0/18:1/16:1)	0.584572	1.49959	0.043883	0.154177	Pos_Method	TG 46:2; [M+Na]+; TG(12:0/18:1/16:1)	0.503137	1.41729	0.0726053	0.263761
Pos_Method	PC 34:0; [M+H]+; GPCho(11:0/23:0)	0.112619	1.08119	0.13841	0.306696	Pos_Method	PC 34:0; [M+H]+; GPCho(11:0/23:0)	0.169807	1.12491	0.403785	0.636745
Pos_Method	TG 60:6; [M+NH4]+; TG(18:1/20:2/22:3)	-0.0551549	0.962491	0.589806	0.747353	Pos_Method	TG 60:6; [M+NH4]+; TG(18:1/20:2/22:3)	-0.570589	0.673342	0.270835	0.527225
Pos_Method	TG 58:3; [M+Na]+; TG(18:1/18:2/22:0)	0.11491	1.08291	0.533312	0.704306	Pos_Method	TG 58:3; [M+Na]+; TG(18:1/18:2/22:0)	-0.279099	0.824105	0.178835	0.421885
Pos_Method	PE 16:0; [M+H]+; GPEtn(5:0/11:0)	-0.537593	0.688919	0.0161282	0.0854532	Pos_Method	PE 16:0; [M+H]+; GPEtn(5:0/11:0)	0.326836	1.25426	0.0649838	0.251522
Pos_Method	DG 37:1; [M+NH4]+; DG(17:0/20:1/0:0)	-1.03335	0.488576	0.00620793	0.046086	Pos_Method	DG 37:1; [M+NH4]+; DG(17:0/20:1/0:0)	0.166463	1.1223	0.50002	0.717928
Pos_Method	TG 58:3; [M+Na]+; TG(18:0/20:1/20:2)	-0.0528197	0.96405	0.808735	0.891508	Pos_Method	TG 58:3; [M+Na]+; TG(18:0/20:1/20:2)	-0.296876	0.814013	0.114184	0.330753
Pos_Method	PE 16:0; [M+H]+; GPEtn(6:0/10:0)	-0.522303	0.696259	0.0140233	0.0784109	Pos_Method	PE 16:0; [M+H]+; GPEtn(6:0/10:0)	0.215378	1.16101	0.287981	0.543659
Pos_Method	TG 48:2; [M+Na]+; TG(16:0/16:1/16:1)	0.397321	1.31706	0.0989853	0.249141	Pos_Method	TG 48:2; [M+Na]+; TG(16:0/16:1/16:1)	0.290008	1.22265	0.115422	0.330753
Pos_Method	TG 60:6; [M+NH4]+; TG(18:0/20:2/22:4)	-0.0608906	0.958672	0.531367	0.704306	Pos_Method	TG 60:6; [M+NH4]+; TG(18:0/20:2/22:4)	-0.35203	0.783481	0.395493	0.632981
Pos_Method	CE(20:1); [M+NH4]+; 20:1 Cholesteryl ester	-1.10977	0.463366	0.000243457	0.00690093	Pos_Method	CE(20:1); [M+NH4]+; 20:1 Cholesteryl ester	0.456745	1.37244	0.00775925	0.102009
Pos_Method	TG 58:4; [M+Na]+; TG(16:0/20:1/22:3)	-0.129706	0.914018	0.594016	0.751238	Pos_Method	TG 58:4; [M+Na]+; TG(16:0/20:1/22:3)	-0.616998	0.652026	0.0116209	0.110878
Pos_Method	PE 16:0; [M+H]+; GPEtn(3:0/13:0)	-0.525355	0.694788	0.015219	0.0820796	Pos_Method	PE 16:0; [M+H]+; GPEtn(3:0/13:0)	0.341072	1.2667	0.0748451	0.267974
Pos_Method	DG 40:1; [M+NH4]+; DG(20:0/20:1/0:0)	-1.11254	0.462479	0.000258386	0.00692896	Pos_Method	DG 40:1; [M+NH4]+; DG(20:0/20:1/0:0)	0.447786	1.36395	0.00688829	0.0996718
Pos_Method	TG 50:2; [M+Na]+; TG(16:0/16:1/18:1)	0.280837	1.2149	0.0238843	0.10494	Pos_Method	TG 50:2; [M+Na]+; TG(16:0/16:1/18:1)	-0.419117	0.747882	0.0296457	0.179514
Pos_Method	TG 60:6; [M+NH4]+; TG(18:0/20:1/22:5)	-0.064053	0.956573	0.49364	0.670779	Pos_Method	TG 60:6; [M+NH4]+; TG(18:0/20:1/22:5)	-0.0352478	0.975864	0.910743	0.958139
Pos_Method	TG 60:9; [M+Li]+; TG(18:1/20:4/22:4)	-0.0170966	0.988219	0.904551	0.953152	Pos_Method	TG 60:9; [M+Li]+; TG(18:1/20:4/22:4)	-0.43056	0.741974	0.0908266	0.290081
Pos_Method	lysoPC 17:0; [M+H]+; PC(17:0/0:0)	0.0693648	1.04925	0.535037	0.705355	Pos_Method	lysoPC 17:0; [M+H]+; PC(17:0/0:0)	0.345484	1.27058	0.00154641	0.055689
Pos_Method	lysoPC 15:1; [M+H]+; PC(15:1(9Z)/0:0)	0.04576	1.03223	0.605208	0.756654	Pos_Method	lysoPC 15:1; [M+H]+; PC(15:1(9Z)/0:0)	0.230589	1.17331	0.0329037	0.184767
Pos_Method	TG 50:2; [M+Na]+; TG(16:0/16:0/18:2)	0.338686	1.2646	0.00444188	0.0386582	Pos_Method	TG 50:2; [M+Na]+; TG(16:0/16:0/18:2)	-0.417869	0.74853	0.0336798	0.187522
Pos_Method	PE 35:2; [M+H]+; GPEtn(17:1(9Z)/18:1(11E))	-0.148919	0.901926	0.507241	0.684527	Pos_Method	PE 35:2; [M+H]+; GPEtn(17:1(9Z)/18:1(11E))	-0.19433	0.873978	0.223929	0.479033
Pos_Method	TG 60:2; [M+NH4]+; TG(18:1/20:0/22:1)	-0.0205777	0.985838	0.766511	0.866778	Pos_Method	TG 60:2; [M+NH4]+; TG(18:1/20:0/22:1)	-0.0359266	0.975405	0.816355	0.90848
Pos_Method	TG 60:6; [M+NH4]+; TG(18:1/20:4/22:1)	-0.0700462	0.952607	0.433967	0.619511	Pos_Method	TG 60:6; [M+NH4]+; TG(18:1/20:4/22:1)	-0.0642854	0.956419	0.715286	0.855506
Pos_Method	N-(hexadecanoyl)-sphinganine; [M+H]+; Cer(d18:0/16:0)	0.126796	1.09187	0.409715	0.593567	Pos_Method	N-(hexadecanoyl)-sphinganine; [M+H]+; Cer(d18:0/16:0)	0.311536	1.24103	0.0458074	0.216498
Pos_Method	SM 40:1; [M+Na]+; SM(d14:0/26:1(17Z))	0.211576	1.15795	0.563096	0.726594	Pos_Method	SM 40:1; [M+Na]+; SM(d14:0/26:1(17Z))	-0.349213	0.785012	0.260411	0.513814
Pos_Method	TG 60:2; [M+NH4]+; TG(18:1/20:1/22:0)	-0.0620781	0.957883	0.369036	0.560593	Pos_Method	TG 60:2; [M+NH4]+; TG(18:1/20:1/22:0)	-0.135372	0.910435	0.552651	0.752648
Pos_Method	PC 32:4; [M+H]+; GPCho(12:0/20:4(5E,8E,11E,14E))	-0.289292	0.818303	0.30075	0.499603	Pos_Method	PC 32:4; [M+H]+; GPCho(12:0/20:4(5E,8E,11E,14E))	-0.0884078	0.94056	0.51313	0.725003
Pos_Method	TG 54:1; [M+Na]+; TG(16:1/18:0/20:0)	-0.374713	0.771259	0.0433079	0.152564	Pos_Method	TG 54:1; [M+Na]+; TG(16:1/18:0/20:0)	-0.342969	0.788417	0.144376	0.372711
Pos_Method	TG 56:7; [M+Li]+; TG(18:0/18:3/20:4)	-0.379067	0.768934	0.0577719	0.176636	Pos_Method	TG 56:7; [M+Li]+; TG(18:0/18:3/20:4)	-0.272401	0.827941	0.118397	0.333597
Pos_Method	TG 55:0; [M+Li]+; TG(16:0/18:0/21:0)	-0.359848	0.779247	0.048685	0.161546	Pos_Method	TG 55:0; [M+Li]+; TG(16:0/18:0/21:0)	-0.330389	0.795322	0.155266	0.38935
Pos_Method	TG 54:1; [M+Na]+; TG(18:0/18:0/18:1)	-0.357168	0.780695	0.0529148	0.168762	Pos_Method	TG 54:1; [M+Na]+; TG(18:0/18:0/18:1)	-0.320231	0.800942	0.160115	0.394052
Pos_Method	TG 60:6; [M+NH4]+; TG(18:1/20:1/22:4)	-0.0922083	0.938086	0.349672	0.545041	Pos_Method	TG 60:6; [M+NH4]+; TG(18:1/20:1/22:4)	0.0664369	1.04713	0.808404	0.903267
Pos_Method	PC 32:4; [M+H]+; GPCho(14:0/18:4(6Z,9Z,12Z,15Z))	-0.0643836	0.956354	0.616387	0.764809	Pos_Method	PC 32:4; [M+H]+; GPCho(14:0/18:4(6Z,9Z,12Z,15Z))	0.0361262	1.02536	0.729695	0.861473
Pos_Method	SM 44:0; [M]+; SM(d18:0/26:0)	-0.174139	0.886296	0.156926	0.332582	Pos_Method	SM 44:0; [M]+; SM(d18:0/26:0)	0.330238	1.25722	0.0111946	0.110599
Pos_Method	PC 30:1; [M+Na]+; GPCho(14:0/16:1(7Z))	-0.0603954	0.959001	0.6236	0.765804	Pos_Method	PC 30:1; [M+Na]+; GPCho(14:0/16:1(7Z))	0.0280006	1.0196	0.798379	0.896641
Pos_Method	plasmenyl-PE 34:2; [M+H]+; PE(P-16:0/18:2(2E,4E))	0.00596103	1.00414	0.97948	0.991426	Pos_Method	plasmenyl-PE 34:2; [M+H]+; PE(P-16:0/18:2(2E,4E))	-0.0497227	0.966122	0.886418	0.943813
Pos_Method	TG 53:0; [M+NH4]+; TG(16:0/16:0/21:0)	-0.743452	0.597308	0.0821504	0.223954	Pos_Method	TG 53:0; [M+NH4]+; TG(16:0/16:0/21:0)	-0.514786	0.699897	0.294592	0.550631
Pos_Method	DG 42:2; [M+NH4]+; DG(20:1/22:1/0:0)	-0.0374697	0.974362	0.782649	0.878225	Pos_Method	DG 42:2; [M+NH4]+; DG(20:1/22:1/0:0)	0.617458	1.53417	0.00623246	0.0952262
Pos_Method	DG 42:2; [M+NH4]+; DG(18:1/24:1/0:0)	-0.0422944	0.971109	0.755847	0.86139	Pos_Method	DG 42:2; [M+NH4]+; DG(18:1/24:1/0:0)	0.628057	1.54548	0.00497353	0.0855493
Pos_Method	DG 37:1; [M+NH4]+; DG(18:1/19:0/0:0)	-0.821174	0.565981	0.0101044	0.0635046	Pos_Method	DG 37:1; [M+NH4]+; DG(18:1/19:0/0:0)	0.109567	1.0789	0.519392	0.730094
Pos_Method	TG 60:4; [M+NH4]+; TG(18:1/20:1/22:2)	0.277908	1.21244	0.0574873	0.176491	Pos_Method	TG 60:4; [M+NH4]+; TG(18:1/20:1/22:2)	-0.217123	0.860279	0.619331	0.790098
Pos_Method	lysoPC 22:1; [M+H]+; PC(22:1(13Z)/0:0)	0.0841318	1.06005	0.18254	0.365667	Pos_Method	lysoPC 22:1; [M+H]+; PC(22:1(13Z)/0:0)	0.414743	1.33306	0.0109755	0.109976
Pos_Method	TG 60:5; [M+NH4]+; TG(18:1/20:0/22:4)	0.141541	1.10308	0.207818	0.394968	Pos_Method	TG 60:5; [M+NH4]+; TG(18:1/20:0/22:4)	-0.363229	0.777423	0.0206859	0.148362
Pos_Method	plasmenyl-PE 36:2; [M+H]+; PE(P-16:0/20:2(5Z,8Z))	0.190783	1.14138	0.0356008	0.134424	Pos_Method	plasmenyl-PE 36:2; [M+H]+; PE(P-16:0/20:2(5Z,8Z))	0.0705035	1.05008	0.539141	0.74383
Pos_Method	DG 42:10; [M+NH4]+; DG(20:4/22:6/0:0)	-0.468446	0.722743	0.296348	0.495729	Pos_Method	DG 42:10; [M+NH4]+; DG(20:4/22:6/0:0)	0.237948	1.17931	0.158853	0.393093
Pos_Method	TG 52:1; [M+Na]+; TG(16:0/18:0/18:1)	0.0137898	1.0096	0.938855	0.970866	Pos_Method	TG 52:1; [M+Na]+; TG(16:0/18:0/18:1)	-0.0558482	0.962029	0.50596	0.721075
Pos_Method	TG 60:3; [M+NH4]+; TG(18:1/20:0/22:2)	0.331614	1.25842	0.00126461	0.018062	Pos_Method	TG 60:3; [M+NH4]+; TG(18:1/20:0/22:2)	-0.235144	0.8496	0.276095	0.533826
Pos_Method	TG 53:6; [M+NH4]+; TG(17:1/18:2/18:3)	0.333479	1.26005	0.185019	0.368148	Pos_Method	TG 53:6; [M+NH4]+; TG(17:1/18:2/18:3)	0.168548	1.12393	0.439412	0.6675
Pos_Method	TG 60:5; [M+NH4]+; TG(18:1/20:1/22:3)	0.131716	1.0956	0.107379	0.264224	Pos_Method	TG 60:5; [M+NH4]+; TG(18:1/20:1/22:3)	-0.354943	0.781901	0.290267	0.544873
Pos_Method	TG 42:0; [M+NH4]+; TG(12:0/14:0/16:0)	-0.336162	0.792146	0.0809306	0.22201	Pos_Method	TG 42:0; [M+NH4]+; TG(12:0/14:0/16:0)	0.389419	1.30987	0.0470466	0.216498
Pos_Method	TG 60:5; [M+NH4]+; TG(18:0/20:1/22:4)	0.13801	1.10039	0.0909039	0.237432	Pos_Method	TG 60:5; [M+NH4]+; TG(18:0/20:1/22:4)	-0.299852	0.812336	0.369602	0.611702
Pos_Method	PE 34:4; [M+H]+; GPEtn(14:0/20:4(5E,8E,11E,14E))	-0.0819945	0.944751	0.684634	0.812909	Pos_Method	PE 34:4; [M+H]+; GPEtn(14:0/20:4(5E,8E,11E,14E))	-0.469183	0.722374	0.0259119	0.170522
Pos_Method	TG 51:0; [M+NH4]+; TG(16:0/17:0/18:0)	0.284208	1.21774	0.24757	0.442595	Pos_Method	TG 51:0; [M+NH4]+; TG(16:0/17:0/18:0)	-0.115078	0.923333	0.636974	0.803356
Pos_Method	lysoPC 14:0; [M+H]+; PC(14:0/0:0)	-0.333851	0.793416	0.0390096	0.141598	Pos_Method	lysoPC 14:0; [M+H]+; PC(14:0/0:0)	0.312455	1.24182	0.0203834	0.148237
Pos_Method	PC 38:3; [M+H]+; GPCho(18:2(2E,4E)/20:1(11E))	-0.00600482	0.995846	0.952695	0.97741	Pos_Method	PC 38:3; [M+H]+; GPCho(18:2(2E,4E)/20:1(11E))	0.157957	1.11571	0.123648	0.34277
Pos_Method	TG 60:5; [M+NH4]+; TG(18:1/20:3/22:1)	0.143741	1.10477	0.05377	0.170661	Pos_Method	TG 60:5; [M+NH4]+; TG(18:1/20:3/22:1)	-0.324486	0.798583	0.254404	0.512599
Pos_Method	PC 42:7; [M+H]+; GPCho(18:3(6Z,9Z,12Z)/24:4(5Z,8Z,11Z,14Z))	-0.565243	0.675841	0.108837	0.265632	Pos_Method	PC 42:7; [M+H]+; GPCho(18:3(6Z,9Z,12Z)/24:4(5Z,8Z,11Z,14Z))	-0.162507	0.893471	0.592416	0.774562
Pos_Method	TG 42:0; [M+NH4]+; TG(12:0/12:0/18:0)	-0.173228	0.886856	0.233176	0.426732	Pos_Method	TG 42:0; [M+NH4]+; TG(12:0/12:0/18:0)	0.451608	1.36756	0.0453682	0.216498
Pos_Method	DG 35:0; [M+NH4]+; DG(16:0/19:0/0:0)	-0.582802	0.667666	0.0180599	0.0909223	Pos_Method	DG 35:0; [M+NH4]+; DG(16:0/19:0/0:0)	-0.173208	0.886869	0.0885995	0.287244
Pos_Method	PC 52:0; [M+H]+; GPCho(26:0/26:0)	0.0913945	1.0654	0.104801	0.25885	Pos_Method	PC 52:0; [M+H]+; GPCho(26:0/26:0)	-0.0617257	0.958117	0.856355	0.931029
Pos_Method	TG 60:4; [M+NH4]+; TG(20:1/20:1/20:2)	0.246514	1.18634	0.0213782	0.09803	Pos_Method	TG 60:4; [M+NH4]+; TG(20:1/20:1/20:2)	-0.499545	0.70733	0.106698	0.314844
Pos_Method	SM 43:4; [M]+; SM(d19:0/24:4(5Z,8Z,11Z,14Z))	0.316514	1.24532	0.0982381	0.24824	Pos_Method	SM 43:4; [M]+; SM(d19:0/24:4(5Z,8Z,11Z,14Z))	-0.0426298	0.970884	0.793444	0.892624
Pos_Method	TG 58:1; [M+NH4]+; TG(18:0/18:1/22:0)	-0.890213	0.539534	0.0056936	0.0434964	Pos_Method	TG 58:1; [M+NH4]+; TG(18:0/18:1/22:0)	0.0694568	1.04932	0.814291	0.907531
Pos_Method	TG 52:1; [M+Na]+; TG(16:0/16:0/20:1)	-0.0851578	0.942681	0.608289	0.759784	Pos_Method	TG 52:1; [M+Na]+; TG(16:0/16:0/20:1)	-0.100143	0.932941	0.17183	0.409772
Pos_Method	TG 52:2; [M+Na]+; TG(16:0/18:1/18:1)	0.387373	1.30801	0.0177682	0.0897977	Pos_Method	TG 52:2; [M+Na]+; TG(16:0/18:1/18:1)	-0.100168	0.932925	0.405227	0.636745
Pos_Method	TG 58:8; [M+Na]+; TG(18:1/18:1/22:6)	-0.283106	0.82182	0.185299	0.368148	Pos_Method	TG 58:8; [M+Na]+; TG(18:1/18:1/22:6)	-0.363607	0.777219	0.538712	0.74383
Pos_Method	TG 60:3; [M+NH4]+; TG(18:2/20:1/22:0)	0.221566	1.166	0.00109885	0.0165965	Pos_Method	TG 60:3; [M+NH4]+; TG(18:2/20:1/22:0)	-0.311851	0.805607	0.311219	0.571149
Pos_Method	TG 52:2; [M+NH4]+; TG(16:0/18:1/18:1)	0.34253	1.26798	0.420306	0.603586	Pos_Method	TG 52:2; [M+NH4]+; TG(16:0/18:1/18:1)	-0.221363	0.857755	0.400796	0.636046
Pos_Method	PE 19:0; [M+H]+; GPEtn(9:0/10:0)	-0.359456	0.779459	0.00151556	0.0214134	Pos_Method	PE 19:0; [M+H]+; GPEtn(9:0/10:0)	0.620977	1.53792	0.010177	0.1092
Pos_Method	TG 58:8; [M+Li]+; TG(18:3/20:1/20:4)	-0.162218	0.89365	0.397031	0.5771	Pos_Method	TG 58:8; [M+Li]+; TG(18:3/20:1/20:4)	-0.324764	0.798429	0.0260096	0.170522
Pos_Method	CE(18:1); [M+NH4]+; 18:1 Cholesteryl ester	0.144282	1.10518	0.453785	0.635688	Pos_Method	CE(18:1); [M+NH4]+; 18:1 Cholesteryl ester	0.150336	1.10983	0.268161	0.522795
Pos_Method	TG 58:8; [M+Li]+; TG(18:1/20:3/20:4)	-0.168074	0.89003	0.382604	0.569348	Pos_Method	TG 58:8; [M+Li]+; TG(18:1/20:3/20:4)	-0.317605	0.802401	0.0277816	0.173834
Pos_Method	TG 51:0; [M+NH4]+; TG(16:0/16:0/19:0)	0.294692	1.22662	0.230519	0.424232	Pos_Method	TG 51:0; [M+NH4]+; TG(16:0/16:0/19:0)	-0.0201928	0.986101	0.927141	0.962888
Pos_Method	TG 60:4; [M+NH4]+; TG(18:0/20:1/22:3)	0.22771	1.17097	0.0182786	0.0913237	Pos_Method	TG 60:4; [M+NH4]+; TG(18:0/20:1/22:3)	-0.197063	0.872325	0.564103	0.759632
Pos_Method	plasmenyl-PE 38:1; [M+Na]+; PE(P-18:0/20:1(11E))	-0.223404	0.856542	0.376471	0.56661	Pos_Method	plasmenyl-PE 38:1; [M+Na]+; PE(P-18:0/20:1(11E))	0.275135	1.21011	0.414251	0.646195
Pos_Method	TG 56:2; [M+Na]+; TG(16:0/20:1/20:1)	-0.242503	0.845277	0.24243	0.436848	Pos_Method	TG 56:2; [M+Na]+; TG(16:0/20:1/20:1)	-0.230985	0.852053	0.084294	0.28328
Pos_Method	TG 60:4; [M+NH4]+; TG(18:2/20:1/22:1)	0.22448	1.16836	0.0106872	0.065014	Pos_Method	TG 60:4; [M+NH4]+; TG(18:2/20:1/22:1)	-0.30051	0.811965	0.456602	0.678662
Pos_Method	TG 60:4; [M+NH4]+; TG(18:1/20:0/22:3)	0.192495	1.14274	0.00220435	0.0270702	Pos_Method	TG 60:4; [M+NH4]+; TG(18:1/20:0/22:3)	-0.421187	0.74681	0.314008	0.572109
Pos_Method	TG 54:1; [M+Na]+; TG(16:0/18:1/20:0)	-0.740295	0.598617	0.00475732	0.0388938	Pos_Method	TG 54:1; [M+Na]+; TG(16:0/18:1/20:0)	-0.263253	0.833207	0.0394881	0.208681
Pos_Method	TG 62:6; [M+Na]+; TG(20:1/20:1/22:4)	-0.0434648	0.970322	0.481834	0.658824	Pos_Method	TG 62:6; [M+Na]+; TG(20:1/20:1/22:4)	-0.149599	0.901501	0.710771	0.852147
Pos_Method	PC 40:9; [M+H]+; GPCho(18:3(6Z,9Z,12Z)/22:6(4Z,7Z,10Z,13Z,16Z,19Z))	0.17591	1.12968	0.356399	0.549013	Pos_Method	PC 40:9; [M+H]+; GPCho(18:3(6Z,9Z,12Z)/22:6(4Z,7Z,10Z,13Z,16Z,19Z))	-0.14805	0.902469	0.481074	0.69618
Pos_Method	TG 54:1; [M+Na]+; TG(16:0/18:0/20:1)	-0.48178	0.716093	0.0205128	0.0959648	Pos_Method	TG 54:1; [M+Na]+; TG(16:0/18:0/20:1)	-0.243357	0.844777	0.0631544	0.247154
Pos_Method	TG 60:4; [M+NH4]+; TG(18:1/20:2/22:1)	0.119876	1.08664	0.0451069	0.155975	Pos_Method	TG 60:4; [M+NH4]+; TG(18:1/20:2/22:1)	-0.855837	0.552545	0.00973998	0.10846
Pos_Method	TG 56:2; [M+Na]+; TG(16:0/18:1/22:1)	-0.303899	0.81006	0.189628	0.37357	Pos_Method	TG 56:2; [M+Na]+; TG(16:0/18:1/22:1)	-0.128913	0.91452	0.374952	0.617401
Pos_Method	TG 56:2; [M+Na]+; TG(18:0/18:1/20:1)	-0.306455	0.808626	0.193249	0.379698	Pos_Method	TG 56:2; [M+Na]+; TG(18:0/18:1/20:1)	-0.114728	0.923557	0.444734	0.672475
Pos_Method	CE(18:2); [M+NH4]+; 18:2 Cholesteryl ester	0.545795	1.45983	0.10946	0.26586	Pos_Method	CE(18:2); [M+NH4]+; 18:2 Cholesteryl ester	-0.3786	0.769183	0.119954	0.335361
Pos_Method	TG 56:4; [M+Na]+; TG(16:0/18:1/22:3)	-0.132609	0.912181	0.546156	0.714079	Pos_Method	TG 56:4; [M+Na]+; TG(16:0/18:1/22:3)	-0.27903	0.824145	0.363864	0.605979
Pos_Method	DG 26:0; [M+NH4]+; DG(10:0/16:0/0:0)	0.247398	1.18706	0.641292	0.780933	Pos_Method	DG 26:0; [M+NH4]+; DG(10:0/16:0/0:0)	-0.387274	0.764573	0.376523	0.618297
Pos_Method	PC 15:0; [M+H]+; GPCho(6:0/9:0)	-0.237024	0.848494	0.0297807	0.119807	Pos_Method	PC 15:0; [M+H]+; GPCho(6:0/9:0)	0.31728	1.24598	0.397737	0.634196
Pos_Method	PC 33:2; [M+H]+; GPCho(15:1(9Z)/18:1(11E))	-0.0192947	0.986715	0.956514	0.978164	Pos_Method	PC 33:2; [M+H]+; GPCho(15:1(9Z)/18:1(11E))	0.283465	1.21711	0.316788	0.573686
Pos_Method	plasmenyl-PE 36:3; [M+H]+; PE(P-16:0/20:3(5Z,8Z,11Z))	0.140255	1.1021	0.0308881	0.12225	Pos_Method	plasmenyl-PE 36:3; [M+H]+; PE(P-16:0/20:3(5Z,8Z,11Z))	0.0723314	1.05141	0.407052	0.636745
Pos_Method	PC 30:0; [M+Na]+; GPCho(14:0/16:0)	-0.172258	0.887453	0.0871664	0.231856	Pos_Method	PC 30:0; [M+Na]+; GPCho(14:0/16:0)	-0.228435	0.853561	0.509085	0.724743
Pos_Method	PC 30:0; [M+Na]+; GPCho(12:0/18:0)	-0.0950922	0.936212	0.355249	0.548288	Pos_Method	PC 30:0; [M+Na]+; GPCho(12:0/18:0)	-0.23518	0.849579	0.510268	0.724755
Pos_Method	plasmenyl-PE 40:3; [M+H]+; PE(P-20:0/20:3(5Z,8Z,11Z))	-0.016061	0.988929	0.797589	0.88666	Pos_Method	plasmenyl-PE 40:3; [M+H]+; PE(P-20:0/20:3(5Z,8Z,11Z))	0.029546	1.02069	0.727934	0.860515
Pos_Method	TG 58:1; [M+NH4]+; TG(18:0/20:0/20:1)	-0.481279	0.716342	0.020941	0.0968889	Pos_Method	TG 58:1; [M+NH4]+; TG(18:0/20:0/20:1)	0.0310778	1.02178	0.93137	0.96435
Pos_Method	PC 32:3; [M+H]+; GPCho(12:0/20:3(5Z,8Z,11Z))	-0.0638728	0.956693	0.578973	0.73718	Pos_Method	PC 32:3; [M+H]+; GPCho(12:0/20:3(5Z,8Z,11Z))	-0.343054	0.788371	0.337492	0.585818
Pos_Method	TG 58:1; [M+NH4]+; TG(18:1/20:0/20:0)	-0.481031	0.716466	0.0210188	0.0969077	Pos_Method	TG 58:1; [M+NH4]+; TG(18:1/20:0/20:0)	0.0375874	1.0264	0.91753	0.959136
Pos_Method	PC 32:3; [M+H]+; GPCho(14:0/18:3(6Z,9Z,12Z))	0.188824	1.13983	0.0489792	0.161705	Pos_Method	PC 32:3; [M+H]+; GPCho(14:0/18:3(6Z,9Z,12Z))	-0.470366	0.721781	0.114626	0.330753
Pos_Method	PC 30:0; [M+Na]+; GPCho(6:0/24:0)	0.28193	1.21582	0.0276399	0.115298	Pos_Method	PC 30:0; [M+Na]+; GPCho(6:0/24:0)	-0.474701	0.719616	0.114925	0.330753
Pos_Method	TG 54:7; [M+Na]+; TG(16:1/18:2/20:4)	0.139631	1.10162	0.655806	0.790578	Pos_Method	TG 54:7; [M+Na]+; TG(16:1/18:2/20:4)	-0.538994	0.68825	0.133243	0.354814
Pos_Method	DG 30:1; [M+NH4]+; DG(14:0/16:1/0:0)	-0.403608	0.755965	0.179786	0.363834	Pos_Method	DG 30:1; [M+NH4]+; DG(14:0/16:1/0:0)	0.438429	1.35513	0.0483699	0.216498
Pos_Method	DG 30:1; [M+NH4]+; DG(14:1/16:0/0:0)	-0.41459	0.750233	0.165393	0.344892	Pos_Method	DG 30:1; [M+NH4]+; DG(14:1/16:0/0:0)	0.514079	1.42808	0.0196877	0.14546
Pos_Method	PC 39:4; [M+H]+; GPCho(19:0/20:4(5E,8E,11E,14E))	-0.124293	0.917453	0.545458	0.713877	Pos_Method	PC 39:4; [M+H]+; GPCho(19:0/20:4(5E,8E,11E,14E))	0.260859	1.19819	0.296974	0.551943
Pos_Method	lysoPC 24:0; [M+H]+; PC(24:0/0:0)	-0.654942	0.635101	0.00563612	0.0434964	Pos_Method	lysoPC 24:0; [M+H]+; PC(24:0/0:0)	0.00233712	1.00162	0.989996	0.996823
Pos_Method	TG 61:2; [M+NH4]+; TG(18:1/21:0/22:1)	-0.161465	0.894117	0.256839	0.454035	Pos_Method	TG 61:2; [M+NH4]+; TG(18:1/21:0/22:1)	-0.385712	0.765401	0.0754283	0.268598
Pos_Method	TG 57:1; [M+NH4]+; TG(18:0/18:1/21:0)	-0.26778	0.830597	0.197137	0.383761	Pos_Method	TG 57:1; [M+NH4]+; TG(18:0/18:1/21:0)	-0.327976	0.796653	0.124778	0.344449
Pos_Method	TG 49:2; [M+NH4]+; TG(16:0/16:1/17:1)	0.158786	1.11635	0.297821	0.49662	Pos_Method	TG 49:2; [M+NH4]+; TG(16:0/16:1/17:1)	-0.164898	0.891991	0.325865	0.577378
Pos_Method	TG 56:4; [M+Na]+; TG(16:0/18:0/22:4)	-0.153746	0.898913	0.38827	0.572054	Pos_Method	TG 56:4; [M+Na]+; TG(16:0/18:0/22:4)	-0.471923	0.721003	0.230636	0.484114
Pos_Method	TG 56:4; [M+Na]+; TG(18:1/18:2/20:1)	-0.131583	0.912829	0.476756	0.654483	Pos_Method	TG 56:4; [M+Na]+; TG(18:1/18:2/20:1)	-0.538559	0.688458	0.157447	0.392047
Pos_Method	SM 34:0; [M]+; SM(d14:0/20:0)	1.03025	2.04238	0.1274	0.292862	Pos_Method	SM 34:0; [M]+; SM(d14:0/20:0)	-0.34133	0.789313	0.349733	0.599151
Pos_Method	TG 50:3; [M+Na]+; TG(16:0/16:0/18:3)	0.584057	1.49906	0.0101204	0.0635046	Pos_Method	TG 50:3; [M+Na]+; TG(16:0/16:0/18:3)	-0.16267	0.89337	0.380871	0.621695
Pos_Method	TG 56:3; [M+Na]+; TG(16:0/20:1/20:2)	0.112242	1.08091	0.618662	0.76566	Pos_Method	TG 56:3; [M+Na]+; TG(16:0/20:1/20:2)	-0.415532	0.749743	0.0424979	0.211523
Pos_Method	DG 36:0; [M+NH4]+; DG(16:0/20:0/0:0)	-1.7335	0.300722	0.00251936	0.029296	Pos_Method	DG 36:0; [M+NH4]+; DG(16:0/20:0/0:0)	0.37109	1.29333	0.0216347	0.150524
Pos_Method	SM 41:1; [M+Na]+; SM(d15:0/26:1(17Z))	-0.0640524	0.956573	0.755068	0.861249	Pos_Method	SM 41:1; [M+Na]+; SM(d15:0/26:1(17Z))	0.0731056	1.05198	0.778758	0.886732
Pos_Method	lysoPC 24:1; [M+H]+; PC(24:1(15Z)/0:0)	0.186989	1.13839	0.0165095	0.0857452	Pos_Method	lysoPC 24:1; [M+H]+; PC(24:1(15Z)/0:0)	0.604556	1.52051	0.000774373	0.0375575
Pos_Method	TG 52:4; [M+Na]+; TG(16:0/16:0/20:4)	0.0725378	1.05156	0.434852	0.619734	Pos_Method	TG 52:4; [M+Na]+; TG(16:0/16:0/20:4)	0.28818	1.2211	0.316968	0.573686
Pos_Method	SM 43:5; [M]+; SM(d19:1(4E)/24:4(5Z,8Z,11Z,14Z))	-0.180902	0.882151	0.22759	0.420609	Pos_Method	SM 43:5; [M]+; SM(d19:1(4E)/24:4(5Z,8Z,11Z,14Z))	0.227543	1.17084	0.00894683	0.104794
Pos_Method	TG 49:1; [M+NH4]+; TG(16:0/16:0/17:1)	0.11491	1.08291	0.318596	0.516441	Pos_Method	TG 49:1; [M+NH4]+; TG(16:0/16:0/17:1)	-0.438238	0.738035	0.00830108	0.103051
Pos_Method	TG 56:3; [M+Na]+; TG(18:1/18:2/20:0)	0.0948997	1.06799	0.597497	0.753465	Pos_Method	TG 56:3; [M+Na]+; TG(18:1/18:2/20:0)	-0.352077	0.783455	0.083933	0.28279
Pos_Method	CE(20:0); [M+NH4]+; 20:0 Cholesteryl ester	0.479018	1.3938	0.290482	0.489057	Pos_Method	CE(20:0); [M+NH4]+; 20:0 Cholesteryl ester	0.231754	1.17426	0.505338	0.720971
Pos_Method	SM 42:1; [M+Na]+; SM(d16:0/26:1(17Z))	0.0358885	1.02519	0.869522	0.9346	Pos_Method	SM 42:1; [M+Na]+; SM(d16:0/26:1(17Z))	-0.106619	0.928762	0.429111	0.661042
Pos_Method	DG 35:0; [M+NH4]+; DG(17:0/18:0/0:0)	-0.157801	0.89639	0.452266	0.634912	Pos_Method	DG 35:0; [M+NH4]+; DG(17:0/18:0/0:0)	-0.715358	0.609054	5.79377e-06	0.00761302
Pos_Method	plasmenyl-PE 40:4; [M+H]+; PE(P-20:0/20:4(5E,8E,11E,14E))	0.10978	1.07906	0.0840676	0.22637	Pos_Method	plasmenyl-PE 40:4; [M+H]+; PE(P-20:0/20:4(5E,8E,11E,14E))	-0.112276	0.925128	0.0721189	0.263466
Pos_Method	TG 54:3; [M+Na]+; TG(16:0/18:1/20:2)	0.293284	1.22543	0.259412	0.455921	Pos_Method	TG 54:3; [M+Na]+; TG(16:0/18:1/20:2)	-0.22512	0.855524	0.041943	0.211161
Pos_Method	TG 58:6; [M+NH4]+; TG(18:0/18:1/22:5)	-0.150156	0.901153	0.2009	0.387152	Pos_Method	TG 58:6; [M+NH4]+; TG(18:0/18:1/22:5)	-0.502762	0.705754	0.0356321	0.195086
Pos_Method	TG 58:6; [M+NH4]+; TG(18:1/18:1/22:4)	-0.150774	0.900767	0.200504	0.387152	Pos_Method	TG 58:6; [M+NH4]+; TG(18:1/18:1/22:4)	-0.510054	0.702196	0.0326958	0.184387
Pos_Method	TG 56:3; [M+Na]+; TG(18:1/18:1/20:1)	0.000375233	1.00026	0.997997	0.998102	Pos_Method	TG 56:3; [M+Na]+; TG(18:1/18:1/20:1)	-0.426627	0.743999	0.0853347	0.283873
Pos_Method	DG 40:4; [M+NH4]+; DG(18:0/22:4/0:0)	-0.0957964	0.935756	0.383465	0.569348	Pos_Method	DG 40:4; [M+NH4]+; DG(18:0/22:4/0:0)	0.225925	1.16953	0.592191	0.774562
Pos_Method	TG 52:3; [M+Na]+; TG(16:0/18:1/18:2)	0.44681	1.36302	0.000859203	0.0144743	Pos_Method	TG 52:3; [M+Na]+; TG(16:0/18:1/18:2)	-0.475027	0.719453	0.000713894	0.0375575
Pos_Method	DG 33:1; [M+NH4]+; DG(15:0/18:1/0:0)	-0.78126	0.581858	0.0578217	0.176636	Pos_Method	DG 33:1; [M+NH4]+; DG(15:0/18:1/0:0)	-0.318588	0.801854	0.393037	0.630587
Pos_Method	TG 52:3; [M+Na]+; TG(16:1/18:1/18:1)	0.433681	1.35067	0.000558219	0.0107868	Pos_Method	TG 52:3; [M+Na]+; TG(16:1/18:1/18:1)	-0.490589	0.711734	0.000566358	0.0375575
Pos_Method	TG 58:2; [M+NH4]+; TG(16:0/20:1/22:1)	0.0191821	1.01338	0.838534	0.916667	Pos_Method	TG 58:2; [M+NH4]+; TG(16:0/20:1/22:1)	-0.260855	0.834593	0.0115639	0.110878
Pos_Method	TG 58:6; [M+NH4]+; TG(16:0/20:1/22:5)	-0.161604	0.89403	0.207377	0.394918	Pos_Method	TG 58:6; [M+NH4]+; TG(16:0/20:1/22:5)	-0.436249	0.739054	0.0438365	0.215735
Pos_Method	TG 58:6; [M+NH4]+; TG(18:1/18:2/22:3)	-0.140536	0.907182	0.104013	0.25784	Pos_Method	TG 58:6; [M+NH4]+; TG(18:1/18:2/22:3)	-0.262234	0.833796	0.335386	0.585255
Pos_Method	TG 52:3; [M+Na]+; TG(16:0/16:1/20:2)	0.426846	1.34429	0.000308718	0.00780106	Pos_Method	TG 52:3; [M+Na]+; TG(16:0/16:1/20:2)	-0.504997	0.704662	0.000758317	0.0375575
Pos_Method	DG 33:1; [M+NH4]+; DG(16:0/17:1/0:0)	-0.27338	0.827379	0.116475	0.276473	Pos_Method	DG 33:1; [M+NH4]+; DG(16:0/17:1/0:0)	-0.312222	0.8054	0.359818	0.604329
Pos_Method	N-(docosanoyl)-sphinganine; [M+H]+; Cer(d18:0/22:0)	-0.108623	0.927473	0.448	0.631623	Pos_Method	N-(docosanoyl)-sphinganine; [M+H]+; Cer(d18:0/22:0)	0.083221	1.05938	0.390913	0.630288
Pos_Method	PE 37:4; [M+H]+; GPEtn(17:0/20:4(5E,8E,11E,14E))	0.180592	1.13335	0.609643	0.76045	Pos_Method	PE 37:4; [M+H]+; GPEtn(17:0/20:4(5E,8E,11E,14E))	-0.188106	0.877757	0.450569	0.678662
Pos_Method	TG 51:1; [M+NH4]+; TG(16:0/17:1/18:0)	0.0739553	1.0526	0.572361	0.732906	Pos_Method	TG 51:1; [M+NH4]+; TG(16:0/17:1/18:0)	-0.391232	0.762478	0.0555495	0.233468
Pos_Method	DG 33:1; [M+NH4]+; DG(16:1/17:0/0:0)	-0.332706	0.794045	0.0374067	0.138231	Pos_Method	DG 33:1; [M+NH4]+; DG(16:1/17:0/0:0)	-0.165902	0.891371	0.469431	0.686896
Pos_Method	plasmenyl-PE 40:4; [M+H]+; PE(P-18:0/22:4(7Z,10Z,13Z,16Z))	0.104647	1.07523	0.0727771	0.204773	Pos_Method	plasmenyl-PE 40:4; [M+H]+; PE(P-18:0/22:4(7Z,10Z,13Z,16Z))	-0.077448	0.947733	0.280333	0.536897
Pos_Method	TG 54:3; [M+Na]+; TG(16:0/16:0/22:3)	0.43269	1.34975	0.0827058	0.225001	Pos_Method	TG 54:3; [M+Na]+; TG(16:0/16:0/22:3)	-0.350671	0.784219	0.0626376	0.247154
Pos_Method	TG 54:0; [M+NH4]+; TG(16:0/18:0/20:0)	-0.611422	0.654551	0.0306945	0.12222	Pos_Method	TG 54:0; [M+NH4]+; TG(16:0/18:0/20:0)	0.414021	1.33239	0.275541	0.533826
Pos_Method	DG 42:6; [M+NH4]+; DG(20:1/22:5/0:0)	-0.315758	0.803429	0.0501763	0.163197	Pos_Method	DG 42:6; [M+NH4]+; DG(20:1/22:5/0:0)	0.073324	1.05214	0.809222	0.903413
Pos_Method	TG 50:3; [M+Na]+; TG(16:0/16:1/18:2)	0.751989	1.68411	0.00318304	0.0342829	Pos_Method	TG 50:3; [M+Na]+; TG(16:0/16:1/18:2)	-0.424676	0.745006	0.0426778	0.211589
Pos_Method	TG 50:3; [M+Na]+; TG(16:1/16:1/18:1)	0.754079	1.68655	0.00331977	0.0347096	Pos_Method	TG 50:3; [M+Na]+; TG(16:1/16:1/18:1)	-0.403394	0.756078	0.0453508	0.216498
Pos_Method	TG 54:3; [M+Na]+; TG(18:0/18:1/18:2)	0.487338	1.40186	0.0467297	0.156967	Pos_Method	TG 54:3; [M+Na]+; TG(18:0/18:1/18:2)	-0.307041	0.808298	0.0494458	0.216573
Pos_Method	DG 40:4; [M+NH4]+; DG(18:2/22:2/0:0)	-0.221211	0.857845	0.145708	0.319104	Pos_Method	DG 40:4; [M+NH4]+; DG(18:2/22:2/0:0)	0.0274848	1.01923	0.923977	0.962839
Pos_Method	lysoPC 15:0; [M+H]+; PC(15:0/0:0)	0.647143	1.56606	0.000999974	0.0160936	Pos_Method	lysoPC 15:0; [M+H]+; PC(15:0/0:0)	0.430443	1.34765	5.09351e-05	0.0245936
Pos_Method	DG 28:1; [M+NH4]+; DG(10:0/18:1/0:0)	-0.0025351	0.998244	0.995391	0.997933	Pos_Method	DG 28:1; [M+NH4]+; DG(10:0/18:1/0:0)	0.0260881	1.01825	0.934913	0.965061
Pos_Method	TG 54:0; [M+NH4]+; TG(16:0/16:0/22:0)	-0.437142	0.738596	0.00117613	0.0174752	Pos_Method	TG 54:0; [M+NH4]+; TG(16:0/16:0/22:0)	0.294075	1.2261	0.457349	0.678662
Pos_Method	PC 34:5; [M+H]+; GPCho(16:1(7Z)/18:4(6Z,9Z,12Z,15Z))	0.0312818	1.02192	0.805366	0.890035	Pos_Method	PC 34:5; [M+H]+; GPCho(16:1(7Z)/18:4(6Z,9Z,12Z,15Z))	0.18254	1.13488	0.0903636	0.290081
Pos_Method	PC 40:7; [M+H]+; GPCho(18:1(11E)/22:6(4Z,7Z,10Z,13Z,16Z,19Z))	0.588736	1.50393	0.311236	0.508029	Pos_Method	PC 40:7; [M+H]+; GPCho(18:1(11E)/22:6(4Z,7Z,10Z,13Z,16Z,19Z))	-0.0640828	0.956553	0.746715	0.866769
Pos_Method	TG 54:2; [M+Na]+; TG(16:0/18:1/20:1)	-0.00245182	0.998302	0.987464	0.994677	Pos_Method	TG 54:2; [M+Na]+; TG(16:0/18:1/20:1)	-0.228899	0.853286	0.0445247	0.216498
Pos_Method	TG 48:1; [M+NH4]+; TG(14:0/16:1/18:0)	0.211375	1.15779	0.395915	0.5771	Pos_Method	TG 48:1; [M+NH4]+; TG(14:0/16:1/18:0)	-0.298486	0.813105	0.168167	0.406199
Pos_Method	PE 36:6; [M+H]+; GPEtn(14:0/22:6(4Z,7Z,10Z,13Z,16Z,19Z))	0.158229	1.11592	0.0182298	0.0913237	Pos_Method	PE 36:6; [M+H]+; GPEtn(14:0/22:6(4Z,7Z,10Z,13Z,16Z,19Z))	0.229976	1.17282	0.203513	0.457904
Pos_Method	TG 54:2; [M+Na]+; TG(18:0/18:1/18:1)	-0.00085377	0.999408	0.995655	0.997933	Pos_Method	TG 54:2; [M+Na]+; TG(18:0/18:1/18:1)	-0.237734	0.848076	0.0462936	0.216498
Pos_Method	TG 54:2; [M+Na]+; TG(16:0/18:0/20:2)	0.0135692	1.00945	0.933572	0.970866	Pos_Method	TG 54:2; [M+Na]+; TG(16:0/18:0/20:2)	-0.289888	0.817966	0.0318983	0.182236
Pos_Method	TG 58:7; [M+NH4]+; TG(18:0/18:1/22:6)	-0.096691	0.935175	0.0504487	0.163678	Pos_Method	TG 58:7; [M+NH4]+; TG(18:0/18:1/22:6)	-0.433448	0.74049	0.280509	0.536897
Pos_Method	TG 58:7; [M+NH4]+; TG(18:1/18:2/22:4)	-0.0682625	0.953786	0.18842	0.372105	Pos_Method	TG 58:7; [M+NH4]+; TG(18:1/18:2/22:4)	-0.210151	0.864447	0.525971	0.735241
Pos_Method	TG 56:1; [M+NH4]+; TG(18:0/18:1/20:0)	-0.464321	0.724812	0.000500138	0.0103083	Pos_Method	TG 56:1; [M+NH4]+; TG(18:0/18:1/20:0)	-0.299998	0.812253	0.0118922	0.111617
Pos_Method	TG 58:7; [M+NH4]+; TG(18:1/18:1/22:5)	-0.103518	0.93076	0.040076	0.145068	Pos_Method	TG 58:7; [M+NH4]+; TG(18:1/18:1/22:5)	-0.557406	0.679523	0.17582	0.417017
Pos_Method	TG 58:7; [M+Na]+; TG(16:0/20:1/22:6)	0.00455454	1.00316	0.964847	0.980517	Pos_Method	TG 58:7; [M+Na]+; TG(16:0/20:1/22:6)	-0.0567052	0.961457	0.907251	0.956555
Pos_Method	TG 51:4; [M+NH4]+; TG(16:1/17:1/18:2)	-0.275272	0.826295	0.00760594	0.0526011	Pos_Method	TG 51:4; [M+NH4]+; TG(16:1/17:1/18:2)	0.450911	1.3669	0.104151	0.309525
Pos_Method	TG 54:4; [M+Na]+; TG(16:0/18:1/20:3)	0.234395	1.17641	0.0654129	0.189363	Pos_Method	TG 54:4; [M+Na]+; TG(16:0/18:1/20:3)	-0.0665113	0.954944	0.675918	0.829277
Pos_Method	TG 56:1; [M+NH4]+; TG(16:0/20:0/20:1)	-0.476209	0.718864	0.00042104	0.00922078	Pos_Method	TG 56:1; [M+NH4]+; TG(16:0/20:0/20:1)	-0.178846	0.88341	0.0316389	0.181746
Pos_Method	TG 54:4; [M+Na]+; TG(18:1/18:1/18:2)	0.236167	1.17786	0.0733553	0.205959	Pos_Method	TG 54:4; [M+Na]+; TG(18:1/18:1/18:2)	-0.340254	0.789902	0.241629	0.496872
Pos_Method	TG 54:4; [M+Na]+; TG(18:0/18:1/18:3)	0.219597	1.16441	0.110618	0.268177	Pos_Method	TG 54:4; [M+Na]+; TG(18:0/18:1/18:3)	-0.459481	0.727248	0.176478	0.417822
Pos_Method	TG 54:5; [M+Na]+; TG(16:0/18:2/20:3)	-0.0689809	0.953311	0.754335	0.861161	Pos_Method	TG 54:5; [M+Na]+; TG(16:0/18:2/20:3)	-0.743024	0.597486	0.0838589	0.28279
Pos_Method	TG 58:10; [M+Na]+; TG(18:2/18:2/22:6)	0.111829	1.0806	0.670933	0.805119	Pos_Method	TG 58:10; [M+Na]+; TG(18:2/18:2/22:6)	-0.430624	0.741941	0.131591	0.352386
Pos_Method	TG 56:1; [M+NH4]+; TG(18:0/18:0/20:1)	-0.47431	0.719811	0.00058626	0.0111509	Pos_Method	TG 56:1; [M+NH4]+; TG(18:0/18:0/20:1)	-0.214739	0.861702	0.0409427	0.210975
Pos_Method	TG 46:0; [M+NH4]+; TG(14:0/16:0/16:0)	0.363028	1.28612	0.00531107	0.0415401	Pos_Method	TG 46:0; [M+NH4]+; TG(14:0/16:0/16:0)	-0.000339735	0.999765	0.99667	0.998189
Pos_Method	TG 52:4; [M+Na]+; TG(16:0/18:2/18:2)	0.620337	1.53723	0.00865848	0.0580089	Pos_Method	TG 52:4; [M+Na]+; TG(16:0/18:2/18:2)	-0.38555	0.765487	0.394113	0.631542
Pos_Method	TG 52:4; [M+Na]+; TG(16:0/18:1/18:3)	0.54624	1.46027	0.0249807	0.107622	Pos_Method	TG 52:4; [M+Na]+; TG(16:0/18:1/18:3)	-0.00946544	0.993461	0.957988	0.981135
Pos_Method	TG 58:2; [M+NH4]+; TG(18:1/18:1/22:0)	-0.0633632	0.957031	0.203652	0.389744	Pos_Method	TG 58:2; [M+NH4]+; TG(18:1/18:1/22:0)	-0.277638	0.82494	0.0507574	0.220116
Pos_Method	plasmenyl-PC 37:0; [M+Na]+; PC(P-18:0/19:0)	-0.313598	0.804633	0.111973	0.269942	Pos_Method	plasmenyl-PC 37:0; [M+Na]+; PC(P-18:0/19:0)	-0.0412244	0.97183	0.829248	0.917105
Pos_Method	TG 58:2; [M+NH4]+; TG(18:0/18:2/22:0)	-0.109495	0.926913	0.0461287	0.156967	Pos_Method	TG 58:2; [M+NH4]+; TG(18:0/18:2/22:0)	-0.224896	0.855657	0.115916	0.330753
Pos_Method	TG 58:0; [M+Na]+; TG(18:0/19:0/21:0)	0.147731	1.10783	0.571316	0.732906	Pos_Method	TG 58:0; [M+Na]+; TG(18:0/19:0/21:0)	-0.515146	0.699722	0.0981073	0.302633
Pos_Method	TG 58:2; [M+NH4]+; TG(18:0/20:1/20:1)	-0.0818986	0.944813	0.119911	0.28086	Pos_Method	TG 58:2; [M+NH4]+; TG(18:0/20:1/20:1)	-0.280363	0.823384	0.0573796	0.236222
Pos_Method	TG 50:0; [M+NH4]+; TG(16:0/16:0/18:0)	0.0888434	1.06352	0.720083	0.836675	Pos_Method	TG 50:0; [M+NH4]+; TG(16:0/16:0/18:0)	-0.0361573	0.975249	0.844967	0.92601
Pos_Method	TG 58:2; [M+NH4]+; TG(18:1/20:0/20:1)	-0.0922783	0.93804	0.0897333	0.236076	Pos_Method	TG 58:2; [M+NH4]+; TG(18:1/20:0/20:1)	-0.218681	0.859351	0.0778658	0.272804
Pos_Method	TG 59:2; [M+NH4]+; TG(18:1/20:1/21:0)	-0.186554	0.878702	0.360471	0.554636	Pos_Method	TG 59:2; [M+NH4]+; TG(18:1/20:1/21:0)	-0.384812	0.765879	0.115962	0.330753
Pos_Method	DG 40:2; [M+NH4]+; DG(18:1/22:1/0:0)	-0.226642	0.854622	0.125577	0.290508	Pos_Method	DG 40:2; [M+NH4]+; DG(18:1/22:1/0:0)	0.0883472	1.06315	0.568267	0.759632
Pos_Method	TG 59:4; [M+NH4]+; TG(18:1/19:0/22:3)	0.171688	1.12638	0.478449	0.654876	Pos_Method	TG 59:4; [M+NH4]+; TG(18:1/19:0/22:3)	-0.452201	0.730927	0.125549	0.345129
Pos_Method	DG 35:1; [M+NH4]+; DG(17:0/18:1/0:0)	-0.704932	0.613471	0.000519984	0.0105117	Pos_Method	DG 35:1; [M+NH4]+; DG(17:0/18:1/0:0)	-0.0851056	0.942716	0.549948	0.751959
Pos_Method	PE 36:3; [M+H]+; GPEtn(18:0/18:3(6Z,9Z,12Z))	0.261788	1.19896	0.448497	0.631645	Pos_Method	PE 36:3; [M+H]+; GPEtn(18:0/18:3(6Z,9Z,12Z))	-0.941803	0.520582	0.0035221	0.0807163
Pos_Method	DG 30:0; [M+NH4]+; DG(14:0/16:0/0:0)	-0.370196	0.773677	0.0342512	0.131429	Pos_Method	DG 30:0; [M+NH4]+; DG(14:0/16:0/0:0)	0.227091	1.17047	0.028914	0.176712
Pos_Method	TG 57:1; [M+NH4]+; TG(18:1/19:0/20:0)	-0.251098	0.840257	0.122523	0.285452	Pos_Method	TG 57:1; [M+NH4]+; TG(18:1/19:0/20:0)	-0.306197	0.808771	0.0864532	0.286868
Pos_Method	PE 40:9; [M+H]+; GPEtn(18:4(6Z,9Z,12Z,15Z)/22:5(4Z,7Z,10Z,13Z,16Z))	0.75392	1.68637	0.146386	0.31952	Pos_Method	PE 40:9; [M+H]+; GPEtn(18:4(6Z,9Z,12Z,15Z)/22:5(4Z,7Z,10Z,13Z,16Z))	-0.457441	0.728277	0.397791	0.634196
Pos_Method	DG 40:2; [M+NH4]+; DG(20:1/20:1/0:0)	-0.228862	0.853308	0.0924963	0.240198	Pos_Method	DG 40:2; [M+NH4]+; DG(20:1/20:1/0:0)	0.237455	1.17891	0.0750639	0.268027
Pos_Method	TG 56:1; [M+NH4]+; TG(16:0/18:1/22:0)	-0.601342	0.65914	3.55961e-05	0.00233866	Pos_Method	TG 56:1; [M+NH4]+; TG(16:0/18:1/22:0)	0.0260224	1.0182	0.912663	0.958624
Pos_Method	DG 40:2; [M+NH4]+; DG(18:0/22:2/0:0)	-0.246925	0.84269	0.056443	0.175334	Pos_Method	DG 40:2; [M+NH4]+; DG(18:0/22:2/0:0)	0.32906	1.25619	0.0532964	0.227375
Pos_Method	TG 58:5; [M+NH4]+; TG(18:0/18:1/22:4)	0.0125072	1.00871	0.877229	0.937137	Pos_Method	TG 58:5; [M+NH4]+; TG(18:0/18:1/22:4)	-0.197078	0.872316	0.694993	0.843232
Pos_Method	DG 38:1; [M+NH4]+; DG(18:1/20:0/0:0)	-1.01392	0.4952	5.89274e-05	0.00307945	Pos_Method	DG 38:1; [M+NH4]+; DG(18:1/20:0/0:0)	0.385623	1.30642	0.0566194	0.235437
Pos_Method	TG 58:5; [M+NH4]+; TG(18:1/18:1/22:3)	0.0286147	1.02003	0.718189	0.836614	Pos_Method	TG 58:5; [M+NH4]+; TG(18:1/18:1/22:3)	-0.25023	0.840762	0.631701	0.799668
Pos_Method	TG 58:5; [M+NH4]+; TG(18:0/18:0/22:5)	0.0403174	1.02834	0.618399	0.76566	Pos_Method	TG 58:5; [M+NH4]+; TG(18:0/18:0/22:5)	-0.29959	0.812483	0.568223	0.759632
Pos_Method	DG 40:3; [M+NH4]+; DG(18:2/22:1/0:0)	-0.140348	0.9073	0.233541	0.426806	Pos_Method	DG 40:3; [M+NH4]+; DG(18:2/22:1/0:0)	-0.523363	0.695748	0.0019089	0.0582502
Pos_Method	DG 40:3; [M+NH4]+; DG(20:1/20:2/0:0)	-0.147409	0.902871	0.229734	0.42338	Pos_Method	DG 40:3; [M+NH4]+; DG(20:1/20:2/0:0)	-0.567267	0.674894	0.000341406	0.0345083
Pos_Method	DG 38:1; [M+NH4]+; DG(16:0/22:1/0:0)	-1.11608	0.461346	4.20589e-07	0.000552654	Pos_Method	DG 38:1; [M+NH4]+; DG(16:0/22:1/0:0)	0.39295	1.31308	0.0850187	0.283548
Pos_Method	TG 58:4; [M+NH4]+; TG(18:0/20:1/20:3)	0.00816483	1.00568	0.948034	0.974739	Pos_Method	TG 58:4; [M+NH4]+; TG(18:0/20:1/20:3)	-0.0713812	0.951726	0.638939	0.804182
Pos_Method	DG 38:1; [M+NH4]+; DG(18:0/20:1/0:0)	-1.09006	0.469741	6.16887e-06	0.00125833	Pos_Method	DG 38:1; [M+NH4]+; DG(18:0/20:1/0:0)	0.413524	1.33194	0.0630041	0.247154
Pos_Method	DG 42:7; [M+NH4]+; DG(20:1/22:6/0:0)	-0.675107	0.626286	0.0190453	0.0930709	Pos_Method	DG 42:7; [M+NH4]+; DG(20:1/22:6/0:0)	0.418995	1.337	0.347591	0.596449
Pos_Method	TG 58:8; [M+NH4]+; TG(18:1/18:1/22:6)	0.101897	1.07318	0.27039	0.466264	Pos_Method	TG 58:8; [M+NH4]+; TG(18:1/18:1/22:6)	-0.170245	0.888692	0.611434	0.784594
Pos_Method	lysoPC 20:2; [M+H]+; PC(20:2(11Z,14Z)/0:0)	-0.370126	0.773715	0.010412	0.0645608	Pos_Method	lysoPC 20:2; [M+H]+; PC(20:2(11Z,14Z)/0:0)	-0.2913	0.817165	0.536083	0.742268
Pos_Method	TG 58:5; [M+NH4]+; TG(18:1/20:1/20:3)	0.0741566	1.05275	0.472492	0.652844	Pos_Method	TG 58:5; [M+NH4]+; TG(18:1/20:1/20:3)	-0.406487	0.754458	0.41506	0.646195
Pos_Method	TG 51:1; [M+NH4]+; TG(16:0/17:0/18:1)	0.24758	1.18721	0.0880039	0.23361	Pos_Method	TG 51:1; [M+NH4]+; TG(16:0/17:0/18:1)	-0.297043	0.813919	0.0994677	0.302844
Pos_Method	TG 58:4; [M+NH4]+; TG(18:1/18:1/22:2)	0.0394585	1.02773	0.685467	0.812909	Pos_Method	TG 58:4; [M+NH4]+; TG(18:1/18:1/22:2)	-0.0905011	0.939196	0.465068	0.68203
Pos_Method	TG 58:4; [M+NH4]+; TG(18:0/18:1/22:3)	0.0381414	1.02679	0.679196	0.80839	Pos_Method	TG 58:4; [M+NH4]+; TG(18:0/18:1/22:3)	-0.0946129	0.936523	0.544756	0.747972
Pos_Method	PE 34:1; [M+H]+; GPEtn(16:0/18:1(11E))	-0.0371309	0.974591	0.284162	0.483664	Pos_Method	PE 34:1; [M+H]+; GPEtn(16:0/18:1(11E))	0.0771906	1.05496	0.160564	0.394052
Pos_Method	TG 58:4; [M+NH4]+; TG(18:1/20:1/20:2)	0.0354649	1.02489	0.679161	0.80839	Pos_Method	TG 58:4; [M+NH4]+; TG(18:1/20:1/20:2)	-0.112941	0.924701	0.531063	0.739996
Pos_Method	DG 40:3; [M+NH4]+; DG(18:1/22:2/0:0)	-0.217523	0.860041	0.0927632	0.240416	Pos_Method	DG 40:3; [M+NH4]+; DG(18:1/22:2/0:0)	-0.383538	0.766555	0.0812313	0.278764
Pos_Method	TG 58:4; [M+NH4]+; TG(18:1/18:2/22:1)	0.0237427	1.01659	0.723154	0.839421	Pos_Method	TG 58:4; [M+NH4]+; TG(18:1/18:2/22:1)	-0.229805	0.85275	0.218807	0.474443
Pos_Method	TG 58:4; [M+NH4]+; TG(16:0/20:1/22:3)	0.0235484	1.01646	0.720152	0.836675	Pos_Method	TG 58:4; [M+NH4]+; TG(16:0/20:1/22:3)	-0.268148	0.830385	0.174326	0.414221
Pos_Method	plasmenyl-PE 38:3; [M+H]+; PE(P-18:0/20:3(5Z,8Z,11Z))	0.174509	1.12858	0.0381341	0.139577	Pos_Method	plasmenyl-PE 38:3; [M+H]+; PE(P-18:0/20:3(5Z,8Z,11Z))	-0.0141029	0.990272	0.855029	0.931029
Pos_Method	TG 58:4; [M+NH4]+; TG(18:2/18:2/22:0)	0.0215516	1.01505	0.72421	0.839904	Pos_Method	TG 58:4; [M+NH4]+; TG(18:2/18:2/22:0)	-0.35119	0.783937	0.142914	0.370366
Pos_Method	TG 48:0; [M+NH4]+; TG(14:0/16:0/18:0)	0.35273	1.27697	0.00244307	0.0286625	Pos_Method	TG 48:0; [M+NH4]+; TG(14:0/16:0/18:0)	0.00159802	1.00111	0.989627	0.996823
Pos_Method	TG 53:1; [M+NH4]+; TG(17:0/18:0/18:1)	0.12023	1.08691	0.620887	0.76566	Pos_Method	TG 53:1; [M+NH4]+; TG(17:0/18:0/18:1)	-0.339446	0.790345	0.223519	0.479033
Pos_Method	TG 55:1; [M+NH4]+; TG(17:0/18:0/20:1)	-0.262466	0.833662	0.243495	0.437691	Pos_Method	TG 55:1; [M+NH4]+; TG(17:0/18:0/20:1)	-0.380002	0.768437	0.0881354	0.287244
Pos_Method	TG 52:0; [M+NH4]+; TG(16:0/16:0/20:0)	0.0861735	1.06155	0.812702	0.894381	Pos_Method	TG 52:0; [M+NH4]+; TG(16:0/16:0/20:0)	0.325524	1.25312	0.302723	0.558678
Pos_Method	TG 51:3; [M+NH4]+; TG(16:0/17:1/18:2)	0.579748	1.49459	0.0932298	0.240909	Pos_Method	TG 51:3; [M+NH4]+; TG(16:0/17:1/18:2)	-0.0959136	0.93568	0.556038	0.755568
Pos_Method	plasmenyl-PE 38:5; [M+H]+; PE(P-16:0/22:5(4Z,7Z,10Z,13Z,16Z))	0.247888	1.18747	0.00465327	0.0386987	Pos_Method	plasmenyl-PE 38:5; [M+H]+; PE(P-16:0/22:5(4Z,7Z,10Z,13Z,16Z))	0.0842193	1.06011	0.216877	0.472598
Pos_Method	plasmenyl-PE 38:6; [M+H]+; PE(P-16:0/22:6(4Z,7Z,10Z,13Z,16Z,19Z))	0.476889	1.39174	0.00383504	0.0369018	Pos_Method	plasmenyl-PE 38:6; [M+H]+; PE(P-16:0/22:6(4Z,7Z,10Z,13Z,16Z,19Z))	0.000785826	1.00054	0.994629	0.998189
Pos_Method	PE 38:4; [M+H]+; GPEtn(18:0/20:4(5E,8E,11E,14E))	-0.163781	0.892682	0.554656	0.720888	Pos_Method	PE 38:4; [M+H]+; GPEtn(18:0/20:4(5E,8E,11E,14E))	-0.119886	0.92026	0.74476	0.865265
Pos_Method	N-(docosanoyl)-sphing-4-enine; [M+H]+; Cer(d18:1(4E)/22:0)	0.246939	1.18669	0.397005	0.5771	Pos_Method	N-(docosanoyl)-sphing-4-enine; [M+H]+; Cer(d18:1(4E)/22:0)	0.00174894	1.00121	0.994113	0.998189
Pos_Method	TG 51:2; [M+NH4]+; TG(16:0/17:1/18:1)	0.302743	1.23349	0.0167839	0.0864866	Pos_Method	TG 51:2; [M+NH4]+; TG(16:0/17:1/18:1)	-0.434689	0.739853	0.0474639	0.216498
Pos_Method	TG 51:2; [M+NH4]+; TG(16:1/17:0/18:1)	0.346104	1.27112	0.00544784	0.0423577	Pos_Method	TG 51:2; [M+NH4]+; TG(16:1/17:0/18:1)	-0.396943	0.759466	0.117479	0.331972
Pos_Method	TG 58:3; [M+NH4]+; TG(18:0/18:1/22:2)	0.155615	1.1139	0.208689	0.395697	Pos_Method	TG 58:3; [M+NH4]+; TG(18:0/18:1/22:2)	-0.316415	0.803063	0.0260122	0.170522
Pos_Method	plasmenyl-PE 40:5; [M+H]+; PE(P-18:0/22:5(4Z,7Z,10Z,13Z,16Z))	0.175016	1.12898	0.0910698	0.237432	Pos_Method	plasmenyl-PE 40:5; [M+H]+; PE(P-18:0/22:5(4Z,7Z,10Z,13Z,16Z))	-0.00901258	0.993772	0.744724	0.865265
Pos_Method	TG 58:3; [M+NH4]+; TG(18:0/20:1/20:2)	0.113059	1.08152	0.252196	0.449032	Pos_Method	TG 58:3; [M+NH4]+; TG(18:0/20:1/20:2)	-0.314779	0.803974	0.026344	0.170522
Pos_Method	TG 44:1; [M+NH4]+; TG(12:0/16:1/16:0)	0.17243	1.12695	0.33257	0.530337	Pos_Method	TG 44:1; [M+NH4]+; TG(12:0/16:1/16:0)	0.181732	1.13424	0.125835	0.345194
Pos_Method	TG 51:3; [M+NH4]+; TG(16:1/17:1/18:1)	0.307678	1.23771	0.0420991	0.149863	Pos_Method	TG 51:3; [M+NH4]+; TG(16:1/17:1/18:1)	-0.0720038	0.951316	0.733116	0.86396
Pos_Method	TG 51:3; [M+NH4]+; TG(16:0/17:2/18:1)	0.311314	1.24084	0.0346022	0.132172	Pos_Method	TG 51:3; [M+NH4]+; TG(16:0/17:2/18:1)	-0.108979	0.927244	0.599786	0.780316
Pos_Method	TG 58:3; [M+NH4]+; TG(18:1/18:1/22:1)	0.12406	1.0898	0.264969	0.461762	Pos_Method	TG 58:3; [M+NH4]+; TG(18:1/18:1/22:1)	-0.298777	0.812941	0.0202848	0.148237
Pos_Method	TG 44:1; [M+NH4]+; TG(14:0/16:1/14:0)	0.189995	1.14076	0.295741	0.495668	Pos_Method	TG 44:1; [M+NH4]+; TG(14:0/16:1/14:0)	0.138099	1.10045	0.22096	0.47675
Pos_Method	TG 58:3; [M+NH4]+; TG(18:1/20:0/20:2)	0.115332	1.08322	0.275581	0.472733	Pos_Method	TG 58:3; [M+NH4]+; TG(18:1/20:0/20:2)	-0.308627	0.80741	0.026198	0.170522
Pos_Method	TG 55:1; [M+NH4]+; TG(18:0/18:1/19:0)	-0.272926	0.827639	0.234528	0.426865	Pos_Method	TG 55:1; [M+NH4]+; TG(18:0/18:1/19:0)	-0.358268	0.780101	0.0902347	0.290081
Pos_Method	TG 58:3; [M+NH4]+; TG(18:1/18:2/22:0)	0.0925644	1.06626	0.168298	0.347711	Pos_Method	TG 58:3; [M+NH4]+; TG(18:1/18:2/22:0)	-0.34962	0.784791	0.02856	0.176702
Pos_Method	TG 58:3; [M+NH4]+; TG(16:0/20:1/22:2)	0.0916993	1.06562	0.16621	0.34557	Pos_Method	TG 58:3; [M+NH4]+; TG(16:0/20:1/22:2)	-0.350748	0.784177	0.0272801	0.172337
Pos_Method	TG 51:2; [M+NH4]+; TG(16:0/17:0/18:2)	0.32279	1.25075	0.0216585	0.0983623	Pos_Method	TG 51:2; [M+NH4]+; TG(16:0/17:0/18:2)	-0.335016	0.792775	0.287641	0.543659
Pos_Method	TG 55:1; [M+NH4]+; TG(17:0/18:1/20:0)	-0.262804	0.833467	0.234873	0.426865	Pos_Method	TG 55:1; [M+NH4]+; TG(17:0/18:1/20:0)	-0.371829	0.772802	0.0733128	0.265201
Pos_Method	TG 55:1; [M+NH4]+; TG(16:0/19:0/20:1)	-0.261826	0.834032	0.234732	0.426865	Pos_Method	TG 55:1; [M+NH4]+; TG(16:0/19:0/20:1)	-0.372505	0.77244	0.0726649	0.263761
Pos_Method	TG 53:1; [M+NH4]+; TG(16:0/18:1/19:0)	0.100404	1.07207	0.639452	0.780167	Pos_Method	TG 53:1; [M+NH4]+; TG(16:0/18:1/19:0)	-0.325964	0.797765	0.231192	0.484356
Pos_Method	plasmenyl-PE 36:4; [M+H]+; PE(P-16:0/20:4(5E,8E,11E,14E))	0.127575	1.09246	0.171075	0.351239	Pos_Method	plasmenyl-PE 36:4; [M+H]+; PE(P-16:0/20:4(5E,8E,11E,14E))	0.108349	1.07799	0.355996	0.602808
Pos_Method	TG 57:4; [M+NH4]+; TG(17:0/18:1/22:3)	0.293057	1.22523	0.225489	0.417903	Pos_Method	TG 57:4; [M+NH4]+; TG(17:0/18:1/22:3)	-0.631518	0.645497	0.0394371	0.208681
Pos_Method	TG 55:1; [M+NH4]+; TG(16:0/18:1/21:0)	-0.221451	0.857702	0.209834	0.396722	Pos_Method	TG 55:1; [M+NH4]+; TG(16:0/18:1/21:0)	-0.382139	0.767299	0.0650817	0.251522
Pos_Method	DG 40:5; [M+NH4]+; DG(18:0/22:5/0:0)	-0.29533	0.814886	0.15398	0.328139	Pos_Method	DG 40:5; [M+NH4]+; DG(18:0/22:5/0:0)	-0.0634513	0.956972	0.738826	0.865265
Pos_Method	TG 55:2; [M+NH4]+; TG(17:0/18:1/20:1)	0.339115	1.26498	0.165413	0.344892	Pos_Method	TG 55:2; [M+NH4]+; TG(17:0/18:1/20:1)	-0.294039	0.815616	0.289168	0.543659
Pos_Method	TG 56:0; [M+Na]+; TG(17:0/19:0/20:0)	0.268754	1.20477	0.219891	0.411591	Pos_Method	TG 56:0; [M+Na]+; TG(17:0/19:0/20:0)	-0.611194	0.654655	0.0268419	0.171475
Pos_Method	TG 53:1; [M+NH4]+; TG(16:0/17:1/20:0)	0.0885324	1.06329	0.64299	0.780933	Pos_Method	TG 53:1; [M+NH4]+; TG(16:0/17:1/20:0)	-0.366822	0.775489	0.188849	0.436879
Pos_Method	TG 57:2; [M+NH4]+; TG(18:1/19:0/20:1)	-0.000511244	0.999646	0.997796	0.998102	Pos_Method	TG 57:2; [M+NH4]+; TG(18:1/19:0/20:1)	-0.327135	0.797118	0.145822	0.374794
Pos_Method	N-(eicosanoyl)-sphing-4-enine; [M+H]+; Cer(d18:1(4E)/20:0)	-0.137321	0.909206	0.434224	0.619511	Pos_Method	N-(eicosanoyl)-sphing-4-enine; [M+H]+; Cer(d18:1(4E)/20:0)	0.36427	1.28723	0.0812219	0.278764
Pos_Method	TG 55:4; [M+NH4]+; TG(17:1/18:1/20:2)	0.191905	1.14227	0.353935	0.547929	Pos_Method	TG 55:4; [M+NH4]+; TG(17:1/18:1/20:2)	-0.471848	0.72104	0.207856	0.46163
Pos_Method	TG 55:2; [M+NH4]+; TG(17:1/18:1/20:0)	0.326936	1.25435	0.173775	0.354182	Pos_Method	TG 55:2; [M+NH4]+; TG(17:1/18:1/20:0)	-0.338603	0.790807	0.233471	0.486182
Pos_Method	TG 53:4; [M+NH4]+; TG(17:1/18:1/18:2)	0.159769	1.11711	0.394734	0.576953	Pos_Method	TG 53:4; [M+NH4]+; TG(17:1/18:1/18:2)	-0.934763	0.523128	0.0673616	0.253402
Pos_Method	TG 51:3; [M+NH4]+; TG(16:1/17:0/18:2)	-0.728856	0.603382	0.232205	0.425548	Pos_Method	TG 51:3; [M+NH4]+; TG(16:1/17:0/18:2)	0.165248	1.12136	0.691295	0.840298
Pos_Method	DG 40:5; [M+NH4]+; DG(18:1/22:4/0:0)	-0.394992	0.760494	0.0101491	0.0635046	Pos_Method	DG 40:5; [M+NH4]+; DG(18:1/22:4/0:0)	-0.0627439	0.957441	0.625615	0.794259
Pos_Method	PE 38:5; [M+H]+; GPEtn(16:0/22:5(4Z,7Z,10Z,13Z,16Z))	0.233182	1.17542	0.0287441	0.118749	Pos_Method	PE 38:5; [M+H]+; GPEtn(16:0/22:5(4Z,7Z,10Z,13Z,16Z))	-0.00770012	0.994677	0.924003	0.962839
Pos_Method	TG 53:2; [M+NH4]+; TG(17:1/18:0/18:1)	0.357568	1.28126	0.0634143	0.186972	Pos_Method	TG 53:2; [M+NH4]+; TG(17:1/18:0/18:1)	-0.287834	0.819131	0.362948	0.605979
Pos_Method	TG 55:4; [M+NH4]+; TG(18:2/18:2/19:0)	0.184059	1.13608	0.29068	0.489057	Pos_Method	TG 55:4; [M+NH4]+; TG(18:2/18:2/19:0)	-0.288576	0.818709	0.164452	0.39869
Pos_Method	TG 53:2; [M+NH4]+; TG(17:0/18:1/18:1)	0.335969	1.26223	0.0742329	0.207979	Pos_Method	TG 53:2; [M+NH4]+; TG(17:0/18:1/18:1)	-0.289164	0.818376	0.390084	0.630288
Pos_Method	TG 56:7; [M+Na]+; TG(16:0/18:1/22:6)	-0.105519	0.92947	0.603439	0.75621	Pos_Method	TG 56:7; [M+Na]+; TG(16:0/18:1/22:6)	-0.354573	0.782101	0.320895	0.573974
Pos_Method	TG 57:3; [M+NH4]+; TG(18:1/19:0/20:2)	0.337486	1.26355	0.0779796	0.216171	Pos_Method	TG 57:3; [M+NH4]+; TG(18:1/19:0/20:2)	-0.329279	0.795934	0.190915	0.438569
Pos_Method	TG 57:2; [M+NH4]+; TG(17:1/20:0/20:1)	0.00846199	1.00588	0.964637	0.980517	Pos_Method	TG 57:2; [M+NH4]+; TG(17:1/20:0/20:1)	-0.341937	0.788982	0.134169	0.355438
Pos_Method	PE 34:0; [M+H]+; GPEtn(16:0/18:0)	0.541019	1.455	0.00376961	0.0369018	Pos_Method	PE 34:0; [M+H]+; GPEtn(16:0/18:0)	-0.123913	0.917695	0.358463	0.604042
Pos_Method	TG 56:9; [M+Na]+; TG(16:1/18:2/22:6)	0.113088	1.08154	0.569463	0.732894	Pos_Method	TG 56:9; [M+Na]+; TG(16:1/18:2/22:6)	-0.0752494	0.949178	0.672959	0.827191
Pos_Method	TG 57:2; [M+NH4]+; TG(18:1/18:1/21:0)	0.00872566	1.00607	0.961227	0.97911	Pos_Method	TG 57:2; [M+NH4]+; TG(18:1/18:1/21:0)	-0.354828	0.781963	0.116795	0.331453
Pos_Method	TG 57:3; [M+NH4]+; TG(18:2/19:0/20:1)	0.34148	1.26706	0.0661552	0.19105	Pos_Method	TG 57:3; [M+NH4]+; TG(18:2/19:0/20:1)	-0.36686	0.775468	0.135007	0.355508
Pos_Method	TG 57:3; [M+NH4]+; TG(18:1/18:2/21:0)	0.341232	1.26684	0.0653793	0.189363	Pos_Method	TG 57:3; [M+NH4]+; TG(18:1/18:2/21:0)	-0.368212	0.774742	0.133663	0.354814
Pos_Method	TG 53:4; [M+NH4]+; TG(17:0/18:1/18:3)	0.0908123	1.06497	0.733475	0.846912	Pos_Method	TG 53:4; [M+NH4]+; TG(17:0/18:1/18:3)	-0.274733	0.826604	0.362123	0.605979
Pos_Method	TG 56:6; [M+NH4]+; TG(16:0/18:2/22:4)	-0.215814	0.86106	0.00179616	0.0238399	Pos_Method	TG 56:6; [M+NH4]+; TG(16:0/18:2/22:4)	-0.333476	0.793622	0.161468	0.3951
Pos_Method	TG 56:6; [M+NH4]+; TG(18:1/18:1/20:4)	-0.215887	0.861016	0.000802023	0.0137154	Pos_Method	TG 56:6; [M+NH4]+; TG(18:1/18:1/20:4)	-0.287258	0.819458	0.0663223	0.252724
Pos_Method	DG 35:2; [M+NH4]+; DG(17:1/18:1/0:0)	-0.23019	0.852523	0.240272	0.434158	Pos_Method	DG 35:2; [M+NH4]+; DG(17:1/18:1/0:0)	0.246227	1.1861	0.336667	0.585818
Pos_Method	TG 53:2; [M+NH4]+; TG(16:0/18:2/19:0)	0.326928	1.25434	0.0898309	0.236076	Pos_Method	TG 53:2; [M+NH4]+; TG(16:0/18:2/19:0)	-0.239458	0.847064	0.458234	0.678662
Pos_Method	TG 53:2; [M+NH4]+; TG(16:0/17:1/20:1)	0.327013	1.25441	0.0960875	0.244688	Pos_Method	TG 53:2; [M+NH4]+; TG(16:0/17:1/20:1)	-0.224938	0.855632	0.471746	0.688571
Pos_Method	PC 45:5; [M+H]+; GPCho(20:5(5Z,8Z,11Z,14Z,17Z)/25:0)	-0.104095	0.930389	0.393545	0.576497	Pos_Method	PC 45:5; [M+H]+; GPCho(20:5(5Z,8Z,11Z,14Z,17Z)/25:0)	-0.411815	0.751677	0.240742	0.495822
Pos_Method	DG 35:2; [M+NH4]+; DG(17:0/18:2/0:0)	-0.413425	0.750839	0.153647	0.328139	Pos_Method	DG 35:2; [M+NH4]+; DG(17:0/18:2/0:0)	0.056107	1.03966	0.721631	0.858897
Pos_Method	TG 53:3; [M+NH4]+; TG(17:1/18:0/18:2)	0.450078	1.36611	0.046246	0.156967	Pos_Method	TG 53:3; [M+NH4]+; TG(17:1/18:0/18:2)	-0.669596	0.628683	0.0560261	0.233709
Pos_Method	TG 53:3; [M+NH4]+; TG(16:0/17:1/20:2)	0.449781	1.36583	0.0461802	0.156967	Pos_Method	TG 53:3; [M+NH4]+; TG(16:0/17:1/20:2)	-0.665306	0.630555	0.0570246	0.236222
Pos_Method	DG 40:6; [M+NH4]+; DG(18:0/22:6/0:0)	-0.392219	0.761957	0.0531773	0.169189	Pos_Method	DG 40:6; [M+NH4]+; DG(18:0/22:6/0:0)	-0.070625	0.952225	0.836979	0.919557
Pos_Method	TG 56:5; [M+NH4]+; TG(16:0/18:1/22:4)	0.0324127	1.02272	0.652992	0.788632	Pos_Method	TG 56:5; [M+NH4]+; TG(16:0/18:1/22:4)	-0.329194	0.795981	0.203423	0.457904
Pos_Method	TG 55:3; [M+NH4]+; TG(18:1/18:2/19:0)	0.50979	1.42384	0.0340862	0.131347	Pos_Method	TG 55:3; [M+NH4]+; TG(18:1/18:2/19:0)	-0.414778	0.750135	0.16211	0.395934
Pos_Method	TG 56:5; [M+NH4]+; TG(16:0/20:2/20:3)	0.0415124	1.02919	0.477165	0.654483	Pos_Method	TG 56:5; [M+NH4]+; TG(16:0/20:2/20:3)	-0.313369	0.80476	0.265472	0.519092
Pos_Method	TG 57:4; [M+NH4]+; TG(18:2/18:2/21:0)	0.395875	1.31574	0.0217222	0.0983623	Pos_Method	TG 57:4; [M+NH4]+; TG(18:2/18:2/21:0)	-0.220167	0.858466	0.319694	0.573886
Pos_Method	TG 46:1; [M+NH4]+; TG(14:0/16:0/16:1)	0.262325	1.19941	0.0200167	0.094953	Pos_Method	TG 46:1; [M+NH4]+; TG(14:0/16:0/16:1)	-0.0992137	0.933542	0.392678	0.630587
Pos_Method	TG 56:5; [M+NH4]+; TG(16:0/20:1/20:4)	0.0313298	1.02195	0.413717	0.597389	Pos_Method	TG 56:5; [M+NH4]+; TG(16:0/20:1/20:4)	-0.25701	0.83682	0.207517	0.46163
Pos_Method	TG 56:5; [M+NH4]+; TG(18:1/18:2/20:2)	0.0282436	1.01977	0.476051	0.654321	Pos_Method	TG 56:5; [M+NH4]+; TG(18:1/18:2/20:2)	-0.2507	0.840488	0.208927	0.462172
Pos_Method	TG 56:5; [M+NH4]+; TG(18:1/18:1/20:3)	0.0189681	1.01323	0.669167	0.80447	Pos_Method	TG 56:5; [M+NH4]+; TG(18:1/18:1/20:3)	-0.313217	0.804845	0.0830878	0.28279
Pos_Method	TG 56:5; [M+NH4]+; TG(16:1/18:1/22:3)	0.022175	1.01549	0.599745	0.755157	Pos_Method	TG 56:5; [M+NH4]+; TG(16:1/18:1/22:3)	-0.265017	0.832189	0.157833	0.392047
Pos_Method	TG 56:5; [M+NH4]+; TG(16:0/18:0/22:5)	0.00438479	1.00304	0.951571	0.97741	Pos_Method	TG 56:5; [M+NH4]+; TG(16:0/18:0/22:5)	-0.357545	0.780492	0.0136032	0.118375
Pos_Method	TG 53:3; [M+NH4]+; TG(17:0/18:1/18:2)	0.515644	1.42963	0.0324283	0.126068	Pos_Method	TG 53:3; [M+NH4]+; TG(17:0/18:1/18:2)	-0.604748	0.657586	0.0737244	0.265408
Pos_Method	TG 53:3; [M+NH4]+; TG(17:1/18:1/18:1)	0.52091	1.43486	0.0335648	0.129718	Pos_Method	TG 53:3; [M+NH4]+; TG(17:1/18:1/18:1)	-0.58658	0.66592	0.0785979	0.273946
Pos_Method	TG 55:3; [M+NH4]+; TG(17:1/18:1/20:1)	0.521382	1.43533	0.0196976	0.0942819	Pos_Method	TG 55:3; [M+NH4]+; TG(17:1/18:1/20:1)	-0.472986	0.720472	0.0932104	0.293713
Pos_Method	TG 56:2; [M+NH4]+; TG(18:1/18:1/20:0)	-0.269199	0.82978	0.011559	0.0684166	Pos_Method	TG 56:2; [M+NH4]+; TG(18:1/18:1/20:0)	-0.453003	0.730521	0.000884736	0.0387514
Pos_Method	TG 56:7; [M+NH4]+; TG(16:0/18:2/22:5)	0.222211	1.16652	0.217078	0.407491	Pos_Method	TG 56:7; [M+NH4]+; TG(16:0/18:2/22:5)	-0.102046	0.931711	0.69727	0.843658
Pos_Method	TG 56:7; [M+NH4]+; TG(18:1/18:2/20:4)	0.218233	1.16331	0.221045	0.412575	Pos_Method	TG 56:7; [M+NH4]+; TG(18:1/18:2/20:4)	-0.0284076	0.980502	0.915105	0.959136
Pos_Method	TG 56:7; [M+NH4]+; TG(16:0/18:1/22:6)	0.200782	1.14932	0.255592	0.453236	Pos_Method	TG 56:7; [M+NH4]+; TG(16:0/18:1/22:6)	-0.00439266	0.99696	0.986985	0.996823
Pos_Method	TG 56:7; [M+NH4]+; TG(16:1/18:1/22:5)	0.180775	1.13349	0.292081	0.490786	Pos_Method	TG 56:7; [M+NH4]+; TG(16:1/18:1/22:5)	0.0199665	1.01394	0.941718	0.969004
Pos_Method	TG 54:1; [M+NH4]+; TG(18:0/18:0/18:1)	-0.4188	0.748046	0.00391533	0.0372807	Pos_Method	TG 54:1; [M+NH4]+; TG(18:0/18:0/18:1)	-0.351179	0.783943	0.0107111	0.109969
Pos_Method	DG 34:0; [M+NH4]+; DG(16:0/18:0/0:0)	-1.35264	0.391576	3.59232e-06	0.00125833	Pos_Method	DG 34:0; [M+NH4]+; DG(16:0/18:0/0:0)	0.190748	1.14136	0.0549599	0.23221
Pos_Method	N-(tetracosanoyl)-sphing-4-enine; [M+H]+; Cer(d18:1(4E)/24:0)	-0.72286	0.605895	0.00227251	0.0276489	Pos_Method	N-(tetracosanoyl)-sphing-4-enine; [M+H]+; Cer(d18:1(4E)/24:0)	0.0834014	1.05951	0.668144	0.824358
Pos_Method	PC 48:0; [M+H]+; GPCho(24:0/24:0)	-0.41147	0.751857	0.495581	0.672656	Pos_Method	PC 48:0; [M+H]+; GPCho(24:0/24:0)	-0.564798	0.67605	0.1693	0.40684
Pos_Method	TG 56:2; [M+NH4]+; TG(18:0/18:1/20:1)	-0.285974	0.820188	0.00443598	0.0386582	Pos_Method	TG 56:2; [M+NH4]+; TG(18:0/18:1/20:1)	-0.443934	0.735127	0.000579177	0.0375575
Pos_Method	TG 55:2; [M+NH4]+; TG(16:0/18:2/21:0)	0.243512	1.18387	0.260991	0.456648	Pos_Method	TG 55:2; [M+NH4]+; TG(16:0/18:2/21:0)	-0.316115	0.80323	0.229515	0.482961
Pos_Method	TG 54:1; [M+NH4]+; TG(16:0/18:0/20:1)	-0.437218	0.738557	0.00182475	0.0239772	Pos_Method	TG 54:1; [M+NH4]+; TG(16:0/18:0/20:1)	-0.370861	0.773321	0.00527438	0.0855493
Pos_Method	TG 46:2; [M+NH4]+; TG(12:0/18:1/16:1)	0.425852	1.34337	0.000553919	0.0107868	Pos_Method	TG 46:2; [M+NH4]+; TG(12:0/18:1/16:1)	0.0212205	1.01482	0.836265	0.919557
Pos_Method	TG 56:2; [M+NH4]+; TG(16:0/20:1/20:1)	-0.274907	0.826504	0.00376627	0.0369018	Pos_Method	TG 56:2; [M+NH4]+; TG(16:0/20:1/20:1)	-0.538567	0.688454	0.000728812	0.0375575
Pos_Method	plasmenyl-PE 38:4; [M+H]+; PE(P-18:0/20:4(5E,8E,11E,14E))	0.246418	1.18626	0.00920585	0.0601815	Pos_Method	plasmenyl-PE 38:4; [M+H]+; PE(P-18:0/20:4(5E,8E,11E,14E))	0.0315612	1.02212	0.77667	0.885121
Pos_Method	N-(15Z-tetracosenoyl)-sphinganine; [M+H]+; Cer(d18:0/24:1(15Z))	-0.741727	0.598023	0.00094731	0.0155596	Pos_Method	N-(15Z-tetracosenoyl)-sphinganine; [M+H]+; Cer(d18:0/24:1(15Z))	0.114742	1.08278	0.574338	0.763545
Pos_Method	plasmenyl-PE 38:4; [M+H]+; PE(P-16:0/22:4(7Z,10Z,13Z,16Z))	0.273319	1.20858	0.00380163	0.0369018	Pos_Method	plasmenyl-PE 38:4; [M+H]+; PE(P-16:0/22:4(7Z,10Z,13Z,16Z))	0.0355189	1.02493	0.734602	0.864935
Pos_Method	TG 56:4; [M+NH4]+; TG(18:0/18:2/20:2)	0.125608	1.09097	0.200942	0.387152	Pos_Method	TG 56:4; [M+NH4]+; TG(18:0/18:2/20:2)	-0.426278	0.744179	0.0489379	0.216498
Pos_Method	TG 55:2; [M+NH4]+; TG(17:1/18:0/20:1)	0.242887	1.18336	0.220455	0.412059	Pos_Method	TG 55:2; [M+NH4]+; TG(17:1/18:0/20:1)	-0.319181	0.801525	0.232343	0.484602
Pos_Method	TG 56:4; [M+NH4]+; TG(18:1/18:1/20:2)	0.113824	1.08209	0.21667	0.407491	Pos_Method	TG 56:4; [M+NH4]+; TG(18:1/18:1/20:2)	-0.375589	0.770791	0.0378923	0.204899
Pos_Method	plasmenyl-PE 36:1; [M+Na]+; PE(P-18:0/18:1(11E))	0.229454	1.17239	0.0045582	0.0386582	Pos_Method	plasmenyl-PE 36:1; [M+Na]+; PE(P-18:0/18:1(11E))	0.0534717	1.03776	0.583912	0.771173
Pos_Method	TG 56:4; [M+NH4]+; TG(18:0/18:1/20:3)	0.104236	1.07492	0.23674	0.42907	Pos_Method	TG 56:4; [M+NH4]+; TG(18:0/18:1/20:3)	-0.367721	0.775006	0.040493	0.210308
Pos_Method	TG 54:1; [M+NH4]+; TG(16:0/18:1/20:0)	-0.453434	0.730302	0.00100432	0.0160936	Pos_Method	TG 54:1; [M+NH4]+; TG(16:0/18:1/20:0)	-0.388807	0.763761	0.00384352	0.0807163
Pos_Method	TG 55:2; [M+NH4]+; TG(18:1/18:1/19:0)	0.251373	1.19034	0.16809	0.347711	Pos_Method	TG 55:2; [M+NH4]+; TG(18:1/18:1/19:0)	-0.32287	0.799478	0.231857	0.484356
Pos_Method	TG 52:6; [M+NH4]+; TG(16:1/18:2/18:3)	0.132986	1.09656	0.614841	0.763612	Pos_Method	TG 52:6; [M+NH4]+; TG(16:1/18:2/18:3)	-0.480466	0.716746	0.126106	0.345215
Pos_Method	PE 40:7; [M+H]+; GPEtn(18:1(11E)/22:6(4Z,7Z,10Z,13Z,16Z,19Z))	0.107662	1.07748	0.285341	0.485043	Pos_Method	PE 40:7; [M+H]+; GPEtn(18:1(11E)/22:6(4Z,7Z,10Z,13Z,16Z,19Z))	0.0215773	1.01507	0.835219	0.919557
Pos_Method	TG 56:3; [M+NH4]+; TG(18:1/18:1/20:1)	0.190045	1.1408	0.135442	0.302255	Pos_Method	TG 56:3; [M+NH4]+; TG(18:1/18:1/20:1)	-0.419554	0.747656	0.0195418	0.14546
Pos_Method	TG 56:4; [M+NH4]+; TG(18:1/18:2/20:1)	0.0657695	1.04664	0.345002	0.541616	Pos_Method	TG 56:4; [M+NH4]+; TG(18:1/18:2/20:1)	-0.375568	0.770802	0.0275326	0.1731
Pos_Method	DG 32:2; [M+NH4]+; DG(16:1/16:1/0:0)	-0.0539562	0.963291	0.424707	0.607914	Pos_Method	DG 32:2; [M+NH4]+; DG(16:1/16:1/0:0)	-0.204042	0.868115	0.218154	0.473808
Pos_Method	TG 56:3; [M+NH4]+; TG(18:1/18:2/20:0)	0.139247	1.10133	0.14886	0.322876	Pos_Method	TG 56:3; [M+NH4]+; TG(18:1/18:2/20:0)	-0.396516	0.759691	0.0204656	0.148237
Pos_Method	TG 56:4; [M+NH4]+; TG(16:0/18:1/22:3)	0.0618905	1.04383	0.38074	0.568513	Pos_Method	TG 56:4; [M+NH4]+; TG(16:0/18:1/22:3)	-0.440824	0.736714	0.000648252	0.0375575
Pos_Method	DG 36:1; [M+NH4]+; DG(18:0/18:1/0:0)	-1.04805	0.483621	3.07574e-05	0.00212712	Pos_Method	DG 36:1; [M+NH4]+; DG(18:0/18:1/0:0)	0.084121	1.06004	0.320136	0.573886
Pos_Method	TG 56:3; [M+NH4]+; TG(18:0/18:2/20:1)	0.097413	1.06985	0.124421	0.288341	Pos_Method	TG 56:3; [M+NH4]+; TG(18:0/18:2/20:1)	-0.333842	0.793421	0.0125747	0.115232
Pos_Method	TG 56:3; [M+NH4]+; TG(16:0/20:1/20:2)	0.0698466	1.04961	0.179748	0.363834	Pos_Method	TG 56:3; [M+NH4]+; TG(16:0/20:1/20:2)	-0.314161	0.804319	0.00275397	0.0753898
Pos_Method	TG 56:3; [M+NH4]+; TG(18:0/18:1/20:2)	0.0624916	1.04427	0.249074	0.444678	Pos_Method	TG 56:3; [M+NH4]+; TG(18:0/18:1/20:2)	-0.316768	0.802867	0.000582256	0.0375575
Pos_Method	PC 38:1; [M+Na]+; GPCho(18:1(11E)/20:0)	-0.0122514	0.991544	0.939699	0.970866	Pos_Method	PC 38:1; [M+Na]+; GPCho(18:1(11E)/20:0)	0.490864	1.40529	0.0456244	0.216498
Pos_Method	DG 36:1; [M+NH4]+; DG(16:0/20:1/0:0)	-1.05428	0.481539	1.51545e-05	0.00153177	Pos_Method	DG 36:1; [M+NH4]+; DG(16:0/20:1/0:0)	0.0802871	1.05723	0.257859	0.513814
Pos_Method	TG 54:7; [M+NH4]+; TG(18:2/18:2/18:3)	0.0850571	1.06073	0.473402	0.652856	Pos_Method	TG 54:7; [M+NH4]+; TG(18:2/18:2/18:3)	-0.531448	0.69186	0.103599	0.308684
Pos_Method	TG 48:1; [M+NH4]+; TG(16:0/16:0/16:1)	0.249248	1.18859	0.00107088	0.0163971	Pos_Method	TG 48:1; [M+NH4]+; TG(16:0/16:0/16:1)	-0.38125	0.767772	0.00373798	0.0807163
Pos_Method	TG 54:7; [M+NH4]+; TG(16:1/18:2/20:4)	-0.00188255	0.998696	0.99025	0.995554	Pos_Method	TG 54:7; [M+NH4]+; TG(16:1/18:2/20:4)	-0.413052	0.751033	0.196117	0.445074
Pos_Method	DG 38:2; [M+NH4]+; DG(18:1/20:1/0:0)	-0.340641	0.78969	0.000594036	0.0111509	Pos_Method	DG 38:2; [M+NH4]+; DG(18:1/20:1/0:0)	-0.100166	0.932926	0.142845	0.370366
Pos_Method	PE 36:2; [M+H]+; GPEtn(18:1(11E)/18:1(11E))	0.0745447	1.05303	0.268405	0.464019	Pos_Method	PE 36:2; [M+H]+; GPEtn(18:1(11E)/18:1(11E))	-0.0232387	0.984021	0.717278	0.85601
Pos_Method	PE 36:3; [M+H]+; GPEtn(18:1(11E)/18:2(2E,4E))	0.228378	1.17152	0.0541785	0.171131	Pos_Method	PE 36:3; [M+H]+; GPEtn(18:1(11E)/18:2(2E,4E))	-0.172324	0.887412	0.130733	0.351294
Pos_Method	PE 17:1; [M+H]+; GPEtn(3:0/14:1(9Z))	-0.064557	0.956239	0.398324	0.57834	Pos_Method	PE 17:1; [M+H]+; GPEtn(3:0/14:1(9Z))	0.212692	1.15885	0.0118772	0.111617
Pos_Method	PE 15:0; [M+H]+; GPEtn(5:0/10:0)	-0.313858	0.804488	0.0116275	0.0685138	Pos_Method	PE 15:0; [M+H]+; GPEtn(5:0/10:0)	0.568565	1.48305	0.00410124	0.0808391
Pos_Method	PE 17:1; [M+H]+; GPEtn(2:0/15:1(9Z))	-0.0815087	0.945069	0.37981	0.568417	Pos_Method	PE 17:1; [M+H]+; GPEtn(2:0/15:1(9Z))	0.220496	1.16513	0.0126969	0.115232
Pos_Method	PE 36:3; [M+H]+; GPEtn(16:0/20:3(5Z,8Z,11Z))	0.218192	1.16327	0.101421	0.25288	Pos_Method	PE 36:3; [M+H]+; GPEtn(16:0/20:3(5Z,8Z,11Z))	-0.181249	0.881939	0.0532241	0.227375
Pos_Method	DG 38:6; [M+NH4]+; DG(16:0/22:6/0:0)	-0.496888	0.708634	0.197018	0.383761	Pos_Method	DG 38:6; [M+NH4]+; DG(16:0/22:6/0:0)	-0.100639	0.93262	0.521988	0.732009
Pos_Method	TG 52:1; [M+NH4]+; TG(16:0/16:1/20:0)	-0.131479	0.912895	0.0652484	0.189363	Pos_Method	TG 52:1; [M+NH4]+; TG(16:0/16:1/20:0)	-0.399641	0.758047	0.00237889	0.0665078
Pos_Method	TG 54:6; [M+Na]+; TG(16:0/18:2/20:4)	0.163566	1.12005	0.162928	0.342984	Pos_Method	TG 54:6; [M+Na]+; TG(16:0/18:2/20:4)	0.136231	1.09903	0.70641	0.849244
Pos_Method	DG 38:6; [M+NH4]+; DG(18:2/20:4/0:0)	-0.173238	0.88685	0.651162	0.78787	Pos_Method	DG 38:6; [M+NH4]+; DG(18:2/20:4/0:0)	-0.0877548	0.940986	0.615605	0.788262
Pos_Method	TG 50:1; [M+NH4]+; TG(14:0/18:0/18:1)	0.153587	1.11233	0.0749086	0.209425	Pos_Method	TG 50:1; [M+NH4]+; TG(14:0/18:0/18:1)	-0.43876	0.737768	0.00354147	0.0807163
Pos_Method	TG 52:1; [M+NH4]+; TG(16:0/18:0/18:1)	-0.127913	0.915154	0.0633737	0.186972	Pos_Method	TG 52:1; [M+NH4]+; TG(16:0/18:0/18:1)	-0.390077	0.763089	0.00233147	0.0665078
Pos_Method	TG 50:1; [M+NH4]+; TG(16:0/16:0/18:1)	0.150751	1.11015	0.084321	0.22637	Pos_Method	TG 50:1; [M+NH4]+; TG(16:0/16:0/18:1)	-0.436743	0.738801	0.00376671	0.0807163
Pos_Method	TG 48:3; [M+NH4]+; TG(14:1/16:1/18:1)	0.545926	1.45996	0.02645	0.112477	Pos_Method	TG 48:3; [M+NH4]+; TG(14:1/16:1/18:1)	0.0150383	1.01048	0.965426	0.984914
Pos_Method	DG 40:7; [M+NH4]+; DG(18:2/22:5/0:0)	0.349488	1.27411	0.152894	0.328139	Pos_Method	DG 40:7; [M+NH4]+; DG(18:2/22:5/0:0)	0.00774967	1.00539	0.973678	0.990637
Pos_Method	TG 54:2; [M+NH4]+; TG(16:0/18:2/20:0)	-0.00213211	0.998523	0.982805	0.992626	Pos_Method	TG 54:2; [M+NH4]+; TG(16:0/18:2/20:0)	-0.47651	0.718714	0.00458461	0.0855493
Pos_Method	TG 48:2; [M+NH4]+; TG(16:0/16:1/16:1)	0.721527	1.64893	0.00104671	0.0163971	Pos_Method	TG 48:2; [M+NH4]+; TG(16:0/16:1/16:1)	-0.263386	0.83313	0.018525	0.140704
Pos_Method	TG 48:2; [M+NH4]+; TG(14:0/16:1/18:1)	0.707126	1.63255	0.000803719	0.0137154	Pos_Method	TG 48:2; [M+NH4]+; TG(14:0/16:1/18:1)	-0.218435	0.859497	0.0300807	0.180484
Pos_Method	PC 46:0; [M+H]+; GPCho(23:0/23:0)	0.125619	1.09098	0.726624	0.841962	Pos_Method	PC 46:0; [M+H]+; GPCho(23:0/23:0)	0.540002	1.45397	0.284951	0.541736
Pos_Method	PE 36:4; [M+H]+; GPEtn(16:0/20:4(5E,8E,11E,14E))	-0.130996	0.913201	0.0149514	0.0818589	Pos_Method	PE 36:4; [M+H]+; GPEtn(16:0/20:4(5E,8E,11E,14E))	0.27404	1.20919	0.0482268	0.216498
Pos_Method	DG 38:3; [M+NH4]+; DG(18:2/20:1/0:0)	-0.152133	0.899919	0.00492136	0.0394309	Pos_Method	DG 38:3; [M+NH4]+; DG(18:2/20:1/0:0)	-0.398643	0.758571	0.0226803	0.155218
Pos_Method	TG 54:2; [M+NH4]+; TG(16:0/18:1/20:1)	-0.0159154	0.989029	0.773898	0.871382	Pos_Method	TG 54:2; [M+NH4]+; TG(16:0/18:1/20:1)	-0.314393	0.804189	0.0306454	0.181746
Pos_Method	PE 17:0; [M+H]+; GPEtn(4:0/13:0)	-0.378147	0.769425	0.0411649	0.147789	Pos_Method	PE 17:0; [M+H]+; GPEtn(4:0/13:0)	0.408728	1.32752	0.0428332	0.211589
Pos_Method	DG 38:3; [M+NH4]+; DG(18:1/20:2/0:0)	-0.167833	0.890179	0.016592	0.0858342	Pos_Method	DG 38:3; [M+NH4]+; DG(18:1/20:2/0:0)	-0.484641	0.714675	0.00745713	0.102009
Pos_Method	DG 38:4; [M+NH4]+; DG(16:0/22:4/0:0)	-0.0279472	0.980815	0.789474	0.881367	Pos_Method	DG 38:4; [M+NH4]+; DG(16:0/22:4/0:0)	-0.445286	0.734439	0.0151717	0.127361
Pos_Method	TG 54:3; [M+NH4]+; TG(16:0/18:2/20:1)	0.374567	1.29645	0.00456607	0.0386582	Pos_Method	TG 54:3; [M+NH4]+; TG(16:0/18:2/20:1)	-0.434331	0.740037	0.00504248	0.0855493
Pos_Method	TG 50:2; [M+NH4]+; TG(16:0/16:0/18:2)	0.481174	1.39588	0.000355642	0.00834488	Pos_Method	TG 50:2; [M+NH4]+; TG(16:0/16:0/18:2)	-0.431824	0.741324	0.00412194	0.0808391
Pos_Method	TG 52:4; [M+Na]+; TG(16:1/18:1/18:2)	0.403566	1.32277	0.0468273	0.156967	Pos_Method	TG 52:4; [M+Na]+; TG(16:1/18:1/18:2)	-0.302926	0.810606	0.00170386	0.0565921
Pos_Method	TG 54:6; [M+NH4]+; TG(18:1/18:2/18:3)	-0.103811	0.930571	0.0643981	0.188461	Pos_Method	TG 54:6; [M+NH4]+; TG(18:1/18:2/18:3)	0.000825911	1.00057	0.995378	0.998189
Pos_Method	TG 54:6; [M+NH4]+; TG(16:0/18:1/20:5)	-0.0964762	0.935315	0.0524864	0.167803	Pos_Method	TG 54:6; [M+NH4]+; TG(16:0/18:1/20:5)	0.000457386	1.00032	0.996635	0.998189
Pos_Method	DG 38:4; [M+NH4]+; DG(18:1/20:3/0:0)	0.000305869	1.00021	0.998102	0.998102	Pos_Method	DG 38:4; [M+NH4]+; DG(18:1/20:3/0:0)	-0.42297	0.745888	0.0046999	0.0855493
Pos_Method	TG 54:6; [M+NH4]+; TG(16:0/16:1/22:5)	-0.0952058	0.936139	0.0496596	0.162654	Pos_Method	TG 54:6; [M+NH4]+; TG(16:0/16:1/22:5)	-0.00166381	0.998847	0.988117	0.996823
Pos_Method	TG 54:3; [M+NH4]+; TG(18:0/18:1/18:2)	0.300803	1.23183	0.00205855	0.0255182	Pos_Method	TG 54:3; [M+NH4]+; TG(18:0/18:1/18:2)	-0.511276	0.701602	0.000272034	0.0345083
Pos_Method	DG 38:5; [M+NH4]+; DG(18:2/20:3/0:0)	-0.11286	0.924753	0.446677	0.631623	Pos_Method	DG 38:5; [M+NH4]+; DG(18:2/20:3/0:0)	-0.0821824	0.944628	0.405023	0.636745
Pos_Method	TG 50:2; [M+NH4]+; TG(16:0/16:1/18:1)	0.469335	1.38447	0.000157199	0.0055827	Pos_Method	TG 50:2; [M+NH4]+; TG(16:0/16:1/18:1)	-0.441563	0.736336	0.00447811	0.0852788
Pos_Method	TG 54:3; [M+NH4]+; TG(16:0/18:1/20:2)	0.263544	1.20042	0.0023476	0.0280431	Pos_Method	TG 54:3; [M+NH4]+; TG(16:0/18:1/20:2)	-0.486114	0.713946	0.000800312	0.0375575
Pos_Method	TG 52:2; [M+NH4]+; TG(16:0/18:0/18:2)	0.371954	1.2941	0.0106793	0.065014	Pos_Method	TG 52:2; [M+NH4]+; TG(16:0/18:0/18:2)	-0.328798	0.7962	0.0361169	0.19692
Pos_Method	TG 54:4; [M+NH4]+; TG(16:0/18:1/20:3)	0.363712	1.28673	0.00970626	0.0621719	Pos_Method	TG 54:4; [M+NH4]+; TG(16:0/18:1/20:3)	-0.4717	0.721114	0.00144054	0.0556726
Pos_Method	TG 54:4; [M+NH4]+; TG(16:0/16:1/22:3)	0.337328	1.26341	0.00804958	0.0548039	Pos_Method	TG 54:4; [M+NH4]+; TG(16:0/16:1/22:3)	-0.439495	0.737393	0.000800251	0.0375575
Pos_Method	PE 38:5; [M+H]+; GPEtn(18:1(11E)/20:4(5E,8E,11E,14E))	0.0110652	1.0077	0.837872	0.916667	Pos_Method	PE 38:5; [M+H]+; GPEtn(18:1(11E)/20:4(5E,8E,11E,14E))	-0.114315	0.923821	0.406652	0.636745
Pos_Method	TG 54:5; [M+NH4]+; TG(18:1/18:1/18:3)	0.102891	1.07392	0.344514	0.541616	Pos_Method	TG 54:5; [M+NH4]+; TG(18:1/18:1/18:3)	-0.38086	0.76798	0.0468742	0.216498
Pos_Method	TG 54:5; [M+NH4]+; TG(16:1/18:1/20:3)	0.0625549	1.04431	0.453786	0.635688	Pos_Method	TG 54:5; [M+NH4]+; TG(16:1/18:1/20:3)	-0.318595	0.801851	0.0613139	0.247136
Pos_Method	TG 54:5; [M+NH4]+; TG(16:0/18:1/20:4)	0.0629215	1.04458	0.419206	0.603327	Pos_Method	TG 54:5; [M+NH4]+; TG(16:0/18:1/20:4)	-0.311377	0.805872	0.086887	0.287193
Pos_Method	TG 50:4; [M+NH4]+; TG(16:1/16:1/18:2)	0.272471	1.20788	0.0843989	0.22637	Pos_Method	TG 50:4; [M+NH4]+; TG(16:1/16:1/18:2)	-0.540948	0.687319	0.0938262	0.293823
Pos_Method	TG 54:5; [M+NH4]+; TG(16:0/16:1/22:4)	0.0623074	1.04413	0.371128	0.561849	Pos_Method	TG 54:5; [M+NH4]+; TG(16:0/16:1/22:4)	-0.262488	0.833649	0.147738	0.378416
Pos_Method	TG 54:4; [M+NH4]+; TG(16:1/18:1/20:2)	0.239829	1.18085	0.00796179	0.0544885	Pos_Method	TG 54:4; [M+NH4]+; TG(16:1/18:1/20:2)	-0.371942	0.772741	0.015664	0.129118
Pos_Method	TG 54:5; [M+NH4]+; TG(16:0/16:0/22:5)	0.00907115	1.00631	0.849898	0.924475	Pos_Method	TG 54:5; [M+NH4]+; TG(16:0/16:0/22:5)	-0.215163	0.861449	0.212244	0.46715
Pos_Method	TG 54:4; [M+NH4]+; TG(16:0/16:0/22:4)	0.23118	1.17379	0.00568687	0.0434964	Pos_Method	TG 54:4; [M+NH4]+; TG(16:0/16:0/22:4)	-0.390241	0.763002	0.0183431	0.140704
Pos_Method	TG 52:5; [M+NH4]+; TG(16:0/16:1/20:4)	0.290484	1.22305	0.117459	0.277592	Pos_Method	TG 52:5; [M+NH4]+; TG(16:0/16:1/20:4)	-0.985738	0.504967	0.00114845	0.0471583
Pos_Method	TG 52:2; [M+NH4]+; TG(16:1/18:0/18:1)	0.304277	1.2348	0.00275132	0.0311658	Pos_Method	TG 52:2; [M+NH4]+; TG(16:1/18:0/18:1)	-0.319377	0.801416	0.0154719	0.128672
Pos_Method	TG 50:3; [M+NH4]+; TG(16:0/16:1/18:2)	0.593655	1.50906	0.015736	0.0843963	Pos_Method	TG 50:3; [M+NH4]+; TG(16:0/16:1/18:2)	-0.637587	0.642787	0.00799612	0.102009
Pos_Method	TG 52:2; [M+NH4]+; TG(14:0/18:1/20:1)	0.289057	1.22184	0.00286831	0.0320346	Pos_Method	TG 52:2; [M+NH4]+; TG(14:0/18:1/20:1)	-0.326921	0.797236	0.0208882	0.148362
Pos_Method	PC 36:7; [M+Na]+; GPCho(14:1(9Z)/22:6(4Z,7Z,10Z,13Z,16Z,19Z))	-0.378644	0.76916	0.0922359	0.239996	Pos_Method	PC 36:7; [M+Na]+; GPCho(14:1(9Z)/22:6(4Z,7Z,10Z,13Z,16Z,19Z))	-0.184531	0.879935	0.560904	0.75904
Pos_Method	PC 36:7; [M+Na]+; GPCho(18:3(9Z,12Z,15Z)/18:4(6Z,9Z,12Z,15Z))	-0.430338	0.742088	0.114593	0.273774	Pos_Method	PC 36:7; [M+Na]+; GPCho(18:3(9Z,12Z,15Z)/18:4(6Z,9Z,12Z,15Z))	0.0112748	1.00785	0.906672	0.956555
Pos_Method	TG 50:3; [M+NH4]+; TG(16:1/16:1/18:1)	0.618414	1.53519	0.00632958	0.0463573	Pos_Method	TG 50:3; [M+NH4]+; TG(16:1/16:1/18:1)	-0.59803	0.660655	0.00420583	0.0812715
Pos_Method	TG 52:5; [M+NH4]+; TG(16:1/18:2/18:2)	0.197288	1.14654	0.268735	0.464019	Pos_Method	TG 52:5; [M+NH4]+; TG(16:1/18:2/18:2)	-0.694757	0.617813	0.018439	0.140704
Pos_Method	TG 52:3; [M+NH4]+; TG(16:1/18:1/18:1)	0.430674	1.34786	0.00013968	0.00511516	Pos_Method	TG 52:3; [M+NH4]+; TG(16:1/18:1/18:1)	-0.642947	0.640404	0.000255014	0.0345083
Pos_Method	TG 52:3; [M+NH4]+; TG(16:0/18:1/18:2)	0.431225	1.34838	0.000119596	0.00462201	Pos_Method	TG 52:3; [M+NH4]+; TG(16:0/18:1/18:2)	-0.636571	0.64324	0.000297392	0.0345083
Pos_Method	TG 52:3; [M+NH4]+; TG(16:0/16:1/20:2)	0.432747	1.3498	0.000112356	0.00461362	Pos_Method	TG 52:3; [M+NH4]+; TG(16:0/16:1/20:2)	-0.634962	0.643958	0.000318273	0.0345083
Pos_Method	TG 52:5; [M+NH4]+; TG(16:1/18:1/18:3)	0.279136	1.21347	0.0816706	0.223109	Pos_Method	TG 52:5; [M+NH4]+; TG(16:1/18:1/18:3)	-0.222085	0.857326	0.472147	0.688571
Pos_Method	TG 52:4; [M+NH4]+; TG(16:1/18:1/18:2)	0.253667	1.19223	0.0294222	0.119323	Pos_Method	TG 52:4; [M+NH4]+; TG(16:1/18:1/18:2)	-0.492912	0.710589	0.104588	0.309525
Pos_Method	DG 32:1; [M+NH4]+; DG(16:0/16:1/0:0)	-0.286736	0.819755	0.0308383	0.12225	Pos_Method	DG 32:1; [M+NH4]+; DG(16:0/16:1/0:0)	0.154501	1.11304	0.227251	0.48085
Pos_Method	DG 32:1; [M+NH4]+; DG(14:0/18:1/0:0)	-0.302897	0.810623	0.00122498	0.0176882	Pos_Method	DG 32:1; [M+NH4]+; DG(14:0/18:1/0:0)	0.162089	1.11891	0.170438	0.407934
Pos_Method	TG 52:4; [M+NH4]+; TG(16:0/16:1/20:3)	0.216841	1.16219	0.08041	0.221044	Pos_Method	TG 52:4; [M+NH4]+; TG(16:0/16:1/20:3)	-0.397905	0.75896	0.0228851	0.155809
Pos_Method	TG 52:4; [M+NH4]+; TG(16:0/18:2/18:2)	0.200663	1.14923	0.0949324	0.242216	Pos_Method	TG 52:4; [M+NH4]+; TG(16:0/18:2/18:2)	-0.418137	0.74839	0.0558559	0.233709
Pos_Method	lysoPC 18:0; [M+H]+; PC(18:0/0:0)	-0.709227	0.611648	0.014504	0.0797414	Pos_Method	lysoPC 18:0; [M+H]+; PC(18:0/0:0)	0.048042	1.03386	0.754019	0.870633
Pos_Method	DG 34:3; [M+NH4]+; DG(16:1/18:2/0:0)	-0.0216618	0.985097	0.89609	0.947153	Pos_Method	DG 34:3; [M+NH4]+; DG(16:1/18:2/0:0)	-0.657005	0.634194	0.00761416	0.102009
Pos_Method	PE 36:1; [M+Na]+; GPEtn(18:0/18:1(11E))	-0.0519041	0.964662	0.376223	0.56661	Pos_Method	PE 36:1; [M+Na]+; GPEtn(18:0/18:1(11E))	-0.0253951	0.982551	0.749043	0.867304
Pos_Method	PC 36:4; [M+Na]+; GPCho(12:0/24:4(5Z,8Z,11Z,14Z))	0.07873	1.05609	0.0292135	0.119035	Pos_Method	PC 36:4; [M+Na]+; GPCho(12:0/24:4(5Z,8Z,11Z,14Z))	0.122912	1.08893	0.671676	0.827111
Pos_Method	PC 36:5; [M+H]+; GPCho(18:2(2E,4E)/18:3(6Z,9Z,12Z))	-0.0305669	0.979036	0.389139	0.572597	Pos_Method	PC 36:5; [M+H]+; GPCho(18:2(2E,4E)/18:3(6Z,9Z,12Z))	-0.331736	0.79458	0.00195054	0.0582502
Pos_Method	DG 36:2; [M+NH4]+; DG(18:1/18:1/0:0)	-0.21008	0.86449	0.0104653	0.0645608	Pos_Method	DG 36:2; [M+NH4]+; DG(18:1/18:1/0:0)	-0.113583	0.924289	0.260188	0.513814
Pos_Method	DG 36:3; [M+NH4]+; DG(18:1/18:2/0:0)	0.0885049	1.06327	0.489895	0.666951	Pos_Method	DG 36:3; [M+NH4]+; DG(18:1/18:2/0:0)	-0.651747	0.636509	0.0286726	0.176702
Pos_Method	DG 34:2; [M+NH4]+; DG(16:1/18:1/0:0)	-0.0663999	0.955018	0.428589	0.612804	Pos_Method	DG 34:2; [M+NH4]+; DG(16:1/18:1/0:0)	-0.0896656	0.939741	0.519922	0.730094
Pos_Method	DG 34:2; [M+NH4]+; DG(16:0/18:2/0:0)	-0.085136	0.942696	0.377218	0.56661	Pos_Method	DG 34:2; [M+NH4]+; DG(16:0/18:2/0:0)	-0.0963557	0.935393	0.404568	0.636745
Neg_Method	PE 33:0; [M-H]-; GPEtn(16:0/17:0)	0.25338	1.192	0.206994	0.394761	Neg_Method	PE 33:0; [M-H]-; GPEtn(16:0/17:0)	0.308326	1.23827	0.0917819	0.290677
Neg_Method	PI 40:2; [M-H]-; GPIns(18:0/22:2(13Z,16Z))	-0.0310527	0.978706	0.875547	0.936864	Neg_Method	PI 40:2; [M-H]-; GPIns(18:0/22:2(13Z,16Z))	0.580948	1.49583	0.114548	0.330753
Neg_Method	plasmenyl-PE 36:5; [M-H]-; PE(P-16:0/20:5(5Z,8Z,11Z,14Z,17Z))	0.042725	1.03006	0.748331	0.857286	Neg_Method	plasmenyl-PE 36:5; [M-H]-; PE(P-16:0/20:5(5Z,8Z,11Z,14Z,17Z))	-0.0553556	0.962357	0.840518	0.922674
Neg_Method	CL 80:2; [M-2H](2-); CL(18:1/22:0/20:1/20:0)	0.56064	1.47492	0.0944318	0.241878	Neg_Method	CL 80:2; [M-2H](2-); CL(18:1/22:0/20:1/20:0)	0.349971	1.27454	0.223136	0.479033
Neg_Method	PS 42:1; [M-H]-; GPSer(18:1(11E)/24:0)	-0.317615	0.802395	0.244724	0.438701	Neg_Method	PS 42:1; [M-H]-; GPSer(18:1(11E)/24:0)	-0.032386	0.977802	0.82239	0.912836
Neg_Method	PC 41:1; [M-Ac-H]-; GPCho(18:1(11E)/23:0)	-0.579279	0.669298	0.0152416	0.0820796	Neg_Method	PC 41:1; [M-Ac-H]-; GPCho(18:1(11E)/23:0)	0.231854	1.17434	0.294231	0.550631
Neg_Method	plasmenyl-PE 42:4; [M-H]-; PE(P-20:0/22:4(7Z,10Z,13Z,16Z))	0.283215	1.2169	0.173856	0.354182	Neg_Method	plasmenyl-PE 42:4; [M-H]-; PE(P-20:0/22:4(7Z,10Z,13Z,16Z))	-3.62264	0.0811854	0.00598956	0.0925915
Neg_Method	PE 40:0; [M-H]-; GPEtn(16:0/24:0)	0.222629	1.16686	0.151775	0.326614	Neg_Method	PE 40:0; [M-H]-; GPEtn(16:0/24:0)	0.671925	1.5932	0.0106381	0.109969
Neg_Method	PE 41:1; [M-H]-; GPEtn(18:1(11E)/23:0)	0.450301	1.36633	0.00644809	0.0463573	Neg_Method	PE 41:1; [M-H]-; GPEtn(18:1(11E)/23:0)	0.135548	1.09851	0.494532	0.713298
Neg_Method	PC 40:1; [M-Ac-H]-; GPCho(20:0/20:1(11E))	0.42037	1.33827	0.168754	0.348104	Neg_Method	PC 40:1; [M-Ac-H]-; GPCho(20:0/20:1(11E))	0.55156	1.46567	0.0505246	0.220116
Neg_Method	PI 38:1; [M-H]-; GPIns(18:0/20:1(11E))	0.0315178	1.02209	0.877008	0.937137	Neg_Method	PI 38:1; [M-H]-; GPIns(18:0/20:1(11E))	0.901758	1.86834	0.0354698	0.195086
Neg_Method	PC 43:1; [M-Ac-H]-; GPCho(18:1(11E)/25:0)	-0.691329	0.619283	0.13096	0.296166	Neg_Method	PC 43:1; [M-Ac-H]-; GPCho(18:1(11E)/25:0)	0.88884	1.85169	0.0487503	0.216498
Neg_Method	PC 24:2; [M+HCOO]-; GPCho(2:0/22:2(13Z,16Z))	0.168761	1.12409	0.592506	0.75005	Neg_Method	PC 24:2; [M+HCOO]-; GPCho(2:0/22:2(13Z,16Z))	-0.432323	0.741068	0.0208639	0.148362
Neg_Method	plasmenyl-PE 40:3; [M-H]-; PE(P-20:0/20:3(5Z,8Z,11Z))	0.167143	1.12283	0.484986	0.661416	Neg_Method	plasmenyl-PE 40:3; [M-H]-; PE(P-20:0/20:3(5Z,8Z,11Z))	0.0739267	1.05258	0.783058	0.887481
Neg_Method	CL 68:2; [M-2H](2-); CL(16:0/16:1/18:0/18:1)	-0.398888	0.758442	0.126066	0.291126	Neg_Method	CL 68:2; [M-2H](2-); CL(16:0/16:1/18:0/18:1)	0.322659	1.25063	0.368133	0.610765
Neg_Method	PE 38:2; [M-H]-; GPEtn(18:0/20:2(11Z,14Z))	0.0592036	1.04189	0.888538	0.945376	Neg_Method	PE 38:2; [M-H]-; GPEtn(18:0/20:2(11Z,14Z))	0.162982	1.1196	0.616092	0.788262
Neg_Method	lysoPE 22:1; [M-H]-; PE(22:1(13Z)/0:0)	0.189635	1.14048	0.321744	0.516997	Neg_Method	lysoPE 22:1; [M-H]-; PE(22:1(13Z)/0:0)	0.750425	1.68229	0.090686	0.290081
Neg_Method	PC 44:2; [M+HCOO]-; GPCho(18:1(11E)/26:1(5Z))	-0.032934	0.977431	0.900109	0.949232	Neg_Method	PC 44:2; [M+HCOO]-; GPCho(18:1(11E)/26:1(5Z))	0.756315	1.68917	0.0845678	0.283475
Neg_Method	CL 70:3; [M-2H](2-); CL(16:0/18:1/18:1/18:1)	0.170494	1.12544	0.213945	0.403334	Neg_Method	CL 70:3; [M-2H](2-); CL(16:0/18:1/18:1/18:1)	0.115934	1.08368	0.600999	0.780348
Neg_Method	CL 70:5; [M-2H](2-); CL(18:1/16:1/18:2/18:1)	0.0291882	1.02044	0.787924	0.880384	Neg_Method	CL 70:5; [M-2H](2-); CL(18:1/16:1/18:2/18:1)	0.0705288	1.0501	0.799654	0.897221
Neg_Method	CL 70:5; [M-2H](2-); CL(18:1/18:1/18:2/16:1)	0.0336609	1.02361	0.751744	0.859697	Neg_Method	CL 70:5; [M-2H](2-); CL(18:1/18:1/18:2/16:1)	0.0728922	1.05182	0.7931	0.892624
Neg_Method	PC 33:2; [M-Ac-H]-; GPCho(15:1(9Z)/18:1(11E))	0.568448	1.48293	0.0190896	0.0930709	Neg_Method	PC 33:2; [M-Ac-H]-; GPCho(15:1(9Z)/18:1(11E))	0.0332138	1.02329	0.827937	0.91652
Neg_Method	PS 38:1; [M-H]-; GPSer(18:0/20:1(11E))	0.283255	1.21694	0.231819	0.425548	Neg_Method	PS 38:1; [M-H]-; GPSer(18:0/20:1(11E))	0.421726	1.33953	0.28049	0.536897
Neg_Method	CL 70:3; [M-2H](2-); CL(18:1/16:0/18:1/18:1)	0.113819	1.08209	0.384342	0.570005	Neg_Method	CL 70:3; [M-2H](2-); CL(18:1/16:0/18:1/18:1)	0.151192	1.11049	0.480476	0.69618
Neg_Method	PI 40:3; [M-H]-; GPIns(18:1(11E)/22:2(13Z,16Z))	0.233224	1.17546	0.450191	0.632675	Neg_Method	PI 40:3; [M-H]-; GPIns(18:1(11E)/22:2(13Z,16Z))	-0.0504396	0.965642	0.878359	0.939108
Neg_Method	PC 40:5; [M+HCOO]-; GPCho(18:3(6Z,9Z,12Z)/22:2(13Z,16Z))	0.138944	1.1011	0.25794	0.454334	Neg_Method	PC 40:5; [M+HCOO]-; GPCho(18:3(6Z,9Z,12Z)/22:2(13Z,16Z))	-0.313375	0.804757	0.103417	0.308684
Neg_Method	lysoPE 16:1; [M-H]-; PE(16:1(7Z)/0:0)	0.42941	1.34668	0.303217	0.50116	Neg_Method	lysoPE 16:1; [M-H]-; PE(16:1(7Z)/0:0)	-0.388758	0.763787	0.0715851	0.263466
Neg_Method	PC 35:3; [M-Ac-H]-; GPCho(15:0/20:3(5Z,8Z,11Z))	0.160218	1.11746	0.318747	0.516441	Neg_Method	PC 35:3; [M-Ac-H]-; GPCho(15:0/20:3(5Z,8Z,11Z))	0.489284	1.40375	0.0440564	0.216008
Neg_Method	PE 43:4; [M-H]-; GPEtn(20:4(5E,8E,11E,14E)/23:0)	0.170962	1.12581	0.47183	0.652616	Neg_Method	PE 43:4; [M-H]-; GPEtn(20:4(5E,8E,11E,14E)/23:0)	0.0127489	1.00888	0.974051	0.990637
Neg_Method	CL 70:2; [M-2H](2-); CL(18:0/16:0/18:1/18:1)	-1.71283	0.305062	0.000250375	0.00690093	Neg_Method	CL 70:2; [M-2H](2-); CL(18:0/16:0/18:1/18:1)	0.926856	1.90113	0.00690269	0.0996718
Neg_Method	PS 33:1; [M-H]-; GPSer(15:0/18:1(11E))	0.0734045	1.0522	0.870341	0.9346	Neg_Method	PS 33:1; [M-H]-; GPSer(15:0/18:1(11E))	0.782533	1.72015	0.0667391	0.252724
Neg_Method	PE 31:1; [M-H]-; GPEtn(15:0/16:1(7Z))	-0.155089	0.898077	0.305504	0.502419	Neg_Method	PE 31:1; [M-H]-; GPEtn(15:0/16:1(7Z))	-0.476472	0.718733	0.0109557	0.109976
Neg_Method	CL 66:2; [M-2H](2-); CL(14:0/18:1/18:1/16:0)	-1.64897	0.318868	0.000238773	0.00690093	Neg_Method	CL 66:2; [M-2H](2-); CL(14:0/18:1/18:1/16:0)	0.834212	1.78288	0.00675664	0.0996718
Neg_Method	PE 35:0; [M-H]-; GPEtn(17:0/18:0)	0.132489	1.09618	0.531835	0.704306	Neg_Method	PE 35:0; [M-H]-; GPEtn(17:0/18:0)	0.327008	1.25441	0.0920256	0.290677
Neg_Method	PS 44:6; [M-H]-; GPSer(22:0/22:6(4Z,7Z,10Z,13Z,16Z,19Z))	1.62297	3.08009	0.180665	0.363834	Neg_Method	PS 44:6; [M-H]-; GPSer(22:0/22:6(4Z,7Z,10Z,13Z,16Z,19Z))	0.880951	1.84159	0.0650274	0.251522
Neg_Method	PA 40:2; [M-H]-; GPA(20:1(11E)/20:1(11E))	0.239618	1.18068	0.0592078	0.178438	Neg_Method	PA 40:2; [M-H]-; GPA(20:1(11E)/20:1(11E))	0.445586	1.36187	0.109881	0.322283
Neg_Method	PC 40:1; [M-CH3]-; GPCho(20:0/20:1(11E))	0.0945463	1.06773	0.612053	0.761588	Neg_Method	PC 40:1; [M-CH3]-; GPCho(20:0/20:1(11E))	0.625283	1.54251	0.18015	0.424225
Neg_Method	PC 40:7; [M-CH3]-; GPCho(18:1(11E)/22:6(4Z,7Z,10Z,13Z,16Z,19Z))	-0.18761	0.878059	0.542007	0.711486	Neg_Method	PC 40:7; [M-CH3]-; GPCho(18:1(11E)/22:6(4Z,7Z,10Z,13Z,16Z,19Z))	-0.101514	0.932055	0.739404	0.865265
Neg_Method	PE 35:0; [M-H]-; GPEtn(16:0/19:0)	-0.684615	0.622172	0.109179	0.265668	Neg_Method	PE 35:0; [M-H]-; GPEtn(16:0/19:0)	-0.464786	0.724578	0.0252378	0.168338
Neg_Method	plasmenyl-PE 36:1; [M-H]-; PE(P-18:0/18:1(11E))	-0.0259522	0.982172	0.952863	0.97741	Neg_Method	plasmenyl-PE 36:1; [M-H]-; PE(P-18:0/18:1(11E))	0.116036	1.08375	0.696983	0.843658
Neg_Method	PS 32:1; [M-H]-; GPSer(16:0/16:1(7Z))	0.688009	1.61106	0.000502077	0.0103083	Neg_Method	PS 32:1; [M-H]-; GPSer(16:0/16:1(7Z))	-0.0980055	0.934324	0.712537	0.853486
Neg_Method	PI 40:3; [M-H]-; GPIns(20:1(11E)/20:2(11Z,14Z))	0.30196	1.23282	0.346463	0.542613	Neg_Method	PI 40:3; [M-H]-; GPIns(20:1(11E)/20:2(11Z,14Z))	0.132613	1.09628	0.667497	0.824334
Neg_Method	PC 35:2; [M-Ac-H]-; GPCho(17:2(9Z,12Z)/18:0)	0.178684	1.13185	0.28265	0.48234	Neg_Method	PC 35:2; [M-Ac-H]-; GPCho(17:2(9Z,12Z)/18:0)	-0.0200643	0.986189	0.89286	0.947672
Neg_Method	PE 46:4; [M-H]-; GPEtn(20:4(5E,8E,11E,14E)/26:0)	0.652432	1.57182	0.061728	0.183508	Neg_Method	PE 46:4; [M-H]-; GPEtn(20:4(5E,8E,11E,14E)/26:0)	1.09626	2.138	0.0162706	0.130363	acylcarnitine
Neg_Method	PC 37:3; [M-Ac-H]-; GPCho(17:1(9Z)/20:2(11Z,14Z))	0.560839	1.47513	0.0111296	0.0664738	Neg_Method	PC 37:3; [M-Ac-H]-; GPCho(17:1(9Z)/20:2(11Z,14Z))	0.618007	1.53475	0.0658049	0.252724
Neg_Method	PS 42:6; [M-H]-; GPSer(20:0/22:6(4Z,7Z,10Z,13Z,16Z,19Z))	0.208081	1.15515	0.373782	0.56519	Neg_Method	PS 42:6; [M-H]-; GPSer(20:0/22:6(4Z,7Z,10Z,13Z,16Z,19Z))	0.903536	1.87064	0.141276	0.369058
Neg_Method	PC 29:1; [M-Ac-H]-; GPCho(11:0/18:1(11E))	0.615787	1.53239	0.0105811	0.0649702	Neg_Method	PC 29:1; [M-Ac-H]-; GPCho(11:0/18:1(11E))	0.578758	1.49356	0.0484634	0.216498
Neg_Method	PE 46:1; [M-H]-; GPEtn(20:1(11E)/26:0)	-0.161247	0.894252	0.22267	0.41502	Neg_Method	PE 46:1; [M-H]-; GPEtn(20:1(11E)/26:0)	0.888757	1.85158	0.0406685	0.210387
Neg_Method	PC 35:2; [M-Ac-H]-; GPCho(15:1(9Z)/20:1(11E))	0.0583043	1.04124	0.525272	0.700007	Neg_Method	PC 35:2; [M-Ac-H]-; GPCho(15:1(9Z)/20:1(11E))	0.827278	1.77433	0.0411717	0.211161
Neg_Method	PC 27:1; [M-Ac-H]-; GPCho(11:0/16:1(7Z))	0.257806	1.19566	0.473495	0.652856	Neg_Method	PC 27:1; [M-Ac-H]-; GPCho(11:0/16:1(7Z))	0.52302	1.43696	0.260064	0.513814
Neg_Method	PC 32:0; [M+HCOO]-; GPCho(16:0/16:0)	0.252012	1.19087	0.677943	0.80839	Neg_Method	PC 32:0; [M+HCOO]-; GPCho(16:0/16:0)	0.641557	1.56001	0.1302	0.350579
Neg_Method	PC 40:5; [M+HCOO]-; GPCho(20:2(11Z,14Z)/20:3(5Z,8Z,11Z))	0.50071	1.41491	0.228453	0.421611	Neg_Method	PC 40:5; [M+HCOO]-; GPCho(20:2(11Z,14Z)/20:3(5Z,8Z,11Z))	0.334595	1.26102	0.4614	0.680449
Neg_Method	PE 46:5; [M-H]-; GPEtn(22:5(4Z,7Z,10Z,13Z,16Z)/24:0)	0.266114	1.20256	0.289613	0.489057	Neg_Method	PE 46:5; [M-H]-; GPEtn(22:5(4Z,7Z,10Z,13Z,16Z)/24:0)	0.884165	1.8457	0.00149905	0.055689
Neg_Method	PC 44:5; [M-Ac-H]-; GPCho(20:4(5E,8E,11E,14E)/24:1(15Z))	0.116943	1.08443	0.364927	0.556281	Neg_Method	PC 44:5; [M-Ac-H]-; GPCho(20:4(5E,8E,11E,14E)/24:1(15Z))	-0.163952	0.892577	0.760607	0.874475
Neg_Method	PC 34:2; [M+HCOO]-; GPCho(16:0/18:2(2E,4E))	0.0724281	1.05148	0.677789	0.80839	Neg_Method	PC 34:2; [M+HCOO]-; GPCho(16:0/18:2(2E,4E))	0.415144	1.33343	0.0143435	0.122386
Neg_Method	CL 78:13; [M-2H](2-); CL(16:1/18:1/22:5/22:6)	-0.164387	0.892307	0.388201	0.572054	Neg_Method	CL 78:13; [M-2H](2-); CL(16:1/18:1/22:5/22:6)	-0.106348	0.928937	0.762982	0.875597
Neg_Method	CL 68:7; [M-2H](2-); CL(16:1/18:2/16:1/18:3)	0.283652	1.21727	0.0422782	0.149863	Neg_Method	CL 68:7; [M-2H](2-); CL(16:1/18:2/16:1/18:3)	0.411318	1.3299	0.0812531	0.278764
Neg_Method	MGDG 38:2; [M-H]-; MGDG(18:1(11E)/20:1(11E))	0.130035	1.09432	0.0448589	0.155938	Neg_Method	MGDG 38:2; [M-H]-; MGDG(18:1(11E)/20:1(11E))	-0.382894	0.766898	0.0986507	0.302633
Neg_Method	PC 44:3; [M-Ac-H]-; GPCho(18:1(11E)/26:2(5E,9Z))	-0.00369105	0.997445	0.968774	0.982229	Neg_Method	PC 44:3; [M-Ac-H]-; GPCho(18:1(11E)/26:2(5E,9Z))	1.45847	2.74816	0.00122654	0.0488387
Neg_Method	PC 40:5; [M+HCOO]-; GPCho(20:1(11E)/20:4(5E,8E,11E,14E))	-0.200788	0.870075	0.440308	0.62557	Neg_Method	PC 40:5; [M+HCOO]-; GPCho(20:1(11E)/20:4(5E,8E,11E,14E))	0.0315191	1.02209	0.930785	0.96435
Neg_Method	PA 36:1; [M-H]-; GPA(18:0/18:1(11E))	0.379448	1.30084	0.061004	0.181846	Neg_Method	PA 36:1; [M-H]-; GPA(18:0/18:1(11E))	-0.462615	0.72567	0.117043	0.331453
Neg_Method	lysoPE 18:0; [M-H]-; PE(P-18:0/0:0)	0.0647986	1.04594	0.764535	0.866034	Neg_Method	lysoPE 18:0; [M-H]-; PE(P-18:0/0:0)	-0.0631869	0.957147	0.817514	0.90881
Neg_Method	PC 42:5; [M-CH3]-; GPCho(22:4(7Z,10Z,13Z,16Z)/20:1(11E))	-0.333754	0.793469	0.0333612	0.129312	Neg_Method	PC 42:5; [M-CH3]-; GPCho(22:4(7Z,10Z,13Z,16Z)/20:1(11E))	0.369199	1.29164	0.391656	0.630587
Neg_Method	PC 38:0; [M-Ac-H]-; GPCho(14:0/24:0)	-0.18249	0.881181	0.30349	0.50116	Neg_Method	PC 38:0; [M-Ac-H]-; GPCho(14:0/24:0)	0.804958	1.74709	0.0176447	0.136683
Neg_Method	plasmenyl-PE 34:3; [M-H]-; PE(P-16:0/18:3(6Z,9Z,12Z))	0.441311	1.35784	0.0243509	0.10595	Neg_Method	plasmenyl-PE 34:3; [M-H]-; PE(P-16:0/18:3(6Z,9Z,12Z))	0.136353	1.09912	0.564176	0.759632
Neg_Method	PE 37:0; [M-H]-; GPEtn(18:0/19:0)	0.365069	1.28794	0.302567	0.50116	Neg_Method	PE 37:0; [M-H]-; GPEtn(18:0/19:0)	0.443623	1.36002	0.248915	0.507879
Neg_Method	PC 34:1; [M-Ac-H]-; GPCho(16:1(7Z)/18:0)	0.458154	1.37378	0.163139	0.342984	Neg_Method	PC 34:1; [M-Ac-H]-; GPCho(16:1(7Z)/18:0)	0.167382	1.12302	0.663688	0.821173
Neg_Method	PC 28:0; [M+HCOO]-; GPCho(12:0/16:0)	0.107141	1.07709	0.573385	0.732906	Neg_Method	PC 28:0; [M+HCOO]-; GPCho(12:0/16:0)	0.585696	1.50076	0.00533869	0.0855493
Neg_Method	PC 35:0; [M-Ac-H]-; GPCho(12:0/23:0)	0.20362	1.15158	0.521386	0.695535	Neg_Method	PC 35:0; [M-Ac-H]-; GPCho(12:0/23:0)	0.239701	1.18075	0.546782	0.749188
Neg_Method	PE 42:2; [M-H]-; GPEtn(18:1(11E)/24:1(15Z))	0.351475	1.27586	0.000197492	0.00632938	Neg_Method	PE 42:2; [M-H]-; GPEtn(18:1(11E)/24:1(15Z))	0.38561	1.30641	0.0172173	0.13547
Neg_Method	PE 42:2; [M-H]-; GPEtn(20:1(11E)/22:1(13Z))	0.376017	1.29775	0.000191102	0.0062777	Neg_Method	PE 42:2; [M-H]-; GPEtn(20:1(11E)/22:1(13Z))	0.173123	1.1275	0.333116	0.584774
Neg_Method	MGDG 36:0; [M-H]-; MGDG(16:0/20:0)	0.11477	1.0828	0.129294	0.294952	Neg_Method	MGDG 36:0; [M-H]-; MGDG(16:0/20:0)	0.0202858	1.01416	0.915664	0.959136
Neg_Method	CL 70:3; [M-2H](2-); CL(16:0/18:1/18:0/18:2)	-0.721444	0.60649	5.48118e-05	0.00307945	Neg_Method	CL 70:3; [M-2H](2-); CL(16:0/18:1/18:0/18:2)	0.643375	1.56198	0.00901198	0.104794
Neg_Method	plasmenyl-PE 36:3; [M-H]-; PE(P-16:0/20:3(5Z,8Z,11Z))	0.394072	1.3141	0.0245639	0.106525	Neg_Method	plasmenyl-PE 36:3; [M-H]-; PE(P-16:0/20:3(5Z,8Z,11Z))	0.217417	1.16265	0.472148	0.688571
Neg_Method	PE 46:2; [M-H]-; GPEtn(20:1(11E)/26:1(5Z))	0.241463	1.18219	0.0316961	0.124263	Neg_Method	PE 46:2; [M-H]-; GPEtn(20:1(11E)/26:1(5Z))	0.790298	1.72943	0.0151061	0.127361
Neg_Method	plasmenyl-PE 40:2; [M-H]-; PE(P-18:0/22:2(13Z,16Z))	0.257887	1.19573	0.208004	0.394968	Neg_Method	plasmenyl-PE 40:2; [M-H]-; PE(P-18:0/22:2(13Z,16Z))	0.187027	1.13842	0.466803	0.683811
Neg_Method	PI 40:4; [M-H]-; GPIns(20:0/20:4(5E,8E,11E,14E))	0.114376	1.08251	0.602191	0.755759	Neg_Method	PI 40:4; [M-H]-; GPIns(20:0/20:4(5E,8E,11E,14E))	0.573362	1.48799	0.0834854	0.28279
Neg_Method	PA 40:1; [M-H]-; GPA(20:0/20:1(11E))	0.117162	1.0846	0.581768	0.739307	Neg_Method	PA 40:1; [M-H]-; GPA(20:0/20:1(11E))	0.246573	1.18639	0.648398	0.810651
Neg_Method	CL 70:4; [M-2H](2-); CL(18:0/18:2/18:1/16:1)	-0.792162	0.577478	0.000339689	0.00811549	Neg_Method	CL 70:4; [M-2H](2-); CL(18:0/18:2/18:1/16:1)	0.648644	1.56769	0.0336641	0.187522
Neg_Method	PA 40:7; [M-H]-; GPA(18:1(11E)/22:6(4Z,7Z,10Z,13Z,16Z,19Z))	0.400094	1.31959	0.0540746	0.171131	Neg_Method	PA 40:7; [M-H]-; GPA(18:1(11E)/22:6(4Z,7Z,10Z,13Z,16Z,19Z))	0.259479	1.19705	0.347702	0.596449
Neg_Method	PE 38:1; [M-H]-; GPEtn(18:0/20:1(11E))	-0.194711	0.873748	0.172846	0.353275	Neg_Method	PE 38:1; [M-H]-; GPEtn(18:0/20:1(11E))	0.339066	1.26494	0.27124	0.527233
Neg_Method	CL 70:4; [M-2H](2-); CL(16:1/18:2/18:1/18:0)	-0.659664	0.633025	3.97747e-05	0.00248876	Neg_Method	CL 70:4; [M-2H](2-); CL(16:1/18:2/18:1/18:0)	0.714213	1.64059	0.00561045	0.0877634
Neg_Method	PC 22:1; [M+HCOO]-; GPCho(2:0/20:1(11E))	0.0416548	1.02929	0.703378	0.827429	Neg_Method	PC 22:1; [M+HCOO]-; GPCho(2:0/20:1(11E))	-0.0981453	0.934233	0.722785	0.859493
Neg_Method	CL 78:6; [M-2H](2-); CL(18:1/20:2/20:1/20:2)	0.138515	1.10077	0.695506	0.821848	Neg_Method	CL 78:6; [M-2H](2-); CL(18:1/20:2/20:1/20:2)	0.0988201	1.0709	0.782278	0.887481
Neg_Method	CL 74:3; [M-2H](2-); CL(18:0/20:0/18:1/18:2)	0.12987	1.0942	0.321111	0.516997	Neg_Method	CL 74:3; [M-2H](2-); CL(18:0/20:0/18:1/18:2)	0.211979	1.15828	0.264258	0.517488
Neg_Method	PE 35:2; [M-H]-; GPEtn(17:1(9Z)/18:1(11E))	0.0281548	1.01971	0.896835	0.947153	Neg_Method	PE 35:2; [M-H]-; GPEtn(17:1(9Z)/18:1(11E))	0.160388	1.11759	0.51828	0.730094
Neg_Method	lysoPE 18:1; [M-H]-; PE(18:1(11E)/0:0)	-0.0129923	0.991035	0.96057	0.97911	Neg_Method	lysoPE 18:1; [M-H]-; PE(18:1(11E)/0:0)	0.49783	1.41209	0.194158	0.442923
Neg_Method	PC 20:0; [M+HCOO]-; GPCho(2:0/18:0)	0.823941	1.77023	0.00231468	0.0279036	Neg_Method	PC 20:0; [M+HCOO]-; GPCho(2:0/18:0)	1.0985	2.14131	0.000151893	0.0345083
Neg_Method	PC 36:2; [M-Ac-H]-; GPCho(18:1(11E)/18:1(11E))	0.986869	1.98188	0.0162602	0.0854635	Neg_Method	PC 36:2; [M-Ac-H]-; GPCho(18:1(11E)/18:1(11E))	0.155804	1.11404	0.598477	0.779384
Neg_Method	plasmenyl-PE 38:2; [M-H]-; PE(P-18:0/20:2(11Z,14Z))	0.0522313	1.03687	0.86408	0.932185	Neg_Method	plasmenyl-PE 38:2; [M-H]-; PE(P-18:0/20:2(11Z,14Z))	0.0842047	1.0601	0.70482	0.849208
Neg_Method	PC 36:0; [M-Ac-H]-; GPCho(16:0/20:0)	0.205288	1.15292	0.449431	0.632283	Neg_Method	PC 36:0; [M-Ac-H]-; GPCho(16:0/20:0)	0.0606109	1.04291	0.860583	0.931029
Neg_Method	CL 70:4; [M-2H](2-); CL(16:1/18:1/18:1/18:1)	-0.765931	0.588074	0.000482861	0.0102335	Neg_Method	CL 70:4; [M-2H](2-); CL(16:1/18:1/18:1/18:1)	0.549837	1.46392	0.0324248	0.183647
Neg_Method	plasmenyl-PE 40:1; [M-H]-; PE(P-20:0/20:1(11E))	-0.0111814	0.99228	0.806251	0.890264	Neg_Method	plasmenyl-PE 40:1; [M-H]-; PE(P-20:0/20:1(11E))	-0.139066	0.908107	0.463507	0.68203
Neg_Method	PC 40:4; [M+HCOO]-; GPCho(20:0/20:4(5E,8E,11E,14E))	-0.0231992	0.984048	0.870586	0.9346	Neg_Method	PC 40:4; [M+HCOO]-; GPCho(20:0/20:4(5E,8E,11E,14E))	0.79139	1.73074	0.0300509	0.180484
Neg_Method	PC 37:0; [M-Ac-H]-; GPCho(17:0/20:0)	-0.102167	0.931633	0.46896	0.650014	Neg_Method	PC 37:0; [M-Ac-H]-; GPCho(17:0/20:0)	0.226685	1.17014	0.299186	0.554486
Neg_Method	CL 76:4; [M-2H](2-); CL(18:0/18:1/20:1/20:2)	-0.00591935	0.995905	0.95889	0.979007	Neg_Method	CL 76:4; [M-2H](2-); CL(18:0/18:1/20:1/20:2)	0.247802	1.1874	0.280443	0.536897
Neg_Method	plasmenyl-PE 40:1; [M-H]-; PE(P-18:0/22:1(13Z))	-0.00339447	0.99765	0.939303	0.970866	Neg_Method	plasmenyl-PE 40:1; [M-H]-; PE(P-18:0/22:1(13Z))	-0.129207	0.914334	0.501454	0.718277
Neg_Method	PC 44:2; [M-CH3]-; GPCho(26:1(5Z)/18:1(11E))	-0.0202376	0.98607	0.89263	0.946421	Neg_Method	PC 44:2; [M-CH3]-; GPCho(26:1(5Z)/18:1(11E))	0.734128	1.66339	0.0421648	0.211468
Neg_Method	PE 36:7; [M-H]-; GPEtn(14:1(9Z)/22:6(4Z,7Z,10Z,13Z,16Z,19Z))	0.294531	1.22649	0.1959	0.383055	Neg_Method	PE 36:7; [M-H]-; GPEtn(14:1(9Z)/22:6(4Z,7Z,10Z,13Z,16Z,19Z))	-0.411041	0.752081	0.319219	0.573886
Neg_Method	CL 72:6; [M-2H](2-); CL(18:1/18:2/18:1/18:2)	0.334511	1.26095	0.0562575	0.175171	Neg_Method	CL 72:6; [M-2H](2-); CL(18:1/18:2/18:1/18:2)	-0.11791	0.921522	0.454557	0.678662
Neg_Method	PE 44:3; [M-H]-; GPEtn(20:2(11Z,14Z)/24:1(15Z))	0.472863	1.38786	0.164322	0.34435	Neg_Method	PE 44:3; [M-H]-; GPEtn(20:2(11Z,14Z)/24:1(15Z))	1.13487	2.19599	0.024745	0.166103
Neg_Method	PG 38:1; [M-H]-; GPGro(18:0/20:1(11E))	0.0811137	1.05783	0.513815	0.689635	Neg_Method	PG 38:1; [M-H]-; GPGro(18:0/20:1(11E))	0.658229	1.57814	0.0159187	0.129118
Neg_Method	PE 36:2; [M-H]-; GPEtn(18:0/18:2(2E,4E))	0.560347	1.47462	0.115942	0.275994	Neg_Method	PE 36:2; [M-H]-; GPEtn(18:0/18:2(2E,4E))	0.0488083	1.03441	0.831232	0.917847
Neg_Method	PG 44:8; [M-H]-; GPGro(22:2(13Z,16Z)/22:6(4Z,7Z,10Z,13Z,16Z,19Z))	-0.381463	0.767659	0.00239182	0.028314	Neg_Method	PG 44:8; [M-H]-; GPGro(22:2(13Z,16Z)/22:6(4Z,7Z,10Z,13Z,16Z,19Z))	0.331567	1.25838	0.480741	0.69618
Neg_Method	PC 28:0; [M-Ac-H]-; GPCho(14:0/14:0)	0.213627	1.1596	0.142711	0.314108	Neg_Method	PC 28:0; [M-Ac-H]-; GPCho(14:0/14:0)	0.708722	1.63436	0.00405277	0.0808391
Neg_Method	CL 74:6; [M-2H](2-); CL(16:0/18:1/20:2/20:3)	0.193003	1.14314	0.2738	0.471525	Neg_Method	CL 74:6; [M-2H](2-); CL(16:0/18:1/20:2/20:3)	0.200019	1.14871	0.420105	0.651733
Neg_Method	PI 39:4; [M-H]-; GPIns(19:0/20:4(5E,8E,11E,14E))	-0.0157158	0.989166	0.934445	0.970866	Neg_Method	PI 39:4; [M-H]-; GPIns(19:0/20:4(5E,8E,11E,14E))	0.426232	1.34372	0.251357	0.510514
Neg_Method	CL 66:2; [M-2H](2-); CL(16:0/16:1/16:0/18:1)	-0.26573	0.831778	0.447616	0.631623	Neg_Method	CL 66:2; [M-2H](2-); CL(16:0/16:1/16:0/18:1)	0.133448	1.09691	0.582717	0.771173
Neg_Method	PC 38:3; [M+HCOO]-; GPCho(18:0/20:3(5Z,8Z,11Z))	-0.133538	0.911593	0.464671	0.645799	Neg_Method	PC 38:3; [M+HCOO]-; GPCho(18:0/20:3(5Z,8Z,11Z))	0.175049	1.129	0.624827	0.794259
Neg_Method	PC 22:0; [M+HCOO]-; GPCho(2:0/20:0)	0.126911	1.09195	0.321561	0.516997	Neg_Method	PC 22:0; [M+HCOO]-; GPCho(2:0/20:0)	0.906162	1.87405	0.00868016	0.10468
Neg_Method	PI 38:2; [M-H]-; GPIns(18:0/20:2(11Z,14Z))	0.438425	1.35512	0.0498577	0.162654	Neg_Method	PI 38:2; [M-H]-; GPIns(18:0/20:2(11Z,14Z))	0.626449	1.54376	0.0606333	0.245145
Neg_Method	PI 37:4; [M-H]-; GPIns(15:0/22:4(7Z,10Z,13Z,16Z))	0.650233	1.56942	0.00447607	0.0386582	Neg_Method	PI 37:4; [M-H]-; GPIns(15:0/22:4(7Z,10Z,13Z,16Z))	0.629046	1.54654	0.0532317	0.227375
Neg_Method	PG 36:2; [M-H]-; GPGro(16:0/20:2(11Z,14Z))	0.647782	1.56676	8.66477e-06	0.00125833	Neg_Method	PG 36:2; [M-H]-; GPGro(16:0/20:2(11Z,14Z))	0.13834	1.10064	0.592296	0.774562
Neg_Method	PC 33:0; [M-Ac-H]-; GPCho(16:0/17:0)	-0.710028	0.611308	0.286917	0.486654	Neg_Method	PC 33:0; [M-Ac-H]-; GPCho(16:0/17:0)	-0.151587	0.90026	0.792957	0.892624
Neg_Method	PC 46:0; [M+HCOO]-; GPCho(21:0/25:0)	0.365891	1.28868	0.2874	0.486654	Neg_Method	PC 46:0; [M+HCOO]-; GPCho(21:0/25:0)	0.594229	1.50967	0.0869884	0.287193
Neg_Method	PA 42:2; [M-H]-; GPA(20:1(11E)/22:1(13Z))	0.0750197	1.05338	0.299212	0.498308	Neg_Method	PA 42:2; [M-H]-; GPA(20:1(11E)/22:1(13Z))	0.0271005	1.01896	0.867541	0.933826
Neg_Method	PC 28:0; [M-CH3]-; GPCho(14:0/14:0)	-0.439915	0.737178	0.114166	0.273634	Neg_Method	PC 28:0; [M-CH3]-; GPCho(14:0/14:0)	-0.220506	0.858264	0.151835	0.384416
Neg_Method	PE 44:4; [M-H]-; GPEtn(20:4(5E,8E,11E,14E)/24:0)	0.012151	1.00846	0.836516	0.916326	Neg_Method	PE 44:4; [M-H]-; GPEtn(20:4(5E,8E,11E,14E)/24:0)	0.0453086	1.0319	0.866176	0.933679
Neg_Method	CL 76:2; [M-2H](2-); CL(18:0/18:1/20:0/20:1)	-0.0216759	0.985088	0.880028	0.938121	Neg_Method	CL 76:2; [M-2H](2-); CL(18:0/18:1/20:0/20:1)	0.234682	1.17665	0.277175	0.534813
Neg_Method	PE 30:1; [M-H]-; GPEtn(14:0/16:1(7Z))	-0.0260822	0.982084	0.941572	0.971898	Neg_Method	PE 30:1; [M-H]-; GPEtn(14:0/16:1(7Z))	0.127725	1.09257	0.280687	0.536897
Neg_Method	CL 78:6; [M-2H](2-); CL(20:1/18:0/20:2/20:3)	0.16906	1.12433	0.242693	0.436848	Neg_Method	CL 78:6; [M-2H](2-); CL(20:1/18:0/20:2/20:3)	0.00440253	1.00306	0.980988	0.99615
Neg_Method	CL 62:0; [M-2H](2-); CL(16:0/14:0/16:0/16:0)	-0.387677	0.764359	0.171839	0.352257	Neg_Method	CL 62:0; [M-2H](2-); CL(16:0/14:0/16:0/16:0)	-0.0441257	0.969877	0.781961	0.887481
Neg_Method	plasmenyl-PE 38:3; [M-H]-; PE(P-18:0/20:3(5Z,8Z,11Z))	0.375144	1.29697	0.20377	0.389744	Neg_Method	plasmenyl-PE 38:3; [M-H]-; PE(P-18:0/20:3(5Z,8Z,11Z))	0.320005	1.24834	0.305412	0.56285
Neg_Method	CL 68:1; [M-2H](2-); CL(18:0/14:0/18:0/18:1)	0.182541	1.13488	0.643323	0.780933	Neg_Method	CL 68:1; [M-2H](2-); CL(18:0/14:0/18:0/18:1)	-0.233628	0.850494	0.325233	0.577378
Neg_Method	PC 39:5; [M-Ac-H]-; GPCho(17:1(9Z)/22:4(7Z,10Z,13Z,16Z))	0.412212	1.33072	0.0359837	0.135093	Neg_Method	PC 39:5; [M-Ac-H]-; GPCho(17:1(9Z)/22:4(7Z,10Z,13Z,16Z))	0.251285	1.19027	0.00939499	0.106423
Neg_Method	PC 40:2; [M-Ac-H]-; GPCho(20:1(11E)/20:1(11E))	0.0128585	1.00895	0.938057	0.970866	Neg_Method	PC 40:2; [M-Ac-H]-; GPCho(20:1(11E)/20:1(11E))	-0.160465	0.894737	0.64459	0.808198
Neg_Method	CL 72:1; [M-2H](2-); CL(18:0/18:0/18:0/18:1)	0.222918	1.16709	0.117021	0.277056	Neg_Method	CL 72:1; [M-2H](2-); CL(18:0/18:0/18:0/18:1)	0.329675	1.25673	0.236205	0.4896
Neg_Method	PA 36:4; [M-H]-; GPA(16:0/20:4(5E,8E,11E,14E))	-0.33501	0.792779	0.440108	0.62557	Neg_Method	PA 36:4; [M-H]-; GPA(16:0/20:4(5E,8E,11E,14E))	-0.578245	0.669778	0.262522	0.515627
Neg_Method	PE 42:2; [M-H]-; GPEtn(18:2(2E,4E)/24:0)	0.379096	1.30053	0.000272097	0.00701051	Neg_Method	PE 42:2; [M-H]-; GPEtn(18:2(2E,4E)/24:0)	0.108164	1.07786	0.566585	0.759632
Neg_Method	PG 33:0; [M-H]-; GPGro(16:0/17:0)	-0.701544	0.614914	0.0192477	0.0930709	Neg_Method	PG 33:0; [M-H]-; GPGro(16:0/17:0)	0.667946	1.58881	0.128734	0.348241
Neg_Method	PA 40:6; [M-H]-; GPA(18:0/22:6(4Z,7Z,10Z,13Z,16Z,19Z))	0.153214	1.11204	0.363103	0.555434	Neg_Method	PA 40:6; [M-H]-; GPA(18:0/22:6(4Z,7Z,10Z,13Z,16Z,19Z))	0.220566	1.16519	0.216339	0.472598
Neg_Method	PG 33:0; [M-H]-; GPGro(15:0/18:0)	-0.754911	0.592583	0.00946426	0.0615646	Neg_Method	PG 33:0; [M-H]-; GPGro(15:0/18:0)	0.719297	1.64638	0.0909539	0.290081
Neg_Method	PC 18:0; [M+HCOO]-; GPCho(2:0/16:0)	0.718912	1.64594	0.000387727	0.00893813	Neg_Method	PC 18:0; [M+HCOO]-; GPCho(2:0/16:0)	0.999869	1.99982	0.000397562	0.037314
Neg_Method	PC 28:1; [M-CH3]-; GPCho(12:0/16:1(7Z))	-0.0285282	0.98042	0.911921	0.957845	Neg_Method	PC 28:1; [M-CH3]-; GPCho(12:0/16:1(7Z))	0.0727102	1.05169	0.552875	0.752648
Neg_Method	PC 37:2; [M-CH3]-; GPCho(19:0/18:2(2E,4E))	1.75905	3.38475	0.167649	0.347711	Neg_Method	PC 37:2; [M-CH3]-; GPCho(19:0/18:2(2E,4E))	-0.831013	0.562134	0.113485	0.330642
Neg_Method	PE 31:1; [M-H]-; GPEtn(14:0/17:1(9Z))	-0.142887	0.905705	0.126839	0.292398	Neg_Method	PE 31:1; [M-H]-; GPEtn(14:0/17:1(9Z))	-0.296236	0.814374	0.206777	0.461354
Neg_Method	PI 38:5; [M-H]-; GPIns(18:1(11E)/20:4(5E,8E,11E,14E))	0.717383	1.6442	0.114327	0.273634	Neg_Method	PI 38:5; [M-H]-; GPIns(18:1(11E)/20:4(5E,8E,11E,14E))	0.287899	1.22086	0.516576	0.729087
Neg_Method	PC 39:5; [M-Ac-H]-; GPCho(17:0/22:5(4Z,7Z,10Z,13Z,16Z))	0.487382	1.4019	0.122924	0.28588	Neg_Method	PC 39:5; [M-Ac-H]-; GPCho(17:0/22:5(4Z,7Z,10Z,13Z,16Z))	0.294646	1.22658	0.122176	0.340125
Neg_Method	CL 78:13; [M-2H](2-); CL(18:1/18:2/22:6/20:4)	0.86916	1.8266	0.00118364	0.0174752	Neg_Method	CL 78:13; [M-2H](2-); CL(18:1/18:2/22:6/20:4)	-0.996976	0.501049	0.0393164	0.208681
Neg_Method	PI 38:6; [M-H]-; GPIns(16:0/22:6(4Z,7Z,10Z,13Z,16Z,19Z))	-0.0129411	0.99107	0.933843	0.970866	Neg_Method	PI 38:6; [M-H]-; GPIns(16:0/22:6(4Z,7Z,10Z,13Z,16Z,19Z))	0.652427	1.57181	0.0711644	0.263409
Neg_Method	PC 33:0; [M-CH3]-; GPCho(16:0/17:0)	0.300631	1.23168	0.137326	0.304809	Neg_Method	PC 33:0; [M-CH3]-; GPCho(16:0/17:0)	0.219242	1.16412	0.245108	0.50167
Neg_Method	PS 35:1; [M-H]-; GPSer(17:0/18:1(11E))	-0.346104	0.786706	0.342671	0.54054	Neg_Method	PS 35:1; [M-H]-; GPSer(17:0/18:1(11E))	-0.401975	0.756822	0.073465	0.265201
Neg_Method	PC 44:6; [M-CH3]-; GPCho(22:4(7Z,10Z,13Z,16Z)/22:2(13Z,16Z))	-0.297766	0.813511	0.112168	0.269942	Neg_Method	PC 44:6; [M-CH3]-; GPCho(22:4(7Z,10Z,13Z,16Z)/22:2(13Z,16Z))	0.242332	1.1829	0.530485	0.739996
Neg_Method	PC 29:0; [M+HCOO]-; GPCho(13:0/16:0)	-0.153184	0.899263	0.696656	0.822467	Neg_Method	PC 29:0; [M+HCOO]-; GPCho(13:0/16:0)	0.626834	1.54417	0.160385	0.394052
Neg_Method	CL 72:1; [M-2H](2-); CL(16:0/20:0/18:0/18:1)	0.140642	1.1024	0.55985	0.725449	Neg_Method	CL 72:1; [M-2H](2-); CL(16:0/20:0/18:0/18:1)	0.555767	1.46995	0.190079	0.437901
Neg_Method	PS 37:1; [M-H]-; GPSer(18:1(11E)/19:0)	0.457249	1.37292	0.0551077	0.173233	Neg_Method	PS 37:1; [M-H]-; GPSer(18:1(11E)/19:0)	0.384537	1.30544	0.215097	0.472565
Neg_Method	plasmenyl-PE 34:1; [M-H]-; PE(P-18:0/16:1(7Z))	0.306514	1.23672	0.165622	0.344892	Neg_Method	plasmenyl-PE 34:1; [M-H]-; PE(P-18:0/16:1(7Z))	1.45172	2.73535	0.376907	0.618297
Neg_Method	PC 44:4; [M-Ac-H]-; GPCho(20:3(5Z,8Z,11Z)/24:1(15Z))	0.0943853	1.06761	0.464936	0.645799	Neg_Method	PC 44:4; [M-Ac-H]-; GPCho(20:3(5Z,8Z,11Z)/24:1(15Z))	0.417112	1.33525	0.051371	0.222044
Neg_Method	MGDG 38:2; [M-H]-; MGDG(18:0/20:2(11Z,14Z))	0.35212	1.27643	0.172873	0.353275	Neg_Method	MGDG 38:2; [M-H]-; MGDG(18:0/20:2(11Z,14Z))	0.00682539	1.00474	0.981828	0.996233
Neg_Method	plasmenyl-PE 35:0; [M-H]-; PE(P-18:0/17:0)	0.502878	1.41704	0.108962	0.265632	Neg_Method	plasmenyl-PE 35:0; [M-H]-; PE(P-18:0/17:0)	-0.27733	0.825117	0.257348	0.513814
Neg_Method	PC 33:0; [M-Ac-H]-; GPCho(15:0/18:0)	0.351377	1.27578	0.0351552	0.133509	Neg_Method	PC 33:0; [M-Ac-H]-; GPCho(15:0/18:0)	0.114055	1.08227	0.451949	0.678662
Neg_Method	PC 31:0; [M-CH3]-; GPCho(16:0/15:0)	-0.413071	0.751023	0.0521013	0.167387	Neg_Method	PC 31:0; [M-CH3]-; GPCho(16:0/15:0)	0.667214	1.588	0.028778	0.176702
Neg_Method	CL 76:0; [M-2H](2-); CL(16:0/18:0/20:0/22:0)	0.0603485	1.04272	0.594768	0.751466	Neg_Method	CL 76:0; [M-2H](2-); CL(16:0/18:0/20:0/22:0)	-0.0911326	0.938785	0.543011	0.746357
Neg_Method	PE 30:0; [M-H]-; GPEtn(14:0/16:0)	-0.223302	0.856603	0.17724	0.360517	Neg_Method	PE 30:0; [M-H]-; GPEtn(14:0/16:0)	-0.36582	0.776027	0.0216507	0.150524
Neg_Method	PA 32:2; [M-H]-; GPA(14:1(9Z)/18:1(11E))	-0.430023	0.74225	0.00261601	0.030153	Neg_Method	PA 32:2; [M-H]-; GPA(14:1(9Z)/18:1(11E))	0.25647	1.19455	0.206802	0.461354
Neg_Method	PC 35:2; [M+HCOO]-; GPCho(17:1(9Z)/18:1(11E))	0.0749746	1.05334	0.769289	0.868331	Neg_Method	PC 35:2; [M+HCOO]-; GPCho(17:1(9Z)/18:1(11E))	0.390169	1.31055	0.435618	0.66481
Neg_Method	PA 35:0; [M-H]-; GPA(17:0/18:0)	0.197218	1.14649	0.343217	0.540751	Neg_Method	PA 35:0; [M-H]-; GPA(17:0/18:0)	0.137864	1.10028	0.446233	0.673966
Neg_Method	PA 38:6; [M-H]-; GPA(16:0/22:6(4Z,7Z,10Z,13Z,16Z,19Z))	0.16909	1.12435	0.628439	0.769971	Neg_Method	PA 38:6; [M-H]-; GPA(16:0/22:6(4Z,7Z,10Z,13Z,16Z,19Z))	-0.503102	0.705588	0.0577071	0.236222
Neg_Method	PS 42:3; [M-H]-; GPSer(20:3(5Z,8Z,11Z)/22:0)	0.451716	1.36767	0.416483	0.600723	Neg_Method	PS 42:3; [M-H]-; GPSer(20:3(5Z,8Z,11Z)/22:0)	0.201665	1.15002	0.182656	0.428589
Neg_Method	PE 33:1; [M-H]-; GPEtn(15:0/18:1(11E))	-0.0150969	0.98959	0.857085	0.929021	Neg_Method	PE 33:1; [M-H]-; GPEtn(15:0/18:1(11E))	0.218601	1.1636	0.0837829	0.28279
Neg_Method	PC 30:2; [M+HCOO]-; GPCho(14:1(9Z)/16:1(7Z))	0.739941	1.67011	0.0976458	0.247219	Neg_Method	PC 30:2; [M+HCOO]-; GPCho(14:1(9Z)/16:1(7Z))	0.122864	1.08889	0.552601	0.752648
Neg_Method	PC 37:1; [M-CH3]-; GPCho(19:0/18:1(11E))	0.127369	1.0923	0.48524	0.661416	Neg_Method	PC 37:1; [M-CH3]-; GPCho(19:0/18:1(11E))	0.392909	1.31304	0.0161115	0.129881
Neg_Method	CL 76:0; [M-2H](2-); CL(18:0/16:0/20:0/22:0)	0.19982	1.14855	0.180806	0.363834	Neg_Method	CL 76:0; [M-2H](2-); CL(18:0/16:0/20:0/22:0)	0.460624	1.37614	0.0546655	0.231711
Neg_Method	PE 38:5; [M-H]-; GPEtn(18:1(11E)/20:4(5E,8E,11E,14E))	0.655497	1.57516	0.198438	0.384583	Neg_Method	PE 38:5; [M-H]-; GPEtn(18:1(11E)/20:4(5E,8E,11E,14E))	-0.0477267	0.96746	0.87409	0.937871
Neg_Method	PE 39:1; [M-H]-; GPEtn(17:1(9Z)/22:0)	0.0831042	1.05929	0.40345	0.585136	Neg_Method	PE 39:1; [M-H]-; GPEtn(17:1(9Z)/22:0)	0.0899118	1.06431	0.612812	0.785594
Neg_Method	PE 33:1; [M-H]-; GPEtn(16:0/17:1(9Z))	-0.000728932	0.999495	0.994109	0.997906	Neg_Method	PE 33:1; [M-H]-; GPEtn(16:0/17:1(9Z))	0.137075	1.09967	0.351809	0.600955
Neg_Method	PC 42:4; [M-Ac-H]-; GPCho(20:4(5E,8E,11E,14E)/22:0)	0.107429	1.07731	0.708926	0.832465	Neg_Method	PC 42:4; [M-Ac-H]-; GPCho(20:4(5E,8E,11E,14E)/22:0)	0.0489796	1.03453	0.853354	0.931029
Neg_Method	PC 28:1; [M-Ac-H]-; GPCho(12:0/16:1(9Z))	-0.392011	0.762067	0.0973076	0.246838	Neg_Method	PC 28:1; [M-Ac-H]-; GPCho(12:0/16:1(9Z))	-1.83075	0.281119	0.0477881	0.216498
Neg_Method	CL 76:4; [M-2H](2-); CL(20:1/18:1/20:1/18:1)	0.223237	1.16735	0.444774	0.629777	Neg_Method	CL 76:4; [M-2H](2-); CL(20:1/18:1/20:1/18:1)	-0.491836	0.71112	0.116179	0.330753
Neg_Method	CL 76:6; [M-2H](2-); CL(16:0/20:3/20:1/20:2)	0.21188	1.1582	0.0601237	0.180371	Neg_Method	CL 76:6; [M-2H](2-); CL(16:0/20:3/20:1/20:2)	0.317371	1.24606	0.173246	0.412401
Neg_Method	CL 80:12; [M-2H](2-); CL(18:0/18:1/22:6/22:5)	0.399298	1.31887	0.149152	0.322876	Neg_Method	CL 80:12; [M-2H](2-); CL(18:0/18:1/22:6/22:5)	-0.0927773	0.937716	0.594758	0.776851
Neg_Method	CL 72:6; [M-2H](2-); CL(16:0/20:3/18:1/18:2)	0.367316	1.28995	0.0673112	0.193538	Neg_Method	CL 72:6; [M-2H](2-); CL(16:0/20:3/18:1/18:2)	0.0339157	1.02379	0.879764	0.939845
Neg_Method	PC 42:5; [M-Ac-H]-; GPCho(20:0/22:5(4Z,7Z,10Z,13Z,16Z))	-0.0527351	0.964107	0.552077	0.719672	Neg_Method	PC 42:5; [M-Ac-H]-; GPCho(20:0/22:5(4Z,7Z,10Z,13Z,16Z))	0.516971	1.43095	0.00366182	0.0807163
Neg_Method	PI 40:1; [M-H]-; GPIns(18:0/22:1(13Z))	0.26976	1.20561	0.464263	0.645799	Neg_Method	PI 40:1; [M-H]-; GPIns(18:0/22:1(13Z))	0.749968	1.68176	0.0268827	0.171475
Neg_Method	PE 44:3; [M-H]-; GPEtn(20:3(5Z,8Z,11Z)/24:0)	0.368686	1.29118	0.0691414	0.197216	Neg_Method	PE 44:3; [M-H]-; GPEtn(20:3(5Z,8Z,11Z)/24:0)	0.40479	1.3239	0.188405	0.436621
Neg_Method	PA 42:4; [M-H]-; GPA(20:2(11Z,14Z)/22:2(13Z,16Z))	0.691572	1.61504	0.0214114	0.09803	Neg_Method	PA 42:4; [M-H]-; GPA(20:2(11Z,14Z)/22:2(13Z,16Z))	0.462979	1.37839	0.228312	0.481725
Neg_Method	CL 82:12; [M-2H](2-); CL(18:0/20:1/22:5/22:6)	1.02398	2.03351	0.350162	0.545157	Neg_Method	CL 82:12; [M-2H](2-); CL(18:0/20:1/22:5/22:6)	0.691445	1.6149	0.0484554	0.216498
Neg_Method	plasmenyl-PE 33:0; [M-H]-; PE(P-16:0/17:0)	0.366633	1.28934	0.0150362	0.0819815	Neg_Method	plasmenyl-PE 33:0; [M-H]-; PE(P-16:0/17:0)	0.333854	1.26038	0.0663295	0.252724
Neg_Method	plasmenyl-PE 38:4; [M-H]-; PE(P-18:0/20:4(5E,8E,11E,14E))	0.106246	1.07642	0.743688	0.853455	Neg_Method	plasmenyl-PE 38:4; [M-H]-; PE(P-18:0/20:4(5E,8E,11E,14E))	-0.00375652	0.9974	0.988603	0.996823
Neg_Method	CL 66:4; [M-2H](2-); CL(16:1/16:1/16:1/18:1)	-0.553299	0.68146	0.00641175	0.0463573	Neg_Method	CL 66:4; [M-2H](2-); CL(16:1/16:1/16:1/18:1)	0.369841	1.29221	0.0124862	0.115232
Neg_Method	CL 74:5; [M-2H](2-); CL(18:1/18:2/20:2/18:0)	0.273225	1.20851	0.0794337	0.219022	Neg_Method	CL 74:5; [M-2H](2-); CL(18:1/18:2/20:2/18:0)	0.242338	1.18291	0.358425	0.604042
Neg_Method	PE 44:6; [M-H]-; GPEtn(22:0/22:6(4Z,7Z,10Z,13Z,16Z,19Z))	0.254751	1.19313	0.315632	0.513518	Neg_Method	PE 44:6; [M-H]-; GPEtn(22:0/22:6(4Z,7Z,10Z,13Z,16Z,19Z))	0.22445	1.16833	0.404193	0.636745
Neg_Method	MGDG 40:6; [M-H]-; MGDG(18:0/22:6(4Z,7Z,10Z,13Z,16Z,19Z))	0.573536	1.48817	0.01742	0.088378	Neg_Method	MGDG 40:6; [M-H]-; MGDG(18:0/22:6(4Z,7Z,10Z,13Z,16Z,19Z))	0.358045	1.28169	0.325685	0.577378
Neg_Method	PC 36:2; [M+HCOO]-; GPCho(18:1(11E)/18:1(11E))	0.169473	1.12465	0.202536	0.388872	Neg_Method	PC 36:2; [M+HCOO]-; GPCho(18:1(11E)/18:1(11E))	0.290508	1.22307	0.150558	0.382655
Neg_Method	PC 21:0; [M+HCOO]-; GPCho(4:0/17:0)	0.211441	1.15784	0.655739	0.790578	Neg_Method	PC 21:0; [M+HCOO]-; GPCho(4:0/17:0)	-0.0162388	0.988807	0.966933	0.985686
Neg_Method	PG 38:3; [M-H]-; GPGro(18:2(2E,4E)/20:1(11E))	0.155686	1.11395	0.442806	0.628345	Neg_Method	PG 38:3; [M-H]-; GPGro(18:2(2E,4E)/20:1(11E))	0.526645	1.44058	0.0576081	0.236222
Neg_Method	PE 38:2; [M-H]-; GPEtn(18:2(2E,4E)/20:0)	0.0755358	1.05375	0.529731	0.703992	Neg_Method	PE 38:2; [M-H]-; GPEtn(18:2(2E,4E)/20:0)	-0.0894585	0.939875	0.656231	0.81597
Neg_Method	CL 68:2; [M-2H](2-); CL(16:1/16:0/18:1/18:0)	-0.480912	0.716525	0.0188806	0.0930709	Neg_Method	CL 68:2; [M-2H](2-); CL(16:1/16:0/18:1/18:0)	0.223412	1.16749	0.20038	0.453183
Neg_Method	PG 32:2; [M-H]-; GPGro(16:1(7Z)/16:1(7Z))	1.68127	3.2071	0.00287678	0.0320346	Neg_Method	PG 32:2; [M-H]-; GPGro(16:1(7Z)/16:1(7Z))	-0.0634227	0.956991	0.854368	0.931029
Neg_Method	PC 34:0; [M+HCOO]-; GPCho(16:0/18:0)	-0.143118	0.90556	0.710996	0.833406	Neg_Method	PC 34:0; [M+HCOO]-; GPCho(16:0/18:0)	0.106089	1.07631	0.816526	0.90848
Neg_Method	plasmenyl-PE 36:1; [M-H]-; PE(P-16:0/20:1(11E))	0.120233	1.08691	0.347227	0.543162	Neg_Method	plasmenyl-PE 36:1; [M-H]-; PE(P-16:0/20:1(11E))	0.279442	1.21373	0.127072	0.3457
Neg_Method	N-(octadecanoyl)-sphing-4-enine; [M-H]-; Cer(d18:1(4E)/18:0)	-0.111509	0.925619	0.554108	0.720888	Neg_Method	N-(octadecanoyl)-sphing-4-enine; [M-H]-; Cer(d18:1(4E)/18:0)	0.0665612	1.04722	0.672263	0.827111
Neg_Method	PC 37:4; [M-Ac-H]-; GPCho(17:1(9Z)/20:3(5Z,8Z,11Z))	0.232246	1.17466	0.181623	0.364912	Neg_Method	PC 37:4; [M-Ac-H]-; GPCho(17:1(9Z)/20:3(5Z,8Z,11Z))	-0.0264006	0.981867	0.874347	0.937871
Neg_Method	PC 29:1; [M-Ac-H]-; GPCho(13:0/16:1(7Z))	0.203492	1.15148	0.893842	0.946421	Neg_Method	PC 29:1; [M-Ac-H]-; GPCho(13:0/16:1(7Z))	-0.123779	0.917781	0.705734	0.849208
Neg_Method	CL 80:4; [M-2H](2-); CL(18:1/20:2/20:1/22:0)	0.0989964	1.07103	0.471106	0.6523	Neg_Method	CL 80:4; [M-2H](2-); CL(18:1/20:2/20:1/22:0)	0.202246	1.15049	0.185919	0.433152
Neg_Method	PG 42:3; [M-H]-; GPGro(20:1(11E)/22:2(13Z,16Z))	0.00875981	1.00609	0.962021	0.97916	Neg_Method	PG 42:3; [M-H]-; GPGro(20:1(11E)/22:2(13Z,16Z))	0.752401	1.68459	0.0456549	0.216498
Neg_Method	PG 40:3; [M-H]-; GPGro(18:1(11E)/22:2(13Z,16Z))	0.0220736	1.01542	0.891701	0.946421	Neg_Method	PG 40:3; [M-H]-; GPGro(18:1(11E)/22:2(13Z,16Z))	0.540024	1.454	0.0130944	0.116486
Neg_Method	PC 43:4; [M+HCOO]-; GPCho(21:0/22:4(7Z,10Z,13Z,16Z))	0.0231186	1.01615	0.94359	0.972453	Neg_Method	PC 43:4; [M+HCOO]-; GPCho(21:0/22:4(7Z,10Z,13Z,16Z))	0.588188	1.50336	0.0480139	0.216498
Neg_Method	PI 40:6; [M-H]-; GPIns(18:0/22:6(4Z,7Z,10Z,13Z,16Z,19Z))	-0.135157	0.910571	0.532349	0.704306	Neg_Method	PI 40:6; [M-H]-; GPIns(18:0/22:6(4Z,7Z,10Z,13Z,16Z,19Z))	0.508114	1.42219	0.0471067	0.216498
Neg_Method	PC 34:5; [M-Ac-H]-; GPCho(14:0/20:5(5Z,8Z,11Z,14Z,17Z))	0.0115052	1.00801	0.933474	0.970866	Neg_Method	PC 34:5; [M-Ac-H]-; GPCho(14:0/20:5(5Z,8Z,11Z,14Z,17Z))	-0.270951	0.828773	0.226134	0.480032
Neg_Method	PC 35:1; [M-Ac-H]-; GPCho(15:0/20:1(11E))	0.0484332	1.03414	0.758199	0.861464	Neg_Method	PC 35:1; [M-Ac-H]-; GPCho(15:0/20:1(11E))	0.10621	1.0764	0.660698	0.819427
Neg_Method	PC 37:1; [M-Ac-H]-; GPCho(18:1(11E)/19:0)	-0.842055	0.557848	0.0479847	0.159854	Neg_Method	PC 37:1; [M-Ac-H]-; GPCho(18:1(11E)/19:0)	-0.0706548	0.952206	0.682965	0.83606
Neg_Method	CL 76:8; [M-2H](2-); CL(18:0/18:1/20:3/20:4)	-0.0540591	0.963222	0.685411	0.812909	Neg_Method	CL 76:8; [M-2H](2-); CL(18:0/18:1/20:3/20:4)	-0.315219	0.803729	0.186998	0.43469
Neg_Method	PE 39:1; [M-H]-; GPEtn(18:1(11E)/21:0)	0.104322	1.07499	0.504994	0.682677	Neg_Method	PE 39:1; [M-H]-; GPEtn(18:1(11E)/21:0)	0.353859	1.27797	0.0460239	0.216498
Neg_Method	CL 72:7; [M-2H](2-); CL(16:0/20:3/16:0/20:4)	0.293405	1.22553	0.0561881	0.175171	Neg_Method	CL 72:7; [M-2H](2-); CL(16:0/20:3/16:0/20:4)	0.427018	1.34445	0.0880009	0.287244
Neg_Method	PE 41:5; [M-H]-; GPEtn(19:0/22:5(4Z,7Z,10Z,13Z,16Z))	-0.0686996	0.953497	0.854985	0.927705	Neg_Method	PE 41:5; [M-H]-; GPEtn(19:0/22:5(4Z,7Z,10Z,13Z,16Z))	-0.358541	0.779953	0.38525	0.626508
Neg_Method	PC 29:0; [M-Ac-H]-; GPCho(13:0/16:0)	0.55911	1.47336	0.0403918	0.14581	Neg_Method	PC 29:0; [M-Ac-H]-; GPCho(13:0/16:0)	0.536346	1.45029	0.0997039	0.302844
Neg_Method	PE 48:8; [M-H]-; GPEtn(22:6(4Z,7Z,10Z,13Z,16Z,19Z)/26:2(5E,9Z))	0.592421	1.50778	0.130403	0.29554	Neg_Method	PE 48:8; [M-H]-; GPEtn(22:6(4Z,7Z,10Z,13Z,16Z,19Z)/26:2(5E,9Z))	0.42737	1.34478	0.0997955	0.302844
Neg_Method	PC 19:0; [M+HCOO]-; GPCho(2:0/17:0)	-0.120568	0.919825	0.759845	0.861464	Neg_Method	PC 19:0; [M+HCOO]-; GPCho(2:0/17:0)	0.297552	1.22906	0.533956	0.741645
Neg_Method	PE 39:1; [M-H]-; GPEtn(19:0/20:1(11E))	-0.0523555	0.964361	0.596957	0.753465	Neg_Method	PE 39:1; [M-H]-; GPEtn(19:0/20:1(11E))	0.21404	1.15993	0.336496	0.585818
Neg_Method	PA 32:1; [M-H]-; GPA(16:0/16:1(7Z))	0.386985	1.30766	0.00891053	0.0591335	Neg_Method	PA 32:1; [M-H]-; GPA(16:0/16:1(7Z))	0.29066	1.2232	0.062378	0.247154
Neg_Method	PE 35:3; [M-H]-; GPEtn(17:1(9Z)/18:2(2E,4E))	0.494917	1.40924	0.0258387	0.110954	Neg_Method	PE 35:3; [M-H]-; GPEtn(17:1(9Z)/18:2(2E,4E))	-0.256909	0.836879	0.444395	0.672475
Neg_Method	PG 40:7; [M-H]-; GPGro(18:1(11E)/22:6(4Z,7Z,10Z,13Z,16Z,19Z))	0.591852	1.50718	0.0777759	0.216062	Neg_Method	PG 40:7; [M-H]-; GPGro(18:1(11E)/22:6(4Z,7Z,10Z,13Z,16Z,19Z))	-0.0926009	0.93783	0.728229	0.860515
Neg_Method	PC 24:1; [M+HCOO]-; GPCho(2:0/22:1(13Z))	0.0423421	1.02978	0.683334	0.81258	Neg_Method	PC 24:1; [M+HCOO]-; GPCho(2:0/22:1(13Z))	0.300948	1.23195	0.119746	0.335361
Neg_Method	PE 40:1; [M-H]-; GPEtn(18:1(11E)/22:0)	0.248045	1.1876	0.0199978	0.094953	Neg_Method	PE 40:1; [M-H]-; GPEtn(18:1(11E)/22:0)	0.523557	1.4375	0.00839156	0.103051
Neg_Method	PS 36:1; [M-H]-; GPSer(18:0/18:1(11E))	0.432945	1.34999	0.0260542	0.111153	Neg_Method	PS 36:1; [M-H]-; GPSer(18:0/18:1(11E))	0.316506	1.24531	0.261392	0.514176
Neg_Method	PC 40:6; [M+HCOO]-; GPCho(18:0/22:6(4Z,7Z,10Z,13Z,16Z,19Z))	0.423332	1.34102	0.135485	0.302255	Neg_Method	PC 40:6; [M+HCOO]-; GPCho(18:0/22:6(4Z,7Z,10Z,13Z,16Z,19Z))	-0.252113	0.839665	0.386069	0.62665
Neg_Method	PC 31:0; [M-Ac-H]-; GPCho(15:0/16:0)	-0.185165	0.879549	0.260535	0.456648	Neg_Method	PC 31:0; [M-Ac-H]-; GPCho(15:0/16:0)	0.281747	1.21567	0.0572207	0.236222
Neg_Method	PE 41:4; [M-H]-; GPEtn(19:0/22:4(7Z,10Z,13Z,16Z))	-0.108154	0.927774	0.769868	0.868331	Neg_Method	PE 41:4; [M-H]-; GPEtn(19:0/22:4(7Z,10Z,13Z,16Z))	0.0930811	1.06665	0.639666	0.804327
Neg_Method	PC 30:1; [M-Ac-H]-; GPCho(12:0/18:1(11E))	-0.0798069	0.946184	0.758785	0.861464	Neg_Method	PC 30:1; [M-Ac-H]-; GPCho(12:0/18:1(11E))	-0.421639	0.746576	0.372833	0.615456
Neg_Method	PS 38:2; [M-H]-; GPSer(18:0/20:2(11Z,14Z))	0.463538	1.37892	0.344727	0.541616	Neg_Method	PS 38:2; [M-H]-; GPSer(18:0/20:2(11Z,14Z))	-0.015173	0.989538	0.955066	0.978905
Neg_Method	PE 40:1; [M-H]-; GPEtn(18:0/22:1(13Z))	0.256784	1.19481	0.0169222	0.0868587	Neg_Method	PE 40:1; [M-H]-; GPEtn(18:0/22:1(13Z))	0.518794	1.43276	0.00868352	0.10468
Neg_Method	CL 76:8; [M-2H](2-); CL(18:1/20:2/18:1/20:4)	0.382316	1.30343	0.14216	0.313421	Neg_Method	CL 76:8; [M-2H](2-); CL(18:1/20:2/18:1/20:4)	0.191534	1.14198	0.343483	0.593083
Neg_Method	PI 40:5; [M-H]-; GPIns(18:0/22:5(4Z,7Z,10Z,13Z,16Z))	-0.85158	0.554177	0.0137884	0.0774273	Neg_Method	PI 40:5; [M-H]-; GPIns(18:0/22:5(4Z,7Z,10Z,13Z,16Z))	0.422168	1.33994	0.181899	0.427578
Neg_Method	PC 33:0; [M-Ac-H]-; GPCho(14:0/19:0)	-0.262717	0.833517	0.267184	0.463167	Neg_Method	PC 33:0; [M-Ac-H]-; GPCho(14:0/19:0)	-0.251281	0.84015	0.155081	0.38935
Neg_Method	PI 36:1; [M-H]-; GPIns(18:0/18:1(11E))	0.307319	1.23741	0.18081	0.363834	Neg_Method	PI 36:1; [M-H]-; GPIns(18:0/18:1(11E))	0.877457	1.83713	0.0114043	0.110878
Neg_Method	PC 29:0; [M-Ac-H]-; GPCho(15:0/14:0)	-0.0715498	0.951615	0.364588	0.556281	Neg_Method	PC 29:0; [M-Ac-H]-; GPCho(15:0/14:0)	-0.206921	0.866384	0.247029	0.504815
Neg_Method	CL 74:3; [M-2H](2-); CL(18:1/18:0/18:1/20:1)	0.0839559	1.05992	0.362845	0.555434	Neg_Method	CL 74:3; [M-2H](2-); CL(18:1/18:0/18:1/20:1)	0.126514	1.09165	0.294546	0.550631
Neg_Method	PS 33:2; [M-H]-; GPSer(15:1(9Z)/18:1(11E))	0.076005	1.0541	0.462917	0.645799	Neg_Method	PS 33:2; [M-H]-; GPSer(15:1(9Z)/18:1(11E))	-0.186782	0.878563	0.324821	0.577378
Neg_Method	PC 37:2; [M-Ac-H]-; GPCho(17:1(9Z)/20:1(11E))	0.220899	1.16546	0.518081	0.691828	Neg_Method	PC 37:2; [M-Ac-H]-; GPCho(17:1(9Z)/20:1(11E))	0.237943	1.17931	0.306759	0.564539
Neg_Method	PC 28:2; [M+HCOO]-; GPCho(6:0/22:2(13Z,16Z))	0.694594	1.61843	0.0579377	0.176636	Neg_Method	PC 28:2; [M+HCOO]-; GPCho(6:0/22:2(13Z,16Z))	-0.0120895	0.991655	0.971533	0.989608
Neg_Method	MGDG 36:1; [M-H]-; MGDG(18:0/18:1(11E))	0.0849574	1.06066	0.572585	0.732906	Neg_Method	MGDG 36:1; [M-H]-; MGDG(18:0/18:1(11E))	0.0378043	1.02655	0.687673	0.838999
Neg_Method	CL 82:11; [M-2H](2-); CL(20:0/22:5/22:6/18:0)	-0.244807	0.843929	0.388114	0.572054	Neg_Method	CL 82:11; [M-2H](2-); CL(20:0/22:5/22:6/18:0)	0.339252	1.2651	0.244504	0.50167
Neg_Method	CL 76:2; [M-2H](2-); CL(20:0/20:1/18:1/18:0)	0.160993	1.11806	0.257425	0.454035	Neg_Method	CL 76:2; [M-2H](2-); CL(20:0/20:1/18:1/18:0)	0.360775	1.28412	0.224934	0.479033
Neg_Method	PC 40:2; [M-Ac-H]-; GPCho(18:1(11E)/22:1(13Z))	0.0406963	1.02861	0.795915	0.885548	Neg_Method	PC 40:2; [M-Ac-H]-; GPCho(18:1(11E)/22:1(13Z))	0.32396	1.25176	0.376287	0.618297
Neg_Method	CL 72:6; [M-2H](2-); CL(16:1/20:2/18:1/18:2)	0.196378	1.14582	0.0415237	0.148671	Neg_Method	CL 72:6; [M-2H](2-); CL(16:1/20:2/18:1/18:2)	0.0543878	1.03842	0.743954	0.865265
Neg_Method	PC 28:1; [M-Ac-H]-; GPCho(10:0/18:1(11E))	-0.192676	0.874981	0.57317	0.732906	Neg_Method	PC 28:1; [M-Ac-H]-; GPCho(10:0/18:1(11E))	0.468286	1.38346	0.0313198	0.181746
Neg_Method	DGDG 36:1; [M-H]-; DGDG(18:0/18:1(11E))	-0.678068	0.625002	0.0448294	0.155938	Neg_Method	DGDG 36:1; [M-H]-; DGDG(18:0/18:1(11E))	0.0304582	1.02134	0.938717	0.96819
Neg_Method	plasmenyl-PE 30:0; [M-H]-; PE(P-16:0/14:0)	0.350749	1.27522	0.00335473	0.0347096	Neg_Method	plasmenyl-PE 30:0; [M-H]-; PE(P-16:0/14:0)	0.794157	1.73406	0.000274785	0.0345083
Neg_Method	PG 39:7; [M-H]-; GPGro(17:1(9Z)/22:6(4Z,7Z,10Z,13Z,16Z,19Z))	0.809956	1.75316	0.089741	0.236076	Neg_Method	PG 39:7; [M-H]-; GPGro(17:1(9Z)/22:6(4Z,7Z,10Z,13Z,16Z,19Z))	1.06058	2.08577	0.0950648	0.296007
Neg_Method	PC 32:0; [M-Ac-H]-; GPCho(14:0/18:0)	-0.00765051	0.994711	0.96107	0.97911	Neg_Method	PC 32:0; [M-Ac-H]-; GPCho(14:0/18:0)	0.351847	1.27619	0.0619625	0.247154
Neg_Method	CL 68:6; [M-2H](2-); CL(14:0/18:2/16:1/20:3)	0.450356	1.36638	0.00506835	0.0401973	Neg_Method	CL 68:6; [M-2H](2-); CL(14:0/18:2/16:1/20:3)	0.299179	1.23044	0.316315	0.573686
Neg_Method	PS 42:5; [M-H]-; GPSer(20:0/22:5(4Z,7Z,10Z,13Z,16Z))	0.292684	1.22492	0.236013	0.428345	Neg_Method	PS 42:5; [M-H]-; GPSer(20:0/22:5(4Z,7Z,10Z,13Z,16Z))	0.761545	1.6953	0.0127159	0.115232
Neg_Method	CL 74:3; [M-2H](2-); CL(16:0/18:1/22:0/18:2)	-0.206644	0.86655	0.388335	0.572054	Neg_Method	CL 74:3; [M-2H](2-); CL(16:0/18:1/22:0/18:2)	-0.00884496	0.993888	0.949119	0.975069
Neg_Method	CL 70:4; [M-2H](2-); CL(18:1/16:1/18:2/18:0)	-0.29772	0.813537	0.423834	0.607325	Neg_Method	CL 70:4; [M-2H](2-); CL(18:1/16:1/18:2/18:0)	0.452066	1.368	0.0780627	0.272804
Neg_Method	PS 40:7; [M-H]-; GPSer(18:1(11E)/22:6(4Z,7Z,10Z,13Z,16Z,19Z))	0.618943	1.53575	0.027364	0.115111	Neg_Method	PS 40:7; [M-H]-; GPSer(18:1(11E)/22:6(4Z,7Z,10Z,13Z,16Z,19Z))	-0.619474	0.650908	0.137612	0.360203
Neg_Method	PA 36:4; [M-H]-; GPA(16:1(7Z)/20:3(5Z,8Z,11Z))	0.367369	1.29	0.0108459	0.0653995	Neg_Method	PA 36:4; [M-H]-; GPA(16:1(7Z)/20:3(5Z,8Z,11Z))	0.460303	1.37583	0.101597	0.306892
Neg_Method	PC 37:2; [M-Ac-H]-; GPCho(15:0/22:2(13Z,16Z))	0.0403984	1.0284	0.737302	0.848515	Neg_Method	PC 37:2; [M-Ac-H]-; GPCho(15:0/22:2(13Z,16Z))	-0.188158	0.877726	0.619145	0.790098
Neg_Method	PE 31:0; [M-H]-; GPEtn(15:0/16:0)	0.200183	1.14884	0.716468	0.836614	Neg_Method	PE 31:0; [M-H]-; GPEtn(15:0/16:0)	-0.0671856	0.954498	0.801048	0.897338
Neg_Method	PS 36:3; [M-H]-; GPSer(18:1(11E)/18:2(2E,4E))	0.772001	1.70764	0.0488119	0.161559	Neg_Method	PS 36:3; [M-H]-; GPSer(18:1(11E)/18:2(2E,4E))	0.469817	1.38493	0.224767	0.479033
Neg_Method	PC 30:0; [M+HCOO]-; GPCho(14:0/16:0)	-0.0723152	0.95111	0.339066	0.538083	Neg_Method	PC 30:0; [M+HCOO]-; GPCho(14:0/16:0)	-0.176691	0.88473	0.252228	0.510514
Neg_Method	CL 82:11; [M-2H](2-); CL(18:0/20:0/22:6/22:5)	0.0240257	1.01679	0.934944	0.970866	Neg_Method	CL 82:11; [M-2H](2-); CL(18:0/20:0/22:6/22:5)	0.382843	1.30391	0.403245	0.636745
Neg_Method	PC 38:6; [M-CH3]-; GPCho(16:1(7Z)/22:5(4Z,7Z,10Z,13Z,16Z))	0.0901671	1.06449	0.766293	0.866778	Neg_Method	PC 38:6; [M-CH3]-; GPCho(16:1(7Z)/22:5(4Z,7Z,10Z,13Z,16Z))	0.208705	1.15565	0.325054	0.577378
Neg_Method	CL 80:13; [M-2H](2-); CL(18:0/18:1/22:6/22:6)	0.147384	1.10756	0.381725	0.569338	Neg_Method	CL 80:13; [M-2H](2-); CL(18:0/18:1/22:6/22:6)	0.306839	1.23699	0.102574	0.30702
Neg_Method	PE 41:4; [M-H]-; GPEtn(20:4(5E,8E,11E,14E)/21:0)	0.219074	1.16399	0.0724705	0.204773	Neg_Method	PE 41:4; [M-H]-; GPEtn(20:4(5E,8E,11E,14E)/21:0)	0.243699	1.18402	0.360114	0.604329
Neg_Method	PC 38:1; [M-Ac-H]-; GPCho(18:0/20:1(11E))	0.0988726	1.07094	0.578755	0.73718	Neg_Method	PC 38:1; [M-Ac-H]-; GPCho(18:0/20:1(11E))	0.537798	1.45175	0.0883446	0.287244
Neg_Method	PA 34:3; [M-H]-; GPA(16:1(7Z)/18:2(2E,4E))	-0.621846	0.649839	0.0497209	0.162654	Neg_Method	PA 34:3; [M-H]-; GPA(16:1(7Z)/18:2(2E,4E))	-0.286622	0.81982	0.191277	0.438636
Neg_Method	PC 35:0; [M-Ac-H]-; GPCho(16:0/19:0)	-0.110229	0.926441	0.652231	0.788437	Neg_Method	PC 35:0; [M-Ac-H]-; GPCho(16:0/19:0)	0.0954483	1.0684	0.558081	0.756779
Neg_Method	PA 42:3; [M-H]-; GPA(20:1(11E)/22:2(13Z,16Z))	0.131496	1.09543	0.297713	0.49662	Neg_Method	PA 42:3; [M-H]-; GPA(20:1(11E)/22:2(13Z,16Z))	0.0666143	1.04726	0.563282	0.759632
Neg_Method	PI 38:2; [M-H]-; GPIns(18:1(11E)/20:1(11E))	0.364334	1.28729	0.0654269	0.189363	Neg_Method	PI 38:2; [M-H]-; GPIns(18:1(11E)/20:1(11E))	0.888589	1.85136	0.0347073	0.192428
Neg_Method	PS 40:6; [M-H]-; GPSer(18:0/22:6(4Z,7Z,10Z,13Z,16Z,19Z))	0.0485384	1.03422	0.757842	0.861464	Neg_Method	PS 40:6; [M-H]-; GPSer(18:0/22:6(4Z,7Z,10Z,13Z,16Z,19Z))	-0.670373	0.628344	0.00386867	0.0807163
Neg_Method	PS 38:1; [M-H]-; GPSer(18:1(11E)/20:0)	0.573977	1.48862	0.0247745	0.107085	Neg_Method	PS 38:1; [M-H]-; GPSer(18:1(11E)/20:0)	0.436575	1.35339	0.102519	0.30702
Neg_Method	PG 32:0; [M-H]-; GPGro(16:0/16:0)	0.612745	1.52917	0.00185854	0.0240283	Neg_Method	PG 32:0; [M-H]-; GPGro(16:0/16:0)	1.01783	2.02487	0.00083643	0.0378989
Neg_Method	PE 40:1; [M-H]-; GPEtn(20:0/20:1(11E))	0.249881	1.18911	0.0142364	0.0786049	Neg_Method	PE 40:1; [M-H]-; GPEtn(20:0/20:1(11E))	0.349695	1.27429	0.0994327	0.302844
Neg_Method	PC 42:2; [M-Ac-H]-; GPCho(18:1(11E)/24:1(15Z))	1.69811	3.24476	0.154394	0.328246	Neg_Method	PC 42:2; [M-Ac-H]-; GPCho(18:1(11E)/24:1(15Z))	1.00911	2.01267	0.0401258	0.209227
Neg_Method	CL 70:3; [M-2H](2-); CL(16:0/18:1/16:1/20:1)	0.163039	1.11964	0.234494	0.426865	Neg_Method	CL 70:3; [M-2H](2-); CL(16:0/18:1/16:1/20:1)	-0.0297992	0.979557	0.912412	0.958624
Neg_Method	PG 38:0; [M-H]-; GPGro(18:0/20:0)	0.0499846	1.03525	0.801861	0.888142	Neg_Method	PG 38:0; [M-H]-; GPGro(18:0/20:0)	-0.133062	0.911894	0.48782	0.705166
Neg_Method	PG 32:1; [M-H]-; GPGro(14:0/18:1(11E))	0.887425	1.84987	0.000914104	0.0152042	Neg_Method	PG 32:1; [M-H]-; GPGro(14:0/18:1(11E))	0.536682	1.45063	0.0168636	0.133486
Neg_Method	PE 40:3; [M-H]-; GPEtn(18:1(11E)/22:2(13Z,16Z))	-0.0440957	0.969898	0.921795	0.9659	Neg_Method	PE 40:3; [M-H]-; GPEtn(18:1(11E)/22:2(13Z,16Z))	0.284757	1.21821	0.352221	0.600955
Neg_Method	PE 33:2; [M-H]-; GPEtn(16:1(7Z)/17:1(9Z))	0.0572655	1.04049	0.708671	0.832465	Neg_Method	PE 33:2; [M-H]-; GPEtn(16:1(7Z)/17:1(9Z))	-0.564741	0.676077	0.0316742	0.181746
Neg_Method	PC 36:0; [M-CH3]-; GPCho(20:0/16:0)	0.0800057	1.05702	0.6229	0.76566	Neg_Method	PC 36:0; [M-CH3]-; GPCho(20:0/16:0)	0.473214	1.3882	0.0158855	0.129118
Neg_Method	PE 38:0; [M-H]-; GPEtn(18:0/20:0)	0.0800057	1.05702	0.6229	0.76566	Neg_Method	PE 38:0; [M-H]-; GPEtn(18:0/20:0)	0.473214	1.3882	0.0158855	0.129118
Neg_Method	PI 38:4; [M-H]-; GPIns(18:0/20:4(5E,8E,11E,14E))	1.20055	2.29828	0.00965699	0.0621719	Neg_Method	PI 38:4; [M-H]-; GPIns(18:0/20:4(5E,8E,11E,14E))	0.329624	1.25669	0.334728	0.585255
Neg_Method	PC 40:2; [M-Ac-H]-; GPCho(18:2(2E,4E)/22:0)	0.0807376	1.05756	0.306703	0.502644	Neg_Method	PC 40:2; [M-Ac-H]-; GPCho(18:2(2E,4E)/22:0)	0.246704	1.18649	0.256113	0.51379
Neg_Method	PC 36:0; [M-Ac-H]-; GPCho(14:0/22:0)	0.242856	1.18333	0.11494	0.274103	Neg_Method	PC 36:0; [M-Ac-H]-; GPCho(14:0/22:0)	0.116212	1.08389	0.76688	0.877771
Neg_Method	lysoPE 20:0; [M-H]-; PE(20:0/0:0)	-0.51562	0.699492	0.0190444	0.0930709	Neg_Method	lysoPE 20:0; [M-H]-; PE(20:0/0:0)	1.14931	2.21808	0.00548653	0.0868591
Neg_Method	PE 33:2; [M-H]-; GPEtn(15:0/18:2(2E,4E))	-0.057606	0.960857	0.712197	0.833574	Neg_Method	PE 33:2; [M-H]-; GPEtn(15:0/18:2(2E,4E))	-0.643043	0.640361	0.0116447	0.110878
Neg_Method	PC 31:1; [M-Ac-H]-; GPCho(15:0/16:1(7Z))	0.191115	1.14165	0.00792257	0.0544885	Neg_Method	PC 31:1; [M-Ac-H]-; GPCho(15:0/16:1(7Z))	0.176378	1.13004	0.23166	0.484356
Neg_Method	CL 78:0; [M-2H](2-); CL(18:0/20:0/18:0/22:0)	0.043688	1.03075	0.785781	0.87959	Neg_Method	CL 78:0; [M-2H](2-); CL(18:0/20:0/18:0/22:0)	0.441285	1.35781	0.0587259	0.238904
Neg_Method	PG 32:1; [M-H]-; GPGro(16:0/16:1(7Z))	0.873175	1.83169	0.000528683	0.0105256	Neg_Method	PG 32:1; [M-H]-; GPGro(16:0/16:1(7Z))	0.544472	1.45849	0.00833962	0.103051
Neg_Method	PE 34:2; [M-H]-; GPEtn(16:0/18:2(2E,4E))	-0.313239	0.804833	0.185701	0.368148	Neg_Method	PE 34:2; [M-H]-; GPEtn(16:0/18:2(2E,4E))	-1.03267	0.488803	0.0447657	0.216498
Neg_Method	PC 30:0; [M-Ac-H]-; GPCho(15:0/15:0)	0.102188	1.0734	0.182638	0.365667	Neg_Method	PC 30:0; [M-Ac-H]-; GPCho(15:0/15:0)	-0.136894	0.909475	0.228398	0.481725
Neg_Method	CL 80:12; [M-2H](2-); CL(18:0/18:1/22:5/22:6)	0.0117298	1.00816	0.957185	0.978164	Neg_Method	CL 80:12; [M-2H](2-); CL(18:0/18:1/22:5/22:6)	-0.527316	0.693844	0.131944	0.352386
Neg_Method	PG 42:7; [M-H]-; GPGro(20:1(11E)/22:6(4Z,7Z,10Z,13Z,16Z,19Z))	-0.312547	0.805219	0.0133669	0.0760352	Neg_Method	PG 42:7; [M-H]-; GPGro(20:1(11E)/22:6(4Z,7Z,10Z,13Z,16Z,19Z))	0.156844	1.11485	0.698098	0.843883
Neg_Method	PC 35:0; [M-Ac-H]-; GPCho(17:0/18:0)	-0.0398422	0.972761	0.802302	0.888142	Neg_Method	PC 35:0; [M-Ac-H]-; GPCho(17:0/18:0)	-0.886194	0.541039	0.000508134	0.0375575
Neg_Method	CL 68:4; [M-2H](2-); CL(16:0/16:1/18:2/18:1)	0.216671	1.16205	0.0547307	0.172461	Neg_Method	CL 68:4; [M-2H](2-); CL(16:0/16:1/18:2/18:1)	0.0598743	1.04237	0.553266	0.752648
Neg_Method	PC 37:1; [M-Ac-H]-; GPCho(17:0/20:1(11E))	-0.343899	0.787909	0.151873	0.326614	Neg_Method	PC 37:1; [M-Ac-H]-; GPCho(17:0/20:1(11E))	0.05471	1.03865	0.646842	0.810133
Neg_Method	PC 33:0; [M+HCOO]-; GPCho(16:0/17:0)	0.125239	1.09069	0.93442	0.970866	Neg_Method	PC 33:0; [M+HCOO]-; GPCho(16:0/17:0)	-1.15799	0.448137	0.5113	0.724755
Neg_Method	PC 26:2; [M+HCOO]-; GPCho(9:0/17:2(9Z,12Z))	0.224927	1.16872	0.393306	0.576497	Neg_Method	PC 26:2; [M+HCOO]-; GPCho(9:0/17:2(9Z,12Z))	-0.394886	0.760549	0.260426	0.513814
Neg_Method	PC 40:7; [M-Ac-H]-; GPCho(18:1(11E)/22:6(4Z,7Z,10Z,13Z,16Z,19Z))	-0.249812	0.841006	0.306789	0.502644	Neg_Method	PC 40:7; [M-Ac-H]-; GPCho(18:1(11E)/22:6(4Z,7Z,10Z,13Z,16Z,19Z))	0.999892	1.99985	0.00688169	0.0996718
Neg_Method	PE 42:3; [M-H]-; GPEtn(20:1(11E)/22:2(13Z,16Z))	0.248886	1.18829	0.0220935	0.0988201	Neg_Method	PE 42:3; [M-H]-; GPEtn(20:1(11E)/22:2(13Z,16Z))	-0.0210893	0.985488	0.932548	0.96435
Neg_Method	PC 40:3; [M-CH3]-; GPCho(22:2(13Z,16Z)/18:1(11E))	0.251347	1.19032	0.020731	0.0962561	Neg_Method	PC 40:3; [M-CH3]-; GPCho(22:2(13Z,16Z)/18:1(11E))	-0.0261799	0.982017	0.916907	0.959136
Neg_Method	PG 38:1; [M-H]-; GPGro(18:1(11E)/20:0)	0.255115	1.19343	0.00869692	0.0580089	Neg_Method	PG 38:1; [M-H]-; GPGro(18:1(11E)/20:0)	-0.0463992	0.96835	0.705251	0.849208
Neg_Method	PS 42:6; [M-H]-; GPSer(20:1(11E)/22:5(4Z,7Z,10Z,13Z,16Z))	-0.0477452	0.967447	0.795814	0.885548	Neg_Method	PS 42:6; [M-H]-; GPSer(20:1(11E)/22:5(4Z,7Z,10Z,13Z,16Z))	0.408375	1.32719	0.223972	0.479033
Neg_Method	PC 36:2; [M+HCOO]-; GPCho(18:0/18:2(2E,4E))	0.0149777	1.01044	0.931264	0.970866	Neg_Method	PC 36:2; [M+HCOO]-; GPCho(18:0/18:2(2E,4E))	0.274012	1.20917	0.313952	0.572109
Neg_Method	PG 42:5; [M-H]-; GPGro(20:1(11E)/22:4(7Z,10Z,13Z,16Z))	-0.136645	0.909632	0.224706	0.417629	Neg_Method	PG 42:5; [M-H]-; GPGro(20:1(11E)/22:4(7Z,10Z,13Z,16Z))	0.210522	1.15711	0.3396	0.587735
Neg_Method	PC 30:1; [M-Ac-H]-; GPCho(14:1(9Z)/16:0)	-0.0210875	0.98549	0.865635	0.933096	Neg_Method	PC 30:1; [M-Ac-H]-; GPCho(14:1(9Z)/16:0)	-0.307704	0.807926	0.0958432	0.297023
Neg_Method	PI 32:1; [M-H]-; GPIns(16:0/16:1(7Z))	0.81038	1.75367	0.00419625	0.0382638	Neg_Method	PI 32:1; [M-H]-; GPIns(16:0/16:1(7Z))	0.750815	1.68274	0.0620945	0.247154
Neg_Method	N-(eicosanoyl)-sphing-4-enine; [M-H]-; Cer(d18:1(4E)/20:0)	-0.345467	0.787053	0.0450086	0.155975	Neg_Method	N-(eicosanoyl)-sphing-4-enine; [M-H]-; Cer(d18:1(4E)/20:0)	0.197426	1.14665	0.350235	0.599231
Neg_Method	PC 42:5; [M-Ac-H]-; GPCho(20:4(5E,8E,11E,14E)/22:1(13Z))	0.167724	1.12328	0.337474	0.536853	Neg_Method	PC 42:5; [M-Ac-H]-; GPCho(20:4(5E,8E,11E,14E)/22:1(13Z))	0.252981	1.19167	0.433041	0.66481
Neg_Method	PC 25:0; [M+HCOO]-; GPCho(2:0/23:0)	-0.0893783	0.939928	0.56347	0.726594	Neg_Method	PC 25:0; [M+HCOO]-; GPCho(2:0/23:0)	0.964212	1.951	0.000210859	0.0345083
Neg_Method	PC 40:3; [M-CH3]-; GPCho(18:1(11E)/22:2(13Z,16Z))	0.180395	1.13319	0.037556	0.138231	Neg_Method	PC 40:3; [M-CH3]-; GPCho(18:1(11E)/22:2(13Z,16Z))	-0.00320316	0.997782	0.988364	0.996823
Neg_Method	PC 34:1; [M+HCOO]-; GPCho(16:0/18:1(11E))	0.487157	1.40168	0.0374727	0.138231	Neg_Method	PC 34:1; [M+HCOO]-; GPCho(16:0/18:1(11E))	0.116834	1.08435	0.559545	0.757982
Neg_Method	CL 80:11; [M-2H](2-); CL(18:0/18:0/22:5/22:6)	0.0581592	1.04114	0.820588	0.902304	Neg_Method	CL 80:11; [M-2H](2-); CL(18:0/18:0/22:5/22:6)	0.36429	1.28725	0.0875973	0.287244
Neg_Method	PE 44:4; [M-H]-; GPEtn(20:3(5Z,8Z,11Z)/24:1(15Z))	0.344545	1.26975	0.0117445	0.0688941	Neg_Method	PE 44:4; [M-H]-; GPEtn(20:3(5Z,8Z,11Z)/24:1(15Z))	0.401251	1.32065	0.0380918	0.205134
Neg_Method	PS 38:5; [M-H]-; GPSer(18:1(11E)/20:4(5E,8E,11E,14E))	0.979029	1.97114	0.00169607	0.0228619	Neg_Method	PS 38:5; [M-H]-; GPSer(18:1(11E)/20:4(5E,8E,11E,14E))	0.544215	1.45823	0.0446234	0.216498
Neg_Method	CL 64:1; [M-2H](2-); CL(14:0/18:0/16:0/16:1)	0.82926	1.77677	0.007171	0.0503887	Neg_Method	CL 64:1; [M-2H](2-); CL(14:0/18:0/16:0/16:1)	0.4568	1.37249	0.0917477	0.290677
Neg_Method	PE 43:6; [M-H]-; GPEtn(21:0/22:6(4Z,7Z,10Z,13Z,16Z,19Z))	-0.258604	0.835896	0.50755	0.684527	Neg_Method	PE 43:6; [M-H]-; GPEtn(21:0/22:6(4Z,7Z,10Z,13Z,16Z,19Z))	0.302355	1.23316	0.58772	0.773037
Neg_Method	PC 42:3; [M-CH3]-; GPCho(22:2(13Z,16Z)/20:1(11E))	-0.120153	0.92009	0.0572572	0.176197	Neg_Method	PC 42:3; [M-CH3]-; GPCho(22:2(13Z,16Z)/20:1(11E))	0.143513	1.10459	0.600686	0.780348
Neg_Method	CL 68:6; [M-2H](2-); CL(16:1/18:2/16:1/18:2)	0.321655	1.24976	0.00979421	0.0621719	Neg_Method	CL 68:6; [M-2H](2-); CL(16:1/18:2/16:1/18:2)	0.466618	1.38187	0.0985039	0.302633
Neg_Method	CL 80:13; [M-2H](2-); CL(22:6/18:0/22:6/18:1)	-0.0994098	0.933415	0.603702	0.75621	Neg_Method	CL 80:13; [M-2H](2-); CL(22:6/18:0/22:6/18:1)	0.505221	1.41934	0.0316405	0.181746
Neg_Method	PC 28:0; [M-Ac-H]-; GPCho(12:0/16:0)	-0.381416	0.767684	0.131178	0.296166	Neg_Method	PC 28:0; [M-Ac-H]-; GPCho(12:0/16:0)	0.0684021	1.04855	0.774276	0.883159
Neg_Method	plasmenyl-PE 31:0; [M-H]-; PE(P-16:0/15:0)	0.485896	1.40046	0.0369759	0.138029	Neg_Method	plasmenyl-PE 31:0; [M-H]-; PE(P-16:0/15:0)	0.416494	1.33468	0.224371	0.479033
Neg_Method	PS 37:7; [M-H]-; GPSer(15:1(9Z)/22:6(4Z,7Z,10Z,13Z,16Z,19Z))	0.534822	1.44876	0.0811368	0.222112	Neg_Method	PS 37:7; [M-H]-; GPSer(15:1(9Z)/22:6(4Z,7Z,10Z,13Z,16Z,19Z))	0.412287	1.33079	0.244919	0.50167
Neg_Method	PE 44:5; [M-H]-; GPEtn(20:4(5E,8E,11E,14E)/24:1(15Z))	0.262703	1.19972	0.00897367	0.0592533	Neg_Method	PE 44:5; [M-H]-; GPEtn(20:4(5E,8E,11E,14E)/24:1(15Z))	0.0868698	1.06206	0.741713	0.865265
Neg_Method	PE 36:6; [M-H]-; GPEtn(16:1(7Z)/20:5(5Z,8Z,11Z,14Z,17Z))	0.83472	1.78351	0.178655	0.362832	Neg_Method	PE 36:6; [M-H]-; GPEtn(16:1(7Z)/20:5(5Z,8Z,11Z,14Z,17Z))	0.396695	1.31649	0.131834	0.352386
Neg_Method	PC 36:3; [M-CH3]-; GPCho(18:1(11E)/18:2(2E,4E))	-0.0561331	0.961839	0.833766	0.914498	Neg_Method	PC 36:3; [M-CH3]-; GPCho(18:1(11E)/18:2(2E,4E))	0.600809	1.51657	0.135352	0.355704
Neg_Method	PI 36:3; [M-H]-; GPIns(16:0/20:3(5Z,8Z,11Z))	0.598708	1.51436	0.00311339	0.0340916	Neg_Method	PI 36:3; [M-H]-; GPIns(16:0/20:3(5Z,8Z,11Z))	0.196227	1.1457	0.38697	0.626978
Neg_Method	CL 72:8; [M-2H](2-); CL(16:1/20:4/18:1/18:2)	0.429997	1.34723	0.0406672	0.146402	Neg_Method	CL 72:8; [M-2H](2-); CL(16:1/20:4/18:1/18:2)	0.105947	1.0762	0.676826	0.829617
Neg_Method	PE 38:5; [M-H]-; GPEtn(18:0/20:5(5Z,8Z,11Z,14Z,17Z))	0.0337981	1.0237	0.866414	0.933171	Neg_Method	PE 38:5; [M-H]-; GPEtn(18:0/20:5(5Z,8Z,11Z,14Z,17Z))	0.456277	1.372	0.106865	0.314844
Neg_Method	CL 74:7; [M-2H](2-); CL(18:2/18:1/20:3/18:1)	-0.839414	0.55887	0.00170507	0.0228619	Neg_Method	CL 74:7; [M-2H](2-); CL(18:2/18:1/20:3/18:1)	0.133703	1.09711	0.464679	0.68203
Neg_Method	PE 35:1; [M-H]-; GPEtn(17:0/18:1(11E))	0.0192814	1.01345	0.69886	0.823589	Neg_Method	PE 35:1; [M-H]-; GPEtn(17:0/18:1(11E))	0.0843736	1.06023	0.533674	0.741645
Neg_Method	CL 64:3; [M-2H](2-); CL(16:1/14:0/16:1/18:1)	0.223228	1.16734	0.0304297	0.121534	Neg_Method	CL 64:3; [M-2H](2-); CL(16:1/14:0/16:1/18:1)	0.213536	1.15953	0.0887528	0.287244
Neg_Method	CL 78:12; [M-2H](2-); CL(16:0/18:1/22:5/22:6)	0.333739	1.26028	0.167794	0.347711	Neg_Method	CL 78:12; [M-2H](2-); CL(16:0/18:1/22:5/22:6)	-0.0778935	0.94744	0.753122	0.870362
Neg_Method	PA 40:5; [M-H]-; GPA(18:0/22:5(4Z,7Z,10Z,13Z,16Z))	0.467937	1.38313	0.00333003	0.0347096	Neg_Method	PA 40:5; [M-H]-; GPA(18:0/22:5(4Z,7Z,10Z,13Z,16Z))	0.201605	1.14998	0.14848	0.378839
Neg_Method	PC 26:0; [M-Ac-H]-; GPCho(12:0/14:0)	-0.595258	0.661926	0.0933201	0.240909	Neg_Method	PC 26:0; [M-Ac-H]-; GPCho(12:0/14:0)	0.616844	1.53352	0.0488302	0.216498
Neg_Method	PE 35:4; [M-H]-; GPEtn(15:0/20:4(5E,8E,11E,14E))	-0.271008	0.82874	0.0943113	0.241878	Neg_Method	PE 35:4; [M-H]-; GPEtn(15:0/20:4(5E,8E,11E,14E))	-0.0410398	0.971954	0.873071	0.937871
Neg_Method	PA 31:2; [M-H]-; GPA(14:0/17:2(9Z,12Z))	0.0639333	1.04531	0.801613	0.888142	Neg_Method	PA 31:2; [M-H]-; GPA(14:0/17:2(9Z,12Z))	0.041911	1.02948	0.853113	0.931029
Neg_Method	PC 36:4; [M+HCOO]-; GPCho(16:0/20:4(5E,8E,11E,14E))	0.00369675	1.00257	0.984567	0.993641	Neg_Method	PC 36:4; [M+HCOO]-; GPCho(16:0/20:4(5E,8E,11E,14E))	0.63999	1.55832	0.020532	0.148237
Neg_Method	PC 33:1; [M+HCOO]-; GPCho(15:0/18:1(11E))	0.0892352	1.06381	0.677046	0.80839	Neg_Method	PC 33:1; [M+HCOO]-; GPCho(15:0/18:1(11E))	0.564987	1.47937	0.00926389	0.105984
Neg_Method	PI 34:2; [M-H]-; GPIns(16:1(7Z)/18:1(11E))	0.440017	1.35662	0.00642054	0.0463573	Neg_Method	PI 34:2; [M-H]-; GPIns(16:1(7Z)/18:1(11E))	0.0932446	1.06677	0.690508	0.840298
Neg_Method	plasmenyl-PE 40:4; [M-H]-; PE(P-18:0/22:4(7Z,10Z,13Z,16Z))	0.269723	1.20558	0.324294	0.519029	Neg_Method	plasmenyl-PE 40:4; [M-H]-; PE(P-18:0/22:4(7Z,10Z,13Z,16Z))	-0.490256	0.711899	0.170335	0.407934
Neg_Method	plasmenyl-PE 32:1; [M-H]-; PE(P-16:0/16:1(7Z))	0.227784	1.17103	0.00955426	0.0618438	Neg_Method	plasmenyl-PE 32:1; [M-H]-; PE(P-16:0/16:1(7Z))	0.201958	1.15026	0.0793075	0.274961
Neg_Method	PC 40:4; [M-CH3]-; GPCho(20:0/20:4(5E,8E,11E,14E))	0.768147	1.70308	0.0513332	0.165729	Neg_Method	PC 40:4; [M-CH3]-; GPCho(20:0/20:4(5E,8E,11E,14E))	0.147605	1.10773	0.459155	0.678662
Neg_Method	PG 42:6; [M-H]-; GPGro(20:1(11E)/22:5(4Z,7Z,10Z,13Z,16Z))	-0.372066	0.772675	0.00365004	0.0369018	Neg_Method	PG 42:6; [M-H]-; GPGro(20:1(11E)/22:5(4Z,7Z,10Z,13Z,16Z))	0.636876	1.55496	0.0393093	0.208681
Neg_Method	PG 38:3; [M-H]-; GPGro(18:1(11E)/20:2(11Z,14Z))	0.445228	1.36153	0.00416769	0.0382638	Neg_Method	PG 38:3; [M-H]-; GPGro(18:1(11E)/20:2(11Z,14Z))	-0.111554	0.92559	0.298675	0.55432
Neg_Method	PS 40:1; [M-H]-; GPSer(18:1(11E)/22:0)	0.487168	1.40169	0.022311	0.0993339	Neg_Method	PS 40:1; [M-H]-; GPSer(18:1(11E)/22:0)	0.583465	1.49844	0.15587	0.389378
Neg_Method	lysoPE 17:1; [M-H]-; PE(17:1(9Z)/0:0)	0.188048	1.13922	0.183278	0.365998	Neg_Method	lysoPE 17:1; [M-H]-; PE(17:1(9Z)/0:0)	0.463138	1.37854	0.252538	0.510514
Neg_Method	CL 72:1; [M-2H](2-); CL(16:0/20:0/18:1/18:0)	0.430301	1.34751	0.0587289	0.17781	Neg_Method	CL 72:1; [M-2H](2-); CL(16:0/20:0/18:1/18:0)	0.456021	1.37175	0.0544096	0.231373
Neg_Method	PC 32:2; [M-Ac-H]-; GPCho(14:1(9Z)/18:1(11E))	0.301144	1.23212	0.0163866	0.0857452	Neg_Method	PC 32:2; [M-Ac-H]-; GPCho(14:1(9Z)/18:1(11E))	0.0777949	1.0554	0.607225	0.782742
Neg_Method	CL 78:2; [M-2H](2-); CL(18:0/20:1/18:1/22:0)	0.351349	1.27575	0.154081	0.328139	Neg_Method	CL 78:2; [M-2H](2-); CL(18:0/20:1/18:1/22:0)	0.2938	1.22586	0.0796337	0.275365
Neg_Method	PG 42:8; [M-H]-; GPGro(20:4(5E,8E,11E,14E)/22:4(7Z,10Z,13Z,16Z))	0.0732656	1.0521	0.716182	0.836614	Neg_Method	PG 42:8; [M-H]-; GPGro(20:4(5E,8E,11E,14E)/22:4(7Z,10Z,13Z,16Z))	-0.36636	0.775737	0.352852	0.600955
Neg_Method	PS 42:7; [M-H]-; GPSer(20:1(11E)/22:6(4Z,7Z,10Z,13Z,16Z,19Z))	-0.696166	0.61721	0.11146	0.269418	Neg_Method	PS 42:7; [M-H]-; GPSer(20:1(11E)/22:6(4Z,7Z,10Z,13Z,16Z,19Z))	0.166669	1.12246	0.637191	0.803356
Neg_Method	PC 42:5; [M-Ac-H]-; GPCho(20:1(11E)/22:4(7Z,10Z,13Z,16Z))	0.211218	1.15767	0.15463	0.328246	Neg_Method	PC 42:5; [M-Ac-H]-; GPCho(20:1(11E)/22:4(7Z,10Z,13Z,16Z))	0.383992	1.30495	0.374357	0.617197
Neg_Method	CL 78:13; [M-2H](2-); CL(18:0/20:4/22:6/18:3)	-0.112806	0.924787	0.188601	0.372105	Neg_Method	CL 78:13; [M-2H](2-); CL(18:0/20:4/22:6/18:3)	0.108035	1.07776	0.574692	0.763545
Neg_Method	CL 78:2; [M-2H](2-); CL(18:0/18:1/20:1/22:0)	0.238356	1.17965	0.237913	0.430604	Neg_Method	CL 78:2; [M-2H](2-); CL(18:0/18:1/20:1/22:0)	0.196522	1.14593	0.295873	0.551404
Neg_Method	PE 42:8; [M-H]-; GPEtn(20:2(11Z,14Z)/22:6(4Z,7Z,10Z,13Z,16Z,19Z))	0.358727	1.28229	0.262955	0.458943	Neg_Method	PE 42:8; [M-H]-; GPEtn(20:2(11Z,14Z)/22:6(4Z,7Z,10Z,13Z,16Z,19Z))	-0.716134	0.608726	0.281252	0.537159
Neg_Method	PE 37:1; [M-H]-; GPEtn(18:1(11E)/19:0)	-0.0160214	0.988956	0.803662	0.888898	Neg_Method	PE 37:1; [M-H]-; GPEtn(18:1(11E)/19:0)	0.0882896	1.06311	0.568775	0.759632
Neg_Method	plasmenyl-PE 33:1; [M-H]-; PE(P-16:0/17:1(9Z))	0.301075	1.23206	0.0466185	0.156967	Neg_Method	plasmenyl-PE 33:1; [M-H]-; PE(P-16:0/17:1(9Z))	0.170002	1.12506	0.21672	0.472598
Neg_Method	PC 33:1; [M-Ac-H]-; GPCho(15:1(9Z)/18:0)	-0.163946	0.89258	0.464037	0.645799	Neg_Method	PC 33:1; [M-Ac-H]-; GPCho(15:1(9Z)/18:0)	-0.23532	0.849496	0.512752	0.725003
Neg_Method	PC 35:1; [M-CH3]-; GPCho(17:0/18:1(11E))	-0.00989306	0.993166	0.872737	0.935336	Neg_Method	PC 35:1; [M-CH3]-; GPCho(17:0/18:1(11E))	0.0827439	1.05903	0.585577	0.771763
Neg_Method	plasmenyl-PE 42:5; [M-H]-; PE(P-20:0/22:5(4Z,7Z,10Z,13Z,16Z))	0.0911289	1.0652	0.145946	0.319104	Neg_Method	plasmenyl-PE 42:5; [M-H]-; PE(P-20:0/22:5(4Z,7Z,10Z,13Z,16Z))	0.18308	1.1353	0.502798	0.718908
Neg_Method	PC 38:1; [M-CH3]-; GPCho(20:0/18:1(11E))	0.276797	1.2115	0.127641	0.292862	Neg_Method	PC 38:1; [M-CH3]-; GPCho(20:0/18:1(11E))	0.142299	1.10366	0.427327	0.66032
Neg_Method	PC 36:6; [M-Ac-H]-; GPCho(14:0/22:6(4Z,7Z,10Z,13Z,16Z,19Z))	0.494739	1.40907	0.00603477	0.045055	Neg_Method	PC 36:6; [M-Ac-H]-; GPCho(14:0/22:6(4Z,7Z,10Z,13Z,16Z,19Z))	0.82806	1.7753	0.0165934	0.132144
Neg_Method	PC 36:0; [M-Ac-H]-; GPCho(18:0/18:0)	-0.393676	0.761188	0.016031	0.0853634	Neg_Method	PC 36:0; [M-Ac-H]-; GPCho(18:0/18:0)	0.0123193	1.00858	0.952031	0.976556
Neg_Method	PA 34:2; [M-H]-; GPA(16:1(7Z)/18:1(11E))	0.21354	1.15953	0.0123188	0.0716233	Neg_Method	PA 34:2; [M-H]-; GPA(16:1(7Z)/18:1(11E))	0.165313	1.12141	0.134973	0.355508
Neg_Method	CL 72:0; [M-2H](2-); CL(16:0/20:0/16:0/20:0)	0.310496	1.24013	0.266321	0.462892	Neg_Method	CL 72:0; [M-2H](2-); CL(16:0/20:0/16:0/20:0)	0.681012	1.60326	0.0219272	0.151644
Neg_Method	PC 24:0; [M+HCOO]-; GPCho(2:0/22:0)	0.0410226	1.02884	0.463905	0.645799	Neg_Method	PC 24:0; [M+HCOO]-; GPCho(2:0/22:0)	0.884266	1.84583	0.00156857	0.055689
Neg_Method	PE 26:1; [M-H]-; GPEtn(10:0/16:1(7Z))	0.0693845	1.04927	0.702217	0.826803	Neg_Method	PE 26:1; [M-H]-; GPEtn(10:0/16:1(7Z))	0.204221	1.15206	0.0522811	0.225237
Neg_Method	CL 72:1; [M-2H](2-); CL(20:0/16:0/18:1/18:0)	0.276806	1.21151	0.0834298	0.225569	Neg_Method	CL 72:1; [M-2H](2-); CL(20:0/16:0/18:1/18:0)	0.321529	1.24965	0.031428	0.181746
Neg_Method	PS 40:1; [M-H]-; GPSer(18:0/22:1(13Z))	0.402537	1.32183	0.0454754	0.156426	Neg_Method	PS 40:1; [M-H]-; GPSer(18:0/22:1(13Z))	0.498487	1.41273	0.287429	0.543659
Neg_Method	lysoPE 18:0; [M-H]-; PE(18:0/0:0)	0.748702	1.68028	0.257154	0.454035	Neg_Method	lysoPE 18:0; [M-H]-; PE(18:0/0:0)	0.432869	1.34992	0.453389	0.678662
Neg_Method	PE 36:0; [M-H]-; GPEtn(18:0/18:0)	0.0346917	1.02434	0.784489	0.879538	Neg_Method	PE 36:0; [M-H]-; GPEtn(18:0/18:0)	0.334688	1.2611	0.104373	0.309525
Neg_Method	PS 35:2; [M-H]-; GPSer(17:1(9Z)/18:1(11E))	-0.0230267	0.984166	0.944901	0.973041	Neg_Method	PS 35:2; [M-H]-; GPSer(17:1(9Z)/18:1(11E))	2.46885	5.53601	0.126394	0.345285
Neg_Method	PC 34:0; [M-CH3]-; GPCho(16:0/18:0)	0.0784631	1.05589	0.484258	0.661416	Neg_Method	PC 34:0; [M-CH3]-; GPCho(16:0/18:0)	0.304034	1.23459	0.0956911	0.297023
Neg_Method	PC 36:6; [M-Ac-H]-; GPCho(18:3(6Z,9Z,12Z)/18:3(6Z,9Z,12Z))	1.01163	2.01619	0.164498	0.34435	Neg_Method	PC 36:6; [M-Ac-H]-; GPCho(18:3(6Z,9Z,12Z)/18:3(6Z,9Z,12Z))	0.78208	1.71961	0.0107323	0.109969
Neg_Method	PC 38:2; [M+HCOO]-; GPCho(18:1(11E)/20:1(11E))	0.316091	1.24495	0.0223766	0.0993339	Neg_Method	PC 38:2; [M+HCOO]-; GPCho(18:1(11E)/20:1(11E))	0.214132	1.16001	0.225545	0.479556
Neg_Method	PG 42:8; [M-H]-; GPGro(20:2(11Z,14Z)/22:6(4Z,7Z,10Z,13Z,16Z,19Z))	-0.103759	0.930605	0.148255	0.322876	Neg_Method	PG 42:8; [M-H]-; GPGro(20:2(11Z,14Z)/22:6(4Z,7Z,10Z,13Z,16Z,19Z))	0.618705	1.5355	0.0480932	0.216498
Neg_Method	PA 38:0; [M-H]-; GPA(18:0/20:0)	0.29411	1.22613	0.00445229	0.0386582	Neg_Method	PA 38:0; [M-H]-; GPA(18:0/20:0)	0.291825	1.22419	0.0792593	0.274961
Neg_Method	PC 36:2; [M-Ac-H]-; GPCho(18:0/18:2(2E,4E))	0.426915	1.34436	0.0422909	0.149863	Neg_Method	PC 36:2; [M-Ac-H]-; GPCho(18:0/18:2(2E,4E))	0.47938	1.39414	0.316702	0.573686
Neg_Method	PC 26:4; [M+HCOO]-; GPCho(2:0/24:4(5Z,8Z,11Z,14Z))	0.260685	1.19805	0.119784	0.28086	Neg_Method	PC 26:4; [M+HCOO]-; GPCho(2:0/24:4(5Z,8Z,11Z,14Z))	0.0570765	1.04036	0.753047	0.870362
Neg_Method	PC 28:1; [M-Ac-H]-; GPCho(14:0/14:1(9Z))	0.352592	1.27685	0.130452	0.29554	Neg_Method	PC 28:1; [M-Ac-H]-; GPCho(14:0/14:1(9Z))	-0.431281	0.741603	0.338268	0.586391
Neg_Method	PE 39:5; [M-H]-; GPEtn(17:0/22:5(4Z,7Z,10Z,13Z,16Z))	-0.00536733	0.996287	0.966597	0.981537	Neg_Method	PE 39:5; [M-H]-; GPEtn(17:0/22:5(4Z,7Z,10Z,13Z,16Z))	-0.62808	0.647037	0.145818	0.374794
Neg_Method	PE 42:4; [M-H]-; GPEtn(20:4(5E,8E,11E,14E)/22:0)	0.189537	1.1404	0.0227856	0.100471	Neg_Method	PE 42:4; [M-H]-; GPEtn(20:4(5E,8E,11E,14E)/22:0)	0.13351	1.09696	0.454038	0.678662
Neg_Method	PC 42:6; [M-Ac-H]-; GPCho(20:1(11E)/22:5(4Z,7Z,10Z,13Z,16Z))	0.066975	1.04752	0.778671	0.876005	Neg_Method	PC 42:6; [M-Ac-H]-; GPCho(20:1(11E)/22:5(4Z,7Z,10Z,13Z,16Z))	0.224509	1.16838	0.236558	0.4896
Neg_Method	PC 30:0; [M-CH3]-; GPCho(14:0/16:0)	-0.205605	0.867175	0.0343075	0.131429	Neg_Method	PC 30:0; [M-CH3]-; GPCho(14:0/16:0)	0.119481	1.08634	0.591008	0.774562
Neg_Method	PE 39:3; [M-H]-; GPEtn(19:0/20:3(5Z,8Z,11Z))	-0.18855	0.877487	0.354027	0.547929	Neg_Method	PE 39:3; [M-H]-; GPEtn(19:0/20:3(5Z,8Z,11Z))	0.462054	1.3775	0.0656845	0.252724
Neg_Method	PC 36:6; [M-Ac-H]-; GPCho(16:1(7Z)/20:5(5Z,8Z,11Z,14Z,17Z))	0.212519	1.15871	0.396937	0.5771	Neg_Method	PC 36:6; [M-Ac-H]-; GPCho(16:1(7Z)/20:5(5Z,8Z,11Z,14Z,17Z))	0.786613	1.72502	0.00927565	0.105984
Neg_Method	PC 28:1; [M+HCOO]-; GPCho(2:0/26:1(5Z))	0.323513	1.25137	0.134207	0.300935	Neg_Method	PC 28:1; [M+HCOO]-; GPCho(2:0/26:1(5Z))	-0.0373547	0.97444	0.872325	0.937871
Neg_Method	PI 36:2; [M-H]-; GPIns(18:1(11E)/18:1(11E))	0.232667	1.175	0.326609	0.522097	Neg_Method	PI 36:2; [M-H]-; GPIns(18:1(11E)/18:1(11E))	0.193404	1.14346	0.30008	0.55536
Neg_Method	PI 36:2; [M-H]-; GPIns(18:0/18:2(2E,4E))	0.230218	1.17301	0.321544	0.516997	Neg_Method	PI 36:2; [M-H]-; GPIns(18:0/18:2(2E,4E))	0.185193	1.13697	0.318561	0.573886
Neg_Method	PE 40:6; [M-H]-; GPEtn(18:0/22:6(4Z,7Z,10Z,13Z,16Z,19Z))	0.262697	1.19972	0.121487	0.283541	Neg_Method	PE 40:6; [M-H]-; GPEtn(18:0/22:6(4Z,7Z,10Z,13Z,16Z,19Z))	0.442526	1.35898	0.0010597	0.0449177
Neg_Method	PC 36:1; [M+HCOO]-; GPCho(18:0/18:1(11E))	-0.196187	0.872854	0.0972808	0.246838	Neg_Method	PC 36:1; [M+HCOO]-; GPCho(18:0/18:1(11E))	0.0745978	1.05307	0.611054	0.784594
Neg_Method	PG 34:0; [M-H]-; GPGro(16:0/18:0)	0.00862069	1.00599	0.939834	0.970866	Neg_Method	PG 34:0; [M-H]-; GPGro(16:0/18:0)	1.02011	2.02807	0.00184575	0.0577456
Neg_Method	DGDG 18:0; [M-H]-; DGDG(2:0/16:0)	-0.147897	0.902565	0.621854	0.76566	Neg_Method	DGDG 18:0; [M-H]-; DGDG(2:0/16:0)	-0.0966716	0.935188	0.787506	0.890518
Neg_Method	CL 66:4; [M-2H](2-); CL(16:0/16:1/16:1/18:2)	-0.119131	0.920742	0.193606	0.379698	Neg_Method	CL 66:4; [M-2H](2-); CL(16:0/16:1/16:1/18:2)	-0.280203	0.823475	0.204637	0.459646
Neg_Method	PC 42:9; [M-Ac-H]-; GPCho(20:3(5Z,8Z,11Z)/22:6(4Z,7Z,10Z,13Z,16Z,19Z))	0.069427	1.0493	0.759422	0.861464	Neg_Method	PC 42:9; [M-Ac-H]-; GPCho(20:3(5Z,8Z,11Z)/22:6(4Z,7Z,10Z,13Z,16Z,19Z))	0.639342	1.55762	0.0398387	0.208681
Neg_Method	PC 40:3; [M-Ac-H]-; GPCho(20:1(11E)/20:2(11Z,14Z))	0.066189	1.04695	0.309284	0.505471	Neg_Method	PC 40:3; [M-Ac-H]-; GPCho(20:1(11E)/20:2(11Z,14Z))	0.153925	1.11259	0.454169	0.678662
Neg_Method	CL 78:10; [M-2H](2-); CL(20:3/18:0/20:3/20:4)	-0.322066	0.799924	0.150841	0.32546	Neg_Method	CL 78:10; [M-2H](2-); CL(20:3/18:0/20:3/20:4)	0.257864	1.19571	0.442939	0.671306
Neg_Method	PS 40:4; [M-H]-; GPSer(20:1(11E)/20:3(5Z,8Z,11Z))	0.00681312	1.00473	0.95579	0.978164	Neg_Method	PS 40:4; [M-H]-; GPSer(20:1(11E)/20:3(5Z,8Z,11Z))	0.210053	1.15673	0.398665	0.634196
Neg_Method	PI 36:2; [M-H]-; GPIns(16:0/20:2(11Z,14Z))	0.206466	1.15386	0.355511	0.548288	Neg_Method	PI 36:2; [M-H]-; GPIns(16:0/20:2(11Z,14Z))	0.107043	1.07702	0.606374	0.782742
Neg_Method	PS 40:4; [M-H]-; GPSer(18:0/22:4(7Z,10Z,13Z,16Z))	-0.0165546	0.988591	0.893506	0.946421	Neg_Method	PS 40:4; [M-H]-; GPSer(18:0/22:4(7Z,10Z,13Z,16Z))	0.270281	1.20604	0.219402	0.47495
Neg_Method	MGDG 36:4; [M-H]-; MGDG(16:0/20:4(5E,8E,11E,14E))	-0.0588223	0.960047	0.712407	0.833574	Neg_Method	MGDG 36:4; [M-H]-; MGDG(16:0/20:4(5E,8E,11E,14E))	-0.451626	0.731218	0.359461	0.604329
Neg_Method	PC 42:9; [M-Ac-H]-; GPCho(20:4(5E,8E,11E,14E)/22:5(4Z,7Z,10Z,13Z,16Z))	0.00308518	1.00214	0.98981	0.995554	Neg_Method	PC 42:9; [M-Ac-H]-; GPCho(20:4(5E,8E,11E,14E)/22:5(4Z,7Z,10Z,13Z,16Z))	0.716949	1.6437	0.0263055	0.170522
Neg_Method	PE 34:0; [M-H]-; GPEtn(16:0/18:0)	0.15705	1.115	0.317185	0.51518	Neg_Method	PE 34:0; [M-H]-; GPEtn(16:0/18:0)	0.382249	1.30337	0.0461935	0.216498
Neg_Method	CL 74:3; [M-2H](2-); CL(16:1/20:0/18:2/20:0)	1.07046	2.1001	0.0219256	0.0986653	Neg_Method	CL 74:3; [M-2H](2-); CL(16:1/20:0/18:2/20:0)	-0.124377	0.9174	0.335227	0.585255
Neg_Method	PG 36:1; [M-H]-; GPGro(18:0/18:1(11E))	0.221431	1.16589	0.0491765	0.16195	Neg_Method	PG 36:1; [M-H]-; GPGro(18:0/18:1(11E))	0.408006	1.32685	0.00892161	0.104794
Neg_Method	PE 37:3; [M-H]-; GPEtn(17:0/20:3(5Z,8Z,11Z))	0.0834077	1.05952	0.670851	0.805119	Neg_Method	PE 37:3; [M-H]-; GPEtn(17:0/20:3(5Z,8Z,11Z))	0.0595037	1.04211	0.836484	0.919557
Neg_Method	CL 66:4; [M-2H](2-); CL(16:1/16:0/16:1/18:2)	-0.083073	0.944045	0.309039	0.505471	Neg_Method	CL 66:4; [M-2H](2-); CL(16:1/16:0/16:1/18:2)	-0.253108	0.839087	0.250268	0.509848
Neg_Method	PC 40:8; [M-Ac-H]-; GPCho(20:4(5E,8E,11E,14E)/20:4(5E,8E,11E,14E))	0.336125	1.26236	0.266735	0.462999	Neg_Method	PC 40:8; [M-Ac-H]-; GPCho(20:4(5E,8E,11E,14E)/20:4(5E,8E,11E,14E))	0.448945	1.36504	0.171684	0.409772
Neg_Method	CL 68:6; [M-2H](2-); CL(16:1/14:0/18:2/20:3)	0.459275	1.37485	0.0317751	0.124263	Neg_Method	CL 68:6; [M-2H](2-); CL(16:1/14:0/18:2/20:3)	0.325408	1.25302	0.187241	0.43469
Neg_Method	PC 40:3; [M-Ac-H]-; GPCho(18:1(11E)/22:2(13Z,16Z))	0.0716761	1.05094	0.321844	0.516997	Neg_Method	PC 40:3; [M-Ac-H]-; GPCho(18:1(11E)/22:2(13Z,16Z))	0.143616	1.10467	0.50181	0.718277
Neg_Method	PG 34:3; [M-H]-; GPGro(16:1(7Z)/18:2(2E,4E))	0.622157	1.53917	0.0111897	0.0665305	Neg_Method	PG 34:3; [M-H]-; GPGro(16:1(7Z)/18:2(2E,4E))	0.0345391	1.02423	0.90659	0.956555
Neg_Method	PC 35:4; [M-Ac-H]-; GPCho(15:0/20:4(5E,8E,11E,14E))	0.0803085	1.05724	0.719188	0.836675	Neg_Method	PC 35:4; [M-Ac-H]-; GPCho(15:0/20:4(5E,8E,11E,14E))	0.0405266	1.02849	0.88449	0.942677
Neg_Method	PI 38:5; [M-H]-; GPIns(16:0/22:5(4Z,7Z,10Z,13Z,16Z))	0.354603	1.27863	0.0322558	0.125769	Neg_Method	PI 38:5; [M-H]-; GPIns(16:0/22:5(4Z,7Z,10Z,13Z,16Z))	-0.0775934	0.947637	0.723609	0.859695
Neg_Method	PI 38:5; [M-H]-; GPIns(18:0/20:5(5Z,8Z,11Z,14Z,17Z))	0.534389	1.44833	0.000701577	0.0126284	Neg_Method	PI 38:5; [M-H]-; GPIns(18:0/20:5(5Z,8Z,11Z,14Z,17Z))	0.0425992	1.02997	0.856085	0.931029
Neg_Method	PC 39:6; [M-Ac-H]-; GPCho(17:0/22:6(4Z,7Z,10Z,13Z,16Z,19Z))	-0.0201927	0.986101	0.730119	0.843779	Neg_Method	PC 39:6; [M-Ac-H]-; GPCho(17:0/22:6(4Z,7Z,10Z,13Z,16Z,19Z))	0.899176	1.865	0.0173279	0.135529
Neg_Method	PC 34:4; [M-Ac-H]-; GPCho(16:1(7Z)/18:3(6Z,9Z,12Z))	0.146273	1.10671	0.18626	0.368593	Neg_Method	PC 34:4; [M-Ac-H]-; GPCho(16:1(7Z)/18:3(6Z,9Z,12Z))	0.143943	1.10492	0.539475	0.74383
Neg_Method	PC 35:2; [M-Ac-H]-; GPCho(17:1(9Z)/18:1(11E))	0.0782302	1.05572	0.529218	0.703992	Neg_Method	PC 35:2; [M-Ac-H]-; GPCho(17:1(9Z)/18:1(11E))	-0.0243738	0.983247	0.865162	0.933353
Neg_Method	N-(hexadecanoyl)-sphing-4-enine; [M-H]-; Cer(d18:1(4E)/16:0)	0.00722237	1.00502	0.947052	0.974492	Neg_Method	N-(hexadecanoyl)-sphing-4-enine; [M-H]-; Cer(d18:1(4E)/16:0)	0.390849	1.31116	0.041881	0.211161
Neg_Method	PS 38:6; [M-H]-; GPSer(16:0/22:6(4Z,7Z,10Z,13Z,16Z,19Z))	0.39422	1.31423	0.0097734	0.0621719	Neg_Method	PS 38:6; [M-H]-; GPSer(16:0/22:6(4Z,7Z,10Z,13Z,16Z,19Z))	-0.33165	0.794627	0.442746	0.671306
Neg_Method	PS 38:6; [M-H]-; GPSer(18:2(2E,4E)/20:4(5E,8E,11E,14E))	0.393766	1.31382	0.0162446	0.0854635	Neg_Method	PS 38:6; [M-H]-; GPSer(18:2(2E,4E)/20:4(5E,8E,11E,14E))	-0.252698	0.839326	0.406121	0.636745
Neg_Method	PE 32:2; [M-H]-; GPEtn(16:1(7Z)/16:1(7Z))	0.0138167	1.00962	0.883474	0.940749	Neg_Method	PE 32:2; [M-H]-; GPEtn(16:1(7Z)/16:1(7Z))	-0.112632	0.924899	0.625492	0.794259
Neg_Method	PC 39:6; [M-Ac-H]-; GPCho(17:2(9Z,12Z)/22:4(7Z,10Z,13Z,16Z))	0.0263346	1.01842	0.742515	0.852992	Neg_Method	PC 39:6; [M-Ac-H]-; GPCho(17:2(9Z,12Z)/22:4(7Z,10Z,13Z,16Z))	1.5426	2.91319	0.00172274	0.0565921
Neg_Method	PC 33:2; [M-Ac-H]-; GPCho(16:1(7Z)/17:1(9Z))	0.108427	1.07805	0.622428	0.76566	Neg_Method	PC 33:2; [M-Ac-H]-; GPCho(16:1(7Z)/17:1(9Z))	0.009926	1.0069	0.940549	0.968559
Neg_Method	PC 40:3; [M-Ac-H]-; GPCho(18:2(2E,4E)/22:1(13Z))	0.0146512	1.01021	0.859763	0.929473	Neg_Method	PC 40:3; [M-Ac-H]-; GPCho(18:2(2E,4E)/22:1(13Z))	0.0827514	1.05904	0.690515	0.840298
Neg_Method	PC 38:1; [M-Ac-H]-; GPCho(18:1(11E)/20:0)	-0.507967	0.703212	0.000473125	0.0101916	Neg_Method	PC 38:1; [M-Ac-H]-; GPCho(18:1(11E)/20:0)	0.363714	1.28673	0.0887331	0.287244
Neg_Method	PC 32:1; [M-CH3]-; GPCho(16:0/16:1(7Z))	0.446601	1.36283	0.0671313	0.193444	Neg_Method	PC 32:1; [M-CH3]-; GPCho(16:0/16:1(7Z))	0.143849	1.10485	0.53753	0.743489
Neg_Method	PC 34:2; [M+HCOO]-; GPCho(16:1(7Z)/18:1(11E))	0.085584	1.06112	0.687641	0.814752	Neg_Method	PC 34:2; [M+HCOO]-; GPCho(16:1(7Z)/18:1(11E))	0.0464194	1.0327	0.877339	0.938781
Neg_Method	CL 78:12; [M-2H](2-); CL(20:4/18:0/22:6/18:2)	0.143093	1.10427	0.611388	0.761482	Neg_Method	CL 78:12; [M-2H](2-); CL(20:4/18:0/22:6/18:2)	0.317071	1.2458	0.39848	0.634196
Neg_Method	PG 38:7; [M-H]-; GPGro(16:1(7Z)/22:6(4Z,7Z,10Z,13Z,16Z,19Z))	0.484099	1.39871	0.00595792	0.0447354	Neg_Method	PG 38:7; [M-H]-; GPGro(16:1(7Z)/22:6(4Z,7Z,10Z,13Z,16Z,19Z))	0.0253369	1.01772	0.899758	0.953453
Neg_Method	PC 33:2; [M-Ac-H]-; GPCho(15:0/18:2(2E,4E))	0.448518	1.36464	0.0204141	0.0959648	Neg_Method	PC 33:2; [M-Ac-H]-; GPCho(15:0/18:2(2E,4E))	-0.204091	0.868086	0.253211	0.511089
Neg_Method	PC 33:1; [M+HCOO]-; GPCho(16:1(7Z)/17:0)	0.178578	1.13177	0.320595	0.516997	Neg_Method	PC 33:1; [M+HCOO]-; GPCho(16:1(7Z)/17:0)	0.356341	1.28018	0.00775621	0.102009
Neg_Method	N-(15Z-tetracosenoyl)-sphing-4-enine; [M-H]-; Cer(d18:1(4E)/24:1(15Z))	0.149816	1.10943	0.0641181	0.188061	Neg_Method	N-(15Z-tetracosenoyl)-sphing-4-enine; [M-H]-; Cer(d18:1(4E)/24:1(15Z))	0.216123	1.16161	0.474673	0.690721
Neg_Method	PI 36:4; [M-H]-; GPIns(16:0/20:4(5E,8E,11E,14E))	0.277236	1.21187	0.0452576	0.156085	Neg_Method	PI 36:4; [M-H]-; GPIns(16:0/20:4(5E,8E,11E,14E))	0.32691	1.25432	0.229719	0.482961
Neg_Method	PC 42:10; [M-Ac-H]-; GPCho(20:4(5E,8E,11E,14E)/22:6(4Z,7Z,10Z,13Z,16Z,19Z))	-1.20016	0.435228	0.00384394	0.0369018	Neg_Method	PC 42:10; [M-Ac-H]-; GPCho(20:4(5E,8E,11E,14E)/22:6(4Z,7Z,10Z,13Z,16Z,19Z))	0.363235	1.28631	0.419252	0.651179
Neg_Method	N-(tetracosanoyl)-sphing-4-enine; [M-H]-; Cer(d18:1(4E)/24:0)	-0.414529	0.750265	0.0591609	0.178438	Neg_Method	N-(tetracosanoyl)-sphing-4-enine; [M-H]-; Cer(d18:1(4E)/24:0)	0.20977	1.1565	0.194974	0.443246
Neg_Method	PC 35:3; [M-Ac-H]-; GPCho(17:2(9Z,12Z)/18:1(11E))	0.0887987	1.06348	0.34115	0.539436	Neg_Method	PC 35:3; [M-Ac-H]-; GPCho(17:2(9Z,12Z)/18:1(11E))	-0.335896	0.792292	0.160739	0.394052
Neg_Method	PC 40:5; [M-Ac-H]-; GPCho(20:1(11E)/20:4(5E,8E,11E,14E))	-0.232217	0.851326	0.128579	0.293831	Neg_Method	PC 40:5; [M-Ac-H]-; GPCho(20:1(11E)/20:4(5E,8E,11E,14E))	0.0679963	1.04826	0.784447	0.887823
Neg_Method	PC 35:0; [M-Ac-H]-; GPCho(18:0/17:0)	0.283334	1.217	0.245618	0.439703	Neg_Method	PC 35:0; [M-Ac-H]-; GPCho(18:0/17:0)	0.401822	1.32118	0.142226	0.370366
Neg_Method	PG 40:5; [M-H]-; GPGro(18:1(11E)/22:4(7Z,10Z,13Z,16Z))	0.223081	1.16722	0.0998913	0.250014	Neg_Method	PG 40:5; [M-H]-; GPGro(18:1(11E)/22:4(7Z,10Z,13Z,16Z))	0.166692	1.12248	0.66165	0.819427
Neg_Method	CL 60:0; [M-2H](2-); CL(14:0/14:0/16:0/16:0)	0.527387	1.44132	0.0279494	0.11622	Neg_Method	CL 60:0; [M-2H](2-); CL(14:0/14:0/16:0/16:0)	1.47321	2.77638	0.00388437	0.0807163
Neg_Method	PC 42:1; [M-Ac-H]-; GPCho(18:1(11E)/24:0)	-0.105106	0.929737	0.79932	0.887833	Neg_Method	PC 42:1; [M-Ac-H]-; GPCho(18:1(11E)/24:0)	0.334923	1.26131	0.509778	0.724755
Neg_Method	PC 34:2; [M-CH3]-; GPCho(16:1(7Z)/18:1(11E))	0.349663	1.27426	0.0141697	0.0786049	Neg_Method	PC 34:2; [M-CH3]-; GPCho(16:1(7Z)/18:1(11E))	-0.0230353	0.98416	0.926313	0.962888
Neg_Method	PC 36:3; [M+HCOO]-; GPCho(18:1(11E)/18:2(2E,4E))	0.0458959	1.03232	0.642584	0.780933	Neg_Method	PC 36:3; [M+HCOO]-; GPCho(18:1(11E)/18:2(2E,4E))	0.0899395	1.06433	0.829861	0.917105
Neg_Method	PC 37:4; [M-Ac-H]-; GPCho(17:0/20:4(5E,8E,11E,14E))	-0.0999435	0.93307	0.410471	0.594008	Neg_Method	PC 37:4; [M-Ac-H]-; GPCho(17:0/20:4(5E,8E,11E,14E))	0.214872	1.1606	0.384548	0.626141
Neg_Method	N-(docosanoyl)-sphing-4-enine; [M-H]-; Cer(d18:1(4E)/22:0)	-0.40139	0.757128	0.00196734	0.0248566	Neg_Method	N-(docosanoyl)-sphing-4-enine; [M-H]-; Cer(d18:1(4E)/22:0)	0.0494526	1.03487	0.736795	0.865265
Neg_Method	PC 34:0; [M-Ac-H]-; GPCho(17:0/17:0)	0.439339	1.35598	0.0292604	0.119035	Neg_Method	PC 34:0; [M-Ac-H]-; GPCho(17:0/17:0)	0.441848	1.35834	0.00292571	0.0768877
Neg_Method	CL 76:6; [M-2H](2-); CL(18:1/20:0/20:3/18:2)	-0.11453	0.923683	0.638793	0.780088	Neg_Method	CL 76:6; [M-2H](2-); CL(18:1/20:0/20:3/18:2)	-0.112605	0.924917	0.736996	0.865265
Neg_Method	PC 37:6; [M-Ac-H]-; GPCho(15:0/22:6(4Z,7Z,10Z,13Z,16Z,19Z))	-0.277752	0.824875	0.0765049	0.21304	Neg_Method	PC 37:6; [M-Ac-H]-; GPCho(15:0/22:6(4Z,7Z,10Z,13Z,16Z,19Z))	0.519126	1.43309	0.28475	0.541736
Neg_Method	PC 40:6; [M-Ac-H]-; GPCho(18:0/22:6(4Z,7Z,10Z,13Z,16Z,19Z))	-0.0593801	0.959676	0.880292	0.938121	Neg_Method	PC 40:6; [M-Ac-H]-; GPCho(18:0/22:6(4Z,7Z,10Z,13Z,16Z,19Z))	0.883052	1.84427	0.0270241	0.171544
Neg_Method	PS 44:4; [M-H]-; GPSer(22:0/22:4(7Z,10Z,13Z,16Z))	0.656181	1.57591	0.029815	0.119807	Neg_Method	PS 44:4; [M-H]-; GPSer(22:0/22:4(7Z,10Z,13Z,16Z))	-0.109945	0.926623	0.742273	0.865265
Neg_Method	plasmenyl-PE 42:6; [M-H]-; PE(P-20:0/22:6(4Z,7Z,10Z,13Z,16Z,19Z))	0.0827376	1.05903	0.290358	0.489057	Neg_Method	plasmenyl-PE 42:6; [M-H]-; PE(P-20:0/22:6(4Z,7Z,10Z,13Z,16Z,19Z))	-0.0645057	0.956273	0.717902	0.85601
Neg_Method	PC 35:3; [M-Ac-H]-; GPCho(17:1(9Z)/18:2(2E,4E))	-0.0150073	0.989652	0.916353	0.961732	Neg_Method	PC 35:3; [M-Ac-H]-; GPCho(17:1(9Z)/18:2(2E,4E))	-0.30564	0.809083	0.252409	0.510514
Neg_Method	lysoPE 15:1; [M-H]-; PE(15:1(9Z)/0:0)	0.127858	1.09267	0.463885	0.645799	Neg_Method	lysoPE 15:1; [M-H]-; PE(15:1(9Z)/0:0)	0.741711	1.67216	0.0475955	0.216498
Neg_Method	PE 42:7; [M-H]-; GPEtn(20:1(11E)/22:6(4Z,7Z,10Z,13Z,16Z,19Z))	-0.0588213	0.960048	0.392422	0.576137	Neg_Method	PE 42:7; [M-H]-; GPEtn(20:1(11E)/22:6(4Z,7Z,10Z,13Z,16Z,19Z))	0.0189181	1.0132	0.919965	0.960917
Neg_Method	PC 36:2; [M-CH3]-; GPCho(18:0/18:2(2E,4E))	-0.0933805	0.937324	0.691655	0.818033	Neg_Method	PC 36:2; [M-CH3]-; GPCho(18:0/18:2(2E,4E))	-0.014637	0.989906	0.988557	0.996823
Neg_Method	CL 66:2; [M-2H](2-); CL(16:0/16:1/18:1/16:0)	-0.233361	0.850651	0.517315	0.691508	Neg_Method	CL 66:2; [M-2H](2-); CL(16:0/16:1/18:1/16:0)	-0.0590686	0.959884	0.731867	0.863261
Neg_Method	PC 35:1; [M-Ac-H]-; GPCho(17:0/18:1(11E))	0.331517	1.25834	0.00463914	0.0386987	Neg_Method	PC 35:1; [M-Ac-H]-; GPCho(17:0/18:1(11E))	0.263643	1.20051	0.0308269	0.181746
Neg_Method	PE 37:5; [M-H]-; GPEtn(17:1(9Z)/20:4(5E,8E,11E,14E))	-0.0400366	0.97263	0.861757	0.930443	Neg_Method	PE 37:5; [M-H]-; GPEtn(17:1(9Z)/20:4(5E,8E,11E,14E))	-0.636975	0.64306	0.163287	0.397331
Neg_Method	PC 29:0; [M-Ac-H]-; GPCho(11:0/18:0)	-0.0991983	0.933552	0.51707	0.691508	Neg_Method	PC 29:0; [M-Ac-H]-; GPCho(11:0/18:0)	-0.62695	0.647544	0.0375974	0.204145
Neg_Method	PC 29:1; [M-Ac-H]-; GPCho(14:0/15:1(9Z))	-0.434158	0.740126	0.710448	0.833406	Neg_Method	PC 29:1; [M-Ac-H]-; GPCho(14:0/15:1(9Z))	0.299493	1.23071	0.125318	0.345129
Neg_Method	PE 35:2; [M-H]-; GPEtn(17:0/18:2(2E,4E))	0.0922905	1.06606	0.0848659	0.227116	Neg_Method	PE 35:2; [M-H]-; GPEtn(17:0/18:2(2E,4E))	-0.210043	0.864512	0.215424	0.472565
Neg_Method	PC 33:1; [M-Ac-H]-; GPCho(15:0/18:1(11E))	0.29144	1.22386	0.0206411	0.0961787	Neg_Method	PC 33:1; [M-Ac-H]-; GPCho(15:0/18:1(11E))	0.120684	1.08725	0.628595	0.797272
Neg_Method	CL 72:5; [M-2H](2-); CL(18:2/18:0/18:2/18:1)	0.016883	1.01177	0.895927	0.947153	Neg_Method	CL 72:5; [M-2H](2-); CL(18:2/18:0/18:2/18:1)	-0.0964095	0.935358	0.761961	0.875189
Neg_Method	plasmenyl-PE 38:2; [M-H]-; PE(P-16:0/22:2(13Z,16Z))	0.25842	1.19617	0.0203512	0.0959648	Neg_Method	plasmenyl-PE 38:2; [M-H]-; PE(P-16:0/22:2(13Z,16Z))	0.222926	1.1671	0.0211004	0.149064
Neg_Method	PS 36:3; [M-H]-; GPSer(16:0/20:3(5Z,8Z,11Z))	0.193013	1.14315	0.650075	0.78728	Neg_Method	PS 36:3; [M-H]-; GPSer(16:0/20:3(5Z,8Z,11Z))	0.695337	1.61926	0.1642	0.39869
Neg_Method	PG 40:6; [M-H]-; GPGro(18:1(11E)/22:5(4Z,7Z,10Z,13Z,16Z))	0.215444	1.16106	0.274677	0.472047	Neg_Method	PG 40:6; [M-H]-; GPGro(18:1(11E)/22:5(4Z,7Z,10Z,13Z,16Z))	0.191418	1.14189	0.512957	0.725003
Neg_Method	PS 40:5; [M-H]-; GPSer(18:0/22:5(4Z,7Z,10Z,13Z,16Z))	-0.257988	0.836253	0.0885153	0.234494	Neg_Method	PS 40:5; [M-H]-; GPSer(18:0/22:5(4Z,7Z,10Z,13Z,16Z))	0.245091	1.18517	0.461057	0.680449
Neg_Method	PC 30:1; [M-CH3]-; GPCho(16:1(7Z)/14:0)	-0.187393	0.878191	0.560732	0.725449	Neg_Method	PC 30:1; [M-CH3]-; GPCho(16:1(7Z)/14:0)	-0.0815544	0.945039	0.6255	0.794259
Neg_Method	PE 37:2; [M-H]-; GPEtn(18:2(2E,4E)/19:0)	0.0220938	1.01543	0.678237	0.80839	Neg_Method	PE 37:2; [M-H]-; GPEtn(18:2(2E,4E)/19:0)	-0.115445	0.923097	0.102338	0.30702
Neg_Method	PG 8:0; [M-H]-; GPGro(2:0/6:0)	0.533015	1.44695	0.149443	0.322973	Neg_Method	PG 8:0; [M-H]-; GPGro(2:0/6:0)	-0.191225	0.875862	0.456573	0.678662
Neg_Method	PC 38:2; [M-CH3]-; GPCho(20:1(11E)/18:1(11E))	0.279611	1.21387	0.10827	0.264928	Neg_Method	PC 38:2; [M-CH3]-; GPCho(20:1(11E)/18:1(11E))	0.23453	1.17652	0.216502	0.472598
Neg_Method	plasmenyl-PE 40:5; [M-H]-; PE(P-18:0/22:5(4Z,7Z,10Z,13Z,16Z))	0.250987	1.19002	0.00450147	0.0386582	Neg_Method	plasmenyl-PE 40:5; [M-H]-; PE(P-18:0/22:5(4Z,7Z,10Z,13Z,16Z))	0.139995	1.1019	0.369689	0.611702
Neg_Method	PC 40:4; [M-Ac-H]-; GPCho(20:0/20:4(5E,8E,11E,14E))	0.117093	1.08455	0.355364	0.548288	Neg_Method	PC 40:4; [M-Ac-H]-; GPCho(20:0/20:4(5E,8E,11E,14E))	0.0266944	1.01868	0.890402	0.946409
Neg_Method	PS 40:6; [M-H]-; GPSer(18:1(11E)/22:5(4Z,7Z,10Z,13Z,16Z))	0.231125	1.17375	0.368655	0.560593	Neg_Method	PS 40:6; [M-H]-; GPSer(18:1(11E)/22:5(4Z,7Z,10Z,13Z,16Z))	-0.311186	0.805979	0.45607	0.678662
Neg_Method	PC 40:4; [M-Ac-H]-; GPCho(20:1(11E)/20:3(5Z,8Z,11Z))	0.133185	1.09671	0.255513	0.453236	Neg_Method	PC 40:4; [M-Ac-H]-; GPCho(20:1(11E)/20:3(5Z,8Z,11Z))	-0.0155754	0.989262	0.927697	0.962888
Neg_Method	PC 40:4; [M-Ac-H]-; GPCho(18:0/22:4(7Z,10Z,13Z,16Z))	0.129345	1.0938	0.193502	0.379698	Neg_Method	PC 40:4; [M-Ac-H]-; GPCho(18:0/22:4(7Z,10Z,13Z,16Z))	-0.108833	0.927338	0.33298	0.584774
Neg_Method	PC 30:0; [M-Ac-H]-; GPCho(14:0/16:0)	-0.212447	0.863072	0.0429078	0.151561	Neg_Method	PC 30:0; [M-Ac-H]-; GPCho(14:0/16:0)	-0.412512	0.751314	0.00724142	0.101226
Neg_Method	PE 39:6; [M-H]-; GPEtn(17:0/22:6(4Z,7Z,10Z,13Z,16Z,19Z))	-0.221361	0.857756	0.55585	0.721727	Neg_Method	PE 39:6; [M-H]-; GPEtn(17:0/22:6(4Z,7Z,10Z,13Z,16Z,19Z))	-0.13113	0.913116	0.380646	0.621695
Neg_Method	CL 66:2; [M-2H](2-); CL(14:0/18:1/16:0/18:1)	-0.198218	0.871626	0.513552	0.689635	Neg_Method	CL 66:2; [M-2H](2-); CL(14:0/18:1/16:0/18:1)	-0.221819	0.857484	0.194435	0.442923
Neg_Method	PC 39:7; [M-Ac-H]-; GPCho(17:1(9Z)/22:6(4Z,7Z,10Z,13Z,16Z,19Z))	-0.450419	0.73183	0.0844149	0.22637	Neg_Method	PC 39:7; [M-Ac-H]-; GPCho(17:1(9Z)/22:6(4Z,7Z,10Z,13Z,16Z,19Z))	0.321962	1.25003	0.129194	0.348584
Neg_Method	PC 38:2; [M-CH3]-; GPCho(18:1(11E)/20:1(11E))	0.184111	1.13612	0.11154	0.269418	Neg_Method	PC 38:2; [M-CH3]-; GPCho(18:1(11E)/20:1(11E))	0.182538	1.13488	0.264184	0.517488
Neg_Method	PE 34:4; [M-H]-; GPEtn(14:0/20:4(5E,8E,11E,14E))	0.00843455	1.00586	0.970522	0.983243	Neg_Method	PE 34:4; [M-H]-; GPEtn(14:0/20:4(5E,8E,11E,14E))	-0.10306	0.931056	0.583295	0.771173
Neg_Method	PC 30:1; [M-CH3]-; GPCho(14:0/16:1(7Z))	-0.196628	0.872588	0.551172	0.719205	Neg_Method	PC 30:1; [M-CH3]-; GPCho(14:0/16:1(7Z))	-0.106803	0.928644	0.42765	0.66032
Neg_Method	PG 38:5; [M-H]-; GPGro(18:2(2E,4E)/20:3(5Z,8Z,11Z))	0.607671	1.5238	0.000252089	0.00690093	Neg_Method	PG 38:5; [M-H]-; GPGro(18:2(2E,4E)/20:3(5Z,8Z,11Z))	-0.298831	0.812911	0.540649	0.744668
Neg_Method	PG 38:5; [M-H]-; GPGro(18:1(11E)/20:4(5E,8E,11E,14E))	0.609286	1.5255	0.000219451	0.0065536	Neg_Method	PG 38:5; [M-H]-; GPGro(18:1(11E)/20:4(5E,8E,11E,14E))	-0.296983	0.813953	0.546442	0.749188
Neg_Method	PA 38:4; [M-H]-; GPA(18:0/20:4(5E,8E,11E,14E))	-0.0377794	0.974153	0.906447	0.95362	Neg_Method	PA 38:4; [M-H]-; GPA(18:0/20:4(5E,8E,11E,14E))	-0.472752	0.720589	0.354425	0.600955
Neg_Method	PI 34:1; [M-H]-; GPIns(16:0/18:1(11E))	0.499079	1.41331	0.0675256	0.193731	Neg_Method	PI 34:1; [M-H]-; GPIns(16:0/18:1(11E))	0.740753	1.67105	0.00519277	0.0855493
Neg_Method	PC 36:1; [M-CH3]-; GPCho(18:0/18:1(11E))	0.532355	1.44629	0.0041338	0.0382638	Neg_Method	PC 36:1; [M-CH3]-; GPCho(18:0/18:1(11E))	0.180649	1.13339	0.353195	0.600955
Neg_Method	PE 32:1; [M-H]-; GPEtn(14:0/18:1(11E))	-0.188975	0.877229	0.543608	0.712164	Neg_Method	PE 32:1; [M-H]-; GPEtn(14:0/18:1(11E))	-0.145352	0.904159	0.313078	0.572109
Neg_Method	PC 37:5; [M-Ac-H]-; GPCho(17:1(9Z)/20:4(5E,8E,11E,14E))	-0.148324	0.902298	0.0186702	0.092576	Neg_Method	PC 37:5; [M-Ac-H]-; GPCho(17:1(9Z)/20:4(5E,8E,11E,14E))	-0.139632	0.907751	0.403484	0.636745
Neg_Method	PC 38:5; [M+HCOO]-; GPCho(18:1(11E)/20:4(5E,8E,11E,14E))	-0.193828	0.874283	0.035313	0.133721	Neg_Method	PC 38:5; [M+HCOO]-; GPCho(18:1(11E)/20:4(5E,8E,11E,14E))	0.168937	1.12423	0.499742	0.717928
Neg_Method	PE 40:2; [M-H]-; GPEtn(18:1(11E)/22:1(13Z))	0.136252	1.09905	0.0991636	0.249141	Neg_Method	PE 40:2; [M-H]-; GPEtn(18:1(11E)/22:1(13Z))	0.112664	1.08122	0.455017	0.678662
Neg_Method	PS 38:3; [M-H]-; GPSer(18:1(11E)/20:2(11Z,14Z))	0.451806	1.36775	0.00407276	0.0382258	Neg_Method	PS 38:3; [M-H]-; GPSer(18:1(11E)/20:2(11Z,14Z))	0.255154	1.19346	0.569435	0.759632
Neg_Method	PE 42:6; [M-H]-; GPEtn(20:0/22:6(4Z,7Z,10Z,13Z,16Z,19Z))	-0.167111	0.890624	0.0907546	0.237432	Neg_Method	PE 42:6; [M-H]-; GPEtn(20:0/22:6(4Z,7Z,10Z,13Z,16Z,19Z))	0.0943044	1.06755	0.649725	0.811539
Neg_Method	PI 38:3; [M-H]-; GPIns(18:1(11E)/20:2(11Z,14Z))	0.330019	1.25703	0.304082	0.501335	Neg_Method	PI 38:3; [M-H]-; GPIns(18:1(11E)/20:2(11Z,14Z))	0.00987624	1.00687	0.964686	0.984914
Neg_Method	PS 42:4; [M-H]-; GPSer(20:3(5Z,8Z,11Z)/22:1(13Z))	0.256127	1.19427	0.347649	0.543176	Neg_Method	PS 42:4; [M-H]-; GPSer(20:3(5Z,8Z,11Z)/22:1(13Z))	-0.717156	0.608295	0.457869	0.678662
Neg_Method	PC 32:1; [M-CH3]-; GPCho(16:1(7Z)/16:0)	0.301682	1.23258	0.0561513	0.175171	Neg_Method	PC 32:1; [M-CH3]-; GPCho(16:1(7Z)/16:0)	-0.0715823	0.951594	0.744706	0.865265
Neg_Method	CL 72:0; [M-2H](2-); CL(18:0/16:0/18:0/20:0)	0.338889	1.26478	0.0374494	0.138231	Neg_Method	CL 72:0; [M-2H](2-); CL(18:0/16:0/18:0/20:0)	1.2263	2.33966	0.169021	0.40684
Neg_Method	PS 42:4; [M-H]-; GPSer(20:0/22:4(7Z,10Z,13Z,16Z))	0.220203	1.1649	0.129871	0.295244	Neg_Method	PS 42:4; [M-H]-; GPSer(20:0/22:4(7Z,10Z,13Z,16Z))	-0.139715	0.907698	0.845743	0.926089
Neg_Method	PC 34:0; [M-Ac-H]-; GPCho(12:0/22:0)	0.0263788	1.01845	0.717774	0.836614	Neg_Method	PC 34:0; [M-Ac-H]-; GPCho(12:0/22:0)	0.172348	1.12689	0.357019	0.603762
Neg_Method	CL 78:2; [M-2H](2-); CL(20:0/18:1/20:0/20:1)	-0.0342839	0.976516	0.729578	0.843779	Neg_Method	CL 78:2; [M-2H](2-); CL(20:0/18:1/20:0/20:1)	0.36152	1.28478	0.0291408	0.177273
Neg_Method	PC 34:4; [M-Ac-H]-; GPCho(14:0/20:4(5E,8E,11E,14E))	0.332178	1.25891	0.0387866	0.141179	Neg_Method	PC 34:4; [M-Ac-H]-; GPCho(14:0/20:4(5E,8E,11E,14E))	-0.0822952	0.944554	0.823219	0.912836
Neg_Method	PE 38:4; [M-H]-; GPEtn(18:0/20:4(5E,8E,11E,14E))	0.258024	1.19584	0.0142374	0.0786049	Neg_Method	PE 38:4; [M-H]-; GPEtn(18:0/20:4(5E,8E,11E,14E))	0.115683	1.08349	0.503623	0.719305
Neg_Method	lysoPE 22:5; [M-H]-; PE(22:5(4Z,7Z,10Z,13Z,16Z)/0:0)	0.141471	1.10303	0.580301	0.738157	Neg_Method	lysoPE 22:5; [M-H]-; PE(22:5(4Z,7Z,10Z,13Z,16Z)/0:0)	0.203663	1.15162	0.422658	0.654921
Neg_Method	PE 42:5; [M-H]-; GPEtn(20:1(11E)/22:4(7Z,10Z,13Z,16Z))	0.0380166	1.0267	0.678977	0.80839	Neg_Method	PE 42:5; [M-H]-; GPEtn(20:1(11E)/22:4(7Z,10Z,13Z,16Z))	0.159432	1.11685	0.377905	0.619161
Neg_Method	PG 34:2; [M-H]-; GPGro(16:1(7Z)/18:1(11E))	1.10797	2.15542	8.45691e-06	0.00125833	Neg_Method	PG 34:2; [M-H]-; GPGro(16:1(7Z)/18:1(11E))	0.108357	1.078	0.511287	0.724755
Neg_Method	plasmenyl-PE 36:0; [M-H]-; PE(P-20:0/16:0)	0.313643	1.24284	0.0423129	0.149863	Neg_Method	plasmenyl-PE 36:0; [M-H]-; PE(P-20:0/16:0)	0.362601	1.28574	0.0129937	0.116486
Neg_Method	PE 42:5; [M-H]-; GPEtn(20:4(5E,8E,11E,14E)/22:1(13Z))	0.0414904	1.02918	0.533321	0.704306	Neg_Method	PE 42:5; [M-H]-; GPEtn(20:4(5E,8E,11E,14E)/22:1(13Z))	-0.0425537	0.970935	0.75702	0.872565
Neg_Method	PG 34:2; [M-H]-; GPGro(16:0/18:2(2E,4E))	1.14145	2.20602	1.71255e-06	0.00112515	Neg_Method	PG 34:2; [M-H]-; GPGro(16:0/18:2(2E,4E))	0.0461243	1.03249	0.772309	0.882195
Neg_Method	CL 80:11; [M-2H](2-); CL(18:0/22:5/18:0/22:6)	0.186236	1.13779	0.0216347	0.0983623	Neg_Method	CL 80:11; [M-2H](2-); CL(18:0/22:5/18:0/22:6)	0.0309888	1.02171	0.907781	0.956555
Neg_Method	PC 24:4; [M+HCOO]-; GPCho(2:0/22:4(7Z,10Z,13Z,16Z))	0.177981	1.1313	0.378651	0.567976	Neg_Method	PC 24:4; [M+HCOO]-; GPCho(2:0/22:4(7Z,10Z,13Z,16Z))	0.23573	1.1775	0.157585	0.392047
Neg_Method	PS 34:1; [M-H]-; GPSer(16:1(7Z)/18:0)	0.712953	1.63916	0.000664654	0.0123008	Neg_Method	PS 34:1; [M-H]-; GPSer(16:1(7Z)/18:0)	-0.0170624	0.988243	0.934949	0.965061
Neg_Method	PC 40:6; [M-CH3]-; GPCho(18:0/22:6(4Z,7Z,10Z,13Z,16Z,19Z))	0.584785	1.49982	0.0195545	0.0941196	Neg_Method	PC 40:6; [M-CH3]-; GPCho(18:0/22:6(4Z,7Z,10Z,13Z,16Z,19Z))	0.108372	1.07801	0.647367	0.810133
Neg_Method	CL 70:2; [M-2H](2-); CL(18:0/16:1/18:0/18:1)	0.329984	1.257	0.249731	0.445247	Neg_Method	CL 70:2; [M-2H](2-); CL(18:0/16:1/18:0/18:1)	1.92348	3.79336	0.236603	0.4896
Neg_Method	PC 36:6; [M+HCOO]-; GPCho(14:0/22:6(4Z,7Z,10Z,13Z,16Z,19Z))	0.24075	1.18161	0.332534	0.530337	Neg_Method	PC 36:6; [M+HCOO]-; GPCho(14:0/22:6(4Z,7Z,10Z,13Z,16Z,19Z))	-0.0255863	0.982421	0.948987	0.975069
Neg_Method	PS 38:3; [M-H]-; GPSer(18:0/20:3(5Z,8Z,11Z))	0.507352	1.42144	0.00486951	0.0392549	Neg_Method	PS 38:3; [M-H]-; GPSer(18:0/20:3(5Z,8Z,11Z))	0.0592801	1.04195	0.901459	0.954134
Neg_Method	PS 39:7; [M-H]-; GPSer(17:1(9Z)/22:6(4Z,7Z,10Z,13Z,16Z,19Z))	0.626714	1.54404	0.0373498	0.138231	Neg_Method	PS 39:7; [M-H]-; GPSer(17:1(9Z)/22:6(4Z,7Z,10Z,13Z,16Z,19Z))	0.170174	1.12519	0.572064	0.761593
Neg_Method	PE 42:9; [M-H]-; GPEtn(20:3(5Z,8Z,11Z)/22:6(4Z,7Z,10Z,13Z,16Z,19Z))	-0.057522	0.960913	0.811699	0.894025	Neg_Method	PE 42:9; [M-H]-; GPEtn(20:3(5Z,8Z,11Z)/22:6(4Z,7Z,10Z,13Z,16Z,19Z))	-0.127792	0.915231	0.500473	0.717928
Neg_Method	PC 22:4; [M+HCOO]-; GPCho(2:0/20:4(5E,8E,11E,14E))	0.100115	1.07186	0.82242	0.903562	Neg_Method	PC 22:4; [M+HCOO]-; GPCho(2:0/20:4(5E,8E,11E,14E))	0.14544	1.10607	0.363464	0.605979
Neg_Method	PG 38:6; [M-H]-; GPGro(16:1(7Z)/22:5(4Z,7Z,10Z,13Z,16Z))	0.106395	1.07654	0.351498	0.545943	Neg_Method	PG 38:6; [M-H]-; GPGro(16:1(7Z)/22:5(4Z,7Z,10Z,13Z,16Z))	0.599869	1.51558	0.0682253	0.255408
Neg_Method	plasmenyl-PE 34:2; [M-H]-; PE(P-16:0/18:2(2E,4E))	0.241568	1.18228	0.160261	0.339102	Neg_Method	plasmenyl-PE 34:2; [M-H]-; PE(P-16:0/18:2(2E,4E))	0.32413	1.25191	0.134648	0.355508
Neg_Method	PA 44:11; [M-H]-; GPA(22:5(7Z,10Z,13Z,16Z,19Z)/22:6(4Z,7Z,10Z,13Z,16Z,19Z))	0.114377	1.08251	0.303594	0.50116	Neg_Method	PA 44:11; [M-H]-; GPA(22:5(7Z,10Z,13Z,16Z,19Z)/22:6(4Z,7Z,10Z,13Z,16Z,19Z))	0.733791	1.663	0.0101528	0.1092
Neg_Method	PS 34:1; [M-H]-; GPSer(16:0/18:1(11E))	0.63182	1.54952	0.00476391	0.0388938	Neg_Method	PS 34:1; [M-H]-; GPSer(16:0/18:1(11E))	-0.0858439	0.942233	0.725548	0.860515
Neg_Method	PA 44:11; [M-H]-; GPA(22:5(4Z,7Z,10Z,13Z,16Z)/22:6(4Z,7Z,10Z,13Z,16Z,19Z))	0.136032	1.09888	0.202723	0.388872	Neg_Method	PA 44:11; [M-H]-; GPA(22:5(4Z,7Z,10Z,13Z,16Z)/22:6(4Z,7Z,10Z,13Z,16Z,19Z))	0.412021	1.33055	0.0698406	0.259757
Neg_Method	PG 38:6; [M-H]-; GPGro(16:0/22:6(4Z,7Z,10Z,13Z,16Z,19Z))	0.147957	1.108	0.161128	0.34039	Neg_Method	PG 38:6; [M-H]-; GPGro(16:0/22:6(4Z,7Z,10Z,13Z,16Z,19Z))	0.393236	1.31334	0.0777167	0.272804
Neg_Method	PG 38:6; [M-H]-; GPGro(18:2(2E,4E)/20:4(5E,8E,11E,14E))	0.161696	1.1186	0.129632	0.295209	Neg_Method	PG 38:6; [M-H]-; GPGro(18:2(2E,4E)/20:4(5E,8E,11E,14E))	0.245471	1.18548	0.206599	0.461354
Neg_Method	CL 70:1; [M-2H](2-); CL(16:0/18:0/18:0/18:1)	0.274959	1.20996	0.541422	0.711428	Neg_Method	CL 70:1; [M-2H](2-); CL(16:0/18:0/18:0/18:1)	-0.107267	0.928345	0.756152	0.87233
Neg_Method	PC 32:1; [M-Ac-H]-; GPCho(14:0/18:1(11E))	0.287875	1.22084	0.148987	0.322876	Neg_Method	PC 32:1; [M-Ac-H]-; GPCho(14:0/18:1(11E))	-0.128341	0.914883	0.55803	0.756779
Neg_Method	PS 35:3; [M-H]-; GPSer(17:2(9Z,12Z)/18:1(11E))	-0.149668	0.901458	0.621681	0.76566	Neg_Method	PS 35:3; [M-H]-; GPSer(17:2(9Z,12Z)/18:1(11E))	-0.808925	0.570807	0.118561	0.333597
Neg_Method	PE 40:5; [M-H]-; GPEtn(18:1(11E)/22:4(7Z,10Z,13Z,16Z))	0.0425019	1.0299	0.857612	0.929021	Neg_Method	PE 40:5; [M-H]-; GPEtn(18:1(11E)/22:4(7Z,10Z,13Z,16Z))	0.0960156	1.06882	0.683355	0.83606
Neg_Method	PC 32:2; [M-Ac-H]-; GPCho(16:1(7Z)/16:1(7Z))	0.433878	1.35086	0.000760362	0.0135016	Neg_Method	PC 32:2; [M-Ac-H]-; GPCho(16:1(7Z)/16:1(7Z))	-0.256082	0.837359	0.219786	0.474998
Neg_Method	PC 32:2; [M-Ac-H]-; GPCho(14:0/18:2(2E,4E))	0.427617	1.34501	0.00104979	0.0163971	Neg_Method	PC 32:2; [M-Ac-H]-; GPCho(14:0/18:2(2E,4E))	-0.247553	0.842324	0.234787	0.48815
Neg_Method	PS 36:2; [M-H]-; GPSer(18:1(11E)/18:1(11E))	0.105103	1.07557	0.305278	0.502419	Neg_Method	PS 36:2; [M-H]-; GPSer(18:1(11E)/18:1(11E))	-0.233879	0.850345	0.31983	0.573886
Neg_Method	PS 36:2; [M-H]-; GPSer(18:0/18:2(2E,4E))	0.102889	1.07392	0.315771	0.513518	Neg_Method	PS 36:2; [M-H]-; GPSer(18:0/18:2(2E,4E))	-0.231813	0.851564	0.323665	0.577378
Neg_Method	PG 36:3; [M-H]-; GPGro(18:1(11E)/18:2(2E,4E))	0.86686	1.82369	4.77781e-05	0.00285366	Neg_Method	PG 36:3; [M-H]-; GPGro(18:1(11E)/18:2(2E,4E))	0.0986745	1.07079	0.606838	0.782742
Neg_Method	PA 38:2; [M-H]-; GPA(18:1(11E)/20:1(11E))	0.188402	1.1395	0.0160462	0.0853634	Neg_Method	PA 38:2; [M-H]-; GPA(18:1(11E)/20:1(11E))	0.180329	1.13314	0.150525	0.382655
Neg_Method	PG 36:4; [M-H]-; GPGro(16:1(7Z)/20:3(5Z,8Z,11Z))	1.12418	2.17977	0.0125835	0.0728403	Neg_Method	PG 36:4; [M-H]-; GPGro(16:1(7Z)/20:3(5Z,8Z,11Z))	0.227129	1.1705	0.473823	0.690247
Neg_Method	PC 38:3; [M-CH3]-; GPCho(18:1(11E)/20:2(11Z,14Z))	0.171952	1.12658	0.604565	0.75657	Neg_Method	PC 38:3; [M-CH3]-; GPCho(18:1(11E)/20:2(11Z,14Z))	-0.0680705	0.953913	0.656968	0.81597
Neg_Method	PC 38:3; [M-CH3]-; GPCho(18:0/20:3(5Z,8Z,11Z))	0.197478	1.14669	0.0830233	0.225398	Neg_Method	PC 38:3; [M-CH3]-; GPCho(18:0/20:3(5Z,8Z,11Z))	0.336513	1.2627	0.274454	0.532692
Neg_Method	PC 40:7; [M-Ac-H]-; GPCho(20:3(5Z,8Z,11Z)/20:4(5E,8E,11E,14E))	0.317133	1.24585	0.107924	0.264575	Neg_Method	PC 40:7; [M-Ac-H]-; GPCho(20:3(5Z,8Z,11Z)/20:4(5E,8E,11E,14E))	0.72714	1.65535	0.0413873	0.211161
Neg_Method	PC 40:8; [M-Ac-H]-; GPCho(18:2(2E,4E)/22:6(4Z,7Z,10Z,13Z,16Z,19Z))	0.290395	1.22298	0.420765	0.603586	Neg_Method	PC 40:8; [M-Ac-H]-; GPCho(18:2(2E,4E)/22:6(4Z,7Z,10Z,13Z,16Z,19Z))	0.262931	1.19991	0.198406	0.449492
Neg_Method	PC 34:1; [M-Ac-H]-; GPCho(14:0/20:1(11E))	-0.142154	0.906165	0.638441	0.780088	Neg_Method	PC 34:1; [M-Ac-H]-; GPCho(14:0/20:1(11E))	-0.400023	0.757846	0.455386	0.678662
Neg_Method	PC 38:3; [M-CH3]-; GPCho(20:2(11Z,14Z)/18:1(11E))	0.0710316	1.05047	0.395713	0.5771	Neg_Method	PC 38:3; [M-CH3]-; GPCho(20:2(11Z,14Z)/18:1(11E))	-0.0360113	0.975348	0.826284	0.915462
Neg_Method	PC 36:2; [M-CH3]-; GPCho(18:1(11E)/18:1(11E))	-0.105701	0.929353	0.561762	0.725817	Neg_Method	PC 36:2; [M-CH3]-; GPCho(18:1(11E)/18:1(11E))	-0.335564	0.792474	0.411474	0.642898
Neg_Method	PS 38:2; [M-H]-; GPSer(18:1(11E)/20:1(11E))	0.450651	1.36666	0.352409	0.546712	Neg_Method	PS 38:2; [M-H]-; GPSer(18:1(11E)/20:1(11E))	-0.0509322	0.965312	0.849806	0.929763
Neg_Method	CL 68:5; [M-2H](2-); CL(16:1/16:1/18:2/18:1)	0.135316	1.09833	0.548538	0.71648	Neg_Method	CL 68:5; [M-2H](2-); CL(16:1/16:1/18:2/18:1)	0.199925	1.14864	0.398159	0.634196
Neg_Method	PE 34:3; [M-H]-; GPEtn(16:1(7Z)/18:2(2E,4E))	0.127967	1.09275	0.300227	0.499364	Neg_Method	PE 34:3; [M-H]-; GPEtn(16:1(7Z)/18:2(2E,4E))	-0.58875	0.664919	0.0131268	0.116486
Neg_Method	PC 38:7; [M-Ac-H]-; GPCho(16:1(7Z)/22:6(4Z,7Z,10Z,13Z,16Z,19Z))	0.209075	1.15595	0.377308	0.56661	Neg_Method	PC 38:7; [M-Ac-H]-; GPCho(16:1(7Z)/22:6(4Z,7Z,10Z,13Z,16Z,19Z))	0.254092	1.19258	0.208867	0.462172
Neg_Method	PS 40:3; [M-H]-; GPSer(18:1(11E)/22:2(13Z,16Z))	0.0928077	1.06644	0.33318	0.530664	Neg_Method	PS 40:3; [M-H]-; GPSer(18:1(11E)/22:2(13Z,16Z))	0.397403	1.31713	0.0666718	0.252724
Neg_Method	PC 30:1; [M-Ac-H]-; GPCho(14:0/16:1(7Z))	-0.0152868	0.98946	0.897417	0.947153	Neg_Method	PC 30:1; [M-Ac-H]-; GPCho(14:0/16:1(7Z))	-0.197551	0.87203	0.102343	0.30702
Neg_Method	PG 36:2; [M-H]-; GPGro(18:1(11E)/18:1(11E))	0.604013	1.51994	2.88722e-05	0.00210767	Neg_Method	PG 36:2; [M-H]-; GPGro(18:1(11E)/18:1(11E))	0.0359599	1.02524	0.747835	0.867304
Neg_Method	PC 38:7; [M-Ac-H]-; GPCho(18:3(6Z,9Z,12Z)/20:4(5E,8E,11E,14E))	0.803148	1.7449	0.00456622	0.0386582	Neg_Method	PC 38:7; [M-Ac-H]-; GPCho(18:3(6Z,9Z,12Z)/20:4(5E,8E,11E,14E))	0.323604	1.25145	0.154301	0.38935
Neg_Method	PC 36:3; [M-CH3]-; GPCho(18:2(2E,4E)/18:1(11E))	0.771363	1.70688	0.134881	0.301931	Neg_Method	PC 36:3; [M-CH3]-; GPCho(18:2(2E,4E)/18:1(11E))	0.262092	1.19922	0.354239	0.600955
Neg_Method	PE 40:5; [M-H]-; GPEtn(18:0/22:5(4Z,7Z,10Z,13Z,16Z))	0.0354068	1.02485	0.734192	0.846996	Neg_Method	PE 40:5; [M-H]-; GPEtn(18:0/22:5(4Z,7Z,10Z,13Z,16Z))	0.159973	1.11727	0.276257	0.533826
Neg_Method	PC 36:1; [M-Ac-H]-; GPCho(18:0/18:1(11E))	0.202731	1.15087	0.0711267	0.202295	Neg_Method	PC 36:1; [M-Ac-H]-; GPCho(18:0/18:1(11E))	0.898013	1.8635	0.00046888	0.0375575
Neg_Method	CL 68:2; [M-2H](2-); CL(16:0/16:1/18:1/18:0)	0.591512	1.50682	0.0135129	0.0765345	Neg_Method	CL 68:2; [M-2H](2-); CL(16:0/16:1/18:1/18:0)	0.275271	1.21022	0.158344	0.392575
Neg_Method	PE 40:5; [M-H]-; GPEtn(20:1(11E)/20:4(5E,8E,11E,14E))	-0.0865314	0.941784	0.302736	0.50116	Neg_Method	PE 40:5; [M-H]-; GPEtn(20:1(11E)/20:4(5E,8E,11E,14E))	0.125706	1.09104	0.433662	0.66481
Neg_Method	PC 38:2; [M-Ac-H]-; GPCho(18:1(11E)/20:1(11E))	-0.170612	0.888466	0.0132369	0.0756233	Neg_Method	PC 38:2; [M-Ac-H]-; GPCho(18:1(11E)/20:1(11E))	-0.0855247	0.942442	0.360716	0.604568
Neg_Method	CL 74:4; [M-2H](2-); CL(18:1/18:2/20:1/18:0)	0.277498	1.21209	0.101806	0.253359	Neg_Method	CL 74:4; [M-2H](2-); CL(18:1/18:2/20:1/18:0)	0.241994	1.18263	0.339938	0.587735
Neg_Method	PE 37:4; [M-H]-; GPEtn(17:0/20:4(5E,8E,11E,14E))	-0.00650005	0.995505	0.956159	0.978164	Neg_Method	PE 37:4; [M-H]-; GPEtn(17:0/20:4(5E,8E,11E,14E))	-0.0891132	0.9401	0.459102	0.678662
Neg_Method	PA 34:0; [M-H]-; GPA(16:0/18:0)	0.633347	1.55116	7.46614e-05	0.00350375	Neg_Method	PA 34:0; [M-H]-; GPA(16:0/18:0)	0.27074	1.20643	0.0416458	0.211161
Neg_Method	plasmenyl-PE 40:4; [M-H]-; PE(P-20:0/20:4(5E,8E,11E,14E))	0.263639	1.2005	0.00732569	0.0510126	Neg_Method	plasmenyl-PE 40:4; [M-H]-; PE(P-20:0/20:4(5E,8E,11E,14E))	0.042267	1.02973	0.661653	0.819427
Neg_Method	plasmenyl-PE 32:0; [M-H]-; PE(P-16:0/16:0)	0.619129	1.53595	5.99017e-05	0.00307945	Neg_Method	plasmenyl-PE 32:0; [M-H]-; PE(P-16:0/16:0)	0.243797	1.1841	0.0396877	0.208681
Neg_Method	PE 36:1; [M-H]-; GPEtn(18:0/18:1(11E))	0.0613297	1.04343	0.477949	0.654875	Neg_Method	PE 36:1; [M-H]-; GPEtn(18:0/18:1(11E))	0.251619	1.19054	0.0618638	0.247154
Neg_Method	CL 74:8; [M-2H](2-); CL(18:2/20:3/20:3/16:0)	-0.00327725	0.997731	0.96821	0.982229	Neg_Method	CL 74:8; [M-2H](2-); CL(18:2/20:3/20:3/16:0)	0.402931	1.32219	0.201952	0.455954
Neg_Method	plasmenyl-PE 40:4; [M-H]-; PE(P-16:0/24:4(5Z,8Z,11Z,14Z))	0.228103	1.17129	0.00690327	0.0489388	Neg_Method	plasmenyl-PE 40:4; [M-H]-; PE(P-16:0/24:4(5Z,8Z,11Z,14Z))	-0.0134445	0.990724	0.932792	0.96435
Neg_Method	PC 38:6; [M-Ac-H]-; GPCho(18:1(11E)/20:5(5Z,8Z,11Z,14Z,17Z))	0.0797887	1.05686	0.678124	0.80839	Neg_Method	PC 38:6; [M-Ac-H]-; GPCho(18:1(11E)/20:5(5Z,8Z,11Z,14Z,17Z))	1.28498	2.43679	0.00991778	0.1092
Neg_Method	PE 42:6; [M-H]-; GPEtn(20:1(11E)/22:5(4Z,7Z,10Z,13Z,16Z))	-0.0915703	0.938501	0.742636	0.852992	Neg_Method	PE 42:6; [M-H]-; GPEtn(20:1(11E)/22:5(4Z,7Z,10Z,13Z,16Z))	-0.4383	0.738004	0.392879	0.630587
Neg_Method	PE 40:2; [M-H]-; GPEtn(18:0/22:2(13Z,16Z))	0.200121	1.1488	0.908823	0.955355	Neg_Method	PE 40:2; [M-H]-; GPEtn(18:0/22:2(13Z,16Z))	0.576588	1.49132	0.0919487	0.290677
Neg_Method	PI 33:1; [M-H]-; GPIns(15:0/18:1(11E))	0.55642	1.47062	0.0205222	0.0959648	Neg_Method	PI 33:1; [M-H]-; GPIns(15:0/18:1(11E))	0.421093	1.33894	0.0247764	0.166103
Neg_Method	PS 44:5; [M-H]-; GPSer(22:0/22:5(4Z,7Z,10Z,13Z,16Z))	0.201855	1.15018	0.460015	0.643727	Neg_Method	PS 44:5; [M-H]-; GPSer(22:0/22:5(4Z,7Z,10Z,13Z,16Z))	0.703323	1.62825	0.0312761	0.181746
Neg_Method	PE 34:3; [M-H]-; GPEtn(16:0/18:3(6Z,9Z,12Z))	0.103792	1.07459	0.338807	0.538083	Neg_Method	PE 34:3; [M-H]-; GPEtn(16:0/18:3(6Z,9Z,12Z))	-0.568093	0.674508	0.0140085	0.120308
Neg_Method	PE 38:7; [M-H]-; GPEtn(18:3(6Z,9Z,12Z)/20:4(5E,8E,11E,14E))	0.534234	1.44817	0.0297874	0.119807	Neg_Method	PE 38:7; [M-H]-; GPEtn(18:3(6Z,9Z,12Z)/20:4(5E,8E,11E,14E))	-0.208267	0.865577	0.414631	0.646195
Neg_Method	CL 74:2; [M-2H](2-); CL(18:0/18:1/18:0/20:1)	0.0315154	1.02209	0.638	0.780088	Neg_Method	CL 74:2; [M-2H](2-); CL(18:0/18:1/18:0/20:1)	0.137173	1.09975	0.418986	0.651179
Neg_Method	CL 76:12; [M-2H](2-); CL(16:1/20:4/18:1/22:6)	0.293866	1.22592	0.00909294	0.0597406	Neg_Method	CL 76:12; [M-2H](2-); CL(16:1/20:4/18:1/22:6)	0.105815	1.0761	0.429124	0.661042
Neg_Method	PG 40:6; [M-H]-; GPGro(18:0/22:6(4Z,7Z,10Z,13Z,16Z,19Z))	0.638356	1.55655	0.00384745	0.0369018	Neg_Method	PG 40:6; [M-H]-; GPGro(18:0/22:6(4Z,7Z,10Z,13Z,16Z,19Z))	0.397364	1.3171	0.207979	0.46163
Neg_Method	PE 39:4; [M-H]-; GPEtn(19:0/20:4(5E,8E,11E,14E))	-0.185789	0.879168	0.533225	0.704306	Neg_Method	PE 39:4; [M-H]-; GPEtn(19:0/20:4(5E,8E,11E,14E))	0.0038519	1.00267	0.989953	0.996823
Neg_Method	PC 38:5; [M-CH3]-; GPCho(18:1(11E)/20:4(5E,8E,11E,14E))	0.0698467	1.04961	0.785875	0.87959	Neg_Method	PC 38:5; [M-CH3]-; GPCho(18:1(11E)/20:4(5E,8E,11E,14E))	-0.11558	0.923011	0.450508	0.678662
Neg_Method	PE 38:7; [M-H]-; GPEtn(16:1(7Z)/22:6(4Z,7Z,10Z,13Z,16Z,19Z))	0.747502	1.67888	0.00457919	0.0386582	Neg_Method	PE 38:7; [M-H]-; GPEtn(16:1(7Z)/22:6(4Z,7Z,10Z,13Z,16Z,19Z))	-0.24792	0.84211	0.155757	0.389378
Neg_Method	PE 40:8; [M-H]-; GPEtn(18:2(2E,4E)/22:6(4Z,7Z,10Z,13Z,16Z,19Z))	-0.0852723	0.942607	0.644935	0.781775	Neg_Method	PE 40:8; [M-H]-; GPEtn(18:2(2E,4E)/22:6(4Z,7Z,10Z,13Z,16Z,19Z))	-0.817544	0.567407	0.0152174	0.127361
Neg_Method	CL 74:8; [M-2H](2-); CL(20:3/16:0/20:3/18:2)	0.0333365	1.02338	0.74582	0.855155	Neg_Method	CL 74:8; [M-2H](2-); CL(20:3/16:0/20:3/18:2)	0.62343	1.54053	0.0398622	0.208681
Neg_Method	PE 36:5; [M-H]-; GPEtn(16:0/20:5(5Z,8Z,11Z,14Z,17Z))	-0.494715	0.709702	0.00186521	0.0240283	Neg_Method	PE 36:5; [M-H]-; GPEtn(16:0/20:5(5Z,8Z,11Z,14Z,17Z))	-0.329995	0.795539	0.0775562	0.272804
Neg_Method	PE 36:5; [M-H]-; GPEtn(16:1(7Z)/20:4(5E,8E,11E,14E))	-0.449608	0.732242	0.00476552	0.0388938	Neg_Method	PE 36:5; [M-H]-; GPEtn(16:1(7Z)/20:4(5E,8E,11E,14E))	-0.32001	0.801064	0.0948767	0.296007
Neg_Method	PE 36:5; [M-H]-; GPEtn(18:2(2E,4E)/18:3(6Z,9Z,12Z))	-0.454973	0.729524	0.00421103	0.0382638	Neg_Method	PE 36:5; [M-H]-; GPEtn(18:2(2E,4E)/18:3(6Z,9Z,12Z))	-0.308759	0.807336	0.101454	0.306892
Neg_Method	PC 36:5; [M-Ac-H]-; GPCho(14:0/22:5(4Z,7Z,10Z,13Z,16Z))	-0.159955	0.895053	0.227446	0.420609	Neg_Method	PC 36:5; [M-Ac-H]-; GPCho(14:0/22:5(4Z,7Z,10Z,13Z,16Z))	0.26093	1.19825	0.330265	0.582507
Neg_Method	PC 36:5; [M-Ac-H]-; GPCho(16:0/20:5(5Z,8Z,11Z,14Z,17Z))	-0.159291	0.895465	0.231967	0.425548	Neg_Method	PC 36:5; [M-Ac-H]-; GPCho(16:0/20:5(5Z,8Z,11Z,14Z,17Z))	0.242955	1.18341	0.280706	0.536897
Neg_Method	plasmenyl-PE 38:6; [M-H]-; PE(P-16:0/22:6(4Z,7Z,10Z,13Z,16Z,19Z))	0.288326	1.22122	0.00507819	0.0401973	Neg_Method	plasmenyl-PE 38:6; [M-H]-; PE(P-16:0/22:6(4Z,7Z,10Z,13Z,16Z,19Z))	-0.0290723	0.98005	0.813946	0.907531
Neg_Method	PE 38:2; [M-H]-; GPEtn(18:1(11E)/20:1(11E))	0.00761548	1.00529	0.906281	0.95362	Neg_Method	PE 38:2; [M-H]-; GPEtn(18:1(11E)/20:1(11E))	0.0651335	1.04618	0.704714	0.849208
Neg_Method	PC 36:5; [M-Ac-H]-; GPCho(18:2(2E,4E)/18:3(6Z,9Z,12Z))	1.43164	2.69752	0.260757	0.456648	Neg_Method	PC 36:5; [M-Ac-H]-; GPCho(18:2(2E,4E)/18:3(6Z,9Z,12Z))	0.186059	1.13765	0.31191	0.571617
Neg_Method	PC 36:5; [M-Ac-H]-; GPCho(16:1(7Z)/20:4(5E,8E,11E,14E))	-0.207347	0.866128	0.164575	0.34435	Neg_Method	PC 36:5; [M-Ac-H]-; GPCho(16:1(7Z)/20:4(5E,8E,11E,14E))	0.19967	1.14844	0.519555	0.730094
Neg_Method	CL 76:12; [M-2H](2-); CL(16:0/18:2/20:4/22:6)	0.301095	1.23208	0.137296	0.304809	Neg_Method	CL 76:12; [M-2H](2-); CL(16:0/18:2/20:4/22:6)	-0.0530111	0.963922	0.686129	0.837894
Neg_Method	PG 34:1; [M-H]-; GPGro(16:0/18:1(11E))	0.251985	1.19084	0.0313001	0.123139	Neg_Method	PG 34:1; [M-H]-; GPGro(16:0/18:1(11E))	0.51174	1.42577	0.00708261	0.10007
Neg_Method	plasmenyl-PE 34:1; [M-H]-; PE(P-16:0/18:1(11E))	0.0960142	1.06882	0.21708	0.407491	Neg_Method	plasmenyl-PE 34:1; [M-H]-; PE(P-16:0/18:1(11E))	0.11234	1.08098	0.390932	0.630288
Neg_Method	PE 34:1; [M-H]-; GPEtn(16:0/18:1(11E))	0.0896008	1.06408	0.127709	0.292862	Neg_Method	PE 34:1; [M-H]-; GPEtn(16:0/18:1(11E))	0.1638	1.12023	0.260286	0.513814
Neg_Method	PI 38:4; [M-H]-; GPIns(18:1(11E)/20:3(5Z,8Z,11Z))	0.283189	1.21688	0.287218	0.486654	Neg_Method	PI 38:4; [M-H]-; GPIns(18:1(11E)/20:3(5Z,8Z,11Z))	0.131039	1.09508	0.5683	0.759632
Neg_Method	PI 38:4; [M-H]-; GPIns(16:0/22:4(7Z,10Z,13Z,16Z))	0.485269	1.39985	0.0465744	0.156967	Neg_Method	PI 38:4; [M-H]-; GPIns(16:0/22:4(7Z,10Z,13Z,16Z))	0.0277636	1.01943	0.9156	0.959136
Neg_Method	CL 78:5; [M-2H](2-); CL(20:1/18:1/20:1/20:2)	0.172952	1.12736	0.116565	0.276473	Neg_Method	CL 78:5; [M-2H](2-); CL(20:1/18:1/20:1/20:2)	0.229384	1.17233	0.344866	0.594689
Neg_Method	plasmenyl-PE 38:5; [M-H]-; PE(P-16:0/22:5(4Z,7Z,10Z,13Z,16Z))	0.396099	1.31594	9.91092e-05	0.00434098	Neg_Method	plasmenyl-PE 38:5; [M-H]-; PE(P-16:0/22:5(4Z,7Z,10Z,13Z,16Z))	0.0425986	1.02997	0.709378	0.851253
Neg_Method	plasmenyl-PE 38:5; [M-H]-; PE(P-18:0/20:5(5Z,8Z,11Z,14Z,17Z))	0.395956	1.31581	9.05246e-05	0.0041017	Neg_Method	plasmenyl-PE 38:5; [M-H]-; PE(P-18:0/20:5(5Z,8Z,11Z,14Z,17Z))	0.0416461	1.02929	0.720354	0.858155
Neg_Method	PC 34:3; [M-Ac-H]-; GPCho(16:1(7Z)/18:2(2E,4E))	0.219957	1.1647	0.000400002	0.00895404	Neg_Method	PC 34:3; [M-Ac-H]-; GPCho(16:1(7Z)/18:2(2E,4E))	0.0512279	1.03615	0.792888	0.892624
Neg_Method	PS 42:2; [M-H]-; GPSer(18:1(11E)/24:1(15Z))	0.0459451	1.03236	0.585159	0.742898	Neg_Method	PS 42:2; [M-H]-; GPSer(18:1(11E)/24:1(15Z))	0.0501267	1.03536	0.856141	0.931029
Neg_Method	PC 38:3; [M-Ac-H]-; GPCho(18:0/20:3(5Z,8Z,11Z))	0.042515	1.02991	0.601583	0.755717	Neg_Method	PC 38:3; [M-Ac-H]-; GPCho(18:0/20:3(5Z,8Z,11Z))	7.95169e-05	1.00006	0.999788	0.999788
Neg_Method	PS 40:2; [M-H]-; GPSer(18:1(11E)/22:1(13Z))	0.213156	1.15922	0.0291569	0.119035	Neg_Method	PS 40:2; [M-H]-; GPSer(18:1(11E)/22:1(13Z))	0.22077	1.16536	0.401858	0.636745
Neg_Method	PC 34:3; [M-Ac-H]-; GPCho(16:0/18:3(6Z,9Z,12Z))	1.01749	2.0244	0.0221104	0.0988201	Neg_Method	PC 34:3; [M-Ac-H]-; GPCho(16:0/18:3(6Z,9Z,12Z))	-0.0168317	0.988401	0.949839	0.975069
Neg_Method	PS 39:6; [M-H]-; GPSer(17:0/22:6(4Z,7Z,10Z,13Z,16Z,19Z))	0.23073	1.17343	0.196497	0.383651	Neg_Method	PS 39:6; [M-H]-; GPSer(17:0/22:6(4Z,7Z,10Z,13Z,16Z,19Z))	-0.324634	0.798501	0.435223	0.66481
Neg_Method	PE 40:4; [M-H]-; GPEtn(20:0/20:4(5E,8E,11E,14E))	0.151696	1.11087	0.0723093	0.204772	Neg_Method	PE 40:4; [M-H]-; GPEtn(20:0/20:4(5E,8E,11E,14E))	0.120028	1.08676	0.252454	0.510514
Neg_Method	PS 38:4; [M-H]-; GPSer(18:1(11E)/20:3(5Z,8Z,11Z))	-0.284131	0.821236	0.184774	0.368148	Neg_Method	PS 38:4; [M-H]-; GPSer(18:1(11E)/20:3(5Z,8Z,11Z))	-0.402051	0.756782	0.205097	0.459894
Neg_Method	PC 38:4; [M-CH3]-; GPCho(20:3(5Z,8Z,11Z)/18:1(11E))	0.162434	1.11917	0.0505952	0.163749	Neg_Method	PC 38:4; [M-CH3]-; GPCho(20:3(5Z,8Z,11Z)/18:1(11E))	0.0857043	1.06121	0.438501	0.666887
Neg_Method	PC 38:4; [M-CH3]-; GPCho(18:1(11E)/20:3(5Z,8Z,11Z))	0.161846	1.11872	0.0498855	0.162654	Neg_Method	PC 38:4; [M-CH3]-; GPCho(18:1(11E)/20:3(5Z,8Z,11Z))	0.0824797	1.05884	0.457986	0.678662
Neg_Method	PE 40:4; [M-H]-; GPEtn(20:1(11E)/20:3(5Z,8Z,11Z))	0.16131	1.1183	0.0480534	0.159854	Neg_Method	PE 40:4; [M-H]-; GPEtn(20:1(11E)/20:3(5Z,8Z,11Z))	0.0744001	1.05292	0.523285	0.733045
Neg_Method	PC 36:1; [M-Ac-H]-; GPCho(16:0/20:1(11E))	-0.341838	0.789035	0.000675837	0.012334	Neg_Method	PC 36:1; [M-Ac-H]-; GPCho(16:0/20:1(11E))	0.0437035	1.03076	0.789981	0.89255
Neg_Method	PE 40:4; [M-H]-; GPEtn(18:0/22:4(7Z,10Z,13Z,16Z))	0.138966	1.10112	0.0607586	0.181846	Neg_Method	PE 40:4; [M-H]-; GPEtn(18:0/22:4(7Z,10Z,13Z,16Z))	0.0601645	1.04258	0.684938	0.837217
Neg_Method	PE 38:3; [M-H]-; GPEtn(18:1(11E)/20:2(11Z,14Z))	0.155569	1.11386	0.0520541	0.167387	Neg_Method	PE 38:3; [M-H]-; GPEtn(18:1(11E)/20:2(11Z,14Z))	-0.013695	0.990552	0.910303	0.958139
Neg_Method	PC 36:3; [M-Ac-H]-; GPCho(16:0/20:3(5Z,8Z,11Z))	0.200916	1.14943	0.0151595	0.0820796	Neg_Method	PC 36:3; [M-Ac-H]-; GPCho(16:0/20:3(5Z,8Z,11Z))	-0.139631	0.907752	0.692986	0.841574
Neg_Method	PC 36:3; [M-Ac-H]-; GPCho(18:1(11E)/18:2(2E,4E))	0.19648	1.1459	0.0122377	0.071468	Neg_Method	PC 36:3; [M-Ac-H]-; GPCho(18:1(11E)/18:2(2E,4E))	-0.171833	0.887714	0.631425	0.799668
Neg_Method	PE 38:3; [M-H]-; GPEtn(18:0/20:3(5Z,8Z,11Z))	0.147857	1.10792	0.0570215	0.175976	Neg_Method	PE 38:3; [M-H]-; GPEtn(18:0/20:3(5Z,8Z,11Z))	-0.00140652	0.999026	0.988294	0.996823
Neg_Method	plasmenyl-PE 38:4; [M-H]-; PE(P-16:0/22:4(7Z,10Z,13Z,16Z))	0.148208	1.10819	0.04786	0.159854	Neg_Method	plasmenyl-PE 38:4; [M-H]-; PE(P-16:0/22:4(7Z,10Z,13Z,16Z))	0.111849	1.08061	0.437096	0.66552
Neg_Method	PS 38:4; [M-H]-; GPSer(18:0/20:4(5E,8E,11E,14E))	-0.465245	0.724348	0.185755	0.368148	Neg_Method	PS 38:4; [M-H]-; GPSer(18:0/20:4(5E,8E,11E,14E))	-0.405258	0.755101	0.114412	0.330753
Neg_Method	lysoPE 22:6; [M-H]-; PE(22:6(4Z,7Z,10Z,13Z,16Z,19Z)/0:0)	0.388338	1.30888	0.362334	0.555434	Neg_Method	lysoPE 22:6; [M-H]-; PE(22:6(4Z,7Z,10Z,13Z,16Z,19Z)/0:0)	0.516335	1.43032	0.148251	0.378839
Neg_Method	PC 38:4; [M-Ac-H]-; GPCho(18:1(11E)/20:3(5Z,8Z,11Z))	0.339765	1.26555	0.0108501	0.0653995	Neg_Method	PC 38:4; [M-Ac-H]-; GPCho(18:1(11E)/20:3(5Z,8Z,11Z))	0.224125	1.16807	0.0482351	0.216498
Neg_Method	PC 24:6; [M+HCOO]-; GPCho(2:0/22:6(4Z,7Z,10Z,13Z,16Z,19Z))	0.492247	1.40663	0.0994982	0.249505	Neg_Method	PC 24:6; [M+HCOO]-; GPCho(2:0/22:6(4Z,7Z,10Z,13Z,16Z,19Z))	0.754531	1.68708	0.00466254	0.0855493
Neg_Method	PE 36:2; [M-H]-; GPEtn(18:1(11E)/18:1(11E))	0.195608	1.14521	0.0226263	0.100104	Neg_Method	PE 36:2; [M-H]-; GPEtn(18:1(11E)/18:1(11E))	0.0159109	1.01109	0.884567	0.942677
Neg_Method	lysoPE 20:4; [M-H]-; PE(20:4(5E,8E,11E,14E)/0:0)	0.430972	1.34814	0.0682578	0.195405	Neg_Method	lysoPE 20:4; [M-H]-; PE(20:4(5E,8E,11E,14E)/0:0)	0.401048	1.32047	0.28723	0.543659
Neg_Method	PE 34:2; [M-H]-; GPEtn(16:1(7Z)/18:1(11E))	0.286899	1.22002	0.00294341	0.0325011	Neg_Method	PE 34:2; [M-H]-; GPEtn(16:1(7Z)/18:1(11E))	-0.128405	0.914842	0.33333	0.584774
Neg_Method	plasmenyl-PE 36:4; [M-H]-; PE(P-16:0/20:4(5E,8E,11E,14E))	0.254895	1.19325	0.0185946	0.0925503	Neg_Method	plasmenyl-PE 36:4; [M-H]-; PE(P-16:0/20:4(5E,8E,11E,14E))	0.100421	1.07209	0.119758	0.335361
Neg_Method	PA 38:5; [M-H]-; GPA(18:2(2E,4E)/20:3(5Z,8Z,11Z))	0.186806	1.13824	0.0795081	0.219022	Neg_Method	PA 38:5; [M-H]-; GPA(18:2(2E,4E)/20:3(5Z,8Z,11Z))	-0.13865	0.908369	0.548644	0.750957
Neg_Method	CL 74:4; [M-2H](2-); CL(18:0/18:1/18:0/20:3)	-0.437755	0.738282	0.0897342	0.236076	Neg_Method	CL 74:4; [M-2H](2-); CL(18:0/18:1/18:0/20:3)	-0.0232513	0.984013	0.906106	0.956555
Neg_Method	PC 36:4; [M-Ac-H]-; GPCho(16:1(7Z)/20:3(5Z,8Z,11Z))	0.0871572	1.06227	0.323819	0.519029	Neg_Method	PC 36:4; [M-Ac-H]-; GPCho(16:1(7Z)/20:3(5Z,8Z,11Z))	-0.037666	0.97423	0.843263	0.924914
Neg_Method	PE 40:7; [M-H]-; GPEtn(20:3(5Z,8Z,11Z)/20:4(5E,8E,11E,14E))	0.175942	1.1297	0.169761	0.349634	Neg_Method	PE 40:7; [M-H]-; GPEtn(20:3(5Z,8Z,11Z)/20:4(5E,8E,11E,14E))	-0.214934	0.861586	0.320109	0.573886
Neg_Method	PC 38:4; [M-CH3]-; GPCho(18:0/20:4(5E,8E,11E,14E))	-0.0256447	0.982381	0.871343	0.934649	Neg_Method	PC 38:4; [M-CH3]-; GPCho(18:0/20:4(5E,8E,11E,14E))	-0.171923	0.887658	0.610458	0.784594
Neg_Method	PC 38:6; [M-Ac-H]-; GPCho(16:0/22:6(4Z,7Z,10Z,13Z,16Z,19Z))	0.306035	1.23631	0.124265	0.288341	Neg_Method	PC 38:6; [M-Ac-H]-; GPCho(16:0/22:6(4Z,7Z,10Z,13Z,16Z,19Z))	0.752324	1.6845	0.0134811	0.118095
Neg_Method	PC 38:6; [M-Ac-H]-; GPCho(18:2(2E,4E)/20:4(5E,8E,11E,14E))	0.326454	1.25393	0.223936	0.416787	Neg_Method	PC 38:6; [M-Ac-H]-; GPCho(18:2(2E,4E)/20:4(5E,8E,11E,14E))	0.718553	1.64553	0.0120804	0.112579
Neg_Method	PE 36:3; [M-H]-; GPEtn(18:1(11E)/18:2(2E,4E))	-0.235892	0.84916	0.386089	0.571951	Neg_Method	PE 36:3; [M-H]-; GPEtn(18:1(11E)/18:2(2E,4E))	0.105316	1.07573	0.584847	0.771575
Neg_Method	PE 36:3; [M-H]-; GPEtn(16:0/20:3(5Z,8Z,11Z))	-0.222451	0.857108	0.411708	0.595143	Neg_Method	PE 36:3; [M-H]-; GPEtn(16:0/20:3(5Z,8Z,11Z))	0.118506	1.08561	0.534884	0.741645
Neg_Method	PC 34:1; [M-Ac-H]-; GPCho(16:0/18:1(11E))	0.045673	1.03216	0.382777	0.569348	Neg_Method	PC 34:1; [M-Ac-H]-; GPCho(16:0/18:1(11E))	-0.0386138	0.97359	0.790699	0.892593
Neg_Method	PE 40:6; [M-H]-; GPEtn(18:1(11E)/22:5(4Z,7Z,10Z,13Z,16Z))	0.0694638	1.04933	0.313716	0.511442	Neg_Method	PE 40:6; [M-H]-; GPEtn(18:1(11E)/22:5(4Z,7Z,10Z,13Z,16Z))	0.213089	1.15917	0.260863	0.513903
Neg_Method	CL 82:12; [M-2H](2-); CL(20:4/20:1/22:5/20:2)	0.0886881	1.0634	0.208996	0.395707	Neg_Method	CL 82:12; [M-2H](2-); CL(20:4/20:1/22:5/20:2)	0.218758	1.16373	0.227251	0.48085
Neg_Method	PC 34:2; [M-Ac-H]-; GPCho(16:1(7Z)/18:1(11E))	0.266084	1.20254	0.00328243	0.0347096	Neg_Method	PC 34:2; [M-Ac-H]-; GPCho(16:1(7Z)/18:1(11E))	-0.204763	0.867681	0.128801	0.348241
Neg_Method	PC 34:2; [M-Ac-H]-; GPCho(16:0/18:2(2E,4E))	0.25445	1.19288	0.00358471	0.0367993	Neg_Method	PC 34:2; [M-Ac-H]-; GPCho(16:0/18:2(2E,4E))	-0.230936	0.852082	0.083468	0.28279
Neg_Method	CL 74:8; [M-2H](2-); CL(16:0/18:1/20:3/20:4)	-0.0041086	0.997156	0.95732	0.978164	Neg_Method	CL 74:8; [M-2H](2-); CL(16:0/18:1/20:3/20:4)	0.146266	1.1067	0.333925	0.585037
Neg_Method	PE 36:4; [M-H]-; GPEtn(18:1(11E)/18:3(6Z,9Z,12Z))	0.039032	1.02742	0.503182	0.680928	Neg_Method	PE 36:4; [M-H]-; GPEtn(18:1(11E)/18:3(6Z,9Z,12Z))	0.313367	1.2426	0.0493434	0.216573
Neg_Method	CL 74:8; [M-2H](2-); CL(18:1/18:3/18:1/20:3)	0.0121583	1.00846	0.849886	0.924475	Neg_Method	CL 74:8; [M-2H](2-); CL(18:1/18:3/18:1/20:3)	0.264448	1.20118	0.0815079	0.27891
Neg_Method	PE 36:4; [M-H]-; GPEtn(16:1(7Z)/20:3(5Z,8Z,11Z))	-0.00122095	0.999154	0.98701	0.994677	Neg_Method	PE 36:4; [M-H]-; GPEtn(16:1(7Z)/20:3(5Z,8Z,11Z))	0.127837	1.09265	0.296264	0.551404
Neg_Method	PE 36:4; [M-H]-; GPEtn(18:2(2E,4E)/18:2(2E,4E))	0.00169614	1.00118	0.981964	0.992539	Neg_Method	PE 36:4; [M-H]-; GPEtn(18:2(2E,4E)/18:2(2E,4E))	0.129455	1.09388	0.288731	0.543659
Neg_Method	PC 23:1; [M+HCOO]-; GPCho(7:0/16:1(7Z))	0.329755	1.2568	0.340632	0.539266	Neg_Method	PC 23:1; [M+HCOO]-; GPCho(7:0/16:1(7Z))	0.0901184	1.06446	0.822561	0.912836
Neg_Method	PE 38:6; [M-H]-; GPEtn(18:1(11E)/20:5(5Z,8Z,11Z,14Z,17Z))	-0.0876748	0.941038	0.466426	0.647184	Neg_Method	PE 38:6; [M-H]-; GPEtn(18:1(11E)/20:5(5Z,8Z,11Z,14Z,17Z))	-0.407735	0.753806	0.0139455	0.120308
Neg_Method	PE 38:6; [M-H]-; GPEtn(16:0/22:6(4Z,7Z,10Z,13Z,16Z,19Z))	-0.0623644	0.957693	0.60998	0.76045	Neg_Method	PE 38:6; [M-H]-; GPEtn(16:0/22:6(4Z,7Z,10Z,13Z,16Z,19Z))	-0.427268	0.743669	0.010796	0.109969
Neg_Method	PE 38:6; [M-H]-; GPEtn(18:2(2E,4E)/20:4(5E,8E,11E,14E))	-0.0707633	0.952134	0.570586	0.732894	Neg_Method	PE 38:6; [M-H]-; GPEtn(18:2(2E,4E)/20:4(5E,8E,11E,14E))	-0.421723	0.746532	0.0102219	0.1092
Neg_Method	PE 38:4; [M-H]-; GPEtn(16:0/22:4(7Z,10Z,13Z,16Z))	0.0794643	1.05663	0.0691908	0.197216	Neg_Method	PE 38:4; [M-H]-; GPEtn(16:0/22:4(7Z,10Z,13Z,16Z))	0.0235458	1.01645	0.858326	0.931029
Neg_Method	PE 38:4; [M-H]-; GPEtn(18:1(11E)/20:3(5Z,8Z,11Z))	0.0487843	1.03439	0.294576	0.494346	Neg_Method	PE 38:4; [M-H]-; GPEtn(18:1(11E)/20:3(5Z,8Z,11Z))	-0.0186616	0.987148	0.901852	0.954134
