# Supplementary material for: Histone H2A Lys130 acetylation epigenetically regulates androgen production in prostate cancer
Source: Nat Commun. 2023 Jun 9;14:3357. doi: 10.1038/s41467-023-38887-7 (PMC10256812; doi:10.1038/s41467-023-38887-7)
Supplement: Supplementary file 12 — Source Data [file 41467_2023_38887_MOESM12_ESM.xlsx]

## Sheet: Figure 2
	Fig 2b
			DMSO			Romidepsin						DMSO			Romidepsin						DMSO			Romidepsin
	S130-I	ChIP: K130ac-H2A	0.225341	0.224782	0.225061	0.281338	0.290289	0.285813		S130-I	ChIP: K130ac-H2A	0.270493	0.250392	0.259834	0.324059	0.320395	0.309857		S130-I	ChIP: K130ac-H2A	0.230192	0.235992	0.22097	0.297605	0.304901	0.295099
		IgG	0.0530614	0.05866	0.0642585	0.0236312	0.028476	0.031596			IgG	0.083928	0.060392	0.069584	0.049382	0.0394857	0.041928			IgG	0.043297	0.050129	0.054397	0.039788	0.040122	0.038891
			DMSO			Romidepsin						DMSO			Romidepsin						DMSO			Romidepsin
	S130-II	ChIP: K130ac-H2A	0.221381	0.21814	0.21976	0.491777	0.484927	0.498628		S130-II	ChIP: K130ac-H2A	0.19984	0.209387	0.211238	0.502991	0.490258	0.490288		S130-II	ChIP: K130ac-H2A	0.230714	0.239561	0.226791	0.516278	0.502891	0.509798
		IgG	0.0157079	0.0186502	0.0171791	0.0153829	0.0156845	0.0150814			IgG	0.019002	0.030019	0.029301	0.016192	0.163702	0.159035			IgG	0.0170298	0.017698	0.018924	0.014988	0.014953	0.0159078
			DMSO			Romidepsin						DMSO			Romidepsin						DMSO			Romidepsin
	S130-III	ChIP: K130ac-H2A	0.155728	0.15141	0.153569	0.310706	0.309288	0.309997		S130-III	ChIP: K130ac-H2A	0.172039	0.159938	0.160495	0.32099	0.314599	0.314068		S130-III	ChIP: K130ac-H2A	0.167253	0.178901	0.159278	0.326408	0.342289	0.330721
		IgG	0.0206411	0.0192321	0.017823	0.0685066	0.058128	0.0477494			IgG	0.015409	0.01903	0.019123	0.059012	0.054501	0.060112			IgG	0.022301	0.029011	0.0239102	0.050921	0.054623	0.059821
	Fig 2c
			Untreated			Abiraterone			Enzalutamide						Untreated			Abiraterone			Enzalutamide						Untreated			Abiraterone			Enzalutamide
	S130-I	ChIP: K130ac-H2A	0.122896	0.123085	0.125935	0.195713	0.196701	0.198911	0.102874	0.102916	0.0983532		S130-I	ChIP: K130ac-H2A	0.124012	0.122045	0.121079	0.203129	0.195601	0.198067	0.099127	0.104218	0.106789		S130-I	ChIP: K130ac-H2A	0.140123	0.125672	0.129823	0.214983	0.229678	0.209128	0.099513	0.101277	0.100593
	S130-II	ChIP: K130ac-H2A	0.103048	0.0725911	0.078084	0.206385	0.206905	0.195577	0.075285	0.0670199	0.0754305		S130-II	ChIP: K130ac-H2A	0.099789	0.107219	0.082198	0.231092	0.219076	0.199825	0.08219	0.068921	0.069281		S130-II	ChIP: K130ac-H2A	0.0991253	0.098612	0.089521	0.256193	0.220953	0.219952	0.073299	0.079892	0.759872
	S130-III	ChIP: K130ac-H2A	0.128619	0.147538	0.149195	0.309551	0.342253	0.349659	0.141588	0.140651	0.126223		S130-III	ChIP: K130ac-H2A	0.136452	0.152167	0.137562	0.356123	0.317682	0.348691	0.126729	0.132781	0.12804		S130-III	ChIP: K130ac-H2A	0.145997	0.152983	0.149329	0.390291	0.329102	0.350219	0.139021	0.137801	0.129812
	S130-I	IgG	0.00112491	0.00140538	0.00134152	0.00202222	0.00223213	0.00187209	0.00110544	0.00108496	0.00116289		S130-I	IgG	0.0020679	0.0017982	0.001823	0.00241397	0.002741	0.0016723	0.0016542	0.0017284	0.0015392		S130-I	IgG	0.0025981	0.0021719	0.0029183	0.00241	0.0027109	0.0025912	0.0019231	0.0017952	0.0016923
	Fig 2d
			Veh			Abi						Veh			Abi						Veh			Abi
	VCaP	SREBF1	1.02235	1.22369	1.03766	1.5065	1.51118	1.58466		VCaP	SREBF1	1.04592	1.14998	0.0992875	1.51602	1.59209	1.60729		VCaP	SREBF1	1.07218	1.24003	1.19275	1.59256	1.5763	1.59082
	C4-2B	SREBF1	0.808765	0.922338	0.897415	1.97742	1.79915	1.69314		C4-2B	SREBF1	0.790192	0.980199	0.829104	2.01907	1.71029	1.79837		C4-2B	SREBF1	0.879123	0.934901	0.81297	2.01129	1.70926	1.71209
	Fig 2e
			Veh			Romi						Veh			Romi						Veh			Romi
	C4-2B	SREBF1	1.02477	1	0.786057	7.4603	7.06981	7.01537		C4-2B	SREBF1	1	1.13029	0.930291	6.92012	7.19284	7.5293		C4-2B	SREBF1	1.15493	1	0.798923	7.51298	7.19625	7.21985
	VCaP	SREBF1	1.12477	1	0.86149	4.15673	4.4893	4.52902		VCaP	SREBF1	1.1593	1	0.902391	4.79283	4.3205	4.70293		VCaP	SREBF1	1.13236	1	0.823498	4.22695	4.5144	4.21678
	Fig 2f
			Veh			Romi			Romi + Abi					Veh			Romi			Romi + Abi					Veh			Romi			Romi + Abi
		HMGCS1	1.08388	1	0.987032	5.51384	5.23552	5.61436	10.1887	11.5004	11.6924		HMGCS1	1	1.29018	0.892031	5.91823	5.43029	5.71928	11.2937	11.1293	10.5938		HMGCS1	1.29019	1	0.950392	5.9281	5.50932	5.20395	11.0009	11.293	10.783
		LDLR	0.961853	1	1.04754	2.39207	2.24545	2.01602	6.33972	6.44773	6.58492		LDLR	0.950392	1	1.1293	2.59302	0.209384	2.19473	6.19203	6.5493	6.73049		LDLR	1	1.29302	0.99382	2.50394	2.19205	2.4893	6.54309	6.20395	6.0493
		FASN	1.12483	1	0.936622	1.77969	2.13167	2.09232	4.29788	3.84799	4.05072		FASN	1.2329	1	0.972019	1.98237	2.11093	2.16484	4.49032	3.9281	4.11204		FASN	1	1.43238	0.960594	1.82938	2.03928	2.1243	4.22129	3.92018	4.1293
		HMGCR	1	0.97035	1.00558	4.41163	4.25556	3.74467	5.013	5.38991	5.40664		HMGCR	1	0.980234	1.20918	4.39202	4.2781	4.10294	5.20391	4.99029	5.30194		HMGCR	1	1.20029	9.99013	4.29305	4.12039	3.92019	5.12039	5.40392	5.01293
	Fig 2g
			Wildtype H2A			K130A			K130S					Wildtype H2A			K130A			K130S					Wildtype H2A			K130A			K130S
		SREBF1	1.01836	1	0.957905	0.756692	0.695179	0.587333	0.405383	0.431574	0.308392		SREBF1	1	1.1129	0.983935	0.71923	0.67483	0.590485	0.399044	0.410294	0.350493		SREBF1	1.1765	1	0.949983	0.769154	0.624553	0.598256	0.399873	0.418945	0.324098
		HMGCS1	1.03517	0.956442	1	0.881643	0.822902	0.804331	0.692455	0.657461	0.563067		HMGCS1	1.29384	0.960493	1	0.873829	0.839029	0.810294	0.670549	0.640293	0.629392		HMGCS1	1.13268	0.967532	1	0.896128	0.830432	0.869823	0.6873	0.639821	0.579821
		FDPS	1.11389	0.952684	1	0.822794	0.748265	0.756502	0.568368	0.592164	0.495421		FDPS	1.19224	0.940594	1	0.819283	0.768201	0.730292	0.52938	0.573029	0.510298		FDPS	1	1.20076	0.986237	0.832188	0.750233	0.769782	0.550971	0.572321	0.489812
		FASN	1	0.998297	1.06815	0.986419	0.924189	0.942617	0.587466	0.566251	0.317428		FASN	1.29358	0.948388	1	0.990292	0.930292	0.940291	0.540918	0.570193	0.402918		FASN	1	0.98121	1.15432	0.879753	0.918751	0.905322	0.573211	0.558713	0.41241
		ELOVL6	1.02931	1	0.968615	0.598536	0.604861	0.678711	0.330005	0.334552	0.274175		ELOVL6	1	1.12394	0.954832	0.589202	0.612938	0.660493	0.319287	0.340392	0.28302		ELOVL6	1.10923	1	0.975626	0.60975	0.623281	0.660493	0.31992	0.349302	0.28394

## Sheet: Figure 4
	Fig 4d
			Vector			WT SREBP1 + ABR			Y673/951A + ABR						Vector			WT SREBP1 + ABR			Y673/951A + ABR						Vector			WT SREBP1 + ABR			Y673/951A + ABR
	S130-II	ChIP: HA	0.0130594	0.0131908	0.0131251	0.744774	0.719463	0.732119	0.437562	0.426152	0.414741		S130-II	ChIP: HA	0.0150675	0.162719	0.129817	0.852612	0.805456	0.790878	0.490546	0.459124	0.435446		S130-II	ChIP: HA	0.0160546	0.139156	0.116564	0.76154	0.72661	0.759127	0.450459	0.445613	0.429052
		IgG	0.0066433	0.0084704	0.0113533	0.0400751	0.0311044	0.0355897	0.0840084	0.103954	0.123686			IgG	0.00901378	0.00853219	0.0099541	0.0209618	0.029176	0.0157198	0.0301565	0.113205	0.138787			IgG	0.00705456	0.00812654	0.009565	0.0391526	0.0355451	0.0375984	0.0895646	0.12654	0.905496
	Fig 4e
			Wildtype			Y673/951A					Wildtype			Y673/951A					Wildtype			Y673/951A
		SREBF1	2.12744	1.99902	2.02041	0.573935	0.596948	0.612362		SREBF1	1.87951	2.01215	1.94532	0.752456	0.599945	0.652435		SREBF1	2.15025	2.05479	2.20055	0.650455	0.612541	0.625401
		FDPS	2.22455	2.27869	2.26321	1.00394	0.962267	1.04537		FDPS	2.11232	2.06546	2.15995	1.10155	0.985456	1.09546		FDPS	2.25546	2.29055	2.30066	1.01598	0.98324	1.0546
		FASN	2.47208	2.3014	2.66973	0.962697	0.968746	0.950453		FASN	2.49212	2.22655	2.50955	0.985652	0.952169	0.935665		FASN	2.4954	2.48405	2.70921	0.98554	0.970546	0.965454
		HMGCR	1.48764	1.4835	1.5325	1.03866	1.05253	1.08073		HMGCR	1.50322	1.49221	1.51213	1.20055	1.11682	1.0546		HMGCR	1.47099	1.45922	1.50955	1.0155	1.00998	1.15055
		LDLR	2.19979	2.07186	2.25904	1.39998	1.42924	1.44612		LDLR	2.20055	2.09915	2.23051	1.40546	1.43805	1.42605		LDLR	2.20546	2.00986	2.21045	1.40956	1.39561	1.42095
		ACLY	2.13792	2.13397	2.21802	0.868794	0.923333	0.934632		ACLY	2.21055	2.20054	2.25906	0.903547	0.945046	0.954566		ACLY	2.18059	2.20655	2.25541	0.972541	0.916544	0.955614
		ACSL1	2.23539	2.23937	2.15299	1.10071	1.00646	1.04236		ACSL1	2.26081	2.30055	2.22055	1.11505	1.01555	1.05891		ACSL1	2.40922	2.25095	2.00955	1.15055	1.01549	1.1915
		HMGCS1	3.36755	3.42941	3.19715	0.163742	0.149257	0.178144		HMGCS1	3.40506	3.10546	3.20545	0.175015	0.160584	0.190546		HMGCS1	3.30698	3.27015	3.39581	0.150986	0.165045	0.200655
	Fig 4h									Fig 4h									Fig 4h
			Wildtype			Y673/951A						Wildtype			Y673/951A						Wildtype			Y673/951A
	S130-I	ChIP: KAT2A	0.0809943	0.08259	0.0793986	0.0155929	0.0164651	0.0147207		S130-I	ChIP: KAT2A	0.0851946	0.0912646	0.0835494	0.0171525	0.0184165	0.0170655		S130-I	ChIP: KAT2A	0.0851564	0.0912645	0.0812456	0.0171298	0.0183654	0.0181299
		IgG	0.0163367	0.015867	0.0153973	0.0149625	0.0158583	0.0140666			IgG	0.0186854	0.0195954	0.0186546	0.0182156	0.0115565	0.0168412			IgG	0.0185465	0.019654	0.0196876	0.016456	0.0175461	0.0160459
	S130-II	ChIP: KAT2A	0.321452	0.339045	0.330248	0.0331569	0.0345793	0.0319219		S130-II	ChIP: KAT2A	0.359816	0.351597	0.35046	0.0355497	0.0406594	0.0355495		S130-II	ChIP: KAT2A	0.358712	0.352465	0.374591	0.0355945	0.0364597	0.0345898
		IgG	0.0382336	0.0375559	0.0368782	0.0154232	0.0175792	0.0146308			IgG	0.0364859	0.0391299	0.0400549	0.0182026	0.019549	0.0160459			IgG	0.0345412	0.0394891	0.0335955	0.0172594	0.0193541	0.0161557
	S130-III	ChIP: KAT2A	0.0657209	0.0629031	0.064312	0.0283579	0.027468	0.0279129		S130-III	ChIP: KAT2A	0.059216	0.059153	0.075129	0.0315412	0.0305456	0.0305494		S130-III	ChIP: KAT2A	0.0700325	0.0791265	0.0701594	0.0304597	0.0305891	0.0297164
		IgG	0.0227496	0.0178508	0.0193314	0.0103682	0.010294	0.0104424			IgG	0.0216546	0.0195423	0.0209212	0.0150564	0.0120547	0.0116546			IgG	0.0245987	0.019654	0.0204597	0.015987	0.0131295	0.0121972

## Sheet: Figure 5
	Fig 5a
		Concentration of Abiraterone (uM)	Wildtype SREBP1			Y673/951A
		0	100	100	100	100	100	100
		0.5	147.863	150.427	176.715	119.333	111.184	117.568
		1	112.82	110.256	140.333	0.78	0.769737	1.18919
		5	70.1709	70.1709	67.0478	1.95333	1.54276	1.18919
		7.5	35.1282	40.0855	45.7381	0.390667	0.769737	0.790541
	Fig 5b
		Days post Abi-injection	Wildtype + Abi							Y673/951A + Abi
		0	0	0	0	91.6046	99.9432	209.8		0	0	0	0	0	0	0
		4	0	112.53	278.32	220.62	427.13	434.96		0	0	0	0	0	0	75.93
		8	0	208.02	428.96	241.53	467.71	560.97		0	0	0	0	0	0	85.8285
		12	0	330.07	701.37	292.32	595.51	661.21		0	0	0	0	0	0	89.8188
		16	180.97	509.56	601.88	571.76	826.07	861.82		0	0	0	0	0	0	158.042
		20	450.85	1062.05	1270.63	979.18	1299.13	1163.84		0	0	0	0	0	0	195.601
		24	780.46	1077.21	1390.25	1008.98	1439.49	1459.93		0	0	0	0	0	0	205.518
	Fig 5c
		Tumor Weights	Wildtype + ABR	Y673/951A + ABR
			0.529	0.089
			0.818	0
			1.092	0
			0.656	0
			1.389	0
			1.262	0
				0.32
	Fig 5e
	Body weights	Days post Abi-injection	Wildtype + Abi							Y673/951A + Abi
		0	24.7	21	20.8	20.4	18.7	20.8		25.3	24	19.5	23.2	27.5	24.3	26.5
		4	24.5	20.9	20.6	20.3	18.5	20.6		25.2	24.4	19.7	23.5	27.8	24.6	26.3
		8	24.4	20.7	20.7	20.3	18.2	20		25.4	25.1	20	23.6	24.9	25.1	26.1
		12	23.1	19.8	19.6	20.2	16.9	19.2		26	23.1	20.7	24	28.4	24.9	24
		16	22.7	18.9	17.1	20.4	19.7	18.6		26.5	23.5	21.1	24.3	27.8	24.9	23.1
		20	22	18.6	19.4	19.8	16.9	17.7		26.4	23.1	21.1	29.8	24.8	25.6	25.4
		24	21.4	16.8	19.2	19.4	17.3	18		23.4	23.5	21.2	28.7	24.8	25.5	25
	Fig 5g
	TRAMP-C2 tumors	Days post injection	Veh				Abi				CP+Afa
		0	60.4	63	112.3	0	0	0	65.8	93.4	50	0	0	52
		3	61.1	70.1	197.3	0	13.1	0	150.8	113.7	60	0	0	62
		5	63.2	74.4	288.4	0	52.4	54.1	332.8	264.1	51	0	0	74
		8	88	139.2	585.6	49.9	87.1	84	664.9	367.6	62	0	0	89
		11	487	121	581	42	122.3	174.2	1078.4	784.7	71	0	73.8	112
		15	643.2	1002	885.6	547.6	499.8	577.5	2827.7	1123.5	84	0	114.8	148
	Fig 5h
	C4-2B tumors	Days post injection	Veh							Abi							CP+Afa
		0	55	100	80	73.56	100.1	71.14	53.22	103.4	69.32	160.8	74.3	141.96	82.66	86.9		75	85.6	0	0	75.9	0
		4	85.5	3.708	224.3	201.4	155.9	163.7	71.1	299.8	88.9	346.1	113.3	232.7	119.8	212.6		75.88	112.6	0	0	81.1	0
		8	126.7	409.81	324.61	357.25	207.8	232.23	112.7	447.06	172.36	693.67	269.59	530.86	305.03	403.1		120.12	165.32	0	0	116.56	64.77
		12	234.55	623.4	415.03	405.47	362.49	313.32	82.99	644.32	278.12	1194.5	448.3	704.89	292.51	315.6		139.82	282.69	0	0	247.46	203.42
		15	235.1	958.18	646.49	581.29	390.2	385.68	122.73	760.21	415.14	1240.66	443.77	880.63	367.86	538.66		225.27	357.25	0	0	93.44	237.25
	Fig 5i
	C4-2B tumors	Tumor Weights	Veh							Abi							CPTH2+Afa
			0.9	1.26	0.89	0.82	0.58	0.5	0.24	1.2	0.25	1.2	0.6	1.3	0.6	0.6	0.4	0.6	0.6	0.3	0.3	0.2	0.2

## Sheet: Figure 6
		Fig 6d
				UN			Abi			CPTH2+Afa
			Testosterone	0.18	0.23		3.19	3.44		0.3	0.46
		Fig 6e
				UN			Abi			CPTH2+Afa
			Tumor Weights	0.84	0.93	0.73	1.12	0.98	1.01	0.34	0.12	0.41
		Fig 6g
				UN			Abi			CPTH2+Afa
			Srebf1	0.900725	0.452225	0.695859	1.50278	1.49001	1.38446	0.73321	0.726477	0.730136
			Fasn1	1.37798	0.952031	1.00994	1.81991	1.41817	1.92244	0.520214	0.460638	0.419783
			Hmgcs1	1.37798	0.952031	1.00994	1.11991	1.11817	1.12244	0.520214	0.460638	0.419783
			Fdps	1.33569	1.23434	1.30434	1.49605	1.58548	1.5886	0.784586	0.724233	0.728063
		Fig 6h
		% of CD3 cells	UN			Abi			CPTH2+Afa
			27.5	16.9	21.1	14.5	11.8	12.7	28.3	33.1	30.1
		Fig 6i and 6j
			UN			Abi			CPTH2+Afa
		% of CD8 PD1 cells	2.35	2.01	2.47	3.16	3.15	3.02	1.7	1.89	1.6
		% of CD8 Lag3 cells	0.24	0.22	0.26	0.32	0.29	0.31	0.18	0.19	0.16
		Fig 6k
			Veh			Abi			CPTH2+Afa
		IFN-g	0.37	0.21	0.35	0.24	0.22	0.19	0.83	0.67	0.64

## Sheet: Figure 7
Name			PR807c	SCORE KEY
Description			Prostate cancer, hyperplasia and prostate tissue array, including pathology grade, Gleason grade, Gleason score, TNM and clinical stage, 80 cases/80 cores, replacing PR807b
Panel			Prostate adenocarcinoma, hyperplasia and prostate tissue microarray, containing 3 prostate tissue, 7 adjacent normal 10 prostate tissue, 50 adenocarcinoma, 20 hyperplasia, single core per case
Price			255
Cases			80	0 = negative
Cores			80	1 = barely perceptible
Diameter			5	2 = weak intensity
Rows			8	3 = moderate intensity
Columns			10	4 = strong intensity
Position	SREBP1 (all nuclear)	ac130-H2A (all nuclear)	No.	Age	Sex	Organ/Anatomic Site	Pathology diagnosis	TNM	Grade	Stage	Type	Tissue ID.	Gleason Score	Gleason Grade
A1	2	1	1	37	M	Prostate	Prostate tissue (smooth muscle)	-	*	-	Normal	Mpr07N028	-	-
A2	3	1	2	35	M	Prostate	Prostate tissue	-	-	-	Normal	Mpr08N001	-	-
A3	3	0	3	31	M	Prostate	Prostate tissue	-	-	-	Normal	Mpr08N008	-	-
A4	1	0	4	62	M	Prostate	Adjacent normal prostate tissue	-	-	-	NAT	Mpr010082	-	-
A5	1	0	5	65	M	Prostate	Adjacent normal prostate tissue	-	-	-	NAT	Mpr010063	-	-
A6	3	2	6	21	M	Prostate	Adjacent normal prostate tissue	-	-	-	NAT	Mpr040014	-	-
A7	2	2	7	84	M	Prostate	Adjacent normal prostate tissue (hyperplasia with ductal ectasia)	-	-	-	NAT	Mpr010036	-	-
A8	3	2	8	80	M	Prostate	Adjacent normal prostate tissue (hyperplasia with ductal ectasia)	-	-	-	NAT	Mpr010084	-	-
A9	3	0	9	77	M	Prostate	Adjacent normal prostate tissue (hyperplasia with ductal ectasia)	-	-	-	NAT	Mpr010083	-	-
A10	3	0	10	64	M	Prostate	Adjacent normal prostate tissue (hyperplasia with ductal ectasia)	-	-	-	NAT	Mpr010085	-	-
B1	3	2	11	74	M	Prostate	Adenocarcinoma	T4N1M0	2	IV	Malignant	Mpr040041	3+4	3
B2	3	2	12	73	M	Prostate	Adenocarcinoma	T2N0M0	2	II	Malignant	Mpr130014	3+3	3
B3	2	2	13	60	M	Prostate	Adenocarcinoma	T2N0M0	1	II	Malignant	Mpr020111	2+3	2
B4	3	0	14	71	M	Prostate	Adenocarcinoma	T2N0M0	1	II	Malignant	Mpr080049	1+2	1
B5	1	0	15	71	M	Prostate	Adenocarcinoma	T1N0M0	2	I	Malignant	Mpr080053	3+3	3
B6	3	0	16	65	M	Prostate	Adenocarcinoma	T2N0M0	2	II	Malignant	Mpr030031	3+3	3
B7	3	1	17	66	M	Prostate	Adenocarcinoma	T2N0M0	2	II	Malignant	Mpr130012	3+3	3
B8	3	2	18	64	M	Prostate	Adenocarcinoma	T2N0M0	2	II	Malignant	Mpr020444	3+4	3
B9	3	3	19	72	M	Prostate	Adenocarcinoma	T2N0M0	3	II	Malignant	Mpr020017	4+5	4
B10	2	2	20	76	M	Prostate	Adenocarcinoma	T2N0M0	1	II	Malignant	Mpr040106	2+2	2
C1	3	2	21	65	M	Prostate	Adenocarcinoma	T2N0M0	3	II	Malignant	Mpr040034	3+5	3
C2	2	2	22	77	M	Prostate	Adenocarcinoma	T2N0M0	3	II	Malignant	Mpr040215	5+4	5
C3	3	3	23	61	M	Prostate	Adenocarcinoma	T2N0M0	3	II	Malignant	Mpr070019	4+3	4
C4	3	2	24	73	M	Prostate	Adenocarcinoma	T3N0M0	2	III	Malignant	Mpr030374	3+4	3
C5	4	2	25	60	M	Prostate	Adenocarcinoma	T3N1M0	3	IV	Malignant	Mpr080011	4+3	4
C6	3	1	26	64	M	Prostate	Adenocarcinoma	T2N0M0	3	II	Malignant	Mpr080013	4+3	4
C7	2	0	27	65	M	Prostate	Adenocarcinoma	T2N0M0	2	II	Malignant	Mpr070087	3+3	3
C8	3	3	28	82	M	Prostate	Adenocarcinoma	T2N0M0	3	II	Malignant	Mpr100019	4+4	4
C9	4	3	29	64	M	Prostate	Adenocarcinoma	T2N0M0	3	II	Malignant	Mpr010054	4+4	4
C10	3	2	30	57	M	Prostate	Adenocarcinoma	T2N0M0	2	II	Malignant	Mpr130032	3+3	3
D1	3	2	31	64	M	Prostate	Adenocarcinoma	T3N0M0	2	III	Malignant	Mpr030359	3+3	3
D2	3	2	32	65	M	Prostate	Adenocarcinoma	T2N0M0	3	II	Malignant	Mpr090029	4+3	3
D3	0	0	33	71	M	Prostate	Adenocarcinoma	T2N0M0	2	II	Malignant	Mpr130007	3+3	3
D4	3	0	34	69	M	Prostate	Adenocarcinoma	T3N0M0	2	III	Malignant	Mpr030166	3+4	3
D5	3	0	35	75	M	Prostate	Adenocarcinoma	T2N0M0	2	II	Malignant	Mpr040053	3+3	3
D6	0	1	36	64	M	Prostate	Adenocarcinoma	T2N0M0	3	II	Malignant	Mpr040171	4+3	4
D7	2	3	37	73	M	Prostate	Adenocarcinoma	T3N1M0	3	IV	Malignant	Mpr030433	4+4	4
D8	2	1	38	80	M	Prostate	Adenocarcinoma	T3N0M0	3	III	Malignant	Mpr020382	4+4	4
D9	3	0	39	75	M	Prostate	Adenocarcinoma	T3N0M0	3	III	Malignant	Mpr020571	4+3	4
D10	1	0	40	64	M	Prostate	Adenocarcinoma	T2N0M0	3	II	Malignant	Mpr070118	4+3	4
E1	2	1	41	70	M	Prostate	Adenocarcinoma	T3N0M0	3	III	Malignant	Mpr060100	4+4	4
E2	0	2	42	72	M	Prostate	Adenocarcinoma	T3N0M0	3	III	Malignant	Mpr050093	4+5	4
E3	0	0	43	73	M	Prostate	Adenocarcinoma	T3N0M0	3	III	Malignant	Mpr090005	4+4	4
E4	2	0	44	69	M	Prostate	Adenocarcinoma	T2N0M0	3	II	Malignant	Mpr020114	3+5	4
E5	3	3	45	60	M	Prostate	Adenocarcinoma	T3N1M0	2	IV	Malignant	Mpr030236	3+4	3
E6	3	0	46	75	M	Prostate	Adenocarcinoma	T2N0M0	3	II	Malignant	Mpr030207	4+5	4
E7	2	1	47	67	M	Prostate	Adenocarcinoma	T2N0M0	3	II	Malignant	Mpr030220	3+5	3
E8	0	0	48	76	M	Prostate	Adenocarcinoma	T3N0M0	3	III	Malignant	Mpr020387	4+5	4
E9	0	0	49	71	M	Prostate	Adenocarcinoma	T2N0M0	1	II	Malignant	Mpr080033	3+2	2--3
E10	2	0	50	60	M	Prostate	Adenocarcinoma	T2N0M0	3	II	Malignant	Mpr020323	5+5	5
F1	2	2	51	87	M	Prostate	Adenocarcinoma	T2N0M0	3	II	Malignant	Mpr020242	5+4	5
F2	4	1	52	63	M	Prostate	Adenocarcinoma	T2N0M0	3	II	Malignant	Mpr030347	5+4	5
F3	2	1	53	81	M	Prostate	Adenocarcinoma	T3N0M0	3	III	Malignant	Mpr020317	4+5	4
F4	3	2	54	60	M	Prostate	Adenocarcinoma	T3N1M0	3	IV	Malignant	Mpr030236	5+5	5
F5	3	2	55	82	M	Prostate	Adenocarcinoma	T3N0M0	3	III	Malignant	Mpr040075	5+5	5
F6	4	3	56	73	M	Prostate	Adenocarcinoma	T4N0M0	3	IV	Malignant	Mpr030188	5+5	5
F7	2	2	57	72	M	Prostate	Adenocarcinoma	T3N0M0	3	III	Malignant	Mpr010051	5+5	5
F8	3	2	58	78	M	Prostate	Adenocarcinoma (sparse)	T3N2M1	3	IV	Malignant	Mpr010048	4+4	4
F9	3	0	59	62	M	Prostate	Adenocarcinoma	T2N0M0	3	II	Malignant	Mpr050083	4+4	4
F10	0	0	60	56	M	Prostate	Adenocarcinoma	T3N0M0	3	III	Malignant	Mpr130006	4+5	4
G1	2	2	61	89	M	Prostate	Hyperplasia with ducta ectasia	-	-	-	Hyperplasia	Mpr020108	-	-
G2	1	1	62	75	M	Prostate	Hyperplasia with ducta ectasia	-	-	-	Hyperplasia	Mpr020042	-	-
G3	2	1	63	78	M	Prostate	Hyperplasia	-	-	-	Hyperplasia	Mpr010031	-	-
G4	3	0	64	73	M	Prostate	Hyperplasia with ducta ectasia	-	-	-	Hyperplasia	Mpr010038	-	-
G5	3	0	65	70	M	Prostate	Hyperplasia with ducta ectasia	-	-	-	Hyperplasia	Mpr010043	-	-
G6	2	2	66	73	M	Prostate	Hyperplasia	-	-	-	Hyperplasia	Mpr010046	-	-
G7	2	2	67	74	M	Prostate	Hyperplasia	-	-	-	Hyperplasia	Mpr020032	-	-
G8	1	0	68	81	M	Prostate	Hyperplasia with ducta ectasia	-	-	-	Hyperplasia	Mpr020044	-	-
G9	1	0	69	72	M	Prostate	Hyperplasia with ducta ectasia	-	-	-	Hyperplasia	Mpr010056	-	-
G10	0	1	70	76	M	Prostate	Hyperplasia	-	-	-	Hyperplasia	Mpr070108	-	-
H1	0	0	71	73	M	Prostate	Hyperplasia	-	*	-	Hyperplasia	Mpr070068	-	-
H2	3	2	72	66	M	Prostate	Hyperplasia with intraepithelial neoplasia (grade II)	-	-	-	Hyperplasia	Mpr010062	-	-
H3	2	0	73	79	M	Prostate	Hyperplasia with ducta ectasia	-	-	-	Hyperplasia	Mpr020035	-	-
H4	2	0	74	81	M	Prostate	Hyperplasia (adjacent normal prostate tissue)	-	-	-	Hyperplasia	Mpr020036	-	-
H5	2	0	75	66	M	Prostate	Hyperplasia (adjacent normal prostate tissue)	-	-	-	Hyperplasia	Mpr010070	-	-
H6	2	0	76	67	M	Prostate	Hyperplasia	-	-	-	Hyperplasia	Mpr020037	-	-
H7	3	0	77	72	M	Prostate	Hyperplasia with ducta ectasia	-	-	-	Hyperplasia	Mpr010079	-	-
H8	3	1	78	78	M	Prostate	Hyperplasia with ducta ectasia	-	-	-	Hyperplasia	Mpr020034	-	-
H9	2	0	79	70	M	Prostate	Hyperplasia	-	-	-	Hyperplasia	Mpr020345	-	-
H10	2	0	80	56	M	Prostate	Hyperplasia	-	-	-	Hyperplasia	Mpr020041	-	-

## Sheet: Supp Fig S1
		Fig S1a
			Concentration of Inhibitor (uM)	C4-2B			VCaP
			1	102.394	93.7268	103.879	103.272	92.9874	102.457
			2	132.48	122.575	127.528	79.4562	81.5426	77.1146
			3	181.696	173.958	182.006	249.547	215.655	225.446
			4	230.912	225.34	236.484	225.656	199.545	188.25
			5	160.958	165.91	153.529	134.212	125.546	110.781
			6	89.2695	74.7833	71.1927	99.3805	94.4546	92.5456
			7.5	39.9918	33.4296	32.6868	15.984	10.6564	19.8793
		Fig S1b
		Concentration of Inhibitor (uM)	Linsitinib			Ponatinib			CPTH2
		0	106.853	93.147	100	99.2797	100	100.72	99.1936	102.65	98.1567
		0.1	249.501	250.166	248.836	128.451	118.847	114.046	173.157	189.746	181.452
		0.25	147.705	159.681	153.693	223.89	218.487	229.292	10.9562	12.5807	10.3341
		0.5	99.8004	99.8669	99.9335	156.062	160.864	148.859	15.3975	16.0023	14.7926
		1	35.5289	35.9281	35.1297	70.7683	72.509	69.0276	26.5438	28.3756	27.1659

## Sheet: Supp Fig S2
	Fig S2a
			Control siRNA			HDAC1 siRNA						Control siRNA			HDAC1 siRNA						Control siRNA			HDAC1 siRNA
	HDAC1 siRNA	C4-2B	1	1.03481	0.99219	0.56558	0.56509	0.55447		HDAC1 siRNA	C4-2B	1.12948	0.98032	1	0.588303	0.560019	0.556039		HDAC1 siRNA	C4-2B	1	1.15048	0.970493	0.540394	0.550939	0.520392
		LAPC4	1	0.97296	1.0007	0.67185	0.66883	0.65074			LAPC4	1.20392	1	0.983022	0.690493	0.650392	0.68049			LAPC4	1.24039	0.990291	1	0.650392	0.640953	0.620932
		VCaP	1	1.06785	0.90598	0.10391	0.11362	0.08631			VCaP	1.19201	1	0.950493	0.112093	0.140394	0.0990439			VCaP	1	1.19948	0.950392	0.112984	0.154058	0.090548
			Control siRNA			HDAC2 siRNA						Control siRNA			HDAC2 siRNA						Control siRNA			HDAC2 siRNA
	HDAC2 siRNA	C4-2B	0.89391	1.25688	1	0.48419	0.50675	0.44444		HDAC2 siRNA	C4-2B	0.900239	1.19943	1	0.500392	0.51293	0.475049		HDAC2 siRNA	C4-2B	1	1.18922	0.892019	0.500495	0.48392	0.439584
		LAPC4	1	0.95346	1.0283	0.08243	0.09703	0.08063			LAPC4	0.940392	1.20039	1	0.087291	0.0954032	0.0893201			LAPC4	1	1.02904	0.98473	0.081293	0.085093	0.0799483
		VCaP	1.36363	0.91573	1	0.00449	0.00858	0.00619			VCaP	1.39006	0.920019	1	0.0050293	0.0070439	0.006943			VCaP	1.22049	0.950394	1	0.0040039	0.0074832	0.00509483
			Control siRNA			HDAC3 siRNA						Control siRNA			HDAC3 siRNA						Control siRNA			HDAC3 siRNA
	HDAC3 siRNA	C4-2B	1	0.89029	1.21265	0.77093	0.73383	0.71531		HDAC3 siRNA	C4-2B	1.20091	1	0.92094	0.799438	0.750394	0.793982		HDAC3 siRNA	C4-2B	1	0.920192	1.19385	0.795487	0.779382	0.722398
		LAPC4	1	0.89266	1.01401	0.16229	0.10792	0.12097			LAPC4	1	0.920493	1.12049	0.189328	0.122049	0.150495			LAPC4	1	0.911209	1.19504	0.154393	0.110954	0.130292
	Fig S2e
			Veh			Romidepsin					Veh			Romidepsin					Veh			Romidepsin
		S130-I	0.175243	0.143029	0.223285	0.865496	0.743924	0.792385		S130-I	0.169049	0.183023	0.240594	0.850394	0.775483	0.800293		S130-I	0.169843	0.139936	0.200976	0.849257	0.753299	0.776756
		IgG	0.0323949	0.0496859	0.0519285	0.182938	0.172837	0.192844		IgG	0.039685	0.0473842	0.049954	1.89658	1.69404	0.200392		IgG	0.0395654	0.0508764	0.0599533	0.179777	0.159977	0.209766
			Veh			Romidepsin					Veh			Romidepsin					Veh			Romidepsin
		S130-II	0.983272	1.19392	0.759382	1.55039	1.90284	1.81293		S130-II	0.993821	1.20038	0.775049	1.5894	1.89969	1.82069		S130-II	0.990342	1.20077	0.794349	1.59435	1.87954	1.89024
		IgG	0.0223949	0.0396859	0.0319285	0.0829385	0.0728373	0.0928439		IgG	0.025874	0.0400066	0.032876	0.083842	0.0718759	0.0900493		IgG	0.0243875	0.0498721	0.0337553	0.0795434	0.0695646	0.093862
			Veh			Romidepsin					Veh			Romidepsin					Veh			Romidepsin
		S130-III	0.332937	0.362837	0.323849	1.22937	1.28375	1.27244		S130-III	0.34265	0.379891	0.339876	1.25989	1.30776	1.30098		S130-III	0.35085	0.34673	0.330521	1.27904	1.25988	1.24878
		IgG	0.0303949	0.0406859	0.0419285	0.152938	0.152837	0.152844		IgG	0.038743	0.0390767	0.0418673	0.169863	0.179842	0.179883		IgG	0.0355348	0.041876	0.0399896	1.49905	0.160975	0.159742
	Fig S2f
			Veh			Abi						Veh			Abi
	LAPC4	SREBP1	0.678584	0.75106	0.849969	1.23733	1.04921	1.57535		LAPC4	SREBP1	0.698743	0.770234	0.860832	1.30886	1.02769	1.59542
	Fig S2g
			Veh			Abi						Veh			Abi						Veh			Abi
	VCaP	FASN1	0.959822	0.918563	0.888971	1.13949	1.04137	1.06572		VCaP	FASN1	0.938941	0.907874	0.870376	1.15947	1.10038	1.10055		VCaP	FASN1	0.975049	0.950493	0.900393	1.20048	1.09547	1.0943
		HMGCS1	0.41034	0.409041	0.383028	2.14766	1.76741	1.90502			HMGCS1	0.453409	0.418753	0.400922	2.23964	1.65049	1.91955			HMGCS1	0.440069	0.43965	0.403828	2.10048	1.81038	1.92005
		FDPS1	0.544687	0.533987	0.503228	1.59265	1.31326	1.50216			FDPS1	0.550987	0.559854	0.494372	1.60787	1.40659	1.55058			FDPS1	0.559373	0.512094	0.483937	1.58029	1.40028	1.52005
		HMGCR1	0.717106	0.69961	0.685083	1.62968	1.51546	1.5492			HMGCR1	0.721096	0.679231	0.650955	1.61048	1.60983	1.60594			HMGCR1	0.694094	0.670569	0.704937	1.64029	1.49875	1.58349
		LDLR1	0.682939	0.651333	0.613814	1.48535	1.26617	1.25377			LDLR1	0.696731	0.672156	0.603927	1.50025	1.30066	1.29547			LDLR1	0.670431	0.669439	0.620566	1.50095	1.31055	1.27505
	Fig S2i
			H2A WT			H2A WT ABI			H2A WT ROMI			K130A			K130A ABI			K130A ROMI			K130S			K130S ABI			K130S ROMI					H2A WT			H2A WT ABI			H2A WT ROMI			K130A			K130A ABI			K130A ROMI
		SREBF1	0.4395	0.463007	0.477544	0.763343	0.694116	0.780682	0.9721	0.953046	0.931172	0.243119	0.274156	0.244051	0.284029	0.256489	0.23606	0.292123	0.250022	0.216226	0.251046	0.274264	0.271931	0.244217	0.23335	0.293016	0.24067	0.23099	0.22587		SREBF1	0.448374	0.479238	0.450294	0.790298	0.710923	0.753928	0.990237	0.930493	0.910294	0.263938	0.270437	0.240495	0.293044	0.249055	0.250392	0.30291	0.270439	0.220333
	Fig S2j
			H2A WT			H2A WT ABI			H2A WT ROMI			K130A			K130A ABI			K130A ROMI			K130S			K130S ABI			K130S ROMI					H2A WT			H2A WT ABI			H2A WT ROMI			K130A			K130A ABI			K130A ROMI
		HMGCS1	0.42407	0.40812	0.413384	1.26366	1.21668	1.22321	1.76567	1.7004	1.73791	0.175665	0.156309	0.175226	0.114768	0.101353	0.098654	0.155128	0.162049	0.16915	0.189391	0.183147	0.174501	0.112053	0.111085	0.109185	0.158387	0.149779	0.155457		HMGCS1	0.41992	0.420194	0.410494	1.30293	1.25039	1.24055	1.80439	1.71024	1.72044	0.170039	1.58392	0.174033	0.111044	0.100439	0.0994328	0.144039	0.150548	1.69993
	Fig S2k
			H2A WT			H2A WT ABI			H2A WT ROMI			K130A			K130A ABI			K130A ROMI			K130S			K130S ABI			K130S ROMI					H2A WT			H2A WT ABI			H2A WT ROMI			K130A			K130A ABI			K130A ROMI
		FDPS1	0.524787	0.512324	0.544252	0.774457	0.749754	0.780805	0.976765	0.965599	0.932747	0.333448	0.366345	0.309104	0.313677	0.383551	0.396664	0.355331	0.359243	0.346995	0.271311	0.294508	0.207274	0.232325	0.231992	0.234801	0.224665	0.292391	0.280847		FDPS1	0.550494	0.505039	0.510439	0.800383	0.760449	0.79303	0.980393	0.990044	0.944039	0.355039	0.367025	0.319431	0.317055	0.37024	0.370293	0.345039	0.351036	0.360239
[truncated: 9 more columns]

## Sheet: Supp Fig S4
		Fig S4e
				Wildtype			Y673/951A						Wildtype			Y673/951A						Wildtype			Y673/951A
		VCaP	SREBP1	1.1559	1.16862	1.1641	0.899869	0.896154	0.889815		VCaP	SREBP1	1.09955	1.12986	1.16713	0.0887842	0.900752	0.879832		VCaP	SREBP1	1.1606	1.18204	1.15049	0.884092	0.820392	0.860493
			HMGCS1	0.83176	0.81509	0.848468	0.585823	0.600247	0.594911			HMGCS1	0.833256	0.818343	0.852986	0.550925	0.597621	0.549887			HMGCS1	0.820192	0.802918	0.850493	0.609049	0.593029	0.583039
			FDPS	1.43858	1.37419	1.40883	0.875554	0.899786	0.865835			FDPS	1.39861	1.36094	1.38762	0.859988	0.856532	0.897235			FDPS	1.4993	1.38804	1.41204	0.850392	0.860493	0.884039
			FASN	1.01923	1.01125	1.01609	0.813492	0.829235	0.851233			FASN	1.00165	1.19865	1.12985	0.809812	0.830812	0.793321			FASN	1.08291	1.0029	1.02004	0.809382	0.810293	0.830928
			ACLY	1.0431	1.03598	1.03247	0.847626	0.857607	0.852589			ACLY	1.01294	1.10029	1.00924	0.829382	0.860493	0.810293			ACLY	1.09929	1.00295	1.10029	0.859725	0.842049	0.830494
			ACSL1	1.26139	1.28932	1.29903	0.71047	0.710237	0.710354			ACSL1	1.30092	1.27393	0.129403	0.704938	0.69932	0.703928			ACSL1	1.30029	1.27705	1.25069	0.704921	0.699302	0.678327
			ME1	1.50896	1.50308	1.51484	0.747169	0.697494	0.73613			ME1	1.49904	1.51209	1.42039	0.730293	0.699943	0.720394			ME1	1.49906	1.48463	1.50028	0.710937	0.700493	0.718546
		Fig S4f
				DMSO			Insulin (24h)			FGF (24h)						DMSO			Insulin (24h)			FGF (24h)						DMSO			Insulin (24h)			FGF (24h)
		C4-2B	SREBP1	0.978229	0.922384	0.929024	2.30584	2.26304	2.21436	1.09647	1.14085	1.18436		C4-2B	SREBP1	0.956039	0.911206	0.910295	2.43902	2.19955	2.2495	1.11209	1.18439	1.25989		C4-2B	SREBP1	0.96243	0.932366	0.938709	2.28667	2.28802	2.30095	1.11234	1.20049	1.20493
			HMGCS1	0.594663	0.964972	0.583524	2.12866	2.11024	2.19749	1.38253	1.49095	1.49037			HMGCS1	0.600393	0.954097	0.600493	2.00192	2.00129	2.22039	1.40954	1.50493	1.50099			HMGCS1	0.604398	0.953875	0.601283	2.17654	2.09128	2.20194	1.40594	1.45948	1.45949
			FDPS	0.882542	0.912956	0.963694	1.72658	1.73713	1.78758	1.57291	1.56455	1.60871			FDPS	0.872912	0.930293	0.94261	1.89548	1.60696	1.80044	1.60595	1.4993	1.58898			FDPS	0.90343	0.912878	0.950732	1.69343	1.8303	1.73029	1.60392	1.65035	1.59482
			FASN	0.373038	0.367022	0.394079	1.4584	1.41406	1.48458	1.93767	1.92055	1.97596			FASN	0.362728	0.390695	0.403948	1.55944	1.59656	1.50049	1.88944	1.90097	1.9531			FASN	0.390543	0.390565	0.400985	1.49007	1.46059	1.50495	1.84374	1.70943	1.70952
			ACLY	0.521528	0.54443	0.681798	1.15781	1.17125	1.20987	1.75808	1.70288	1.73343			ACLY	0.510965	0.520348	0.700392	1.22039	1.29404	1.00483	1.60948	1.80344	1.70985			ACLY	0.512947	0.593975	0.650981	1.18095	1.20013	1.30044	1.7123	1.66541	1.70959
			ACSL1	0.906945	1.13129	1.12856	3.24165	3.13891	3.13669	1.27584	1.26545	1.28631			ACSL1	0.911058	1.1995	1.19303	3.33095	3.20039	2.99049	1.30044	1.31987	1.29053			ACSL1	0.899076	1.15982	1.20098	3.27985	3.00922	3.15933	1.30494	1.39438	1.18211

## Sheet: Supp Fig S5
		Fig S5e
			S130-I		Wildtype			Y673/951A				S130-I		Wildtype			Y673/951A				S130-I		Wildtype			Y673/951A
				KAT2A	0.111607	0.108161	0.104716	0.0176348	0.0152703	0.0164525			KAT2A	0.120935	0.105287	0.112098	0.01982	0.0158298	0.0170386			KAT2A	0.11293	0.0998291	0.129384	0.0169059	0.0149504	0.0156049
				IgG	0.0026073	0.00133727	0.00387733	0.00468193	0.00451059	0.00485327			IgG	0.001986	0.00152986	0.00293865	0.00392817	0.00412948	0.00374932			IgG	0.00190293	0.00102493	0.00219303	0.00394049	0.004129	0.00450493
			S130-II		Wildtype			Y673/951A				S130-II		Wildtype			Y673/951A				S130-II		Wildtype			Y673/951A
				KAT2A	0.0723107	0.0777474	0.0763894	0.0207233	0.0210921	0.0199159			KAT2A	0.0691046	0.0728975	0.078201	0.020197	0.0183767	0.023987			KAT2A	0.0694039	0.0750349	0.0730239	0.0219385	0.20392	0.220493
				IgG	0.00276031	0.0027572	0.00282974	0.00521346	0.00631805	0.00632678			IgG	0.0019284	0.00218393	0.0025049	0.00493271	0.0060392	0.00593746			IgG	0.00249304	0.002594	0.0023901	0.00490394	0.0059403	0.0060291
			S130-III		Wildtype			Y673/951A				S130-III		Wildtype			Y673/951A				S130-III		Wildtype			Y673/951A
				KAT2A	0.134747	0.123574	0.132556	0.0381332	0.0326726	0.0388006			KAT2A	0.149404	0.110294	0.140595	0.0319474	0.0389437	0.0373621			KAT2A	0.14123	0.119029	0.120392	0.0401029	0.0402392	0.0390129
				IgG	0.00644633	0.00476095	0.00755457	0.0114023	0.00989326	0.0111579			IgG	0.005932	0.0069483	0.00783928	0.0093826	0.00993827	0.019283			IgG	0.00599049	0.0050293	0.0069405	0.0092019	0.0098201	0.010029

## Sheet: Supp Fig S6
		Fig S6b
		TRAMP-C2 tumors	Days post injection	Veh			Abi			CPTH2+Afa
			0	121.5	132.1	130	112.3	135.7	124.5	115.6	126.7	119.8
			6	223.4	257.6	246.2	341.4	318.7	332	112.2	121.1	126.4
			11	552.2	598.8	534	521.4	498.6	510.5	123.4	132.6	126
			18	954	921	909	768.6	674.4	784	184.2	178	198.4
			23	1224	1098.4	1184	1194.2	904	924	214	241.2	224.6
			28	1324.28	1297.62	1281.4	1598.29	1207.25	1394	254.67	284.25	292
